# Supplementary material for: Age-related dysregulation of homeostatic control in neuronal microcircuits
Source: Nat Neurosci. 2023 Nov 2;26(12):2158–70. doi: 10.1038/s41593-023-01451-z (PMC10689243; doi:10.1038/s41593-023-01451-z)
Supplement: Supplementary file 3 — Statistics tables for Supplementary Figs. 1–6. [file 41593_2023_1451_MOESM3_ESM.xlsx]

## Sheet: Table S7
	Supplementary Table 7. Statistical comparisons for Supplementary Fig. 1.
	Statistical comparisons for Supplementary			Comparisons	Result
	Fig. 1
	Panel	Description	Test		p value	n value
	S1b main	Normalized (to pre stimulation) in vivo c-Fos intensity values before and after 2-bouts of overstimulation	Mann-Whitney rank sum test	Pre (1.00±0.04) vs	p < 0.001	Neurons #
				Post (2.31±0.06)		131
	S1b inset
	S1c	Calcium-mediated neuronal activity (ΔF/F0/s)	Two-Way ANOVA with Holm-Šidák test	BL (0)	p = 0.942	Neurons #
		measured at baseline and the end of each		S1: Stim (1.39±0.18) vs
		overstimulation session (total activity)		Con (1.41±0.19)		Stim = 163
				S2: Stim (1.32±0.14) vs
		Comparison between stimulated and control		Con (1.38±0.21)		Con = 137
		for each session		S3: Stim (1.31±0.12) vs
				Con (1.52±0.20)
				S4: Stim (1.38±0.17) vs
				Con (1.42±0.14)
				Day1
				S1: Stim (1.15±0.23) vs	p = 0.317
				Con (1.55±0.21)
				S2: Stim (1.15±0.23) vs	p = 0.432
				Con (1.54±0.19)
				S3: Stim (2.51±0.24) vs	p < 0.001
				Con (1.50±0.22)
				S4: Stim (0.67±0.09) vs	p = 0.002
				Con (1.47±0.14)
				Day2
				S1: Stim (0.72±0.11) vs	p < 0.001
				Con (1.73±0.24)
				S2: Stim (1.02±0.22) vs	p = 0.196
				Con (1.45±0.17)
				S3: Stim (0.98±0.15) vs	p = 0.190
				Con (1.35±0.17)
				S4: Stim (0.66±0.10) vs	p = 0.004
				Con (1.34±0.14)
				Day3
				S1: Stim (1.05±0.11) vs	p = 0.062
				Con (1.51±0.16)
				S2: Stim (0.94±0.17) vs	p = 0.013
				Con (1.62±0.15)
				S3: Stim (0.74±0.11) vs	p = 0.006
				Con (1.46±0.16)
				S4: Stim (0.77±0.13) vs	p < 0.001
				Con (1.59±0.14)
	S1e	Calcium-mediated neuronal activity (ΔF/F0/s) from mice receiving CPP (total activity)	t-test	BL (1.98±0.21) vs	p = 0.046	Neurons #
				Day 1 S3 (3.30±0.68)		108
			One-Way ANOVA with Holm-Šidák	BL (1.98±0.21) vs
				Day 1 S4 (1.31±0.27)	p = 0.028
				Day 2 S4 (1.24±0.15)	p = 0.012
				Day 3 S4 (1.26±0.15)	p = 0.012
	S1g	mIPSP frequency (Hz) for stimulated vs control groups	t-test	Con (1.79±0.21) vs	p = 0.030	Neurons #
				Stim (2.56±0.27)		Con = 16
	S1h	mIPSP amplitude (mV) for stimulated vs control groups	t-test	Con (0.23±0.01) vs	p = 0.808	Stim = 12
				Stim (0.24±0.01)
	S1i	mEPSP frequency (Hz) for stimulated vs control groups	Mann-Whitney rank sum test	Con (1.56±0.21) vs	p = 0.871
				Stim (1.47±0.21)
	S1j	sEPSP amplitude (mV) for stimulated vs control groups at 3m	t-test	Con (0.51±0.02) vs	p = 0.009	Neurons #
				Stim (0.40±0.03)
	S1k	sIPSP amplitude (mV) for stimulated vs control groups at 3m	t-test	Con (0.24±0.02) vs	p = 0.995	Con = 8
				Stim (0.25±0.01)		Stim = 11
	S1l	sEPSP frequency (Hz) for stimulated vs control groups at 3m	t-test	Con (1.83±0.15) vs	p = 0.215
				Stim (1.55±0.14)
	S1m	sIPSP frequency (Hz) for stimulated vs control groups at 3m	t-test	Con (0.75±0.10) vs	p = 0.049
				Stim (1.07±0.10)
	S1n main	Normalized (to control) dendritic spine density in Thy1-eGFP mice that have undergone intervention	KW One-Way ANOVA	Con + vehicle (1.00±0.03)	p = 0.097	Dendrites #
				Stim + vehicle (1.09±0.04)		Con = 103
				Stim + MTEP (0.93±0.05)		Stim = 62
						Stim + MTEP = 25
	S1n inset
	S1o	mEPSP amplitude for stimulated, control and control scaled (scaling factor = 1.08)	KW One-Way ANOVA with Dunn’s test	Stim (0.22; 0.18-0.28) vs		Neurons #
				Con (0.24; 0.19-0.31)	p < 0.001	Con = 16
				Con scaled (0.22; 0.17-0.29)	p = 1.000	Stim = 12
	S1q	Spine size (Thy1-eGFP mice) for stimulated,	One-Way ANOVA with Holm-Šidák	Stim (2.76; 1.48-5.11) vs		Dendrites #
		control and control scaled		Con (3.32; 1.56-5.79)	p = 0.009	Con = 103
		(scaling factor = 1.16)		Con scaled (2.86; 1.34-5.00)	p = 0.800	Stim = 62
	S1s	GluA2 intensity/unit of spine size for stimulated,	KW One-Way ANOVA with Dunn’s test	Stim (0.07; 0.05-0.11) vs		Dendrites #
		control and control scaled		Con (0.09; 0.06-0.13)	p < 0.001	Con = 125
		(scaling factor = 1.18)		Con scaled (0.07; 0.05-0.11)	p = 1.000	Stim = 52
	S1u	GRIP1 intensity/unit of spine size for stimulated,	KW One-Way ANOVA with Dunn’s test	Stim (0.08; 0.05-0.11) vs		Dendrites #
		control and control scaled		Con (0.09; 0.06-0.13)	p < 0.001	Con = 125
		(scaling factor = 1.16)		Con scaled (0.08; 0.05-0.11)	p = 1.000	Stim = 52
	S1w	Homer1 intensity/unit of spine for stimulated,	KW One-Way ANOVA with Dunn’s test	Stim (0.07; 0.05-0.10) vs		Dendrites #
		control and control scaled		Con (0.09; 0.06-0.12)	p < 0.001	Con = 53
		(scaling factor = 1.20)		Con scaled (0.07; 0.05-0.10)	p = 1.000	Stim = 45
	S1y	eEF2k intensity/unit of spine size for stimulated and control	Mann-Whitney rank sum test	Stim (0.07; 0.04-0.01) vs	p = 0.465	Dendrites #
				Con (0.06; 0.04-0.09)		Con = 244
						Stim = 122
	The data for Supp. Fig. 1 were obtained from 3 animals for panels a-b and d-e, 6 animals for panel c, 19 animals for panels g-i, o and p, 8 animals for panels j-m, 9 animals for data in panels n, q and r, and 8 animals for panels s-y. Data in panel b were normalized to the baseline imaging session, while data in panel n were normalized to the Veh + Con condition. Two-sided tests were used through…
	Statistical comparisons for active and passive membrane potential			Comparisons	Result
	Description		Test		p value	n value
	Injected current (pA)		t-tests	minis: Con (108±15) vs	p = 1.000	Neurons #
	(rheobase)			Stim (110±15)		Minis
				spon: Con (123±11) vs	p = 0.279	Con = 16
				Stim (107±9)		Stim = 12
	Input resistance (MΩ)			minis: Con (130±16) vs	p = 0.562
				Stim (126±11)		Spon
				spon: Con (114±13) vs	p = 0.538	Con = 8
				Stim (123±8)		Stim = 11
	Membrane time			minis: Con (14±0.9) vs	p = 0.776
	constant (ms)			Stim (13±0.9)
				spon: Con (11±1.3) vs	p = 0.271
				Stim (12±1.1)
	Membrane			minis: Con (122±10) vs	p = 0.359
	capacitance (pF)			Stim (110±7)
				spon: Con (89±17) vs	p = 0.386
				Stim (106±11)
	Access resistance (MΩ)		Mann-Whitney rank sum test	minis: Con (14±0.6) vs	p = 0.413
				Stim (15±0.6)
				spon: Con (13±0.4) vs	p = 0.280
				Stim (12±0.3)
	Ex vivo data for active and passive membrane properties were collected from the same animals used in Fig. 1d-f and in Supp. Fig. 1g-m. Two-sided tests were used throughout. Data are presented as mean ± S.E.M.

## Sheet: Table S8
	Supplementary Table 8. Statistical comparisons for Supplementary Fig. 2.
	Statistical comparisons for Supplementary			Comparisons	Result
	Fig. 2
	Panel	Description	Test		p value	n value
	S2a	Count of neurons (%) showing reduced activity compared to Day 0 for stimulated and control groups at each age	Chi-square	3m: Con (52.8%) vs	p = 0.023	Neurons #
				Stim (73.6%)		Stim
				8m: Con (48.7%) vs	p = 0.052	3m = 186
				Stim (56.7%)		8m = 496
				12m: Con (48.7%) vs	p = 0.663	12m = 445
				Stim (45.8%)
			Chi-square	Stim:		Control
				3m vs 8m	p = 0.061	3m = 193
			Age comparison within each group category	8m vs 12m	p = 0.068	8m = 717
				3m vs 12m	p < 0.001	12m = 195
				Con:
				3m vs 8m	p = 0.306
				8m vs 12m	p = 0.849
				3m vs 12m	p = 0.551
	S2b	Change (normalized to Day 0) in activity (ΔF/F0/s) for each stimulated age group vs the age-matched control group	Two-Way ANOVA with Holm-Šidák	3m: Con (-0.02±0.03) vs	p = 0.010
				Stim (-0.17±0.04)
			Group comparison within each age category	8m: Con (0.06±0.02) vs	p = 0.002
				Stim (-0.06±0.03)
				12m: Con (0.02±0.03) vs	p = 0.032
				Stim (0.12±0.03)
			Age comparison within each group category	Stim:
				3m vs 8m	p = 0.045
				8m vs 12m	p < 0.001
				3m vs 12m	p < 0.001
				Con:
				3m vs 8m	p = 0.173
				8m vs 12m	p = 0.574
				3m vs 12m	p = 0.456
	S2c	Percentage of low, mid and high frequency neurons for each age groups	z-test	Low: 3m (25%) vs
				8m (22%)	p = 0.276
				12m (17%)	p = 0.033
				Mid: 3m (50%) vs
				8m (46%)	p = 0.355
				12m (50%)	p = 0.991
				High: 3m (25%) vs
				8m (32%)	p = 0.038
				12m (33%)	p = 0.049
	S2f	Norm AUC for total activity in 3 m controls and	One-Way ANOVA	Stim		Neurons #
		stimulated animals		BL	p = 0.974
				S1 (1.04±0.13)		Stim =
		Change (normalized to average BL) –		S2 (0.97±0.10)		73
		comparison of each session with the average		S3 (0.98±0.09)
		BL (S1-4) for each condition		S4 (1.03±0.13)		Con =
			One-Way ANOVA with Holm-Šidák	Stim		136
				BL S1-4 (1.00±0.05)
				vs
				Day 1
				S1 (0.86±0.17)	p = 0.375
				S2 (1.24±0.21)	p = 0.187
				S3 (1.87±0.18)	p < 0.001
				S4 (0.49±0.07)	p < 0.001
				Day 2
				S1 (0.53±0.08)	p < 0.001
				S2 (0.76±0.17)	p = 0.097
				S3 (0.73±0.11)	p = 0.039
				S4 (0.50±0.07)	p < 0.001
				Day 3
				S1 (0.74±0.08)	p = 0.036
				S2 (0.66±0.13)	p = 0.033
				S3 (0.55±0.08)	p < 0.001
				S4 (0.57±0.09)	p < 0.001
				Day 6
				S1 (0.88±0.13)	p = 0.196
				S2 (0.70±0.13)
				S3 (0.91±0.08)
				S4 (0.81±0.17)
			One-Way ANOVA	Con
				BL	p = 0.957
				S1 (0.98±0.13)
				S2 (0.96±0.14)
				S3 (1.07±0.14)
				S4 (0.99±0.09)
				Con
			One-Way ANOVA with Holm-Šidák	BL S1-4 (1.00±0.06)
				vs
				Day 1	p = 0.973
				S1 (1.08±0.15)
				S2 (1.07±0.14)
				S3 (1.05±0.15)
				S4 (1.03±0.10)
				Day 2	p = 0.683
				S1 (1.21±0.17)
				S2 (1.02±0.11)
				S3 (0.95±0.12)
				S4 (0.94±0.10)
				Day 3	p = 0.799
				S1 (1.06±0.11)
				S2 (1.14±0.10)
				S3 (1.02±0.11)
				S4 (1.11±0.09)
				Day 6	p = 0.383
				S1 (1.06±0.15)
				S2 (0.72±0.12)
				S3 (0.90±0.11)
				S4 (1.01±0.14)
		Normalized (per animal) calcium-mediated neuronal activity (ΔF/F0/s) for 3 m stimulated and control animals – data per mouse	Descriptive statistics	Stim
				Mouse 1
				BL (1.00±0.08)
				Day 3 (0.75±0.07)
				Day 6 (0.82±0.09)
				Mouse 2
				BL (1.00±0.12)
				Day 3 (0.37±0.06)
				Day 6 (0.80±0.16)
				Mouse 3
				BL (1.00±0.09)
				Day 3 (0.45±0.08)
				Day 6 (0.88±0.08)
				Con
				Mouse 1
				BL (1.00±0.13)
				Day 3 (1.04±0.10)
				Day 6 (0.90±0.14)
				Mouse 2
				BL (1.00±0.14)
				Day 3 (0.93±0.09)
				Day 6 (1.18±0.13)
				Mouse 3
				BL (1.00±0.09)
				Day 3 (1.19±0.08)
				Day 6 (0.83±0.09)
	S2g	Norm AUC for total activity in 12 m controls	One-Way	Stim		Neurons #
		and stimulated animals	ANOVA	BL	p = 0.288
				S1 (1.19±0.16)		Stim =
		Change (normalized to average BL) –		S2 (0.96±0.15)		142
		comparison of each session with the average		S3 (1.12±0.15)
		BL (S1-4) for each condition		S4 (0.90±0.07)		Con =
			One-Way ANOVA with Holm-Šidák	Stim		150
				BL S1-4 (1.00±0.06)
				vs
				Day 1
				S1 (1.35±0.16)	p = 0.221
				S2 (2.18±0.32)	p < 0.001
				S3 (2.71±0.27)	p < 0.001
				S4 (1.99±0.22)	p < 0.001
				Day 2
				S1 (2.07±0.29)	p = 0.002
				S2 (2.69±0.28)	p < 0.001
				S3 (2.20±0.32)	p < 0.001
				S4 (1.87±0.19)	p = 0.001
				Day 3
				S1 (1.74±0.25)	p = 0.010
				S2 (2.23±0.26)	p < 0.001
				S3 (1.81±0.24)	p = 0.006
				S4 (2.32±0.21)	p < 0.001
				Day 6
				S1 (2.15±0.25)	p < 0.001
				S2 (2.32±0.34)	p < 0.001
				S3 (2.14±0.27)	p = 0.001
				S4 (2.47±0.38)	p < 0.001
			One-Way ANOVA	Con
				BL	p = 0.493
				S1 (0.98±0.06)
				S2 (0.99±0.12)
				S3 (0.86±0.13)
				S4 (1.09±0.08)
			One-Way ANOVA with Holm-Šidák	Con
				BL S1-4 (1.00±0.05)
				vs
				Day 1	p = 0.543
				S1 (1.11±0.19)
				S2 (1.20±0.19)
				S3 (1.84±0.17)
				S4 (0.99±0.15)
				Day 2	p = 0.229
				S1 (1.20±0.15)
				S2 (1.08±0.16)
				S3 (0.85±0.14)
				S4 (1.20±0.18)
				Day 3
				S1 (1.05±0.11)	p = 0.934
				S2 (1.37±0.10)	p = 0.026
				S3 (0.97±0.11)	p = 0.818
				S4 (0.74±0.09)	p = 0.192
				Day 6
				S1 (0.98±0.15)	p = 0.310
				S2 (1.20±0.16)
				S3 (0.99±0.16)
				S4 (1.24±0.14)
	S2h	Norm AUC, amplitude and frequency for visual	One-Way ANOVA	BL	p = 0.518	Neurons #
		activity in 3 m stimulated animals		S1 (1.03±0.18)		73
				S2 (1.00±0.13)
		AUC		S3 (0.98±0.11)
		Change (normalized to average BL) –		S4 (1.02±0.16)
		comparison of each session with the average
		BL (S1-4)	One-Way ANOVA with Holm-Šidák	BL S1-4 (1.00±0.07)
				vs
				Day 1
				S1 (0.92±0.31)	p = 0.755
				S2 (1.21±0.35)	p = 0.561
				S3 (2.04±0.32)	p = 0.001
				S4 (0.48±0.10)	p = 0.017
				Day 2
				S1 (0.57±0.11)	p = 0.035
				S2 (0.53±0.18)	p = 0.038
				S3 (0.64±0.15)	p = 0.022
				S4 (0.45±0.11)	p = 0.002
				Day 3
				S1 (0.88±0.11)	p = 0.399
				S2 (0.77±0.17)	p = 0.360
				S3 (0.60±0.11)	p = 0.049
				S4 (0.65±0.15)	p = 0.047
				Day 6
				S1 (0.84±0.20)	p = 0.741
				S2 (0.77±0.27)
				S3 (0.87±0.12)
				S4 (0.88±0.27)
		Amplitude	One-Way ANOVA	BL	p = 0.197
		Change (normalized to average BL) –		S1 (0.85±0.13)
		comparison of each session with the average		S2 (0.97±0.06)
		BL (S1-4)		S3 (1.10±0.06)
				S4 (1.01±0.06)
			One-Way ANOVA with Holm-Šidák	BL S1-4 (1.00±0.04)
				vs
				Day 1
				S1 (0.87±0.19)	p = 0.576
				S2 (1.24±0.26)	p = 0.204
				S3 (0.90±0.14)	p = 0.481
				S4 (0.59±0.06)	p < 0.001
				Day 2
				S1 (0.68±0.10)	p = 0.017
				S2 (0.70±0.20)	p = 0.040
				S3 (0.64±0.13)	p = 0.004
				S4 (0.56±0.07)	p < 0.001
				Day 3
				S1 (0.71±0.11)	p = 0.011
				S2 (0.67±0.10)	p = 0.055
				S3 (0.68±0.10)	p = 0.009
				S4 (0.60±0.08)	p < 0.001
				Day 6
				S1 (0.86±0.18)	p = 0.072
				S2 (0.60±0.15)
				S3 (0.85±0.13)
				S4 (0.86±0.16)
		Frequency	One-Way ANOVA	BL	p = 0.988
		Change (normalized to average BL) –		S1 (0.95±0.13)
		comparison of each session with the average		S2 (1.03±0.21)
		BL (S1-4)		S3 (0.99±0.10)
				S4 (1.01±0.12)
			One-Way ANOVA with Holm-Šidák	BL S1-4 (1.00±0.07)
				vs
				Day 1
				S1 (1.00±0.19)	p = 0.988
				S2 (1.01±0.19)	p = 0.999
				S3 (1.65±0.21)	p = 0.005
				S4 (0.57±0.07)	p = 0.010
				Day 2
				S1 (0.68±0.11)	p = 0.105
				S2 (0.43±0.06)	p = 0.007
				S3 (0.81±0.12)	p = 0.196
				S4 (0.73±0.10)	p = 0.077
				Day 3
				S1 (1.06±0.10)	p = 0.712
				S2 (0.57±0.07)	p = 0.020
				S3 (0.61±0.07)	p = 0.019
				S4 (0.67±0.10)	p = 0.020
				Day 6
				S1 (0.89±0.16)	p = 0.705
				S2 (0.82±0.16)
				S3 (0.93±0.07)
				S4 (0.82±0.19)
	See Results	Average amplitude (ΔF/F0) from 3m mice (visually evoked activity)	One-Way ANOVA	BL (24.3±0.59) vs
				Day 1
				S1 (23.0±1.72)	p = 0.676
				S2 (26.5±2.37)	p = 0.442
				S3 (23.3±1.30)	p = 0.545
				S4 (20.4±0.56)	p = 0.010
				Day 2
				S1 (21.3±0.95)	p = 0.042
				S2 (21.5±1.81)	p = 0.062
				S3 (21.0±1.23)	p = 0.018
				S4 (20.2±0.69)	p < 0.001
				Day 3
				S1 (21.5±1.01)	p = 0.013
				S2 (21.2±0.94)	p = 0.024
				S3 (21.3±0.95)	p = 0.023
				S4 (20.6±0.71)	p < 0.001
				Day 6
				S4 (22.8±1.43)	p = 0.240
	See Results	Average frequency (Hz) from 3m mice (visually evoked activity)	One-Way ANOVA	BL (0.048±0.005) vs
				Day 1
				S1 (0.047±0.009)	p = 0.997
				S2 (0.048±0.009)	p = 0.975
				S3 (0.078±0.009)	p = 0.020
				S4 (0.027±0.003)	p = 0.036
				Day 2
				S1 (0.032±0.005)	p = 0.109
				S2 (0.021±0.003)	p = 0.007
				S3 (0.039±0.005)	p = 0.192
				S4 (0.035±0.004)	p = 0.094
				Day 3
				S1 (0.050±0.005)	p = 0.777
				S2 (0.027±0.003)	p = 0.016
				S3 (0.028±0.003)	p = 0.014
				S4 (0.032±0.005)	p = 0.022
				Day 6
				S4 (0.039±0.009)	p = 0.398
	S2i	Norm AUC, amplitude and frequency for visual	One-Way ANOVA	BL	p = 0.854	Neurons #
		activity in 12 m stimulated animals		S1 (1.10±0.21)		142
				S2 (1.08±0.23)
		AUC		S3 (1.02±0.21)
		Change (normalized to average BL) –		S4 (0.93±0.10)
		comparison of each session with the average
		BL (S1-4)	One-Way ANOVA with Holm-Šidák	BL S1-4 (1.00±0.08)
				vs
				Day 1
				S1 (1.40±0.22)	p = 0.242
				S2 (2.01±0.40)	p = 0.008
				S3 (2.08±0.29)	p = 0.005
				S4 (1.95±0.31)	p = 0.001
				Day 2
				S1 (2.01±0.43)	p = 0.029
				S2 (3.02±0.40)	p < 0.001
				S3 (2.26±0.50)	p = 0.009
				S4 (1.95±0.31)	p = 0.043
				Day 3
				S1 (1.88±0.37)	p = 0.037
				S2 (2.52±0.40)	p < 0.001
				S3 (2.11±0.38)	p = 0.011
				S4 (2.28±0.32)	p = 0.003
				Day 6
				S1 (2.30±0.47)	p = 0.024
				S2 (2.58±0.59)	p = 0.010
				S3 (2.50±0.53)	p = 0.022
				S4 (2.70±0.54)	p = 0.002
		Amplitude	One-Way ANOVA	BL	p = 0.313
		Change (normalized to average BL) –		S1 (0.88±0.09)
		comparison of each session with the average		S2 (1.12±0.13)
		BL (S1-4)		S3 (1.06±0.10)
				S4 (0.92±0.08)
			One-Way ANOVA with Holm-Šidák	BL S1-4 (1.00±0.05)
				vs
				Day 1
				S1 (1.30±0.16)	p = 0.239
				S2 (1.96±0.35)	p < 0.001
				S3 (1.19±0.12)	p = 0.256
				S4 (1.69±0.21)	p < 0.001
				Day 2
				S1 (1.52±0.16)	p = 0.013
				S2 (1.47±0.13)	p = 0.006
				S3 (1.50±0.18)	p = 0.001
				S4 (1.59±0.25)	p = 0.003
				Day 3
				S1 (1.39±0.18)	p = 0.015
				S2 (1.49±0.15)	p = 0.002
				S3 (1.42±0.15)	p = 0.015
				S4 (1.31±0.10)	p = 0.025
				Day 6
				S1 (0.99±0.20)	p = 0.973
				S2 (1.25±0.15)	p = 0.278
				S3 (1.11±0.11)	p = 0.627
				S4 (1.43±0.19)	p = 0.012
		Frequency	One-Way ANOVA	BL	p = 0.301
		Change (normalized to average BL)–		S1 (0.89±0.11)
		comparison of each session with the average		S2 (1.19±0.14)
		BL (S1-4)		S3 (0.95±0.11)
				S4 (0.98±0.07)
			One-Way ANOVA with Holm-Šidák	BL S1-4 (1.00±0.05)
				vs
				Day 1
				S1 (1.33±0.13)	p = 0.172
				S2 (1.22±0.17)	p = 0.266
				S3 (1.61±0.25)	p < 0.001
				S4 (1.50±0.17)	p = 0.012
				Day 2
				S1 (1.02±0.13)	p = 0.920
				S2 (1.71±0.20)	p < 0.001
				S3 (1.61±0.23)	p < 0.001
				S4 (1.14±0.13)	p = 0.608
				Day 3
				S1 (0.94±0.11)	p = 0.907
				S2 (1.31±0.13)	p = 0.096
				S3 (0.97±0.09)	p = 0.843
				S4 (1.81±0.21)	p < 0.001
				Day 6
				S1 (1.34±0.25)	p = 0.288
				S2 (1.55±0.35)	p = 0.149
				S3 (1.33±0.25)	p = 0.184
				S4 (1.42±0.21)	p = 0.029
	See Results	Average amplitude (ΔF/F0) from 12m mice (visually evoked activity)	One-Way ANOVA	BL (21.0±0.52) vs
				Day 1
				S1 (23.5±1.01)	p = 0.309
				S2 (27.8±2.30)	p = 0.001
				S3 (22.8±0.75)	p = 0.280
				S4 (26.1±1.3)	p = 0.008
				Day 2
				S1 (24.9±1.04)	p = 0.046
				S2 (24.6±0.86)	p = 0.027
				S3 (25.4±1.15)	p = 0.020
				S4 (25.4±1.65)	p = 0.024
				Day 3
				S1 (24.1±1.18)	p = 0.039
				S2 (24.8±1.00)	p = 0.015
				S3 (24.3±0.96)	p = 0.045
				S4 (23.0±0.62)	p = 0.047
				Day 6
				S4 (24.3±1.26)	p = 0.018
	See Results	Average frequency (Hz) from 12m mice (visually evoked activity)	One-Way ANOVA	BL (0.039±0.003) vs
				Day 1
				S1 (0.054±0.005)	p = 0.261
				S2 (0.050±0.007)	p = 0.318
				S3 (0.065±0.010)	p = 0.009
				S4 (0.061±0.007)	p = 0.048
				Day 2
				S1 (0.041±0.005)	p = 0.862
				S2 (0.069±0.008)	p < 0.001
				S3 (0.065±0.009)	p = 0.005
				S4 (0.046±0.005)	p = 0.651
				Day 3
				S1 (0.038±0.004)	p = 0.970
				S2 (0.053±0.005)	p = 0.172
				S3 (0.039±0.004)	p = 0.951
				S4 (0.073±0.008)	p < 0.001
				Day 6
				S4 (0.057±0.008)	p = 0.030
	S2j	Norm AUC, amplitude and frequency for visual	One-Way ANOVA	BL	p = 0.518	Neurons #
		activity in 3 m control animals		S1 (0.84±0.16)		136
				S2 (0.99±0.23)
				S3 (1.18±0.20)
		AUC		S4 (1.03±0.10)
		Change (normalized to average BL) –
		comparison of each session with the average
		BL (S1-4)	One-Way ANOVA with Holm-Šidák	BL S1-4 (1.00±0.08)
				vs
				Day 1	p = 0.835
				S1 (1.20±0.19)
				S2 (1.14±0.20)
				S3 (0.99±0.19)
				S4 (1.04±0.15)
				Day 2	p = 0.473
				S1 (1.20±0.26)
				S2 (0.80±0.14)
				S3 (1.02±0.16)
				S4 (0.83±0.11)
				Day 3	p = 0.828
				S1 (1.11±0.15)
				S2 (0.93±0.14)
				S3 (0.95±0.16)
				S4 (1.13±0.13)
				Day 6	p = 0.515
				S1 (0.92±0.17)
				S2 (0.68±0.13)
				S3 (0.85±0.14)
				S4 (0.88±0.17)
		Amplitude	One-Way ANOVA	BL	p = 0.722
		Change (normalized to average BL) –		S1 (1.07±0.17)
		comparison of each session with the average		S2 (0.81±0.11)
		BL (S1-4)		S3 (1.08±0.19)
				S4 (0.96±0.17)
			One-Way ANOVA with Holm-Šidák	BL S1-4 (1.00±0.09)
				vs
				Day 1	p = 0.124
				S1 (1.28±0.16)
				S2 (1.40±0.19)
				S3 (1.30±0.17)
				S4 (1.40±0.23)
				Day 2	p = 0.584
				S1 (1.24±0.21)
				S2 (1.13±0.16)
				S3 (1.20±0.13)
				S4 (0.95±0.16)
				Day 3	p = 0.704
				S1 (1.06±0.15)
				S2 (0.89±0.10)
				S3 (0.79±0.10)
				S4 (0.99±0.12)
				Day 6	p = 0.332
				S1 (1.01±0.16)
				S2 (0.83±0.13)
				S3 (0.78±0.13)
				S4 (0.65±0.06)
		Frequency	One-Way ANOVA	BL	p = 0.191
		Change (normalized to average BL) –		S1 (0.88±0.11)
		comparison of each session with the average		S2 (0.73±0.11)
		BL (S1-4)		S3 (0.91±0.12)
				S4 (0.69±0.09)
			One-Way ANOVA with Holm-Šidák	BL S1-4 (1.00±0.05)
				vs
				Day 1	p = 0.571
				S1 (1.07±0.12)
				S2 (1.01±0.13)
				S3 (0.82±0.12)
				S4 (0.94±0.11)
				Day 2	p = 0.917
				S1 (0.97±0.13)
				S2 (0.95±0.12)
				S3 (0.92±0.11)
				S4 (0.90±0.10)
				Day 3	p = 0.226
				S1 (1.05±0.13)
				S2 (1.23±0.13)
				S3 (0.92±0.11)
				S4 (1.18±0.11)
				Day 6	p = 0.487
				S1 (1.05±0.13)
				S2 (0.85±0.12)
				S3 (0.88±0.13)
				S4 (1.15±0.18)
	S2k	Norm AUC, amplitude and frequency for visual	One-Way ANOVA	BL	p = 0.566	Neurons #
		activity in 12 m control animals		S1 (0.90±0.07)		150
				S2 (0.93±0.14)
		AUC		S3 (1.04±0.23)
		Change (normalized to average BL) –		S4 (1.12±0.11)
		comparison of each session with the average
		BL (S1-4)	One-Way ANOVA with Holm-Šidák	BL S1-4 (1.00±0.07)
				vs
				Day 1
				S1 (1.31±0.27)	p = 0.372
				S2 (1.34±0.28)
				S3 (0.84±0.30)
				S4 (1.15±0.22)
				Day 2
				S1 (1.37±0.28)	p = 0.233
				S2 (1.80±0.35)	p = 0.014
				S3 (0.84±0.23)	p = 0.525
				S4 (1.78±0.48)	p = 0.037
				Day 3
				S1 (1.19±0.27)	p = 0.124
				S2 (1.45±0.23)
				S3 (1.04±0.19)
				S4 (0.84±0.20)
				Day 6
				S1 (0.97±0.19)	p = 0.194
				S2 (1.04±0.20)
				S3 (0.95±0.22)
				S4 (1.40±0.19)
		Amplitude	One-Way ANOVA	BL	p = 0.543
		Change (normalized to average BL) –		S1 (1.13±0.16)
		comparison of each session with the average		S2 (0.86±0.12)
		BL (S1-4)		S3 (1.12±0.29)
				S4 (0.95±0.08)
			One-Way ANOVA with Holm-Šidák	BL S1-4 (1.00±0.08)
				vs
				Day 1	p = 0.421
				S1 (0.85±0.10)
				S2 (0.88±0.12)
				S3 (0.78±0.13)
				S4 (0.80±0.10)
				Day 2	p = 0.358
				S1 (0.98±0.17)
				S2 (1.22±0.16)
				S3 (0.77±0.17)
				S4 (1.11±0.14)
				Day 3	p = 0.723
				S1 (0.95±0.17)
				S2 (0.97±0.11)
				S3 (1.02±0.19)
				S4 (0.71±0.17)
				Day 6
				S1 (0.49±0.04)	p = 0.004
				S2 (0.79±0.09)	p = 0.195
				S3 (0.71±0.08)	p = 0.143
				S4 (0.97±0.10)	p = 0.789
		Frequency	One-Way ANOVA	BL	p = 0.198
		Change (normalized to average BL) –		S1 (1.07±0.14)
		comparison of each session with the average		S2 (0.89±0.15)
		BL (S1-4)		S3 (0.72±0.11)
				S4 (1.13±0.12)
			One-Way ANOVA with Holm-Šidák	BL S1-4 (1.00±0.07)
				vs
				Day 1
				S1 (1.40±0.18)	p = 0.075
				S2 (1.35±0.20)	p = 0.105
				S3 (1.01±0.15)	p = 0.961
				S4 (1.33±0.16)	p = 0.114
				Day 2
				S1 (1.29±0.15)	p = 0.196
				S2 (1.52±0.16)	p = 0.003
				S3 (1.04±0.19)	p = 0.844
				S4 (1.33±0.19)	p = 0.181
				Day 3
				S1 (1.19±0.19)	p = 0.255
				S2 (1.26±0.15)
				S3 (1.32±0.18)
				S4 (1.16±0.18)
				Day 6
				S1 (1.20±0.15)	p = 0.181
				S2 (1.33±0.13)
				S3 (1.13±0.17)
				S4 (1.04±0.09)
	S2l	Norm AUC, amplitude and frequency for	One-Way ANOVA	BL	p = 0.968	Neurons #
		stimulated animals		S1 (1.04±0.18)		73
		animals		S2 (0.96±0.17)
				S3 (0.97±0.15)
		AUC		S4 (1.07±0.23)
		Change (normalized to average BL) –
		comparison of each session with the average
		BL (S1-4)	One-Way ANOVA with Holm-Šidák	BL S1-4 (1.00±0.09)
				vs
				Day 1
				S1 (0.83±0.16)	p = 0.428
				S2 (1.34±0.23)	p = 0.150
				S3 (1.91±0.23)	p < 0.001
				S4 (0.53±0.10)	p = 0.027
				Day 2
				S1 (0.49±0.11)	p = 0.028
				S2 (1.07±0.30)	p = 0.755
				S3 (0.87±0.17)	p = 0.710
				S4 (0.51±0.10)	p = 0.017
				Day 3
				S1 (0.58±0.11)	p = 0.011
				S2 (0.37±0.11)	p = 0.009
				S3 (0.45±0.10)	p = 0.007
				S4 (0.49±0.09)	p = 0.001
				Day 6
				S1 (1.17±0.20)	p = 0.346
				S2 (0.83±0.15)
				S3 (1.20±0.14)
				S4 (0.90±0.21)
		Amplitude	One-Way ANOVA	BL	p = 0.401
		Change (normalized to average BL) –		S1 (0.88±0.04)
		comparison of each session with the average		S2 (1.11±0.06)
		BL (S1-4)		S3 (0.92±0.17)
				S4 (1.08±0.07)
			One-Way ANOVA with Holm-Šidák	BL S1-4 (1.00±0.03)
				vs
				Day 1
				S1 (0.83±0.11)	p = 0.302
				S2 (1.50±0.19)	p < 0.001
				S3 (0.93±0.14)	p = 0.539
				S4 (0.52±0.05)	p < 0.001
				Day 2
				S1 (0.84±0.19)	p = 0.383
				S2 (0.58±0.09)	p = 0.016
				S3 (0.91±0.15)	p = 0.435
				S4 (0.64±0.11)	p < 0.001
				Day 3
				S1 (0.61±0.11)	p < 0.001
				S2 (0.41±0.07)	p < 0.001
				S3 (0.63±0.10)	p < 0.001
				S4 (0.54±0.07)	p < 0.001
				Day 6
				S1 (0.76±0.13)	p = 0.233
				S2 (0.88±0.09)
				S3 (0.97±0.21)
				S4 (0.83±0.13)
		Frequency	One-Way ANOVA	BL	p = 0.708
		Change (normalized to average BL) – BL		S1 (1.02±0.21)
		comparison of each session with the average		S2 (1.12±0.20)
		BL (S1-4)		S3 (1.06±0.15)
				S4 (0.90±0.10)
			One-Way ANOVA with Holm-Šidák	BL S1-4 (1.00±0.08)
				vs
				Day 1
				S1 (0.74±0.13)	p = 0.595
				S2 (1.11±0.16)	p = 0.615
				S3 (1.86±0.25)	p < 0.001
				S4 (1.12±0.24)	p = 0.782
				Day 2
				S1 (0.52±0.09)	p = 0.072
				S2 (0.90±0.17)
				S3 (0.97±0.14)
				S4 (0.77±0.11)
				Day 3
				S1 (1.02±0.21)	p = 0.351
				S2 (0.58±0.12)
				S3 (0.86±0.13)
				S4 (0.80±0.11)
				Day 6
				S1 (0.84±0.13)	p = 0.230
				S2 (1.06±0.10)
				S3 (0.64±0.09)
				S4 (0.85±0.13)
	See Results	Average amplitude (ΔF/F0) from 3m mice (spontaneous activity)	One-Way ANOVA	BL (25.1±0.64) vs
				Day 1
				S1 (22.7±1.00)	p = 0.212
				S2 (29.0±1.77)	p = 0.020
				S3 (23.7±1.31)	p = 0.307
				S4 (19.9±0.53)	p < 0.001
				Day 2
				S1 (22.8±1.80)	p = 0.294
				S2 (20.4±0.87)	p = 0.030
				S3 (23.5±1.43)	p = 0.278
				S4 (21.0±0.98)	p = 0.008
				Day 3
				S1 (20.6±0.99)	p < 0.001
				S2 (18.8±0.61)	p < 0.001
				S3 (20.9±0.93)	p < 0.001
				S4 (20.0±0.61)	p < 0.001
				Day 6
				S4 (22.8±1.23)	p = 0.073
	See Results	Average frequency (Hz) from 3m mice (spontaneous activity)	One-Way ANOVA	BL (0.037±0.004) vs
				Day 1
				S1 (0.030±0.005)	p = 0.563
				S2 (0.046±0.006)	p = 0.645
				S3 (0.077±0.010)	p < 0.001
				S4 (0.046±0.010)	p = 0.709
				Day 2
				S1 (0.021±0.004)	p = 0.022
				S2 (0.037±0.007)	p = 0.977
				S3 (0.040±0.006)	p = 0.981
				S4 (0.032±0.006)	p = 0.621
				Day 3
				S1 (0.042±0.009)	p = 0.853
				S2 (0.024±0.005)	p = 0.119
				S3 (0.036±0.005)	p = 0.754
				S4 (0.033±0.005)	p = 0.375
				Day 6
				S4 (0.035±0.005)	p = 0.784
	S2m	Norm AUC, amplitude and frequency for	One-Way ANOVA	BL	p = 0.132	Neurons #
		spontaneous activity in 12 m stimulated		S1 (1.31±0.23)		142
		animals		S2 (0.84±0.19)
				S3 (1.26±0.22)
		AUC		S4 (0.87±0.10)
		Change (normalized to average BL) –
		comparison of each session with the average
		BL (S1-4)	One-Way ANOVA with Holm-Šidák	BL S1-4 (1.00±0.08)
				vs
				Day 1
				S1 (1.32±0.22)	p = 0.508
				S2 (2.40±0.51)	p = 0.018
				S3 (3.37±0.45)	p < 0.001
				S4 (2.06±0.32)	p = 0.031
				Day 2
				S1 (2.15±0.37)	p = 0.014
				S2 (2.17±0.37)	p = 0.008
				S3 (2.18±0.40)	p = 0.004
				S4 (1.83±0.22)	p = 0.016
				Day 3
				S1 (1.53±0.30)	p = 0.273
				S2 (1.91±0.30)	p = 0.020
				S3 (1.40±0.22)	p = 0.247
				S4 (2.43±0.28)	p < 0.001
				Day 6
				S1 (2.18±0.30)	p = 0.027
				S2 (2.21±0.42)	p = 0.033
				S3 (2.10±0.33)	p = 0.021
				S4 (2.22±0.51)	p = 0.011
		Amplitude	One-Way ANOVA	BL	p = 0.729
		Change (normalized to average BL) –		S1 (0.91±0.13)
		comparison of each session with the average		S2 (0.96±0.14)
		BL (S1-4)		S3 (0.98±0.11)
				S4 (1.05±0.06)
			One-Way ANOVA with Holm-Šidák	BL S1-4 (1.00±0.05)
				vs
				Day 1
				S1 (0.99±0.13)	p = 0.926
				S2 (1.56±0.29)	p = 0.005
				S3 (1.15±0.10)	p = 0.369
				S4 (1.42±0.13)	p = 0.003
				Day 2
				S1 (0.99±0.15)	p = 0.953
				S2 (1.53±0.21)	p = 0.004
				S3 (1.10±0.11)	p = 0.737
				S4 (1.52±0.13)	p < 0.001
				Day 3
				S1 (1.48±0.18)	p = 0.003
				S2 (1.20±0.12)	p = 0.238
				S3 (1.43±0.11)	p = 0.291
				S4 (1.39±0.12)	p = 0.003
				Day 6
				S1 (0.96±0.19)	p = 0.859
				S2 (1.40±0.24)	p = 0.028
				S3 (1.03±0.09)	p = 0.974
				S4 (1.50±0.15)	p < 0.001
		Frequency	One-Way ANOVA	BL	p = 0.202
		Change (normalized to average BL )–		S1 (1.16±0.15)
		comparison of each session with the average		S2 (0.89±0.12)
		BL (S1-4)		S3 (1.20±0.14)
				S4 (0.80±0.09)
			One-Way ANOVA with Holm-Šidák	BL S1-4 (1.00±0.06)
				vs
				Day 1
				S1 (1.06±0.16)	p = 0.811
				S2 (1.21±0.24)	p = 0.787
				S3 (2.40±0.26)	p < 0.001
				S4 (1.13±0.12)	p = 0.758
				Day 2
				S1 (1.53±0.20)	p = 0.023
				S2 (1.03±0.14)	p = 0.860
				S3 (1.47±0.25)	p = 0.026
				S4 (1.23±0.13)	p = 0.276
				Day 3
				S1 (0.76±0.08)	p = 0.389
				S2 (1.49±0.17)	p = 0.016
				S3 (0.84±0.08)	p = 0.387
				S4 (1.82±0.20)	p < 0.001
				Day 6
				S1 (1.62±0.21)	p = 0.001
				S2 (1.00±0.12)	p = 0.983
				S3 (1.58±0.17)	p = 0.003
				S4 (1.31±0.14)	p = 0.128
	See Results	Average amplitude (ΔF/F0) from 12m mice (spontaneous activity)	One-Way ANOVA	BL (22.5±0.46) vs
				Day 1	p = 0.699
				S1 (22.0±0.91)	p = 0.029
				S2 (26.1±2.05)	p = 0.700
				S3 (23.2±0.73)	p = 0.023
				S4 (25.2±0.90)
				Day 2	p = 0.909
				S1 (22.1±1.07)	p = 0.024
				S2 (25.9±1.51)	p = 0.742
				S3 (22.9±0.81)	p = 0.004
				S4 (25.9±0.94)
				Day 3	p = 0.027
				S1 (25.6±1.25)	p = 0.506
				S2 (23.6±0.86)	p = 0.525
				S3 (23.2±0.75)	p = 0.024
				S4 (24.9±0.87)
				Day 6	p = 0.001
				S4 (25.7±1.06)
	See Results	Average frequency (Hz) from 12m mice (spontaneous activity)	One-Way ANOVA	BL (0.030±0.003) vs
				Day 1
				S1 (0.040±0.006)	p = 0.425
				S2 (0.045±0.009)	p = 0.534
				S3 (0.090±0.010)	p < 0.001
				S4 (0.043±0.004)	p = 0.448
				Day 2
				S1 (0.058±0.008)	p = 0.015
				S2 (0.039±0.005)	p = 0.352
				S3 (0.055±0.009)	p = 0.019
				S4 (0.046±0.005)	p = 0.108
				Day 3
				S1 (0.029±0.003)	p = 0.883
				S2 (0.056±0.006)	p = 0.017
				S3 (0.032±0.003)	p = 0.985
				S4 (0.068±0.007)	p < 0.001
				Day 6
				S4 (0.049±0.005)	p = 0.006
	S2n	Norm AUC, amplitude and frequency for	One-Way ANOVA	BL	p = 0.578	Neurons #
		spontaneous activity in 3 m control animals		S1 (1.21±0.25)		136
				S2 (0.97±0.17)
				S3 (0.83±0.16)
		AUC		S4 (0.93±0.18)
		Change (normalized to average BL) –
		comparison of each session with the average
		BL (S1-4)	One-Way ANOVA with Holm-Šidák	BL S1-4 (1.00±0.10)
				vs
				Day 1	p = 0.756
				S1 (0.73±0.17)
				S2 (1.02±0.18)
				S3 (1.14±0.26)
				S4 (1.05±0.13)
				Day 2	p = 0.257
				S1 (1.26±0.23)
				S2 (1.34±0.19)
				S3 (0.83±0.15)
				S4 (1.10±0.16)
				Day 3	p = 0.264
				S1 (0.99±0.15)
				S2 (1.40±0.16)
				S3 (1.13±0.18)
				S4 (1.11±0.15)
				Day 6	p = 0.569
				S1 (1.26±0.27)
				S2 (0.77±0.24)
				S3 (1.00±0.19)
				S4 (1.21±0.23)
		Amplitude	One-Way ANOVA	BL	p = 0.403
		Change (normalized to average BL) –		S1 (1.13±0.17)
		comparison of each session with the average		S2 (0.76±0.10)
		BL (S1-4)		S3 (1.07±0.23)
				S4 (1.02±0.13)
			One-Way ANOVA with Holm-Šidák	BL S1-4 (1.00±0.08)
				vs
				Day 1	p = 0.593
				S1 (1.09±0.15)
				S2 (1.12±0.14)
				S3 (1.26±0.14)
				S4 (0.99±0.12)
				Day 2	p = 0.758
				S1 (1.02±0.22)
				S2 (1.06±0.15)
				S3 (1.18±0.21)
				S4 (0.88±0.15)
				Day 3	p = 0.796
				S1 (1.08±0.14)
				S2 (0.98±0.15)
				S3 (1.07±0.21)
				S4 (0.84±0.11)
				Day 6
				S1 (0.59±0.07)	p = 0.045
				S2 (0.64±0.14)	p = 0.144
				S3 (0.89±0.13)	p = 0.472
				S4 (0.70±0.12)	p = 0.112
		Frequency	One-Way ANOVA	BL	p = 0.322
		Change (normalized to average BL) –		S1 (0.91±0.12)
		comparison of each session with the average		S2 (0.83±0.14)
		BL (S1-4)		S3 (1.21±0.19)
				S4 (1.06±0.15)
			One-Way ANOVA with Holm-Šidák	BL S1-4 (1.00±0.07)
				vs
				Day 1	p = 0.295
				S1 (1.04±0.18)
				S2 (1.21±0.16)
				S3 (0.82±0.13)
				S4 (1.18±0.13)
				Day 2	p = 0.302
				S1 (1.16±0.20)
				S2 (0.98±0.11)
				S3 (0.84±0.13)
				S4 (1.20±0.12)
				Day 3	p = 0.604
				S1 (1.02±0.13)
				S2 (1.05±0.14)
				S3 (1.16±0.15)
				S4 (0.98±0.12)
				Day 6	p = 0.670
				S1 (1.16±0.17)
				S2 (0.86±0.16)
				S3 (1.02±0.15)
				S4 (1.16±0.16)
	S2o	Norm AUC, amplitude and frequency for	One-Way ANOVA	BL	p = 0.168	Neurons #
		spontaneous activity in 12 m control animals		S1 (1.09±0.10)		150
				S2 (1.07±0.22)
		AUC		S3 (0.61±0.04)
		Change (normalized to average BL) –		S4 (1.06±0.13)
		comparison of each session with the average
		BL (S1-4)
			One-Way ANOVA with Holm-Šidák	BL S1-4 (1.00±0.08)
				vs
				Day 1	p = 0.296
				S1 (0.62±0.14)
				S2 (0.96±0.23)
				S3 (0.85±0.20)
				S4 (0.74±0.15)
				Day 2	p = 0.185
				S1 (1.10±0.15)
				S2 (0.66±0.11)
				S3 (0.86±0.16)
				S4 (1.01±0.17)
				Day 3	p = 0.115
				S1 (0.92±0.16)
				S2 (1.23±0.22)
				S3 (0.73±0.28)
				S4 (0.68±0.13)
				Day 6	p = 0.630
				S1 (1.02±0.23)
				S2 (1.37±0.26)
				S3 (1.05±0.24)
				S4 (1.02±0.17)
		Amplitude	One-Way ANOVA	BL	p = 0.127
		Change (normalized to average BL) –		S1 (1.16±0.18)
		comparison of each session with the average		S2 (1.13±0.27)
		BL (S1-4)		S3 (0.59±0.09)
				S4 (1.05±0.11)
			One-Way ANOVA with Holm-Šidák	BL S1-4 (1.00±0.08)
				vs
				Day 1	p = 0.125
				S1 (0.69±0.11)
				S2 (1.40±0.30)
				S3 (1.26±0.28)
				S4 (1.01±0.15)
				Day 2	p = 0.970
				S1 (0.99±0.22)
				S2 (0.96±0.15)
				S3 (1.12±0.19)
				S4 (1.06±0.13)
				Day 3	p = 0.495
				S1 (1.35±0.25)
				S2 (1.10±0.22)
				S3 (1.09±0.18)
				S4 (1.32±0.24)
				Day 6	p = 0.108
				S1 (0.50±0.11)
				S2 (0.81±0.12)
				S3 (0.62±0.09)
				S4 (0.92±0.10)
		Frequency	One-Way ANOVA	BL	p = 0.231
		Change (normalized to average BL) –		S1 (1.01±0.17)
		comparison of each session with the average		S2 (1.11±0.14)
		BL (S1-4)		S3 (0.56±0.15)
				S4 (1.05±0.25)
			One-Way ANOVA with Holm-Šidák	BL S1-4 (1.00±0.09)
				vs
				Day 1
				S1 (1.01±0.18)	p = 0.932
				S2 (1.06±0.21)
				S3 (0.92±0.15)
				S4 (0.89±0.13)
				Day 2
				S1 (1.10±0.17)	p = 0.280
				S2 (0.87±0.12)
				S3 (0.67±0.13)
				S4 (0.80±0.12)
				Day 3
				S1 (1.02±0.13)	p = 0.992
				S2 (0.99±0.12)	p = 0.973
				S3 (0.63±0.10)	p = 0.083
				S4 (0.69±0.11)	p = 0.083
				Day 6
				S1 (1.02±0.11)	p = 0.741
				S2 (1.05±0.12)
				S3 (0.84±0.14)
				S4 (0.92±0.11)
	See results	Change in calcium-mediated neuronal activity for visual activity (pooled AUC, amp, freq) in 3 m stimulated vs control animals	Two-Way ANOVA with Holm-Šidák test	3m		Neurons #
				BL: Stim (1.00±0.03) vs	p = 0.997	Stim = 73
				Con (1.00±0.04)
				Day1: Stim (0.92±0.06) vs	p < 0.001	Con =
				Con (1.13±0.05)		136
				Day2: Stim (0.63±0.03) vs	p < 0.001
				Con (0.99±0.04)
				Day3: Stim (0.69±0.03) vs	p < 0.001
				Con (1.02±0.04)
				Day6: Stim (0.85±0.04) vs	p = 0.708
				Con (0.87±0.04)
	See results	Change in calcium-mediated neuronal activity for spontaneous activity (pooled AUC, amp, freq) in 3 m stimulated vs control animals	Two-Way ANOVA with Holm-Šidák test	3m
				BL: Stim (1.00±0.03) vs	p = 1.000
				Con (1.00±0.05)
				Day1: Stim (1.06±0.05) vs	p = 0.882
				Con (1.07±0.04)
				Day2: Stim (0.74±0.04) vs	p < 0.001
				Con (1.06±0.05)
				Day3: Stim (0.63±0.04) vs	p < 0.001
				Con (1.10±0.04)
				Day6: Stim (0.95±0.04) vs	p = 0.839
				Con (0.93±0.05)
	See results	Change in calcium-mediated neuronal activity for visual activity (pooled AUC, amp, freq) in 12 m stimulated vs control animals	Two-Way ANOVA with Holm-Šidák test	12m		Neurons #
				BL: Stim (1.00±0.03) vs	p = 0.923	Stim = 142
				Con (1.00±0.04)
				Day1: Stim (1.61±0.07) vs	p < 0.001	Con = 150
				Con (1.11±0.06)
				Day2: Stim (1.75±0.08) vs	p < 0.001
				Con (1.25±0.06)
				Day3: Stim (1.64±0.07) vs	p < 0.001
				Con (1.12±0.05)
				Day6: Stim (1.75±0.11) vs	p < 0.001
				Con (1.03±0.04)
	See results	Change in calcium-mediated neuronal activity for spontaneous activity (pooled AUC, amp, freq) in 12 m stimulated vs control animals	Two-Way ANOVA with Holm-Šidák test	12m
				BL: Stim (1.00±0.03) vs	p = 1.000
				Con (1.00±0.05)
				Day1: Stim (1.75±0.08) vs	p < 0.001
				Con (0.95±0.06)
				Day2: Stim (1.56±0.07) vs	p < 0.001
				Con (0.94±0.05)
				Day3: Stim (1.52±0.06) vs	p < 0.001
				Con (0.96±0.05)
				Day6: Stim (1.66±0.08) vs	p < 0.001
				Con (0.97±0.05)
	See results	Calcium-mediated neuronal activity from 3m mice (deconvoluted event rates – spikes/second)	One-Way ANOVA	BL (1.25±0.13) vs		Neurons #
				Day 1		73
				S4 (0.77±0.10)	p = 0.002
				Day 2
				S4 (0.83±0.10)	p = 0.006
				Day 3
				S4 (0.72±0.08)	p < 0.001
	See results	Calcium-mediated neuronal activity from 12m mice (deconvoluted event rates)	One-Way ANOVA	BL (0.53±0.004) vs		Neurons #
				Day 1		142
				S4 (0.83±0.07)	p = 0.044
				Day 2
				S4 (0.79±0.07)	p = 0.047
				Day 3
				S4 (1.13±0.10)	p < 0.001
	S2q	AUC (ΔF/F0/s) measured at baseline (Day 0), and at the end of overstimulation on Days 3 and 6, and then 3 days after overstimulation ended (Day 9) for 12m mice	t-tests	Day 9 (1.61±0.20) vs		Neurons #
				Day 0 (0.90±0.07)	p = 0.001	142
				Day 3 (2.50±0.24)	p = 0.010
				Day 6 (2.33±0.36)	p = 0.111
				Day 6 (2.33±0.36) vs	p = 0.676
				Day 3 (2.50±0.24)
	S2r	OSI values for 3m and 12m mice at baseline (Day 0), at the end of Day 3 and Day 6	One-Way ANOVA	3m		Neurons #
				Day 0 (0.74±0.04) vs	p = 0.091	3m = 73
				Day 3 (0.86±0.04)		12m = 142
				Day 6 (0.81±0.04)
				12m
				Day 0 (0.82±0.04) vs	p = 0.439
				Day 3 (0.87±0.03)
				Day 6 (0.89±0.04)
	S2s	DSI values for 3m and 12m mice at baseline (Day 0), at the end of Day 3 and Day 6	One-Way ANOVA	3m
				Day 0 (0.62±0.05) vs	p = 0.073
				Day 3 (0.79±0.05)
				Day 6 (0.66±0.05)
				12m
				Day 0 (0.70±0.05) vs	p = 0.458
				Day 3 (0.78±0.04)
				Day 6 (0.79±0.07)
	The data for Supp. Fig. 2 were obtained from 19 animals and 31 regions for panels a-c, 12 animals for panels f-o, 3 animals for panel q and 6 animals for panels r-s. Data in panels b, and f-o were normalized to BL/Day0. Two-sided tests were used throughout. Data is presented as mean ± S.E.M in panels b, and q-s, as percentages in panels a and c, and as heatmaps in panels f-o.

## Sheet: Table S9
	Supplementary Table 9. Statistical comparisons for Supplementary Fig. 3.
	Statistical comparisons for Supplementary			Comparisons		Result
	Fig. 3
	Panel	Description	Test			p value	n value
	S3a	mIPSP inter-event interval (s) for stimulated vs control groups at 8m	Mann-Whitney rank sum test	8m: Con (0.36; 0.12-0.90) vs		p = 0.569	Neurons #
				Stim (0.31; 0.12-0.82)			3m
	S3b	mIPSP inter-event interval (s) for stimulated vs control groups at 12m	Mann-Whitney rank sum test	12m: Con (0.26; 0.09-0.56) vs		p < 0.001	Con = 16
				Stim (0.44; 0.15-1.03)			Stim = 12
	S3c	mEPSP amplitude (mV) for stimulated vs control groups at 8m	Mann-Whitney rank sum test	8m: Con (0.21; 0.16-0.29) vs		p < 0.001
				Stim (0.24; 0.19-0.32)			8m
	S3d	mEPSP amplitude (mV) for stimulated vs control groups at 12m	Mann-Whitney rank sum test	12m: Con (0.25; 0.19-0.32) vs		p < 0.001	Con = 15
				Stim (0.27; 0.22-0.37)			Stim = 11
	S3e	mEPSP frequency (Hz) for stimulated vs control groups at each age	Mann-Whitney rank sum test	3m: Con (1.56±0.21) vs		p = 0.871
				Stim (1.47±0.21)			12m
				8m: Con (1.27±0.20) vs		p = 0.678	Con = 10
				Stim (1.21±0.10)			Stim = 14
			t-test	12m: Con (1.43±0.22) vs		p = 0.138
				Stim (1.08±0.11)
		mEPSP frequency (Hz) comparisons between stimulated groups	One-Way ANOVA	3m vs		p = 0.166
				8m
				12m
	S3f	mIPSP amplitude (mV) for stimulated vs control groups at each age.	t-test	3m: Con (0.24±0.01) vs		p = 0.808
				Stim (0.24±0.01)
				8m: Con (0.22±0.01) vs		p = 0.397
				Stim (0.23±0.01)
				12m: Con (0.26±0.02) vs		p = 0.699
				Stim (0.25±0.01)
		mIPSP amplitude (mV) comparisons between stimulated groups	One-Way ANOVA	3m vs		p = 0.180
				8m
				12m
	S3g	sEPSP amplitude (mV) for stimulated vs control groups at 12m	t-test	Con (0.45±0.01) vs		p = 0.044	Neurons #
				Stim (0.49±0.14)			Con = 14
		sIPSP amplitude (mV) for stimulated vs control groups at 12m	Mann-Whitney rank sum test	Con (0.23±0.01) vs		p = 0.007	Stim = 9
				Stim (0.19±0.01)
	S3h	sEPSP frequency (Hz) for stimulated vs control groups at 12m	t-test	Con (2.41±0.19) vs		p = 0.132
				Stim (1.94±0.23)
		sIPSP frequency (Hz) for stimulated vs control groups at 12m	t-test	Con (0.96±0.08) vs		p = 0.076
				Stim (0.72±0.09)
	S3i	Correlation between antibody and viral c-Fos intensity (z-scored values)	Pearson correlation	r = 0.86		p = 0.014	Neurons # 104
	S3j main	Normalized (to 3m) VGAT puncta density on c-Fos+ neurons for control groups at each age	KW One-Way ANOVA with Dunn’s test	3m (1.00±0.03) vs			3m
				8m (1.16±0.05)		p = 0.020	Con = 249
				12m (1.13±0.03)		p = 0.003	Stim = 122
	S3j inset						8m
	S3k	Normalized (to control) VGAT puncta density for stimulated vs control groups at 3m	Mann-Whitney rank sum test	3m: Con (1.00±0.03) vs		p < 0.001	Con = 132
				Stim (1.21±0.05)			Stim = 225
	S3l	Normalized (to control) VGAT puncta density for stimulated vs control groups at 8m	Mann-Whitney rank sum test	8m: Con (1.00±0.04) vs		p = 0.497	12m
				Stim (0.98±0.03)			Con = 263
	S3m	Normalized (to control) VGAT puncta density for stimulated vs control groups at 12m	t-test	12m: Con (1.00±0.03) vs		p = 0.043	Stim = 149
				Stim (0.92±0.03)
	S3n	Normalized c-Fos intensity values	Descriptive	<30th percentile: 0.60 (A.U.)		N.A.	Neurons #
							3m
							Con = 87
							Stim = 56
							8m
	S3o	Normalized (to control) VGAT density for neurons expressing c-Fos at 3m	Mann-Whitney rank sum test	<30th: Con (1.00; 0.86-1.18) vs		p < 0.001	Con = 73
				Stim (1.50; 1.27-1.76)			Stim = 111
				>30th: Con (0.94; 0.86-1.13) vs		p < 0.001
				Stim (1.33; 1.05-1.55)			12m
	S3p	Normalized (to control) VGAT density for neurons expressing c-Fos at 8m	Mann-Whitney rank sum test	<30th: Con (1.04; 0.80-1.27) vs		p = 0.114	Con = 183
				Stim (1.17; 1.00-1.48)			Stim = 104
				>30th: Con (0.99; 0.83-1.09) vs		p = 0.226
				Stim (1.01; 0.84-1.25)
	S3q	Normalized (to control) VGAT density for neurons expressing c-Fos at 12m	Mann-Whitney rank sum test	<30th: Con (0.96; 0.86-1.15) vs		p = 0.461
				Stim (0.92; 0.82-1.14)
				<30th: Con (0.97; 0.78-1.14) vs		p = 0.026
				Stim (0.87; 0.67-1.05)
	S3r	Normalized (to control) dendritic spine size for stimulated vs control groups at 3m.	t-tests	3m: Con (1.00±0.02) vs		p = 0.032	Dendrites #
		(average per branch)		Stim (0.92±0.03)			3m
							Con = 84
							Stim = 25
							8m
							Con = 26
	S3s	Normalized (to control) dendritic spine size for stimulated vs control groups at 8m.		8m: Con (1.00±0.04) vs		p = 0.495	Stim = 27
		(average per branch)		Stim (1.04±0.03)			12m
	S3t	Normalized (to control) dendritic spine size for stimulated vs control groups at 12m.		12m: Con (1.00±0.01) vs		p = 0.015	Con = 91
		(average per branch)		Stim (1.11±0.03)			Stim = 15
	S3u main	Normalized (to control) dendritic spine density from c-Fos+ neurons for stimulated groups	One-Way ANOVA	All groups		p = 0.363	Dendrites #
							3m
				Stim 3m (0.98; 0.89-1.13)			Con = 87
				Stim 8m (0.93; 0.79-1.12)			Stim = 18
				Stim 12m (0.96; 0.88-1.05)			8m
							Con = 26
				Con (pooled ages)			Stim = 27
				(0.98; 0.87-1.12)			12m
	S3u inset	Normalized (to control) dendritic spine density from c-Fos+ neurons for stimulated vs control groups at each age	Mann-Whitney rank sum test	3m: Con (1.00±0.02) vs		p = 0.700	Con = 91
				Stim (0.99±0.03)			Stim = 15
				8m: Con (1.00±0.04) vs		p = 0.282
				Stim (0.94±0.04)
				12m: Con (1.00±0.02) vs		p = 0.577
				Stim (0.96±0.03)
	S3v main	Normalized (to 3m) dendritic spine density on c-Fos+ neurons for control groups at each age.	KW One-Way ANOVA	All groups		p = 0.169
				3m (1.00±0.02) vs
				8m (0.99±0.04)		p = 0.454
	S3v inset			12m (0.96±0.02)		p = 0.064
	S3w main	Normalized (to 3m) dendritic spine size on c-	KW One-Way ANOVA	All groups		p = 0.259
		Fos+ neurons for control groups at each age.
		(average per branch)		3m (1.00±0.02) vs
				8m (1.04±0.05)		p = 0.340
	S3w inset			12m (1.04±0.02)		p = 0.112
	The data for Supp. Fig. 3 were obtained from 54 animals for panels a-f, 10 animals for panels g and h, 3 animals for panel i, and 18 animals for panels j-w. Data in panels k-u were normalized to their corresponding non-stimulated control age-group. Data in panels j, v and w were normalized to the 3 months age group. Data in panel i were normalized within each imaged region. Two-sided tests were u…
	Statistical comparisons for active and passive membrane potential				Descriptive	Result
	Description		Test			p value	n value
	Injected current (pA)		Two-Way ANOVA with Holm-Šidák		Minis	p = 1.000	Neurons #
	(rheobase)				3m: Con (108±15) vs		Minis
			Group comparison within each age category		Stim (110±15)	p = 0.345	3m
					8m: Con (120±12) vs		Con = 16
					Stim (138±19)	p = 0.111	Stim = 12
					12m: Con (93±14) vs
					Stim (121±7)		8m
			t-test		Spon 12m: Con (101±7) vs	p = 0.902	Con = 15
					Stim (100±7)		Stim = 11
	Input resistance (MΩ)		Two-Way ANOVA with Holm-Šidák		Minis	p = 0.974
					3m: Con (130±16) vs		12m
			Group comparison within each age category		Stim (126±11)	p = 0.407	Con = 10
					8m: Con (123±11) vs		Stim = 14
					Stim (137±8)	p = 0.968
					12m: Con (130±11) vs		Spon
					Stim (131±10)		12m
			t-test		Spon 12m: Con (131±7) vs	p = 0.893	Con = 14
					Stim (132±6)		Stim = 9
	Membrane time constant (ms)		Two-Way ANOVA with Holm-Šidák		Minis	p = 0.781
					3m: Con (14±0.9) vs
			Group comparison within each age category		Stim (13±0.9)	p = 0.345
					8m: Con (14±0.8) vs
					Stim (15±1.5)	p = 0.501
					12m: Con (14±1.5) vs
					Stim (13±0.6)
			t-test		Spon 12m: Con (10±0.3) vs	p = 0.307
					Stim (11±0.6)
	Membrane capacitance (pF)		Two-Way ANOVA with Holm-Šidák		Minis	p = 0.374
					3m: Con (122±10) vs
			Group comparison within each age category		Stim (110±7)	p = 0.408
					8m: Con (124±10) vs
					Stim (113±9)	p = 0.911
					12m: Con (108±8) vs
					Stim (106±11)
			t-test		Spon 12m: Con (82±5) vs	p = 0.700
					Stim (85±5)
	Access resistance (MΩ)		Two-Way ANOVA with Holm-Šidák		Minis	p = 0.441
					3m: Con (14±0.6) vs
			Group comparison within each age category		Stim (15±0.6)	p = 0.112
					8m: Con (13±0.6) vs
					Stim (14±0.5)	p = 0.480
					12m: Con (13±0.4) vs
					Stim (13±0.3)
			Mann-Whitney rank sum test		Spon 12m: Con (13±0.3) vs	p = 1.000
					Stim (13±0.5)
	Ex vivo data for rheobase and passive membrane properties were collected from the same animals used in Fig. 3a-c and in Supp. Fig. 3a-h. Two-sided tests were used throughout. Data are presented as mean ± S.E.M.

## Sheet: Table S10
	Supplementary Table 10. Statistical comparisons for Supplementary Fig. 4.
	Statistical comparisons for Supplementary			Comparisons	Result
	Fig. 4
	Panel	Description	Test		p value	n value
	S4d	Integral of spine activity normalized to baseline for 3m stimulated animals	Wilcoxon signed rank test	BL (1.00±0.08) vs	p < 0.001	Spines #
				Post-stim (0.85±0.09)		3m = 539
		Peak amplitude of spine activity normalized to baseline for 3m stimulated animals		BL (1.00±0.02) vs	p < 0.001	12m = 434
				Post-stim (0.77±0.03)
		Frequency of spine activity normalized to baseline for 3m stimulated animals		BL (1.00±0.05) vs	p < 0.001
				Post-stim (0.64±0.05)
	S4e	Integral of spine activity normalized to baseline for 12m stimulated animals	Wilcoxon signed rank test	BL (1.00±0.10) vs	p < 0.001
				Post-stim (1.34±0.10)
		Peak amplitude of spine activity normalized to baseline for 12m stimulated animals		BL (1.00±0.03) vs	p < 0.001
				Post-stim (1.14±0.02)
		Frequency of spine activity normalized to baseline for 12m stimulated animals		BL (1.00±0.07) vs	p < 0.001
				Post-stim (1.16±0.07)
	S4h	Probability of matching for actual versus shuffled spines	Mann-Whitney rank sum test	Actual (0.50±00.12) vs	p = 0.326	Branches #
				shuffled (0.67±0.11)		10
	S4i	Baseline spine activity (ΔF/F0 integral) for visual and non-visual spines in 3 m and 12 m groups	Mann-Whitney rank sum test	Visual: 3m (17.1.; 8.0-45.8) vs	p = 0.073	Spines #
				12m (30.9; 11.5-53.8)		Visual
						3m = 129
						12m = 94
						Non-visual
				Non-visual: 3m (3.3; 0.5-10.4) vs	p = 0.089	3m = 410
				12m (2.8; 0.01-8.0)		12m = 340
	S4k	Visual responsivity (%) against normalized synaptic weights after simulated overstimulation in young and late adult groups	Pearson correlation	Young adult:	p < 0.001	Simulated
				r = 0.95		weights #
						100 / group
				Late adult:	p < 0.001
				r = 0.98
	S4l	Synaptic weight changes in response to simulated overstimulation in young and late adult groups	Welch’s t-test	Visual: 3m (1.10; 0.92-1.26) vs	p < 0.001
				12m (1.92; 1.64-2.29)
				Non-visual: 3m (0.58; 0.47-0.69) vs	p < 0.001
				12m (0.93; 0.79-1.15)
	S4s	Normalized Δ in weights for visual and non-visual inputs when inhibition is manipulated as a function of values in the late adult simulation	Mann-Whitney rank sum test	+33% inhibition
				Vis (0.80; 0.70-0.95) vs	p = 0.036
				Non-vis (0.87; 0.722-1.07)
				+66% inhibition
				Vis (0.66; 0.60-0.76) vs	p < 0.001
				Non-vis (0.80; 0.69-0.92)
				+100% inhibition
				Vis (0.59; 0.52-0.65) vs	p < 0.001
				Non-vis (0.78; 0.67-0.86)
	S4t	Normalized Δ in weights for visual and non-visual inputs when downscaling is manipulated as a function of values in the late adult simulation	Mann-Whitney rank sum test	+33% downscaling
				Vis (0.91; 0.77-1.08) vs	p = 0.213
				Non-vis (0.89; 0.65-1.07)
				+66% downscaling
				Vis (0.79; 0.66-0.96) vs	p < 0.001
				Non-vis (0.71; 0.51-0.87)
				+100% downscaling
				Vis (0.74; 0.62-0.88) vs	p < 0.001
				Non-vis (0.61; 0.41-0.78)
	The data for Supp. Fig. 4 were obtained from 8 animals and 13 regions for panels a-i. Data in panels d-e were normalized to the baseline recording session. Data in panels k-r were normalized to the simulated spine response of the baseline imaging session. Two-sided tests were used throughout. Data presented as mean ± S.E.M, or as median and interquartile range (IQR).

## Sheet: Table S11
	Supplementary Table 11. Statistical comparisons for Supplementary Fig. 5.
	Statistical comparisons for Supplementary			Comparisons	Result
	Fig. 5
	Panel	Description	Test		p value	n value
	S5a	Percentage of neurons labelled for GAD65/67+ and cyRFP+	NA	GAD65/67+ cyRFP+ 96.97 %	NA	GAD65 = 286
				cyRFP+ only 3.03 %		cyRFP = 88
	S5b	Percentage of neurons labelled for PV+ and GCaMP+	NA	PV+ GCaMP+ 21.74 %	NA	PV = 69
				GCaMP+ only 78.26 %		GCaMP = 113
	S5c	Percentage of neurons labelled for SST+ and GCaMP+	NA	SST+ GCaMP+ 60.34 %	NA	SST = 58
				GCaMP+ only 39.66 %		GCaMP = 105
	NA	Percentage of neurons labelled for mCherry+ and cyRFP+	NA	mChery+ cyRFP+ 0.37 %	NA	Total neurons counted = 539
	S5d	Normalized (to baseline) activity (ΔF/F0 integral) of excitatory neurons at baseline and after stimulation in 3 m animals	Paired t-test	Excitatory: BL (1.00±0.03) vs	p = 0.040	Neurons #
				Post-stim (0.91±0.05)		3m = 42
		Normalized (to baseline) activity (ΔF/F0 integral) of excitatory neurons at baseline and after stimulation in 12 m animals	Paired t-test	Excitatory: BL (1.00±0.04) vs	p < 0.001	Neurons #
				Post-stim (1.26±0.03)		12m = 52
	S5e	VGAT puncta size (A.U.) at GAD+ neurons for stimulated vs control groups at 12m	Mann-Whitney rank sum test	Con (2.44; 2.33-2.56) vs	p = 0.005	GAD+ neurons #
				Stim (2.39; 2.31-2.50)
						3m
						Con = 270
						Stim = 229
	S5f	VGAT density (puncta/µm) at GAD+ neurons for stimulated vs control groups at 12m	Welch's t-test	Con (0.38; 0.35-0.43) vs	p = 0.599
				Stim (0.39; 0.36-0.43)		12m
	S5g	VGAT puncta size (A.U.) at GAD+ neurons for stimulated vs control groups at 3m	Mann-Whitney rank sum test	Con (2.44; 2.35-2.57) vs	p = 0.083	Con = 271
				Stim (2.38; 2.38-2.58)		Stim = 323
	S5h	VGAT density (puncta/µm) at GAD+ neurons for stimulated vs control groups at 3m	Mann-Whitney rank sum test	Con (0.37; 0.33-0.42) vs	p = 0.562
				Stim (0.37; 0.34-0.41)
	S5i	Normalized (to baseline) correlation between Inh-Inh cells at baseline and after stimulation in 3m animals	Wilcoxon signed rank test	3m BL (1.00±0.13) vs	p = 0.234	Correlations #
				Post-stim (1.07±0.10)		3m = 39
						12m = 95
		Normalized (to baseline) correlation between Inh-Inh cells at baseline and after stimulation in 12m animals	Wilcoxon signed rank test	12m BL (1.00±0.09) vs	p = 0.974
				Post-stim (0.96±0.08)
		Normalized (to baseline) correlation between Inh-Inh cells after stimulation for 3m vs 12m animals	Mann-Whitney rank sum test	Post-stim: 3m vs 12m	p = 0.285
	The data for Supp. Fig. 5 were obtained from 3 animals for panels a-c and 8 animals for panels d-i. Data in panels h and i were normalized to the corresponding age group baseline imaging session. Two-sided tests were used throughout. Data are presented as percentages, cumulative distribution, or as mean ± S.E.M.

## Sheet: Table S12
	Supplementary Table 12. Statistical comparisons for Supplementary Fig. 6.
	Statistical comparisons for Supplementary			Comparisons	Result
	Fig. 6
	Panel	Description	Test		p value	n value
	S6c	Reward latency (s) for control vs stimulated animals for each age group	Two-Way ANOVA	3m: Con (1.18; 1.01-1.23) vs	p = 0.155	Mice #
			with Holm-Šidák	Stim (1.24; 1.05-1.57)		3m
				8m: Con (1.08; 0.91-1.25) vs	p = 0.436	Con = 12
				Stim (1.14; 1.03-1.29)		Stim = 8
				12m Con (1.27; 1.09-1.36) vs	p = 0.380	8m
				Stim (1.33; 1.24-1.46)		Con = 11
		Reward latency (s) between the stimulated groups		3m vs		Stim = 8
				8m	p = 0.622	12m
				12m	p = 0.516	Con = 8
	S6d	Correct choice latency (s) for control vs stimulated mice for each age group	Two-Way ANOVA	3m: Con (1.28; 1.20-1.49) vs	p = 0.728	Stim = 7
			with Holm-Šidák	Stim (1.43; 1.11-1.55)
				8m: Con (1.12; 0.88-1.21) vs	p = 0.054
				Stim (1.32; 1.25-1.59)
				12m Con (1.48; 1.18-1.66) vs	p = 0.601
				Stim (1.30; 1.29-1.51)
		Correct choice latency (s) between the stimulated groups		3m vs
				8m	p = 0.915
				12m	p = 0.885
	S6e	Total number of trials for control vs stimulated mice for each age group	Two-Way ANOVA	3m: Con (330; 320-350) vs	p = 0.055
			with Holm-Šidák	Stim (363; 341-372)
				8m: Con (322; 313-328) vs	p = 0.731
				Stim (329; 310-358)
				12m Con (340; 320-350) vs	p = 0.152
				Stim (357; 327-370)
		Total number of trials between the stimulated groups		3m vs
				8m	p = 0.081
				12m	p = 0.756
	S6f	Reward latency (s) for control vs stimulated animals in each intervention group	Two-Way ANOVA	Con (1.19; 1.14-1.22) vs	p = 0.414	Mice #
			with Holm-Šidák	Stim (1.24; 1.05-1.57)		V+C = 8
						V+S = 8
				MTEP + Con (1.22; 1.13-1.42) vs	p = 0.025	M+C = 4
				MTEP + Stim (1.65; 1.34-1.98)		M+S = 4
				Con vs	p = 0.572
				MTEP + Con
				Stim vs	p = 0.014
				MTEP + Stim
	S6g	Correct choice latency (s) for control vs stimulated animals in each intervention group	Two-Way ANOVA	Con (1.29; 1.03-1.47) vs	p = 0.407
			with Holm-Šidák	Stim (1.43; 1.11-1.55)
				MTEP + Con (1.50; 1.42-1.58) vs	p = 0.797
				MTEP + Stim (1.44; 1.19-1.74)
				Con vs	p = 0.096
				MTEP + Con
				Stim vs	p = 0.461
				MTEP + Stim
	S6h	Total number of trials for control vs stimulated animals in each intervention group	Two-Way ANOVA	Con (330; 320-350) vs	p = 0.248
			with Holm-Šidák	Stim (363; 341-372)
				MTEP + Con (363; 338-380) vs	p = 0.032
				MTEP + Stim (311; 228-366)
				Con vs	p = 0.237
				MTEP + Con
				Stim vs	p = 0.026
				MTEP + Stim
	The data for Supp. Fig. 6 were obtained from 54 animals for panels c-e, and 24 animals for panels f-h. Two-sided tests were used throughout. Data reported as median and interquartile range (IQR).
