# Supplementary material for: Age-related dysregulation of homeostatic control in neuronal microcircuits
Source: Nat Neurosci. 2023 Nov 2;26(12):2158–70. doi: 10.1038/s41593-023-01451-z (PMC10689243; doi:10.1038/s41593-023-01451-z)
Supplement: Supplementary file 4 — Source data for supplementary figures. [file 41593_2023_1451_MOESM4_ESM.xlsx]

## Sheet: Fig.S1
Panel S1b	Pre	Post		Panel S1c	Timepoint	Control		Timepoint	Stimulated		Panel S1e	Timepoint	3m		Panel S1g	Control	Stimulated		Panel S1h	Control	Stimulated		Panel S1i	Control	Stimulated		Panel S1j	Control	Stimulated		Panel S1k	Control	Stimulated		Panel S1l	Control	Stimulated		Panel S1m	Control	Stimulated		Panel S1n	Control	Stimulated	MTEP		Panel S1o	Stimulated
	0.0325391	0.261409			BL S1	0.140172		BL S1	2.16531			BL	NaN			0.7828	0.9488			0.1692	0.2167			0.5921	0.6507			0.573446	0.362904			0.334692	0.292533			1.72561	2.08953			0.65993	1.55423			0.441269	0.542642	0.436473			0.081
	0.103679	0.480849			BL S1	0.644514		BL S1	0.2435			BL	NaN			0.9543	1.6184			0.1781	0.2172			0.6548	0.6682			0.573446	0.31559			0.213361	0.187639			1.72561	1.75544			1.26484	0.604966			0.489701	0.560309	0.60113			0.088
	0.135685	0.706627			BL S1	5.71035		BL S1	1.21833			BL	0.20172			1.0405	1.6469			0.1785	0.2175			0.7256	0.9545			0.497807	0.31559			0.303508	0.199563			1.50837	1.75544			1.0483	0.976087			0.533982	0.581964	0.620162			0.095
	0.138644	0.894292			BL S1	0.464874		BL S1	3.1924			BL	NaN			1.1998	2.0327			0.2019	0.2179			0.7428	1.0329			0.480873	0.29919			0.205333	0.268415			2.26564	1.69628			0.619261	1.56818			0.539	0.588359	0.642488			0.1
	0.267188	0.904509			BL S1	0.999429		BL S1	2.61544			BL	0.31687			1.238	2.3277			0.2072	0.2254			0.7606	1.0784			0.480873	0.483434			0.254172	0.232226			2.26564	1.65593			0.50812	0.522191			0.551965	0.622566	0.732764			0.1
	0.269854	0.982338			BL S1	0.0230598		BL S1	0.415309			BL	0.450227			1.2487	2.5663			0.2241	0.2338			0.8921	1.1181			0.446902	0.483434			0.165333	0.2365			2.05288	1.65593			0.539618	1.01958			0.57365	0.627429	0.740193			0.103
	0.32137	1.04249			BL S1	0.442853		BL S1	1.78619			BL	NaN			1.3476	2.581			0.2243	0.2459			1.1811	1.3972			0.446902	0.407333			0.205219	0.217559			2.05288	0.802096			0.549516	0.986545			0.576394	0.692336	0.779718			0.105
	0.329114	1.043			BL S1	0.235125		BL S1	2.65305			BL	NaN			1.6337	2.7499			0.2285	0.2476			1.3936	1.4891			0.579793	0.392606			0.25414	0.258071			1.01274	2.30553			0.846059	0.935012			0.584789	0.698356	0.816722			0.105
	0.3657	1.15057			BL S1	0.0462207		BL S1	5.38754			BL	NaN			1.6387	3.1802			0.2386	0.2508			1.3981	1.7693				0.602568				0.342662				1.47858				1.15894			0.603842	0.698356	0.840614			0.105
	0.439755	1.27621			BL S1	0.128071		BL S1	2.222			BL	0.301846			1.9645	3.2087			0.2396	0.253			1.5365	2.1073				0.390589				0.198707				0.937359				0.978446			0.608416	0.7301	0.840953			0.11
	0.445385	1.28522			BL S1	2.56634		BL S1	3.21064			BL	5.23448			1.9985	3.4329			0.2656	0.2683			1.8258	2.3237				0.390589				0.226153				0.937359				1.4218			0.658287	0.74362	0.841582			0.11
	0.462153	1.32084			BL S1	0.822412		BL S1	0.449304			BL	0.704003			2.0291	4.4725			0.2673	0.3039			2.3956	3.0935																			0.68838	0.779718	0.881462			0.112
	0.463891	1.35779			BL S1	0.543136		BL S1	4.56032			BL	NaN			2.0384				0.2814				2.5645																				0.696338	0.785163	0.885783			0.112
	0.473175	1.37508			BL S1	0.314852		BL S1	0.363847			BL	5.53118			2.5482				0.2977				2.6924																				0.704482	0.799114	0.991493			0.115
	0.510113	1.38815			BL S1	1.00892		BL S1	0.580572			BL	3.01555			3.2608				0.2986				2.8042																				0.707586	0.825113	0.997652			0.115
	0.510514	1.39344			BL S1	0.462348		BL S1	0.479758			BL	NaN			3.7393				0.3064				2.8244																				0.717062	0.827948	1.01659			0.117
	0.52921	1.42279			BL S1	0.367287		BL S1	0.0924081			BL	NaN																															0.734552	0.848355	1.03341			0.117
	0.55253	1.42721			BL S1	0.196048		BL S1	0.223649			BL	NaN																															0.736798	0.854372	1.08111			0.117
	0.573715	1.51565			BL S1	0.301569		BL S1	0.116051			BL	NaN																															0.74362	0.863559	1.08528			0.117
	0.586108	1.52737			BL S1	3.58457		BL S1	0.221908			BL	NaN																															0.75057	0.866665	1.10774			0.12
	0.611468	1.53434			BL S1	0.0581314		BL S1	0.430728			BL	NaN																															0.757651	0.887414	1.17337			0.12
	0.627062	1.5363			BL S1	0.236468		BL S1	5.7299			BL	NaN																															0.762446	0.923115	1.23555			0.12
	0.660031	1.56575			BL S1	0.989012		BL S1	0.293347			BL	NaN																															0.767302	0.933848	1.30587			0.12
	0.665793	1.60627			BL S1	4.21009		BL S1	0.0576744			BL	NaN																															0.767302	0.971504	1.30942			0.12
	0.669965	1.6631			BL S1	0.0812524		BL S1	0.0819996			BL	NaN																															0.772221	0.979402	1.35356			0.122
	0.685352	1.67092			BL S1	0.506405		BL S1	0.0460782			BL	NaN																															0.783522	0.979402				0.122
	0.687444	1.78845			BL S1	0.139177		BL S1	0.0462814			BL	NaN																															0.790462	0.979402				0.122
	0.693214	1.87079			BL S1	0.390185		BL S1	2.33183			BL	NaN																															0.807145	0.9834				0.122
	0.704221	1.8907			BL S1	0.348731		BL S1	0.520248			BL	NaN																															0.827948	1.01339				0.125
	0.708679	1.89411			BL S1	5.18695		BL S1	1.13553			BL	0.837201																															0.875665	1.01403				0.125
	0.739085	1.89627			BL S1	0.408627		BL S1	5.30191			BL	NaN																															0.880603	1.08528				0.125
	0.763989	1.90511			BL S1	0.532932		BL S1	0.0346765			BL	NaN																															0.888396	1.08528				0.125
	0.767157	1.9053			BL S1	2.68976		BL S1	0.246593			BL	0.150824																															0.892344	1.10015				0.127
	0.780017	1.92354			BL S1	1.50894		BL S1	1.54704			BL	0.164987																															0.897329	1.11102				0.127
	0.811	1.92373			BL S1	0.431304		BL S1	0.622952			BL	NaN																															0.899003	1.12717				0.129
	0.822633	1.92701			BL S1	0.116659		BL S1	1.73001			BL	NaN																															0.899003	1.13648				0.129
	0.825009	1.94818			BL S1	0.0698301		BL S1	0.811425			BL	0.0345544																															0.90237	1.13916				0.129
	0.83148	1.96848			BL S1	1.24622		BL S1	0.820804			BL	NaN																															0.905763	1.16005				0.132
	0.833858	1.98372			BL S1	0.0691721		BL S1	3.17566			BL	NaN																															0.907469	1.19038				0.132
	0.835553	1.99994			BL S1	0.117053		BL S1	1.90766			BL	NaN																															0.909181	1.20466				0.132
	0.845074	2.04146			BL S1	1.68163		BL S1	1.82208			BL	NaN																															0.91784	1.22925				0.134
	0.847927	2.05142			BL S1	9.45412		BL S1	0.140275			BL	NaN																															0.919591	1.24192				0.134
	0.852814	2.06547			BL S1	0.754217		BL S1	0.545577			BL	NaN																															0.923115	1.24513				0.134
	0.856789	2.06682			BL S1	9.33216		BL S1	0.37547			BL	NaN																															0.925775	1.24706				0.137
	0.864379	2.0778			BL S1	0.212099		BL S1	0.635372			BL	0.660648																															0.931878	1.26807				0.137
	0.86941	2.09445			BL S1	4.44228		BL S1	0.011503			BL	NaN																															0.933848	1.29534				0.137
	0.887228	2.0963			BL S1	0.229366		BL S1	1.26858			BL	NaN																															0.933848	1.30587				0.137
	0.894354	2.11431			BL S1	0.338321		BL S1	0.0115033			BL	NaN																															0.933848	1.31657				0.137
	0.912668	2.11591			BL S1	0.338919		BL S1	0.301797			BL	NaN																															0.942617	1.33852				0.139
	0.913538	2.11978			BL S1	0.440095		BL S1	0.564497			BL	NaN																															0.950426	1.33852				0.139
	0.918054	2.12408			BL S1	0.427578		BL S1	0.179665			BL	NaN																															0.963732	1.34976				0.139
	0.919286	2.16164			BL S1	0.463781		BL S1	2.50602			BL	NaN																															0.963732	1.3566				0.139
	0.921556	2.16279			BL S1	1.47275		BL S1	2.49873			BL	NaN																															0.967602	1.38467				0.139
	0.925479	2.21753			BL S1	0.208645		BL S1	0.850483			BL	NaN																															0.967602	1.4691				0.142
	0.933444	2.22519			BL S1	1.2556		BL S1	0.1177			BL	NaN																															0.979402	1.4736				0.142
	0.946494	2.23284			BL S1	1.09588		BL S1	3.17566			BL	NaN																															0.985411	1.48724				0.142
	0.950106	2.23295			BL S1	0.431942		BL S1	1.90766			BL	NaN																															0.98743	1.5153				0.142
	0.955927	2.24739			BL S1	6.61259		BL S1	1.42051			BL	NaN																															0.991493	1.54444				0.144
	0.964717	2.27859			BL S1	0.115376		BL S1	1.78572			BL	NaN																															0.99559	1.60622				0.144
	0.965508	2.30199			BL S1	7.67255		BL S1	2.24473			BL	NaN																															0.99559	1.80881				0.146
	0.970875	2.30206			BL S1	0.211738		BL S1	1.60971			BL	NaN																															0.998341	2.03687				0.146
	0.997232	2.3118			BL S1	3.25378		BL S1	1.47927			BL	NaN																															1.00389	2.05926				0.146
	1.00805	2.3196			BL S1	0.362462		BL S1	0.392862			BL	NaN																															1.0102					0.146
	1.0118	2.32905			BL S1	1.02396		BL S1	1.35203			BL	1.9551																															1.01476					0.149
	1.01327	2.32999			BL S1	1.36274		BL S1	3.90634			BL	3.12507																															1.01659					0.149
	1.01365	2.34121			BL S1	1.06941		BL S2	1.98668			BL	NaN																															1.03294					0.149
	1.01987	2.34358			BL S1	0.0694775		BL S2	0.225327			BL	NaN																															1.05119					0.149
	1.02731	2.3525			BL S1	1.26278		BL S2	4.05018			BL	1.56347																															1.05672					0.149
	1.04197	2.36153			BL S1	0.161859		BL S2	0.736397			BL	NaN																															1.05672					0.151
	1.04554	2.36455			BL S1	0.372019		BL S2	1.53249			BL	NaN																															1.06021					0.151
	1.05103	2.37402			BL S1	0.335953		BL S2	0.335882			BL	0.331475																															1.06607					0.151
	1.0709	2.40945			BL S1	0.0460942		BL S2	2.62238			BL	NaN																															1.06878					0.151
	1.08104	2.42959			BL S1	1.44934		BL S2	0.224229			BL	0.271585																															1.07368					0.151
	1.08146	2.4396			BL S1	3.44697		BL S2	1.20131			BL	4.34768																															1.08163					0.151
	1.0913	2.44601			BL S1	1.28454		BL S2	3.05657			BL	6.56042																															1.08528					0.151
	1.10869	2.4501			BL S1	0.0692721		BL S2	3.13646			BL	6.17423																															1.09515					0.151
	1.11589	2.4899			BL S1	0.306182		BL S2	1.91658			BL	NaN																															1.10927					0.151
	1.12626	2.49395			BL S1	0.224644		BL S2	0.416382			BL	NaN																															1.11932					0.151
	1.13167	2.5064			BL S1	0.31735		BL S2	0.266701			BL	6.1873																															1.12323					0.154
	1.13223	2.52628			BL S1	0.0460986		BL S2	2.02461			BL	NaN																															1.12796					0.154
	1.13281	2.52729			BL S1	0.393892		BL S2	0.127193			BL	6.74789																															1.13916					0.154
	1.1349	2.5418			BL S1	0.186638		BL S2	0.057711			BL	NaN																															1.17242					0.154
	1.15186	2.55044			BL S1	0.127795		BL S2	0.373885			BL	4.19333																															1.19274					0.154
	1.15966	2.58697			BL S1	1.9811		BL S2	0.517229			BL	NaN																															1.2095					0.154
	1.16652	2.61179			BL S1	0.0461791		BL S2	3.29627			BL	NaN																															1.21683					0.154
	1.17832	2.6164			BL S1	0.046222		BL S2	0.419984			BL	NaN																															1.22925					0.154
	1.19738	2.63085			BL S1	0.0812545		BL S2	0.150041			BL	2.86545																															1.23555					0.154
	1.20514	2.63606			BL S1	0.251931		BL S2	0.30558			BL	NaN																															1.26474					0.156
	1.20626	2.64419			BL S1	0.814111		BL S2	0.607685			BL	0.624117																															1.29534					0.156
	1.22019	2.65795			BL S1	0.0696542		BL S2	3.484			BL	NaN																															1.29534					0.156
	1.22156	2.66564			BL S1	0.640713		BL S2	3.617			BL	NaN																															1.29534					0.156
	1.24942	2.6752			BL S1	1.3258		BL S2	0.151973			BL	7.03567																															1.31227					0.156
	1.2723	2.68892			BL S1	0.609985		BL S2	0.537234			BL	NaN																															1.32965					0.156
	1.28131	2.6931			BL S1	0.526706		BL S2	2.59274			BL	NaN																															1.3612					0.156
	1.28383	2.70388			BL S1	0.104064		BL S2	2.52984			BL	NaN																															1.44704					0.156
	1.28788	2.70505			BL S1	0.341067		BL S2	1.62882			BL	NaN																															1.4691					0.156
	1.29108	2.71778			BL S1	7.6098		BL S2	0.765086			BL	NaN																															1.48724					0.156
	1.29327	2.71948			BL S1	1.86056		BL S2	0.479581			BL	NaN																															1.52104					0.159
	1.29638	2.72872			BL S1	1.28456		BL S2	0.0926752			BL	NaN																															1.54444					0.159
	1.32928	2.73101			BL S1	5.17694		BL S2	2.72754			BL	NaN																															1.59558					0.159
	1.33263	2.74903			BL S1	2.38129		BL S2	1.93364			BL	NaN																															1.82525					0.159
	1.341	2.76957			BL S1	2.83906		BL S2	1.05206			BL	NaN																															2.20635					0.159
	1.35162	2.78124			BL S1	1.71243		BL S2	1.65716			BL	NaN																															2.4585					0.159
	1.35696	2.79647			BL S1	6.52561		BL S2	2.08921			BL	NaN																																				0.159
	1.35779	2.81025			BL S1	5.98888		BL S2	0.755347			BL	NaN																																				0.159
	1.37299	2.82742			BL S1	5.04831		BL S2	1.80336			BL	NaN																																				0.159
	1.37808	2.83539			BL S1	0.66355		BL S2	2.69373			BL	NaN																																				0.159
	1.37953	2.87567			BL S1	1.72672		BL S2	0.227448			BL	NaN																																				0.159
	1.39362	2.9464			BL S1	0.139922		BL S2	0.760336			BL	NaN																																				0.161
	1.39517	2.95526			BL S1	0.128346		BL S2	0.602747			BL	NaN																																				0.161
	1.42127	2.96494			BL S1	0.61717		BL S2	0.415933			BL	NaN																																				0.161
	1.42344	2.99485			BL S1	0.150053		BL S2	1.0937			BL	NaN																																				0.161
	1.42753	3.03149			BL S1	0.277461		BL S2	1.47764			BL	NaN																																				0.161
	1.43547	3.0533			BL S1	0.127024		BL S2	0.0694779			BL	0.797526																																				0.161
	1.43603	3.05806			BL S1	0.0230686		BL S2	0.267387			BL	NaN																																				0.164
	1.43879	3.06055			BL S1	0.0923808		BL S2	1.28255			BL	NaN																																				0.164
	1.44053	3.07935			BL S1	0.18815		BL S2	1.95363			BL	0.497921																																				0.164
	1.44574	3.12523			BL S1	9.82939		BL S2	0.572677			BL	1.05432																																				0.164
	1.46095	3.15096			BL S1	0.739809		BL S2	0.361496			BL	NaN																																				0.164
	1.48219	3.1875			BL S1	0.392835		BL S2	0.733763			BL	0.575738																																				0.164
	1.50105	3.20526			BL S1	8.82701		BL S2	1.25962			BL	NaN																																				0.164
	1.50131	3.24454			BL S1	3.05205		BL S2	0.436825			BL	1.73055																																				0.164
	1.50597	3.27442			BL S1	1.14006		BL S2	0.707779			BL	1.37727																																				0.164
	1.53066	3.32466			BL S1	0.253016		BL S2	0.455596			BL	NaN																																				0.164
	1.54566	3.32925			BL S1	1.01881		BL S2	0.662538			BL	5.89451																																				0.166
	1.585	3.61047			BL S1	0.0461392		BL S2	2.92846			BL	5.80534																																				0.166
	1.58847	3.75885			BL S1	0.0926847		BL S2	0.513504			BL	NaN																																				0.166
	1.74673	3.85031			BL S1	0.454323		BL S2	0.220176			BL	NaN																																				0.166
	2.16856	3.93048			BL S2	2.0974		BL S2	0.140965			BL	NaN																																				0.166
	2.17777	4.71364			BL S2	3.46286		BL S2	1.25291			BL	NaN																																				0.166
					BL S2	0.150554		BL S2	3.25776			BL	NaN																																				0.166
					BL S2	7.09998		BL S2	4.82617			BL	NaN																																				0.168
					BL S2	0.150882		BL S2	0.343295			BL	NaN																																				0.168
					BL S2	3.03473		BL S2	2.26566			BL	NaN																																				0.168
					BL S2	0.978163		BL S2	1.67406			BL	NaN																																				0.168
					BL S2	5.5797		BL S2	2.1681			BL	NaN																																				0.168
					BL S2	0.640506		BL S2	1.39337			BL	NaN																																				0.168
					BL S2	1.63211		BL S3	0.64392			BL	NaN																																				0.168
					BL S2	0.383752		BL S3	0.0930516			BL	NaN																																				0.168
					BL S2	0.198564		BL S3	8.22935			BL	NaN																																				0.168
					BL S2	0.0419067		BL S3	0.39687			BL	NaN																																				0.168
					BL S2	8.31188		BL S3	0.0115126			BL	NaN																																				0.168
					BL S2	0.705537		BL S3	0.610152			BL	NaN																																				0.168
					BL S2	0.127457		BL S3	2.65012			BL	NaN																																				0.168
					BL S2	0.162424		BL S3	1.99512			BL	NaN																																				0.168
					BL S2	0.815272		BL S3	1.45606			BL	NaN																																				0.168
					BL S2	0.293909		BL S3	1.80339			BL	NaN																																				0.171
					BL S2	0.328285		BL S3	0.207931			BL	2.28609																																				0.171
					BL S2	0.220393		BL S3	2.38311			BL	NaN																																				0.171
					BL S2	0.444946		BL S3	0.370844			BL	NaN																																				0.171
					BL S2	1.96238		BL S3	0.0575927			BL	0.0462881																																				0.171
					BL S2	0.550868		BL S3	0.0692955			BL	NaN																																				0.171
					BL S2	0.794675		BL S3	0.178156			BL	NaN																																				0.171
					BL S2	9.35744		BL S3	0.311196			BL	NaN																																				0.171
					BL S2	0.24325		BL S3	0.19068			BL	NaN																																				0.173
					BL S2	0.584938		BL S3	1.30309			BL	1.24486																																				0.173
					BL S2	1.42427		BL S3	0.0625517			BL	0.358528																																				0.173
					BL S2	0.268687		BL S3	0.645072			BL	NaN																																				0.173
					BL S2	0.582691		BL S3	0.303777			BL	NaN																																				0.173
					BL S2	0.103845		BL S3	0.0378847			BL	NaN																																				0.173
					BL S2	0.0345501		BL S3	0.52588			BL	NaN																																				0.173
					BL S2	0.487134		BL S3	0.0376582			BL	NaN																																				0.173
					BL S2	0.0346486		BL S3	0.127134			BL	NaN																																				0.176
					BL S2	2.08981		BL S3	0.625563			BL	NaN																																				0.176
					BL S2	6.9374		BL S3	0.533877			BL	NaN																																				0.176
					BL S2	3.70163		BL S3	0.229814			BL	NaN																																				0.176
					BL S2	0.398932		BL S3	0.471602			BL	NaN																																				0.176
					BL S2	0.420107		BL S3	0.141885			BL	NaN																																				0.176
					BL S2	0.323462		BL S3	1.2791			BL	NaN																																				0.176
					BL S2	0.510557		BL S3	2.16531			BL	NaN																																				0.178
					BL S2	0.127791		BL S3	0.2435			BL	NaN																																				0.178
					BL S2	0.577921		BL S3	1.21833			BL	NaN																																				0.181
					BL S2	0.464076		BL S3	3.1924			BL	NaN																																				0.181
					BL S2	0.958345		BL S3	2.61544			BL	NaN																																				0.181
					BL S2	6.95724		BL S3	0.415309			BL	1.77222																																				0.181
					BL S2	0.403914		BL S3	1.78619			BL	1.98553																																				0.181
					BL S2	0.0115228		BL S3	3.09052			BL	0.173835																																				0.181
					BL S2	0.410909		BL S3	2.65305			BL	0.186647																																				0.181
					BL S2	2.31255		BL S3	5.38754			BL	0.603066																																				0.181
					BL S2	1.44242		BL S3	2.222			BL	NaN																																				0.181
					BL S2	0.162797		BL S3	3.21064			BL	1.91049																																				0.181
					BL S2	4.44763		BL S3	0.449304			BL	0.517072																																				0.183
					BL S2	0.465387		BL S3	4.56032			BL	NaN																																				0.183
					BL S2	0.282016		BL S3	0.363847			BL	NaN																																				0.183
					BL S2	0.105		BL S3	0.580572			BL	0.432472																																				0.183
					BL S2	0.627253		BL S3	0.479758			BL	2.09568																																				0.183
					BL S2	1.55098		BL S3	0.0924081			BL	NaN																																				0.183
					BL S2	0.0345984		BL S3	0.223649			BL	NaN																																				0.186
					BL S2	0.0538888		BL S3	2.50245			BL	NaN																																				0.186
					BL S2	3.43825		BL S3	1.19422			BL	5.40829																																				0.186
					BL S2	1.52879		BL S3	1.89327			BL	NaN																																				0.186
					BL S2	0.619311		BL S3	1.39275			BL	NaN																																				0.186
					BL S2	0.127827		BL S3	1.3697			BL	1.7361																																				0.186
					BL S2	3.31783		BL S3	3.05311			BL	2.4233																																				0.188
					BL S2	0.771394		BL S3	1.78938			BL	NaN																																				0.188
					BL S2	4.46727		BL S3	2.48901			BL	1.37537																																				0.188
					BL S2	4.25721		BL S3	1.14493			BL	0.698485																																				0.188
					BL S2	0.488821		BL S3	1.98729			BL	0.411332																																				0.188
					BL S2	1.57299		BL S3	2.6004			BL	NaN																																				0.19
					BL S2	0.0115158		BL S3	2.75293			BL	NaN																																				0.19
					BL S2	0.0463784		BL S3	1.92831			BL	0.0461507																																				0.19
					BL S2	3.68693		BL S3	2.00711			BL	NaN																																				0.19
					BL S2	0.13998		BL S3	2.15576			BL	2.88892																																				0.19
					BL S2	0.527825		BL S3	1.04665			BL	NaN																																				0.19
					BL S2	1.97998		BL S3	1.57939			BL	NaN																																				0.19
					BL S2	1.00251		BL S3	1.65732			BL	NaN																																				0.19
					BL S2	2.38836		BL S3	0.842491			BL	NaN																																				0.193
					BL S2	0.163845		BL S3	0.85434			BL	NaN																																				0.193
					BL S2	0.247216		BL S3	2.43857			BL	NaN																																				0.193
					BL S2	0.508515		BL S3	1.38492			BL	NaN																																				0.193
					BL S2	0.212711		BL S3	1.25233			BL	NaN																																				0.193
					BL S2	1.01495		BL S3	0.103784			BL	NaN																																				0.193
					BL S2	0.799829		BL S3	0.0691458			BL	NaN																																				0.193
					BL S2	0.217957		BL S3	0.365661			BL	NaN																																				0.193
					BL S2	0.116052		BL S3	0.023038			BL	NaN																																				0.195
					BL S2	2.85709		BL S3	0.259544			BL	NaN																																				0.195
					BL S2	0.0174366		BL S3	0.386949			BL	NaN																																				0.195
					BL S2	0.6576		BL S3	1.08308			BL	NaN																																				0.195
					BL S2	0.4261		BL S3	1.13668			BL	NaN																																				0.195
					BL S2	0.0925391		BL S3	0.48834			BL	NaN																																				0.195
					BL S3	0.242988		BL S3	1.75481			BL	NaN																																				0.195
					BL S3	1.00696		BL S3	0.274904			BL	NaN																																				0.195
					BL S3	3.18258		BL S3	3.73057			BL	NaN																																				0.195
					BL S3	0.526288		BL S3	3.21849			BL	NaN																																				0.195
					BL S3	0.161753		BL S3	0.38808			BL	NaN																																				0.195
					BL S3	1.26806		BL S3	0.227391			BL	NaN																																				0.195
					BL S3	0.872358		BL S3	0.358729			BL	NaN																																				0.198
					BL S3	0.0923424		BL S3	0.587489			BL	0.485601																																				0.198
					BL S3	8.85043		BL S3	0.0881863			BL	NaN																																				0.198
					BL S3	6.28487		BL S3	0.177872			BL	0.453409																																				0.198
					BL S3	0.236583		BL S3	0.153913			BL	NaN																																				0.198
					BL S3	3.18751		BL S3	0.0753901			BL	NaN																																				0.198
					BL S3	2.35643		BL S3	3.20945			BL	NaN																																				0.198
					BL S3	4.50951		BL S3	0.0375707			BL	NaN																																				0.198
					BL S3	0.361718		BL S3	0.658193			BL	2.84782																																				0.198
					BL S3	8.42811		BL S3	3.998			BL	NaN																																				0.198
					BL S3	0.681032		BL S3	0.834407			BL	4.87581																																				0.198
					BL S3	0.688309		BL S3	0.102426			BL	3.38617																																				0.198
					BL S3	0.105229		BL S3	1.02939			BL	NaN																																				0.2
					BL S3	7.79455		BL S3	1.35769			BL	NaN																																				0.2
					BL S3	0.209348		BL S3	0.67588			BL	0.256387																																				0.2
					BL S3	3.01888		BL S3	4.38769			BL	NaN																																				0.2
					BL S3	1.18411		BL S3	0.981804			BL	NaN																																				0.2
					BL S3	2.95799		BL S3	1.72761			BL	NaN																																				0.2
					BL S3	0.162222		BL S3	1.44341			BL	0.908638																																				0.2
					BL S3	6.16844		BL S3	0.373308			BL	NaN																																				0.2
					BL S3	0.464371		BL S3	1.02597			BL	0.39903																																				0.2
					BL S3	0.424925		BL S3	1.00125			BL	NaN																																				0.2
					BL S3	4.72091		BL S3	0.0345865			BL	NaN																																				0.203
					BL S3	0.208021		BL S3	2.5616			BL	NaN																																				0.203
					BL S3	1.2626		BL S3	3.13107			BL	1.20013																																				0.203
					BL S3	0.556319		BL S3	2.53461			BL	NaN																																				0.203
					BL S3	2.98468		BL S3	1.29915			BL	NaN																																				0.203
					BL S3	0.186023		BL S3	1.58322			BL	NaN																																				0.203
					BL S3	0.209514		BL S3	1.76245			BL	NaN																																				0.205
					BL S3	0.903965		BL S4	0.233206			BL	NaN																																				0.205
					BL S3	1.30918		BL S4	0.691508			BL	1.25161																																				0.205
					BL S3	5.21998		BL S4	4.60598			BL	NaN																																				0.205
					BL S3	0.0230565		BL S4	0.255586			BL	NaN																																				0.205
					BL S3	4.30061		BL S4	0.397889			BL	NaN																																				0.205
					BL S3	0.840414		BL S4	1.07905			BL	NaN																																				0.205
					BL S3	0.187856		BL S4	1.98467			BL	1.34927																																				0.205
					BL S3	0.0808289		BL S4	1.47691			BL	0.232754																																				0.205
					BL S3	0.0346186		BL S4	4.91955			BL	NaN																																				0.205
					BL S3	4.22945		BL S4	1.44425			BL	NaN																																				0.205
					BL S3	5.53162		BL S4	2.60862			BL	NaN																																				0.205
					BL S3	2.08713		BL S4	0.150133			BL	NaN																																				0.205
					BL S3	1.66945		BL S4	1.74958			BL	0.327209																																				0.205
					BL S3	0.962964		BL S4	0.352511			BL	8.08487																																				0.205
					BL S3	0.139134		BL S4	0.500581			BL	NaN																																				0.205
					BL S3	0.289258		BL S4	0.115822			BL	NaN																																				0.208
					BL S3	0.329165		BL S4	1.13624			BL	0.0811964																																				0.208
					BL S3	0.0695114		BL S4	1.62979			BL	0.0115074																																				0.208
					BL S3	0.115567		BL S4	1.37736			BL	NaN																																				0.208
					BL S3	0.0115016		BL S4	0.77844			BL	NaN																																				0.208
					BL S3	1.48621		BL S4	1.4349			BL	NaN																																				0.208
					BL S3	0.115983		BL S4	2.9619			BL	NaN																																				0.208
					BL S3	1.24376		BL S4	1.6065			BL	NaN																																				0.208
					BL S3	1.46556		BL S4	2.11623			BL	NaN																																				0.208
					BL S3	2.13572		BL S4	1.27172			BL	NaN																																				0.208
					BL S3	0.587302		BL S4	1.74268			BL	NaN																																				0.208
					BL S3	0.414771		BL S4	3.83144			BL	NaN																																				0.208
					BL S3	0.0463031		BL S4	1.5949			BL	NaN																																				0.21
					BL S3	6.61639		BL S4	0.201721			BL	NaN																																				0.21
					BL S3	1.90273		BL S4	0.133813			BL	NaN																																				0.21
					BL S3	0.176572		BL S4	0.945019			BL	NaN																																				0.21
					BL S3	1.43007		BL S4	2.49215			BL	0.42161																																				0.21
					BL S3	0.3122		BL S4	0.23303			BL	0.197972																																				0.21
					BL S3	2.38596		BL S4	0.533461			BL	NaN																																				0.21
					BL S3	0.349856		BL S4	0.570507			BL	NaN																																				0.21
					BL S3	0.0927116		BL S4	0.140135			BL	0.727391																																				0.212
					BL S3	0.210087		BL S4	0.153661			BL	NaN																																				0.212
					BL S3	1.17249		BL S4	0.852563			BL	2.07405																																				0.212
					BL S3	0.94437		BL S4	2.95911			BL	NaN																																				0.212
					BL S3	1.58322		BL S4	0.571191			BL	NaN																																				0.212
					BL S3	0.26939		BL S4	0.138967			BL	NaN																																				0.212
					BL S3	3.38086		BL S4	1.7628			BL	NaN																																				0.212
					BL S3	0.187058		BL S4	0.90325			BL	0.163166																																				0.212
					BL S3	1.13827		BL S4	1.33946			BL	1.04683																																				0.212
					BL S3	0.139842		BL S4	0.557206			BL	NaN																																				0.212
					BL S3	0.325144		BL S4	0.557125			BL	NaN																																				0.212
					BL S3	1.84529		BL S4	3.01237			BL	0.103815																																				0.212
					BL S3	1.28609		BL S4	0.429342			BL	NaN																																				0.212
					BL S3	0.732201		BL S4	4.59438			BL	8.48507																																				0.212
					BL S3	0.057845		BL S4	0.435198			BL	NaN																																				0.212
					BL S3	0.754331		BL S4	0.128422			BL	NaN																																				0.212
					BL S3	0.473702		BL S4	4.19753			BL	NaN																																				0.212
					BL S3	0.870344		BL S4	1.29505			BL	NaN																																				0.215
					BL S3	0.20007		BL S4	1.37294			BL	NaN																																				0.215
					BL S3	0.740935		D1 S1	2.44339			BL	NaN																																				0.215
					BL S3	2.54708		D1 S1	0.37455			BL	NaN																																				0.215
					BL S3	1.74142		D1 S1	1.25106			BL	NaN																																				0.215
					BL S3	0.398118		D1 S1	3.75978			BL	NaN																																				0.215
					BL S3	0.297923		D1 S1	1.21436			BL	NaN																																				0.215
					BL S3	0.186068		D1 S1	0.0462688			BL	1.02133																																				0.215
					BL S3	0.0576184		D1 S1	0.628498			BL	NaN																																				0.217
					BL S4	0.773111		D1 S1	0.0230352			BL	NaN																																				0.217
					BL S4	1.31053		D1 S1	0.32415			BL	NaN																																				0.217
					BL S4	0.91873		D1 S1	0.0115149			BL	NaN																																				0.217
					BL S4	0.890013		D1 S1	0.0461364			BL	NaN																																				0.217
					BL S4	0.902909		D1 S1	8.3949			BL	NaN																																				0.217
					BL S4	0.0230939		D1 S1	0.437082			BL	NaN																																				0.217
					BL S4	0.509909		D1 S1	0.442168			BL	NaN																																				0.217
					BL S4	0.163396		D1 S1	0.150564			BL	NaN																																				0.217
					BL S4	0.98854		D1 S1	0.174989			BL	NaN																																				0.22
					BL S4	0.752699		D1 S1	0.481873			BL	NaN																																				0.22
					BL S4	2.09198		D1 S1	0.0461203			BL	NaN																																				0.22
					BL S4	0.210778		D1 S1	1.82576			BL	NaN																																				0.22
					BL S4	1.23326		D1 S1	8.56334			BL	NaN																																				0.22
					BL S4	2.37582		D1 S1	1.59397			BL	NaN																																				0.22
					BL S4	0.238543		D1 S1	0.778666			BL	NaN																																				0.22
					BL S4	1.45836		D1 S1	0.295665			BL	NaN																																				0.22
					BL S4	2.70148		D1 S1	0.561211			BL	NaN																																				0.22
					BL S4	3.45325		D1 S1	0.401235			BL	NaN																																				0.22
					BL S4	1.81374		D1 S1	0.23227			BL	NaN																																				0.22
					BL S4	4.4603		D1 S1	0.224517			BL	1.09046																																				0.222
					BL S4	1.47048		D1 S1	0.268014			BL	1.18204																																				0.222
					BL S4	1.93912		D1 S1	2.15841			BL	3.41002																																				0.222
					BL S4	4.02719		D1 S1	0.685995			BL	NaN																																				0.222
					BL S4	0.55491		D1 S1	0.321657			BL	NaN																																				0.222
					BL S4	0.397865		D1 S1	0.479698			BL	4.41234																																				0.222
					BL S4	0.488507		D1 S1	0.365836			BL	NaN																																				0.222
					BL S4	1.15803		D1 S1	2.72336			BL	NaN																																				0.222
					BL S4	4.04153		D1 S1	3.98376			BL	0.753453																																				0.222
					BL S4	1.28139		D1 S1	2.0066			BL	0.21985																																				0.222
					BL S4	1.45904		D1 S1	0.348144			BL	3.98931																																				0.222
					BL S4	0.334808		D1 S1	1.00957			BL	NaN																																				0.222
					BL S4	2.24938		D1 S1	0.225882			BL	7.03461																																				0.222
					BL S4	0.908911		D1 S1	2.48097			BL	5.82601																																				0.225
					BL S4	0.349096		D1 S1	0.51899			BL	0.116803																																				0.225
					BL S4	5.02547		D1 S1	1.98327			BL	NaN																																				0.225
					BL S4	5.0264		D1 S1	0.43303			BL	0.0347739																																				0.225
					BL S4	2.25278		D1 S1	1.2474			BL	NaN																																				0.225
					BL S4	0.771597		D1 S1	0.232991			BL	NaN																																				0.225
					BL S4	0.316097		D1 S1	0.141556			BL	NaN																																				0.225
					BL S4	1.10377		D1 S1	0.151045			BL	2.0381																																				0.225
					BL S4	2.87669		D1 S1	2.75699			BL	NaN																																				0.225
					BL S4	2.21267		D1 S1	0.448105			BL	4.33652																																				0.225
					BL S4	0.806632		D1 S1	1.86622			BL	NaN																																				0.225
					BL S4	2.40621		D1 S1	0.244086			BL	NaN																																				0.225
					BL S4	3.73328		D1 S1	0.189057			BL	NaN																																				0.225
					BL S4	3.79483		D1 S1	0.13974			BL	5.65217																																				0.225
					BL S4	0.448345		D1 S1	0.352034			BL	1.59274																																				0.225
					BL S4	2.4091		D1 S1	1.5732			BL	NaN																																				0.227
					BL S4	2.23338		D1 S1	0.176121			BL	1.40346																																				0.227
					BL S4	0.663403		D1 S2	0.598076			BL	NaN																																				0.227
					BL S4	0.706817		D1 S2	0.54608			BL	0.82295																																				0.227
					BL S4	0.752284		D1 S2	1.39951			BL	0.553718																																				0.227
					BL S4	2.42355		D1 S2	0.163793			BL	0.189458																																				0.227
					BL S4	2.48682		D1 S2	0.6453			BL	NaN																																				0.229
					BL S4	2.21017		D1 S2	0.0580238			BL	NaN																																				0.229
					BL S4	0.512033		D1 S2	0.0230267			BL	NaN																																				0.229
					BL S4	2.37728		D1 S2	0.0346656			BL	0.774321																																				0.229
					BL S4	0.325443		D1 S2	0.545956			BL	1.00138																																				0.229
					BL S4	0.0692949		D1 S2	8.00636			BL	NaN																																				0.232
					BL S4	2.37863		D1 S2	2.70388			BL	NaN																																				0.232
					BL S4	1.19057		D1 S2	6.48045			BL	NaN																																				0.232
					BL S4	3.69785		D1 S2	0.115838			BL	NaN																																				0.232
					BL S4	0.0809253		D1 S2	0.885759			BL	NaN																																				0.232
					BL S4	5.92253		D1 S2	0.0464167			BL	3.569																																				0.234
					BL S4	0.3902		D1 S2	0.140142			BL	0.302084																																				0.234
					BL S4	1.83408		D1 S2	0.326911			BL	NaN																																				0.234
					BL S4	0.424075		D1 S2	1.82662			BL	NaN																																				0.234
					BL S4	0.254506		D1 S2	0.189369			BL	0.308342																																				0.234
					BL S4	0.16745		D1 S2	0.318245			BL	NaN																																				0.234
					BL S4	0.0578099		D1 S2	11.6919			BL	NaN																																				0.234
					BL S4	0.927777		D1 S2	1.56197			BL	NaN																																				0.234
					BL S4	0.258404		D1 S2	0.491927			BL	NaN																																				0.237
					BL S4	1.78913		D1 S2	0.0346105			BL	NaN																																				0.237
					BL S4	0.898495		D1 S2	0.175516			BL	NaN																																				0.237
					BL S4	0.998796		D1 S2	1.12081			BL	NaN																																				0.237
					BL S4	0.709385		D1 S2	10.327			BL	NaN																																				0.237
					BL S4	0.0412752		D1 S2	2.92894			BL	NaN																																				0.237
					BL S4	1.63665		D1 S2	3.91946			BL	NaN																																				0.237
					BL S4	0.341676		D1 S2	0.567922			BL	NaN																																				0.237
					BL S4	3.35067		D1 S2	0.446454			BL	NaN																																				0.239
					BL S4	2.96016		D1 S2	0.55938			BL	NaN																																				0.239
					BL S4	0.251069		D1 S2	0.057973			BL	NaN																																				0.239
					BL S4	0.900143		D1 S2	0.243381			BL	NaN																																				0.239
					BL S4	2.37307		D1 S2	1.93946			BL	NaN																																				0.239
					BL S4	2.80487		D1 S2	0.0461297			BL	NaN																																				0.239
					BL S4	0.394349		D1 S2	7.7256			BL	1.75901																																				0.239
					BL S4	0.804328		D1 S2	1.30645			BL	NaN																																				0.239
					BL S4	0.282181		D1 S2	0.708048			BL	1.38477																																				0.239
					BL S4	0.288929		D1 S2	0.715181			BL	NaN																																				0.239
					BL S4	0.187921		D1 S2	1.06899			BL	NaN																																				0.239
					BL S4	0.370227		D1 S2	1.64109			BL	0.219615																																				0.242
					BL S4	0.104446		D1 S2	2.50665			BL	0.907267																																				0.242
					BL S4	0.360824		D1 S2	2.65184			BL	NaN																																				0.242
					BL S4	0.625012		D1 S2	1.72366			BL	7.96957																																				0.242
					BL S4	0.443886		D1 S2	1.90034			BL	NaN																																				0.242
					BL S4	0.422351		D1 S2	0.8217			BL	NaN																																				0.242
					BL S4	1.80725		D1 S2	2.87659			BL	0.307461																																				0.244
					BL S4	3.21396		D1 S2	0.242127			BL	NaN																																				0.244
					BL S4	2.61372		D1 S2	0.30308			BL	NaN																																				0.244
					BL S4	8.06227		D1 S2	0.347002			BL	NaN																																				0.244
					BL S4	4.74755		D1 S2	0.441636			BL	NaN																																				0.244
					BL S4	0.409736		D1 S2	5.22369			BL	NaN																																				0.247
					BL S4	0.16297		D1 S2	3.06213			BL	NaN																																				0.247
					BL S4	0.668339		D1 S2	1.9446			BL	NaN																																				0.247
					BL S4	0.282587		D1 S2	0.151191			BL	0.0230548																																				0.247
					BL S4	0.658093		D1 S2	0.905417			BL	NaN																																				0.247
					BL S4	0.198148		D1 S2	0.299873			BL	NaN																																				0.249
					BL S4	0.200986		D1 S2	1.36572			BL	NaN																																				0.249
					BL S4	0.499225		D1 S2	0.538292			BL	NaN																																				0.249
					BL S4	0.0693968		D1 S2	1.6211			BL	4.08264																																				0.249
					BL S4	0.0461938		D1 S2	4.47623			BL	NaN																																				0.249
					BL S4	0.482579		D1 S2	1.81228			BL	NaN																																				0.249
					BL S4	0.104162		D1 S2	2.59006			BL	NaN																																				0.249
					BL S4	1.72078		D1 S2	4.10084			BL	NaN																																				0.251
					BL S4	0.255585		D1 S2	0.364758			D1 S3	NaN																																				0.251
					D1 S1	7.277		D1 S2	2.29916			D1 S3	NaN																																				0.251
					D1 S1	6.02142		D1 S2	0.641977			D1 S3	2.35701																																				0.251
					D1 S1	3.68918		D1 S2	0.254879			D1 S3	NaN																																				0.251
					D1 S1	0.104889		D1 S2	0.0932048			D1 S3	1.09983																																				0.251
					D1 S1	1.36827		D1 S2	0.0115378			D1 S3	0.24663																																				0.254
					D1 S1	0.812861		D1 S2	0.0230114			D1 S3	0.666062																																				0.254
					D1 S1	0.0692406		D1 S3	3.06352			D1 S3	NaN																																				0.254
					D1 S1	0.0230117		D1 S3	3.31856			D1 S3	NaN																																				0.254
					D1 S1	5.38109		D1 S3	1.61511			D1 S3	0.163925																																				0.254
					D1 S1	1.22293		D1 S3	1.38851			D1 S3	NaN																																				0.254
					D1 S1	0.0230193		D1 S3	2.98051			D1 S3	NaN																																				0.254
					D1 S1	0.433072		D1 S3	1.11726			D1 S3	3.78309																																				0.254
					D1 S1	0.219866		D1 S3	2.98781			D1 S3	6.51045																																				0.254
					D1 S1	0.982841		D1 S3	7.20149			D1 S3	12.0837																																				0.256
					D1 S1	4.47037		D1 S3	1.65034			D1 S3	2.74651																																				0.256
					D1 S1	1.90172		D1 S3	8.00636			D1 S3	NaN																																				0.256
					D1 S1	3.71554		D1 S3	2.37617			D1 S3	NaN																																				0.256
					D1 S1	0.833232		D1 S3	1.31421			D1 S3	NaN																																				0.256
					D1 S1	0.220223		D1 S3	1.30691			D1 S3	NaN																																				0.259
					D1 S1	4.7179		D1 S3	0.831208			D1 S3	NaN																																				0.259
					D1 S1	0.719533		D1 S3	1.09145			D1 S3	NaN																																				0.259
					D1 S1	0.766499		D1 S3	3.3645			D1 S3	NaN																																				0.259
					D1 S1	5.93629		D1 S3	3.71082			D1 S3	0.362093																																				0.259
					D1 S1	0.115433		D1 S3	4.20104			D1 S3	NaN																																				0.259
					D1 S1	0.565214		D1 S3	4.20104			D1 S3	0.475131																																				0.259
					D1 S1	5.66708		D1 S3	3.22905			D1 S3	NaN																																				0.261
					D1 S1	4.31089		D1 S3	6.72188			D1 S3	0.773608																																				0.261
					D1 S1	0.175379		D1 S3	3.08391			D1 S3	NaN																																				0.261
					D1 S1	2.39499		D1 S3	0.755773			D1 S3	NaN																																				0.261
					D1 S1	1.50025		D1 S3	2.38695			D1 S3	NaN																																				0.261
					D1 S1	0.150109		D1 S3	0.690337			D1 S3	NaN																																				0.261
					D1 S1	6.86652		D1 S3	2.50633			D1 S3	0.116188																																				0.261
					D1 S1	0.427464		D1 S3	0.424234			D1 S3	NaN																																				0.264
					D1 S1	1.71688		D1 S3	0.338749			D1 S3	NaN																																				0.264
					D1 S1	3.64325		D1 S3	4.50515			D1 S3	NaN																																				0.264
					D1 S1	0.374612		D1 S3	1.67193			D1 S3	NaN																																				0.264
					D1 S1	1.84162		D1 S3	4.43596			D1 S3	NaN																																				0.264
					D1 S1	0.187778		D1 S3	1.69057			D1 S3	NaN																																				0.264
					D1 S1	0.880511		D1 S3	0.643708			D1 S3	NaN																																				0.264
					D1 S1	4.79317		D1 S3	3.38791			D1 S3	NaN																																				0.264
					D1 S1	7.76903		D1 S3	3.07023			D1 S3	NaN																																				0.269
					D1 S1	0.307923		D1 S3	0.380438			D1 S3	NaN																																				0.269
					D1 S1	0.664469		D1 S3	2.72167			D1 S3	NaN																																				0.269
					D1 S1	0.562076		D1 S3	2.25375			D1 S3	5.44894																																				0.269
					D1 S1	0.670928		D1 S3	0.558789			D1 S3	NaN																																				0.269
					D1 S1	0.127043		D1 S3	4.75971			D1 S3	NaN																																				0.269
					D1 S1	0.294947		D1 S3	2.3318			D1 S3	0.482695																																				0.269
					D1 S1	0.663636		D1 S3	3.9503			D1 S3	NaN																																				0.271
					D1 S1	0.210297		D1 S3	0.681332			D1 S3	NaN																																				0.271
					D1 S1	0.207854		D1 S3	0.431431			D1 S3	2.06978																																				0.271
					D1 S1	0.291561		D1 S3	2.77079			D1 S3	1.05018																																				0.271
					D1 S1	0.350462		D1 S3	2.00652			D1 S3	NaN																																				0.271
					D1 S1	4.55626		D1 S3	1.15304			D1 S3	NaN																																				0.271
					D1 S1	1.29036		D1 S3	1.19962			D1 S3	NaN																																				0.273
					D1 S1	0.277627		D1 S3	0.537781			D1 S3	NaN																																				0.273
					D1 S1	3.04371		D1 S3	4.87173			D1 S3	NaN																																				0.273
					D1 S1	0.11667		D1 S3	3.00351			D1 S3	NaN																																				0.276
					D1 S1	0.115339		D1 S3	3.49204			D1 S3	NaN																																				0.276
					D1 S1	0.221626		D1 S3	0.787925			D1 S3	NaN																																				0.276
					D1 S1	0.103858		D1 S4	0.471647			D1 S3	NaN																																				0.276
					D1 S1	8.14076		D1 S4	0.189621			D1 S3	NaN																																				0.276
					D1 S1	1.39605		D1 S4	0.432884			D1 S3	NaN																																				0.276
					D1 S1	0.127526		D1 S4	1.17649			D1 S3	NaN																																				0.276
					D1 S1	0.587176		D1 S4	0.376916			D1 S3	NaN																																				0.276
					D1 S1	0.729225		D1 S4	0.580763			D1 S3	NaN																																				0.276
					D1 S1	0.116407		D1 S4	0.406309			D1 S3	NaN																																				0.278
					D1 S1	0.598873		D1 S4	0.799363			D1 S3	NaN																																				0.278
					D1 S1	0.246139		D1 S4	0.140273			D1 S3	NaN																																				0.278
					D1 S1	1.67061		D1 S4	0.126997			D1 S3	40.6972																																				0.278
					D1 S1	0.139701		D1 S4	1.70037			D1 S3	NaN																																				0.278
					D1 S1	0.198331		D1 S4	1.37844			D1 S3	NaN																																				0.278
					D1 S1	5.83242		D1 S4	5.49408			D1 S3	NaN																																				0.278
					D1 S1	0.280457		D1 S4	0.845343			D1 S3	6.02894																																				0.278
					D1 S1	1.94125		D1 S4	0.20419			D1 S3	9.47112																																				0.278
					D1 S1	0.0579384		D1 S4	2.06098			D1 S3	NaN																																				0.281
					D1 S1	1.13585		D1 S4	0.0638029			D1 S3	NaN																																				0.281
					D1 S1	0.0230082		D1 S4	0.0375426			D1 S3	NaN																																				0.281
					D1 S1	0.0346338		D1 S4	0.151725			D1 S3	14.6077																																				0.281
					D1 S1	3.37235		D1 S4	0.661943			D1 S3	2.80568																																				0.281
					D1 S1	0.128631		D1 S4	0.125917			D1 S3	NaN																																				0.283
					D1 S1	0.472425		D1 S4	0.0126008			D1 S3	NaN																																				0.283
					D1 S1	0.672009		D1 S4	0.064285			D1 S3	NaN																																				0.283
					D1 S1	0.336704		D1 S4	0.0125159			D1 S3	NaN																																				0.283
					D1 S1	1.04163		D1 S4	0.173346			D1 S3	NaN																																				0.283
					D1 S1	3.77991		D1 S4	0.269995			D1 S3	NaN																																				0.283
					D1 S1	0.415011		D1 S4	0.717796			D1 S3	NaN																																				0.283
					D1 S1	0.198658		D1 S4	0.327898			D1 S3	NaN																																				0.283
					D1 S1	0.198186		D1 S4	0.608433			D1 S3	NaN																																				0.286
					D1 S1	0.0576051		D1 S4	0.454919			D1 S3	NaN																																				0.288
					D1 S1	0.813658		D1 S4	0.223482			D1 S3	22.5917																																				0.288
					D1 S1	2.64456		D1 S4	0.576557			D1 S3	NaN																																				0.288
					D1 S1	0.592409		D1 S4	0.854574			D1 S3	NaN																																				0.291
					D1 S1	0.3651		D1 S4	0.390419			D1 S3	NaN																																				0.291
					D1 S1	0.104375		D1 S4	1.05664			D1 S3	NaN																																				0.291
					D1 S1	0.41223		D1 S4	1.85613			D1 S3	NaN																																				0.291
					D1 S2	0.0579027		D1 S4	1.17243			D1 S3	NaN																																				0.291
					D1 S2	0.127005		D1 S4	0.658823			D1 S3	NaN																																				0.291
					D1 S2	0.0463012		D1 S4	0.185778			D1 S3	NaN																																				0.291
					D1 S2	0.5376		D1 S4	1.2203			D1 S3	NaN																																				0.293
					D1 S2	3.26935		D1 S4	0.0125099			D1 S3	NaN																																				0.293
					D1 S2	0.0230138		D1 S4	0.140645			D1 S3	NaN																																				0.293
					D1 S2	2.43702		D1 S4	0.0502403			D1 S3	NaN																																				0.295
					D1 S2	1.41656		D1 S4	0.113533			D1 S3	NaN																																				0.295
					D1 S2	2.98938		D1 S4	0.100533			D1 S3	NaN																																				0.295
					D1 S2	0.0692077		D1 S4	1.093			D1 S3	NaN																																				0.295
					D1 S2	1.41155		D1 S4	0.227374			D1 S3	NaN																																				0.295
					D1 S2	0.254604		D1 S4	0.113375			D1 S3	NaN																																				0.295
					D1 S2	2.81182		D1 S4	0.0252035			D1 S3	NaN																																				0.298
					D1 S2	0.150385		D1 S4	0.34995			D1 S3	NaN																																				0.298
					D1 S2	2.79321		D1 S4	4.98301			D1 S3	NaN																																				0.298
					D1 S2	1.55609		D1 S4	0.792499			D1 S3	0.23072																																				0.298
					D1 S2	4.76447		D1 S4	0.163513			D1 S3	0.417798																																				0.298
					D1 S2	0.151582		D1 S4	0.336626			D1 S3	0.584819																																				0.298
					D1 S2	2.33751		D1 S4	0.370055			D1 S3	NaN																																				0.3
					D1 S2	0.0460917		D1 S4	0.152834			D1 S3	0.940718																																				0.3
					D1 S2	7.15366		D1 S4	0.175683			D1 S3	NaN																																				0.303
					D1 S2	0.0462058		D1 S4	0.0694272			D1 S3	0.97056																																				0.303
					D1 S2	2.41515		D1 S4	0.613985			D1 S3	NaN																																				0.303
					D1 S2	6.35197		D1 S4	0.772931			D1 S3	NaN																																				0.303
					D1 S2	0.1984		D1 S4	0.0346021			D1 S3	NaN																																				0.303
					D1 S2	7.62494		D1 S4	2.6783			D1 S3	NaN																																				0.305
					D1 S2	0.256779		D1 S4	0.165117			D1 S3	NaN																																				0.305
					D1 S2	0.72287		D1 S4	0.37435			D1 S3	23.5343																																				0.308
					D1 S2	0.758964		D1 S4	1.24604			D1 S3	4.87169																																				0.308
					D1 S2	0.239194		D1 S4	0.0634417			D1 S3	18.9876																																				0.308
					D1 S2	2.31863		D1 S4	0.0883511			D1 S3	6.08962																																				0.308
					D1 S2	0.97909		D1 S4	0.44704			D1 S3	0.115535																																				0.31
					D1 S2	0.335511		D1 S4	0.0886442			D1 S3	NaN																																				0.31
					D1 S2	0.222832		D1 S4	0.0501189			D1 S3	NaN																																				0.313
					D1 S2	1.34568		D1 S4	0.0500741			D1 S3	NaN																																				0.313
					D1 S2	0.185015		D1 S4	1.10218			D1 S3	NaN																																				0.313
					D1 S2	1.73147		D1 S4	0.100504			D1 S3	1.58954																																				0.315
					D1 S2	2.50656		D1 S4	0.312201			D1 S3	NaN																																				0.315
					D1 S2	0.499711		D1 S4	0.290306			D1 S3	0.26406																																				0.317
					D1 S2	0.316177		D1 S4	0.68124			D1 S3	NaN																																				0.317
					D1 S2	5.82717		D1 S4	0.409799			D1 S3	NaN																																				0.317
					D1 S2	7.25366		D1 S4	0.967332			D1 S3	NaN																																				0.317
					D1 S2	7.29834		D1 S4	0.153653			D1 S3	1.35125																																				0.317
					D1 S2	1.08635		D1 S4	0.563917			D1 S3	0.252942																																				0.317
					D1 S2	0.104471		D1 S4	1.41335			D1 S3	NaN																																				0.317
					D1 S2	0.567148		D1 S4	0.468727			D1 S3	0.693987																																				0.317
					D1 S2	1.98522		D1 S4	1.9842			D1 S3	NaN																																				0.32
					D1 S2	0.713311		D1 S4	0.67151			D1 S3	0.459379																																				0.32
					D1 S2	0.103971		D1 S4	4.04013			D1 S3	NaN																																				0.32
					D1 S2	0.185768		D1 S4	0.679966			D1 S3	0.511435																																				0.32
					D1 S2	4.23573		D1 S4	2.2877			D1 S3	NaN																																				0.32
					D1 S2	0.337258		D1 S4	2.37841			D1 S3	NaN																																				0.322
					D1 S2	3.22495		D1 S4	0.436147			D1 S3	NaN																																				0.322
					D1 S2	0.409292		D1 S4	0.0757742			D1 S3	NaN																																				0.322
					D1 S2	0.428618		D1 S4	0.1932			D1 S3	8.1849																																				0.325
					D1 S2	1.04703		D1 S4	0.0125032			D1 S3	NaN																																				0.325
					D1 S2	0.345946		D1 S4	0.164492			D1 S3	NaN																																				0.327
					D1 S2	0.292213		D1 S4	0.454861			D1 S3	NaN																																				0.327
					D1 S2	0.126898		D1 S4	0.480644			D1 S3	NaN																																				0.327
					D1 S2	0.601153		D1 S4	0.601409			D1 S3	2.40885																																				0.327
					D1 S2	1.15288		D1 S4	0.088553			D1 S3	0.516943																																				0.33
					D1 S2	0.229343		D1 S4	0.0755601			D1 S3	3.10179																																				0.33
					D1 S2	0.0345594		D1 S4	0.729221			D1 S3	NaN																																				0.33
					D1 S2	0.115956		D2 S1	0.349134			D1 S3	NaN																																				0.33
					D1 S2	2.35594		D2 S1	0.25794			D1 S3	NaN																																				0.332
					D1 S2	0.139716		D2 S1	0.510548			D1 S3	NaN																																				0.334
					D1 S2	0.238367		D2 S1	0.831698			D1 S3	1.44557																																				0.334
					D1 S2	0.212496		D2 S1	0.684207			D1 S3	NaN																																				0.337
					D1 S2	1.10803		D2 S1	0.188745			D1 S3	NaN																																				0.339
					D1 S2	0.126841		D2 S1	0.242433			D1 S3	NaN																																				0.339
					D1 S2	2.15709		D2 S1	2.82415			D1 S3	NaN																																				0.342
					D1 S2	1.90517		D2 S1	2.96049			D1 S3	NaN																																				0.342
					D1 S2	1.46546		D2 S1	0.210753			D1 S3	NaN																																				0.342
					D1 S2	0.0546902		D2 S1	0.115644			D1 S3	NaN																																				0.344
					D1 S2	0.438973		D2 S1	0.345971			D1 S3	NaN																																				0.344
					D1 S2	1.82866		D2 S1	0.188928			D1 S3	NaN																																				0.344
					D1 S2	2.41954		D2 S1	0.235626			D1 S3	NaN																																				0.344
					D1 S2	0.242499		D2 S1	0.0345904			D1 S3	NaN																																				0.347
					D1 S2	1.96668		D2 S1	0.796637			D1 S3	NaN																																				0.347
					D1 S2	0.316131		D2 S1	0.5672			D1 S3	NaN																																				0.347
					D1 S2	0.368473		D2 S1	0.847321			D1 S3	NaN																																				0.349
					D1 S2	0.69017		D2 S1	0.283793			D1 S3	NaN																																				0.349
					D1 S2	0.128432		D2 S1	1.28189			D1 S3	NaN																																				0.349
					D1 S2	0.48599		D2 S1	2.6968			D1 S3	NaN																																				0.352
					D1 S2	0.40772		D2 S1	3.26172			D1 S3	31.1764																																				0.352
					D1 S2	2.00735		D2 S1	0.692011			D1 S3	NaN																																				0.354
					D1 S2	2.42999		D2 S1	1.24487			D1 S3	NaN																																				0.354
					D1 S2	7.10157		D2 S1	2.19639			D1 S3	NaN																																				0.356
					D1 S2	7.52766		D2 S1	0.431921			D1 S3	2.76359																																				0.356
					D1 S2	1.88997		D2 S1	0.140843			D1 S3	1.0315																																				0.356
					D1 S2	0.470042		D2 S1	0.455237			D1 S3	NaN																																				0.356
					D1 S2	1.69445		D2 S1	0.597493			D1 S3	NaN																																				0.361
					D1 S2	0.841116		D2 S1	0.0346214			D1 S3	NaN																																				0.361
					D1 S2	0.469057		D2 S1	0.0807446			D1 S3	5.59032																																				0.364
					D1 S2	0.0576479		D2 S1	0.649201			D1 S3	3.7607																																				0.369
					D1 S2	3.32107		D2 S1	0.0345687			D1 S3	NaN																																				0.369
					D1 S2	0.247329		D2 S1	0.747149			D1 S3	NaN																																				0.369
					D1 S2	2.38828		D2 S1	0.104187			D1 S3	NaN																																				0.374
					D1 S2	0.0576156		D2 S1	0.128185			D1 S3	NaN																																				0.376
					D1 S2	0.92794		D2 S1	0.185691			D1 S3	NaN																																				0.376
					D1 S2	3.97742		D2 S1	0.328864			D1 S3	0.197085																																				0.378
					D1 S3	5.83473		D2 S1	0.332718			D1 S3	NaN																																				0.381
					D1 S3	0.994525		D2 S1	0.0576663			D1 S3	NaN																																				0.386
					D1 S3	2.35903		D2 S1	0.600119			D1 S3	NaN																																				0.388
					D1 S3	1.32912		D2 S1	1.05315			D1 S3	NaN																																				0.388
					D1 S3	0.140999		D2 S1	2.33867			D1 S3	NaN																																				0.393
					D1 S3	0.243505		D2 S1	0.520477			D1 S3	2.12909																																				0.393
					D1 S3	0.198887		D2 S1	1.75146			D1 S3	0.361717																																				0.396
					D1 S3	1.23919		D2 S1	0.128045			D1 S3	NaN																																				0.396
					D1 S3	0.41556		D2 S1	0.0230918			D1 S3	NaN																																				0.396
					D1 S3	0.127025		D2 S1	0.186268			D1 S3	NaN																																				0.4
					D1 S3	0.436979		D2 S1	0.17419			D1 S3	NaN																																				0.4
					D1 S3	0.717996		D2 S1	1.50317			D1 S3	NaN																																				0.405
					D1 S3	1.54718		D2 S1	1.15327			D1 S3	NaN																																				0.417
					D1 S3	8.1127		D2 S1	0.0345881			D1 S3	NaN																																				0.417
					D1 S3	0.29896		D2 S1	0.421199			D1 S3	0.162269																																				0.42
					D1 S3	0.0692606		D2 S1	0.463355			D1 S3	NaN																																				0.42
					D1 S3	0.0230068		D2 S1	2.40749			D1 S3	NaN																																				0.42
					D1 S3	1.25351		D2 S1	0.737107			D1 S3	NaN																																				0.42
					D1 S3	0.0173027		D2 S1	0.601674			D1 S3	NaN																																				0.425
					D1 S3	6.89903		D2 S1	0.0230617			D1 S3	NaN																																				0.427
					D1 S3	0.011518		D2 S1	0.0577626			D1 S3	NaN																																				0.432
					D1 S3	0.358676		D2 S1	0.069585			D1 S3	NaN																																				0.435
					D1 S3	7.24579		D2 S2	0.0807744			D1 S3	NaN																																				0.435
					D1 S3	1.08646		D2 S2	0.157246			D1 S3	NaN																																				0.435
					D1 S3	3.22829		D2 S2	1.43173			D1 S3	NaN																																				0.437
					D1 S3	7.9161		D2 S2	0.349831			D1 S3	NaN																																				0.439
					D1 S3	0.163814		D2 S2	0.198556			D1 S3	NaN																																				0.449
					D1 S3	0.257013		D2 S2	5.04462			D1 S3	0.534821																																				0.457
					D1 S3	0.104121		D2 S2	2.87613			D1 S3	1.28668																																				0.457
					D1 S3	0.0346992		D2 S2	0.355128			D1 S3	NaN																																				0.459
					D1 S3	0.588592		D2 S2	0.585908			D1 S3	0.363922																																				0.461
					D1 S3	0.310738		D2 S2	0.188956			D1 S3	NaN																																				0.464
					D1 S3	1.6954		D2 S2	1.00669			D1 S3	NaN																																				0.479
					D1 S3	5.27872		D2 S2	0.0231292			D1 S3	NaN																																				0.491
					D1 S3	0.0230287		D2 S2	0.650855			D1 S3	NaN																																				0.498
					D1 S3	1.71911		D2 S2	0.323886			D1 S3	NaN																																				0.522
					D1 S3	0.0816		D2 S2	0.223661			D1 S3	NaN																																				0.562
					D1 S3	0.00903		D2 S2	0.37077			D1 S3	0.929669																																				0.574
					D1 S3	0.972039		D2 S2	0.283341			D1 S3	0.288852																																				0.581
					D1 S3	8.10108		D2 S2	0.246484			D1 S3	2.46075																																				0.583
					D1 S3	1.19519		D2 S2	2.15433			D1 S3	0.463496																																				0.62
					D1 S3	0.402493		D2 S2	0.0346239			D1 S3	0.242548																																				0.647
					D1 S3	0.186023		D2 S2	0.0460609			D1 S3	NaN																																				0.664
					D1 S3	0.464313		D2 S2	0.103726			D1 S3	NaN																																				0.73
					D1 S3	0.3349		D2 S2	0.730966			D1 S3	NaN																																				0.823
					D1 S3	7.02962		D2 S2	2.62242			D1 S3	NaN
					D1 S3	0.808714		D2 S2	1.97161			D1 S3	NaN
					D1 S3	0.0809647		D2 S2	1.14545			D1 S3	NaN
					D1 S3	0.233103		D2 S2	0.199919			D1 S3	NaN
					D1 S3	0.0576113		D2 S2	7.23496			D1 S3	0.495768
					D1 S3	1.25472		D2 S2	0.382033			D1 S3	NaN
					D1 S3	0.219857		D2 S2	0.56261			D1 S3	NaN
					D1 S3	5.94727		D2 S2	0.115729			D1 S3	NaN
					D1 S3	0.384188		D2 S2	0.0923322			D1 S3	1.33975
					D1 S3	0.797178		D2 S2	0.673979			D1 S3	NaN
					D1 S3	0.238229		D2 S2	1.38753			D1 S3	NaN
					D1 S3	0.175783		D2 S2	0.163658			D1 S3	NaN
					D1 S3	0.182316		D2 S2	1.93065			D1 S3	NaN
					D1 S3	0.211287		D2 S2	0.291618			D1 S3	NaN
					D1 S3	0.667957		D2 S2	4.09083			D1 S3	NaN
					D1 S3	1.3494		D2 S2	0.145466			D1 S3	0.140488
					D1 S3	7.30812		D2 S2	1.61231			D1 S3	NaN
					D1 S3	0.0575494		D2 S2	1.96327			D1 S3	NaN
					D1 S3	0.512814		D2 S2	0.582015			D1 S3	NaN
					D1 S3	0.425593		D2 S2	0.069585			D1 S3	NaN
					D1 S3	0.48098		D2 S2	0.0230088			D1 S3	NaN
					D1 S3	0.127474		D2 S3	0.0928944			D1 S3	NaN
					D1 S3	0.164631		D2 S3	0.694281			D1 S3	NaN
					D1 S3	0.0936207		D2 S3	0.549874			D1 S3	NaN
					D1 S3	4.38794		D2 S3	2.86919			D1 S3	NaN
					D1 S3	0.793414		D2 S3	0.115605			D1 S3	0.653904
					D1 S3	0.0808259		D2 S3	1.9832			D1 S3	1.30949
					D1 S3	0.734623		D2 S3	5.45034			D1 S3	NaN
					D1 S3	0.755832		D2 S3	1.0305			D1 S3	NaN
					D1 S3	0.116863		D2 S3	0.467872			D1 S3	NaN
					D1 S3	0.634359		D2 S3	0.469083			D1 S3	NaN
					D1 S3	1.2586		D2 S3	0.231521			D1 S3	0.43778
					D1 S3	0.368175		D2 S3	1.37534			D1 S3	0.759263
					D1 S3	2.52834		D2 S3	0.104211			D1 S3	NaN
					D1 S3	0.165808		D2 S3	0.0460978			D1 S3	NaN
					D1 S3	3.02267		D2 S3	0.16315			D1 S3	NaN
					D1 S3	8.0819		D2 S3	0.126873			D1 S3	NaN
					D1 S3	1.53342		D2 S3	1.87917			D1 S3	NaN
					D1 S3	0.823561		D2 S3	0.586835			D1 S3	NaN
					D1 S3	0.0581564		D2 S3	0.715604			D1 S3	NaN
					D1 S3	0.0230984		D2 S3	0.311169			D1 S3	NaN
					D1 S3	0.7493		D2 S3	1.69316			D1 S3	NaN
					D1 S3	8.14284		D2 S3	0.278097			D1 S3	NaN
					D1 S3	1.99901		D2 S3	0.0115047			D1 S3	NaN
					D1 S3	0.599482		D2 S3	1.31318			D1 S3	NaN
					D1 S3	0.220344		D2 S3	0.176124			D1 S3	NaN
					D1 S3	0.375259		D2 S3	1.59731			D1 S3	NaN
					D1 S3	1.36348		D2 S3	5.55796			D1 S3	NaN
					D1 S3	9.36378		D2 S3	0.5204			D1 S3	NaN
					D1 S3	1.03574		D2 S3	0.458148			D1 S3	NaN
					D1 S3	5.72719		D2 S3	1.68152			D1 S3	1.58866
					D1 S3	0.344446		D2 S3	0.388479			D1 S3	NaN
					D1 S3	0.297195		D2 S3	0.18955			D1 S3	NaN
					D1 S3	0.0808691		D2 S3	0.127344			D1 S3	NaN
					D1 S3	0.379792		D2 S3	1.27466			D1 S3	6.40241
					D1 S3	0.453193		D2 S3	0.221746			D1 S3	0.186444
					D1 S3	0.47376		D2 S3	0.029897			D1 S3	NaN
					D1 S3	1.76324		D2 S3	0.0230896			D1 S3	NaN
					D1 S3	2.12273		D2 S3	0.0460648			D1 S3	NaN
					D1 S3	1.53832		D2 S3	0.91372			D1 S3	0.360875
					D1 S3	0.281173		D2 S3	0.377767			D1 S3	3.76836
					D1 S3	0.67589		D2 S3	0.127272			D1 S3	NaN
					D1 S3	0.366907		D2 S3	0.624466			D1 S3	NaN
					D1 S3	0.284271		D2 S3	0.350264			D1 S3	NaN
					D1 S3	0.656951		D2 S3	1.7846			D1 S3	NaN
					D1 S3	0.696989		D2 S3	0.705352			D1 S3	NaN
					D1 S3	0.126725		D2 S3	0.758394			D1 S3	NaN
					D1 S4	8.48343		D2 S3	1.70867			D1 S3	NaN
					D1 S4	0.232591		D2 S3	0.140801			D1 S3	NaN
					D1 S4	1.11751		D2 S3	0.104812			D1 S3	NaN
					D1 S4	3.03996		D2 S3	0.279726			D1 S3	NaN
					D1 S4	0.127769		D2 S3	0.0692102			D1 S3	NaN
					D1 S4	0.255034		D2 S3	0.42759			D1 S3	NaN
					D1 S4	9.66549		D2 S3	1.41374			D1 S3	NaN
					D1 S4	0.537206		D2 S3	0.606668			D1 S3	NaN
					D1 S4	0.549342		D2 S3	0.0485807			D1 S3	NaN
					D1 S4	3.09436		D2 S3	1.39712			D1 S3	NaN
					D1 S4	0.0578465		D2 S3	0.0347132			D1 S3	NaN
					D1 S4	0.0346011		D2 S3	1.74743			D1 S3	NaN
					D1 S4	0.0696008		D2 S3	0.673819			D1 S3	NaN
					D1 S4	1.21829		D2 S3	2.35586			D1 S3	NaN
					D1 S4	0.38522		D2 S3	0.593107			D1 S3	NaN
					D1 S4	0.104214		D2 S3	3.69684			D1 S3	NaN
					D1 S4	2.65331		D2 S3	0.104485			D1 S3	NaN
					D1 S4	9.62301		D2 S3	0.198396			D1 S3	NaN
					D1 S4	2.52595		D2 S3	0.293015			D1 S3	NaN
					D1 S4	2.27107		D2 S3	0.443964			D1 S3	NaN
					D1 S4	0.0463568		D2 S3	3.0838			D1 S3	NaN
					D1 S4	1.6406		D2 S3	1.61232			D1 S3	NaN
					D1 S4	0.423204		D2 S3	0.962414			D1 S3	NaN
					D1 S4	1.74926		D2 S3	5.93261			D1 S3	NaN
					D1 S4	3.96363		D2 S3	2.08665			D1 S3	NaN
					D1 S4	0.0346799		D2 S3	0.80934			D1 S3	NaN
					D1 S4	0.859076		D2 S3	0.0836127			D1 S3	0.311005
					D1 S4	2.51412		D2 S3	0.713836			D1 S3	1.25756
					D1 S4	4.25803		D2 S4	1.55806			D1 S3	NaN
					D1 S4	0.687177		D2 S4	0.302941			D1 S3	0.18695
					D1 S4	2.8509		D2 S4	0.66323			D1 S3	NaN
					D1 S4	1.61002		D2 S4	0.199879			D1 S3	0.259697
					D1 S4	5.29982		D2 S4	0.715227			D1 S3	NaN
					D1 S4	0.208414		D2 S4	0.289553			D1 S3	NaN
					D1 S4	3.87783		D2 S4	0.492602			D1 S3	NaN
					D1 S4	2.52717		D2 S4	1.08735			D1 S3	NaN
					D1 S4	1.3607		D2 S4	2.85026			D1 S3	NaN
					D1 S4	1.75559		D2 S4	2.4273			D1 S3	0.87275
					D1 S4	0.548032		D2 S4	3.72898			D1 S3	2.66583
					D1 S4	0.476014		D2 S4	0.0125101			D1 S3	4.82194
					D1 S4	0.576395		D2 S4	0.0125022			D1 S3	0.254805
					D1 S4	0.973456		D2 S4	5.6975			D1 S3	NaN
					D1 S4	1.8197		D2 S4	0.101654			D1 S3	NaN
					D1 S4	2.05257		D2 S4	0.11341			D1 S3	NaN
					D1 S4	2.31879		D2 S4	0.242642			D1 S3	NaN
					D1 S4	0.474935		D2 S4	0.404583			D1 S3	NaN
					D1 S4	1.12753		D2 S4	0.864011			D1 S3	NaN
					D1 S4	0.650176		D2 S4	0.291204			D1 S3	NaN
					D1 S4	1.17333		D2 S4	0.0632071			D1 S3	NaN
					D1 S4	2.00826		D2 S4	0.046105			D1 S3	NaN
					D1 S4	0.485832		D2 S4	0.179899			D1 S3	NaN
					D1 S4	0.283641		D2 S4	0.256738			D1 S3	NaN
					D1 S4	0.931474		D2 S4	0.0920744			D1 S3	NaN
					D1 S4	0.92571		D2 S4	0.0577932			D1 S3	NaN
					D1 S4	0.545718		D2 S4	0.623113			D1 S3	NaN
					D1 S4	1.18843		D2 S4	2.1523			D1 S3	NaN
					D1 S4	5.34695		D2 S4	0.210203			D1 S3	NaN
					D1 S4	0.801938		D2 S4	0.938059			D1 S3	NaN
					D1 S4	0.190976		D2 S4	0.196667			D1 S3	NaN
					D1 S4	0.277478		D2 S4	1.85521			D1 S3	NaN
					D1 S4	0.500832		D2 S4	1.30876			D1 S3	NaN
					D1 S4	3.19796		D2 S4	0.0115113			D1 S3	NaN
					D1 S4	1.86395		D2 S4	0.0507961			D1 S3	NaN
					D1 S4	3.6171		D2 S4	0.454366			D1 S3	NaN
					D1 S4	0.502313		D2 S4	0.427607			D1 S3	NaN
					D1 S4	0.455946		D2 S4	0.585207			D1 S3	NaN
					D1 S4	0.0921801		D2 S4	0.447584			D1 S3	NaN
					D1 S4	0.694569		D2 S4	0.0250601			D1 S3	NaN
					D1 S4	0.263145		D2 S4	0.0753645			D1 S3	NaN
					D1 S4	0.921635		D2 S4	0.0629245			D1 S3	0.934269
					D1 S4	0.619493		D2 S4	0.31741			D1 S3	1.10741
					D1 S4	0.360652		D2 S4	0.22412			D1 S3	NaN
					D1 S4	0.813721		D2 S4	0.165317			D1 S3	NaN
					D1 S4	0.57522		D2 S4	0.359537			D1 S3	NaN
					D1 S4	2.75533		D2 S4	0.236332			D1 S3	0.18621
					D1 S4	0.353932		D2 S4	0.512793			D1 S3	0.37083
					D1 S4	3.80799		D2 S4	0.655818			D1 S3	0.248264
					D1 S4	4.86395		D2 S4	0.487676			D1 S3	NaN
					D1 S4	0.04618		D2 S4	1.40581			D1 S3	NaN
					D1 S4	0.034569		D2 S4	2.20887			D1 S3	NaN
					D1 S4	0.0231071		D2 S4	0.447366			D1 S3	NaN
					D1 S4	0.289585		D2 S4	0.275436			D1 S3	NaN
					D1 S4	0.677243		D2 S4	0.899017			D1 S3	NaN
					D1 S4	0.117492		D2 S4	1.50667			D1 S3	NaN
					D1 S4	3.44186		D2 S4	0.389884			D1 S3	NaN
					D1 S4	0.340118		D2 S4	0.139291			D1 S3	NaN
					D1 S4	0.164229		D2 S4	0.0882593			D1 S3	NaN
					D1 S4	0.0115048		D2 S4	0.464369			D1 S3	NaN
					D1 S4	0.315696		D2 S4	0.307857			D1 S3	NaN
					D1 S4	5.86659		D2 S4	0.46947			D1 S3	NaN
					D1 S4	0.0929496		D2 S4	0.176077			D1 S3	NaN
					D1 S4	0.527889		D2 S4	0.0756208			D1 S3	NaN
					D1 S4	1.01638		D2 S4	0.0378204			D1 S3	NaN
					D1 S4	0.0925884		D2 S4	1.46426			D1 S3	NaN
					D1 S4	5.3752		D2 S4	0.316771			D1 S3	3.50567
					D1 S4	0.202945		D2 S4	0.139958			D1 S3	NaN
					D1 S4	0.023006		D2 S4	0.740901			D1 S3	NaN
					D1 S4	2.54729		D2 S4	0.923586			D1 S3	NaN
					D1 S4	0.407134		D2 S4	0.329513			D1 S3	1.48352
					D1 S4	0.127495		D2 S4	0.747017			D1 S3	NaN
					D1 S4	2.93492		D2 S4	0.0346243			D1 S3	NaN
					D1 S4	1.39468		D2 S4	1.01941			D1 S3	NaN
					D1 S4	0.347982		D2 S4	2.34616			D1 S3	NaN
					D1 S4	1.20188		D2 S4	3.44829			D1 S3	0.786598
					D1 S4	0.866051		D2 S4	0.876474			D1 S3	2.12893
					D1 S4	0.0230352		D2 S4	0.0125849			D1 S3	NaN
					D1 S4	1.27903		D2 S4	0.0376186			D1 S3	NaN
					D1 S4	0.0115085		D2 S4	0.252132			D1 S3	NaN
					D1 S4	0.368224		D2 S4	0.0125045			D1 S3	0.174544
					D1 S4	0.0463055		D2 S4	0.0376155			D1 S3	NaN
					D1 S4	0.975107		D2 S4	0.234945			D1 S3	NaN
					D1 S4	0.081165		D2 S4	0.0502265			D1 S3	NaN
					D1 S4	0.197463		D2 S4	1.03835			D1 S3	NaN
					D1 S4	0.243166		D2 S4	0.192445			D1 S3	NaN
					D1 S4	1.19356		D2 S4	0.0250555			D1 S3	NaN
					D1 S4	0.0671141		D2 S4	0.12758			D1 S3	NaN
					D1 S4	1.15972		D3 S1	0.690683			D1 S3	NaN
					D1 S4	0.775867		D3 S1	2.4423			D1 S3	NaN
					D1 S4	4.22844		D3 S1	2.50705			D1 S3	NaN
					D1 S4	1.16668		D3 S1	0.787238			D1 S3	0.150138
					D1 S4	1.9636		D3 S1	1.06453			D1 S3	NaN
					D1 S4	0.949861		D3 S1	1.36007			D1 S4	NaN
					D1 S4	1.92589		D3 S1	1.50229			D1 S4	NaN
					D1 S4	0.572234		D3 S1	1.86505			D1 S4	0.200362
					D1 S4	0.223884		D3 S1	1.00211			D1 S4	NaN
					D1 S4	0.960834		D3 S1	0.448734			D1 S4	1.09757
					D1 S4	2.32881		D3 S1	0.978186			D1 S4	2.02949
					D1 S4	0.96093		D3 S1	1.64527			D1 S4	NaN
					D1 S4	0.510312		D3 S1	0.187024			D1 S4	NaN
					D1 S4	0.140941		D3 S1	0.199041			D1 S4	NaN
					D1 S4	0.917532		D3 S1	1.76828			D1 S4	NaN
					D1 S4	1.38335		D3 S1	2.51406			D1 S4	NaN
					D1 S4	1.14299		D3 S1	0.046165			D1 S4	NaN
					D1 S4	3.96031		D3 S1	1.38847			D1 S4	NaN
					D1 S4	1.65052		D3 S1	1.06847			D1 S4	0.666898
					D1 S4	3.19499		D3 S1	3.53465			D1 S4	0.0692606
					D1 S4	0.556992		D3 S1	1.06504			D1 S4	NaN
					D1 S4	0.871681		D3 S1	2.14875			D1 S4	NaN
					D1 S4	3.34352		D3 S1	0.359722			D1 S4	NaN
					D1 S4	6.26706		D3 S1	0.269323			D1 S4	NaN
					D1 S4	0.0462627		D3 S1	0.439593			D1 S4	NaN
					D1 S4	2.2996		D3 S1	0.27961			D1 S4	NaN
					D1 S4	0.767648		D3 S1	1.71252			D1 S4	1.50789
					D1 S4	1.25618		D3 S1	0.313071			D1 S4	NaN
					D1 S4	0.421256		D3 S1	2.83954			D1 S4	NaN
					D1 S4	0.1037		D3 S1	0.918106			D1 S4	NaN
					D1 S4	1.67606		D3 S1	1.42388			D1 S4	NaN
					D1 S4	2.62716		D3 S1	1.13224			D1 S4	NaN
					D1 S4	0.909611		D3 S1	0.526875			D1 S4	NaN
					D1 S4	0.0461475		D3 S1	2.63838			D1 S4	NaN
					D1 S4	2.10065		D3 S1	1.11387			D1 S4	0.197951
					D1 S4	1.89042		D3 S1	0.046177			D1 S4	NaN
					D1 S4	0.580361		D3 S1	0.225501			D1 S4	NaN
					D1 S4	0.408059		D3 S1	0.712118			D1 S4	0.640439
					D1 S4	4.91227		D3 S1	0.0231035			D1 S4	0.271641
					D1 S4	1.42222		D3 S1	0.0230849			D1 S4	NaN
					D1 S4	1.51719		D3 S1	0.766848			D1 S4	NaN
					D2 S1	0.0922975		D3 S1	1.24763			D1 S4	NaN
					D2 S1	0.681542		D3 S1	0.471049			D1 S4	NaN
					D2 S1	0.957262		D3 S1	0.0698607			D1 S4	NaN
					D2 S1	0.545631		D3 S1	1.093			D1 S4	0.335517
					D2 S1	0.396874		D3 S1	0.0345509			D1 S4	NaN
					D2 S1	0.914329		D3 S1	0.034554			D1 S4	NaN
					D2 S1	2.0639		D3 S1	1.60689			D1 S4	NaN
					D2 S1	0.0115035		D3 S1	0.0576796			D1 S4	NaN
					D2 S1	5.78404		D3 S1	1.01878			D1 S4	NaN
					D2 S1	0.662886		D3 S1	0.277184			D1 S4	0.790825
					D2 S1	0.220197		D3 S1	0.239034			D1 S4	NaN
					D2 S1	0.384608		D3 S1	0.399363			D1 S4	NaN
					D2 S1	6.98071		D3 S1	0.72911			D1 S4	NaN
					D2 S1	7.80555		D3 S1	3.18228			D1 S4	NaN
					D2 S1	2.63767		D3 S1	0.238771			D1 S4	NaN
					D2 S1	1.84499		D3 S1	0.623503			D1 S4	NaN
					D2 S1	1.39871		D3 S1	1.44709			D1 S4	NaN
					D2 S1	4.65682		D3 S1	0.469219			D1 S4	NaN
					D2 S1	0.890112		D3 S1	2.46682			D1 S4	NaN
					D2 S1	4.35765		D3 S1	0.553072			D1 S4	NaN
					D2 S1	5.69708		D3 S1	1.04473			D1 S4	NaN
					D2 S1	0.949857		D3 S1	0.467685			D1 S4	NaN
					D2 S1	0.409348		D3 S1	0.115967			D1 S4	NaN
					D2 S1	0.296048		D3 S2	1.18074			D1 S4	NaN
					D2 S1	0.0575759		D3 S2	4.17345			D1 S4	NaN
					D2 S1	7.11819		D3 S2	1.38434			D1 S4	NaN
					D2 S1	0.622764		D3 S2	0.425096			D1 S4	NaN
					D2 S1	0.17594		D3 S2	0.700163			D1 S4	NaN
					D2 S1	0.0810823		D3 S2	2.14842			D1 S4	0.0693258
					D2 S1	0.0230267		D3 S2	0.0345603			D1 S4	5.42181
					D2 S1	0.856642		D3 S2	0.240056			D1 S4	NaN
					D2 S1	0.894771		D3 S2	1.40053			D1 S4	NaN
					D2 S1	2.84581		D3 S2	0.380778			D1 S4	NaN
					D2 S1	2.58953		D3 S2	0.935418			D1 S4	20.6747
					D2 S1	0.432104		D3 S2	0.807533			D1 S4	NaN
					D2 S1	0.0115039		D3 S2	0.408535			D1 S4	NaN
					D2 S1	0.0577717		D3 S2	0.0579574			D1 S4	NaN
					D2 S1	0.11572		D3 S2	0.23654			D1 S4	1.66042
					D2 S1	0.313321		D3 S2	0.0461542			D1 S4	3.70852
					D2 S1	0.298212		D3 S2	1.01985			D1 S4	NaN
					D2 S1	0.501929		D3 S2	0.973393			D1 S4	NaN
					D2 S1	2.76086		D3 S2	1.27198			D1 S4	NaN
					D2 S1	3.80674		D3 S2	1.44533			D1 S4	1.29737
					D2 S1	0.324987		D3 S2	0.480226			D1 S4	1.06092
					D2 S1	0.128839		D3 S2	5.37172			D1 S4	9.14853
					D2 S1	0.0462248		D3 S2	0.24776			D1 S4	NaN
					D2 S1	2.38176		D3 S2	3.81171			D1 S4	NaN
					D2 S1	3.19431		D3 S2	2.3246			D1 S4	NaN
					D2 S1	3.03303		D3 S2	0.617499			D1 S4	0.344981
					D2 S1	2.49411		D3 S2	0.296315			D1 S4	NaN
					D2 S1	1.7611		D3 S2	0.301381			D1 S4	1.27235
					D2 S1	0.0230706		D3 S2	0.402684			D1 S4	NaN
					D2 S1	0.818189		D3 S2	0.0693084			D1 S4	0.542253
					D2 S1	0.0576811		D3 S2	0.308007			D1 S4	0.877766
					D2 S1	3.45591		D3 S2	0.918232			D1 S4	0.0809042
					D2 S1	3.2042		D3 S2	0.397014			D1 S4	4.30983
					D2 S1	3.58028		D3 S2	1.55492			D1 S4	2.46562
					D2 S1	0.21301		D3 S2	0.567131			D1 S4	0.186119
					D2 S1	0.0575938		D3 S2	0.23731			D1 S4	NaN
					D2 S1	0.0812122		D3 S2	0.26783			D1 S4	NaN
					D2 S1	5.02531		D3 S2	0.0925122			D1 S4	NaN
					D2 S1	1.4061		D3 S2	0.0346196			D1 S4	4.17279
					D2 S1	3.47542		D3 S2	1.6574			D1 S4	NaN
					D2 S1	5.15231		D3 S2	0.0924443			D1 S4	0.115709
					D2 S1	0.233902		D3 S2	0.0346196			D1 S4	0.522066
					D2 S1	0.0115042		D3 S2	0.293111			D1 S4	NaN
					D2 S1	0.162238		D3 S2	0.139382			D1 S4	NaN
					D2 S1	0.247253		D3 S2	0.0579743			D1 S4	NaN
					D2 S1	4.50542		D3 S3	1.67437			D1 S4	NaN
					D2 S2	0.280518		D3 S3	0.226816			D1 S4	NaN
					D2 S2	1.10518		D3 S3	1.39968			D1 S4	NaN
					D2 S2	0.246349		D3 S3	1.56773			D1 S4	NaN
					D2 S2	1.08911		D3 S3	1.12257			D1 S4	NaN
					D2 S2	0.242084		D3 S3	0.618945			D1 S4	NaN
					D2 S2	1.19514		D3 S3	3.50836			D1 S4	NaN
					D2 S2	1.42324		D3 S3	0.23396			D1 S4	0.0808566
					D2 S2	0.0230603		D3 S3	2.1704			D1 S4	0.0696507
					D2 S2	0.0577289		D3 S3	0.138821			D1 S4	0.258663
					D2 S2	5.49328		D3 S3	0.0811751			D1 S4	NaN
					D2 S2	5.82186		D3 S3	0.268533			D1 S4	1.63094
					D2 S2	0.709258		D3 S3	0.150806			D1 S4	1.69584
					D2 S2	0.0346793		D3 S3	1.06717			D1 S4	NaN
					D2 S2	4.14559		D3 S3	0.0578104			D1 S4	NaN
					D2 S2	2.78179		D3 S3	0.0115023			D1 S4	NaN
					D2 S2	0.0115811		D3 S3	0.150839			D1 S4	NaN
					D2 S2	0.0579004		D3 S3	0.116009			D1 S4	NaN
					D2 S2	0.433071		D3 S3	0.310739			D1 S4	0.0461533
					D2 S2	4.05344		D3 S3	0.0935827			D1 S4	NaN
					D2 S2	3.48694		D3 S3	0.507252			D1 S4	0.466575
					D2 S2	0.539491		D3 S3	0.619251			D1 S4	NaN
					D2 S2	0.371225		D3 S3	0.801242			D1 S4	NaN
					D2 S2	0.112249		D3 S3	1.87652			D1 S4	NaN
					D2 S2	0.865		D3 S3	0.126998			D1 S4	NaN
					D2 S2	0.00587		D3 S3	1.7277			D1 S4	NaN
					D2 S2	0.426		D3 S3	4.86534			D1 S4	NaN
					D2 S2	0.00649		D3 S3	1.45198			D1 S4	NaN
					D2 S2	0.00911		D3 S3	0.218365			D1 S4	0.980139
					D2 S2	0.0067		D3 S3	0.798216			D1 S4	NaN
					D2 S2	0.00714		D3 S3	0.957697			D1 S4	NaN
					D2 S2	1.1755		D3 S3	0.510241			D1 S4	NaN
					D2 S2	0.942656		D3 S3	2.07638			D1 S4	NaN
					D2 S2	0.483131		D3 S3	0.116016			D1 S4	NaN
					D2 S2	0.596347		D3 S3	0.173367			D1 S4	NaN
					D2 S2	0.0695559		D3 S3	0.352208			D1 S4	NaN
					D2 S2	3.52326		D3 S3	0.211513			D1 S4	NaN
					D2 S2	5.11436		D3 S3	0.162969			D1 S4	NaN
					D2 S2	0.622387		D3 S3	1.99658			D1 S4	NaN
					D2 S2	0.0691603		D3 S3	0.011515			D1 S4	0.694941
					D2 S2	0.632518		D3 S3	0.709089			D1 S4	NaN
					D2 S2	3.69408		D3 S3	0.197814			D1 S4	NaN
					D2 S2	0.449057		D3 S3	1.83293			D1 S4	NaN
					D2 S2	0.317193		D3 S3	1.3685			D1 S4	0.582967
					D2 S2	0.0460877		D3 S3	0.234446			D1 S4	NaN
					D2 S2	0.0926321		D3 S3	0.0925122			D1 S4	NaN
					D2 S2	0.127683		D3 S3	0.176637			D1 S4	NaN
					D2 S2	0.06937		D3 S3	0.0115862			D1 S4	NaN
					D2 S2	0.792819		D3 S3	0.784639			D1 S4	NaN
					D2 S2	0.835739		D3 S3	0.301196			D1 S4	NaN
					D2 S2	0.236909		D3 S3	0.163927			D1 S4	NaN
					D2 S2	0.765265		D3 S3	1.24551			D1 S4	NaN
					D2 S2	0.0115373		D3 S3	0.671571			D1 S4	NaN
					D2 S2	0.923334		D3 S3	0.190984			D1 S4	NaN
					D2 S2	0.362953		D3 S3	1.82441			D1 S4	NaN
					D2 S2	6.72298		D3 S3	0.323888			D1 S4	NaN
					D2 S2	5.66466		D3 S3	0.0460505			D1 S4	NaN
					D2 S2	0.21151		D3 S3	0.897402			D1 S4	NaN
					D2 S2	0.201386		D3 S3	0.201052			D1 S4	0.419591
					D2 S2	0.748945		D3 S3	0.161736			D1 S4	NaN
					D2 S2	0.548535		D3 S3	0.16226			D1 S4	NaN
					D2 S2	0.210537		D3 S3	1.08296			D1 S4	NaN
					D2 S2	0.643382		D3 S3	0.17392			D1 S4	NaN
					D2 S2	2.78086		D3 S3	0.046122			D1 S4	NaN
					D2 S2	0.0691091		D3 S4	1.68412			D1 S4	NaN
					D2 S2	1.30839		D3 S4	1.27624			D1 S4	NaN
					D2 S2	1.23716		D3 S4	1.54338			D1 S4	NaN
					D2 S2	0.448304		D3 S4	0.432511			D1 S4	NaN
					D2 S2	9.17622		D3 S4	1.54675			D1 S4	NaN
					D2 S2	0.586201		D3 S4	6.79193			D1 S4	NaN
					D2 S2	4.20118		D3 S4	2.67177			D1 S4	0.447382
					D2 S2	0.684515		D3 S4	2.20956			D1 S4	NaN
					D2 S2	3.86119		D3 S4	0.0345937			D1 S4	NaN
					D2 S2	0.0345851		D3 S4	0.0289918			D1 S4	NaN
					D2 S2	0.609862		D3 S4	0.140237			D1 S4	0.691192
					D2 S2	2.28428		D3 S4	0.338222			D1 S4	NaN
					D2 S2	1.78479		D3 S4	0.0808356			D1 S4	NaN
					D2 S2	0.310449		D3 S4	0.165576			D1 S4	NaN
					D2 S2	0.29473		D3 S4	0.0125095			D1 S4	NaN
					D2 S2	1.44741		D3 S4	0.0125305			D1 S4	NaN
					D2 S2	0.281589		D3 S4	0.0763997			D1 S4	1.3974
					D2 S2	1.16501		D3 S4	1.57876			D1 S4	NaN
					D2 S2	1.9498		D3 S4	0.0628627			D1 S4	0.103787
					D2 S2	1.04297		D3 S4	0.128072			D1 S4	NaN
					D2 S2	2.15238		D3 S4	0.102249			D1 S4	NaN
					D2 S2	0.433133		D3 S4	0.141609			D1 S4	NaN
					D2 S2	0.0230459		D3 S4	0.321668			D1 S4	NaN
					D2 S2	0.219536		D3 S4	1.55712			D1 S4	0.232989
					D2 S2	1.6976		D3 S4	1.44076			D1 S4	0.238126
					D2 S2	0.0115087		D3 S4	0.0376065			D1 S4	NaN
					D2 S2	0.247355		D3 S4	1.44881			D1 S4	0.747429
					D2 S2	0.105196		D3 S4	1.84386			D1 S4	NaN
					D2 S2	0.151704		D3 S4	7.98147			D1 S4	NaN
					D2 S2	0.199728		D3 S4	0.283823			D1 S4	NaN
					D2 S2	2.50553		D3 S4	3.09051			D1 S4	NaN
					D2 S2	0.929229		D3 S4	1.03907			D1 S4	NaN
					D2 S2	0.431784		D3 S4	1.71334			D1 S4	NaN
					D2 S2	0.115694		D3 S4	1.5551			D1 S4	0.138375
					D2 S2	1.99053		D3 S4	0.622095			D1 S4	NaN
					D2 S2	6.26874		D3 S4	1.46184			D1 S4	0.0926421
					D2 S2	1.50363		D3 S4	0.529371			D1 S4	0.306388
					D2 S2	0.0811674		D3 S4	1.19179			D1 S4	0.48655
					D2 S2	0.64873		D3 S4	0.0461639			D1 S4	0.259697
					D2 S2	0.754304		D3 S4	0.100935			D1 S4	NaN
					D2 S2	1.97511		D3 S4	0.164104			D1 S4	NaN
					D2 S2	2.28046		D3 S4	0.0250763			D1 S4	NaN
					D2 S2	0.836365		D3 S4	0.0511426			D1 S4	NaN
					D2 S2	4.2726		D3 S4	0.0125527			D1 S4	NaN
					D2 S2	0.41011		D3 S4	0.050329			D1 S4	NaN
					D2 S2	0.745759		D3 S4	0.190746			D1 S4	NaN
					D2 S2	1.01509		D3 S4	0.127121			D1 S4	NaN
					D2 S2	7.15768		D3 S4	0.164263			D1 S4	NaN
					D2 S2	5.68365		D3 S4	0.447849			D1 S4	NaN
					D2 S2	3.57535		D3 S4	0.0125521			D1 S4	NaN
					D2 S2	4.09336		D3 S4	0.0575979			D1 S4	NaN
					D2 S2	0.0576791		D3 S4	0.161989			D1 S4	NaN
					D2 S2	0.0462009		D3 S4	0.780948			D1 S4	NaN
					D2 S2	0.419988		D3 S4	1.26581			D1 S4	NaN
					D2 S2	4.62067		D3 S4	0.163616			D1 S4	NaN
					D2 S2	6.43599		D3 S4	2.92968			D1 S4	NaN
					D2 S2	1.64167		D3 S4	0.66822			D1 S4	NaN
					D2 S2	0.288577		D3 S4	2.05178			D1 S4	NaN
					D2 S2	1.82779		D3 S4	0.76707			D1 S4	NaN
					D2 S2	0.255932		D3 S4	0.970651			D1 S4	NaN
					D2 S2	0.451098		D3 S4	0.878646			D1 S4	NaN
					D2 S2	0.495232		D3 S4	0.501516			D1 S4	NaN
					D2 S2	0.21057		D3 S4	0.0886434			D1 S4	NaN
					D2 S2	2.2206		D3 S4	0.166028			D1 S4	0.270334
					D2 S2	3.56714		D3 S4	0.0125536			D1 S4	NaN
					D2 S2	0.0230212		D3 S4	0.0251076			D1 S4	NaN
					D2 S2	6.39355		D3 S4	0.0627719			D1 S4	0.415828
					D2 S2	1.38602		D3 S4	1.33321			D1 S4	3.72254
					D2 S3	9.04458		D3 S4	1.02407			D1 S4	0.631214
					D2 S3	1.67028		D3 S4	0.0251582			D1 S4	NaN
					D2 S3	0.947968		D3 S4	0.0125434			D1 S4	NaN
					D2 S3	0.231738		D3 S4	0.98863			D1 S4	NaN
					D2 S3	0.0922587		D3 S4	0.152824			D1 S4	NaN
					D2 S3	0.255007		D3 S4	1.09242			D1 S4	NaN
					D2 S3	0.0927028		D3 S4	0.0230621			D1 S4	NaN
					D2 S3	0.459287		D3 S4	1.76642			D1 S4	NaN
					D2 S3	0.360294		D3 S4	0.251835			D1 S4	NaN
					D2 S3	4.00483		D3 S4	0.570728			D1 S4	NaN
					D2 S3	1.60024		D3 S4	0.585956			D1 S4	0.199929
					D2 S3	4.78362		D3 S4	2.30823			D1 S4	NaN
					D2 S3	2.48136		D3 S4	0.0345836			D1 S4	0.0810018
					D2 S3	0.603671		D3 S4	1.27374			D1 S4	NaN
					D2 S3	0.98371		D3 S4	0.474518			D1 S4	NaN
					D2 S3	0.221802		D3 S4	0.0884767			D1 S4	NaN
					D2 S3	1.02482		D3 S4	0.0505481			D1 S4	NaN
					D2 S3	1.57585		D3 S4	0.153241			D1 S4	NaN
					D2 S3	2.60391		D3 S4	0.0251985			D1 S4	NaN
					D2 S3	0.337776		D3 S4	0.0125427			D1 S4	0.152172
					D2 S3	0.617646		D3 S4	0.0378328			D1 S4	0.28339
					D2 S3	0.323049		D3 S4	0.0505332			D1 S4	NaN
					D2 S3	0.0810987		D3 S4	0.293448			D1 S4	NaN
					D2 S3	0.644084		D3 S4	0.756326			D1 S4	NaN
					D2 S3	6.28925		D3 S4	0.0253351			D1 S4	NaN
					D2 S3	0.366426		D3 S4	0.528045			D1 S4	NaN
					D2 S3	0.0695596		D3 S4	0.164138			D1 S4	NaN
					D2 S3	0.27949		D3 S4	0.0230184			D1 S4	NaN
					D2 S3	0.0817255						D1 S4	NaN
					D2 S3	0.233645						D1 S4	NaN
					D2 S3	0.0115148						D1 S4	NaN
					D2 S3	0.0645453						D1 S4	NaN
					D2 S3	1.2515						D1 S4	NaN
					D2 S3	2.69495						D1 S4	NaN
					D2 S3	0.174577						D1 S4	NaN
					D2 S3	3.95817						D1 S4	NaN
					D2 S3	3.61						D1 S4	NaN
					D2 S3	0.00918						D1 S4	0.209238
					D2 S3	0.353						D1 S4	2.13006
					D2 S3	0.00586						D1 S4	NaN
					D2 S3	2.22266						D1 S4	NaN
					D2 S3	0.47728						D1 S4	NaN
					D2 S3	0.75482						D1 S4	NaN
					D2 S3	0.166197						D1 S4	NaN
					D2 S3	6.45114						D1 S4	NaN
					D2 S3	6.42267						D1 S4	NaN
					D2 S3	0.583295						D1 S4	NaN
					D2 S3	1.37065						D1 S4	NaN
					D2 S3	2.76943						D1 S4	NaN
					D2 S3	1.70386						D1 S4	NaN
					D2 S3	0.264624						D1 S4	NaN
					D2 S3	0.997508						D1 S4	NaN
					D2 S3	1.42881						D1 S4	NaN
					D2 S3	0.937507						D1 S4	NaN
					D2 S3	7.35171						D1 S4	NaN
					D2 S3	9.28237						D1 S4	NaN
					D2 S3	1.17406						D1 S4	6.06631
					D2 S3	0.67095						D1 S4	NaN
					D2 S3	0.105245						D1 S4	NaN
					D2 S3	0.425614						D1 S4	NaN
					D2 S3	0.219596						D1 S4	0.198969
					D2 S3	0.469691						D1 S4	NaN
					D2 S3	0.26675						D1 S4	0.0230266
					D2 S3	0.400074						D1 S4	NaN
					D2 S3	3.7692						D1 S4	NaN
					D2 S3	0.312352						D1 S4	NaN
					D2 S3	4.98451						D1 S4	NaN
					D2 S3	1.19176						D1 S4	NaN
					D2 S3	1.40325						D1 S4	NaN
					D2 S3	0.0937234						D1 S4	NaN
					D2 S3	0.643042						D1 S4	NaN
					D2 S3	0.0230047						D1 S4	NaN
					D2 S3	3.31521						D1 S4	NaN
					D2 S3	0.762294						D1 S4	0.0460847
					D2 S3	3.59393						D1 S4	NaN
					D2 S3	1.23304						D1 S4	NaN
					D2 S3	1.26276						D1 S4	NaN
					D2 S3	0.0922794						D1 S4	NaN
					D2 S3	0.0464742						D1 S4	NaN
					D2 S3	5.45055						D1 S4	NaN
					D2 S3	0.477738						D1 S4	NaN
					D2 S3	0.17422						D1 S4	NaN
					D2 S3	0.325667						D1 S4	NaN
					D2 S3	0.233265						D1 S4	NaN
					D2 S3	0.573373						D1 S4	NaN
					D2 S3	0.413491						D1 S4	NaN
					D2 S3	0.0548168						D1 S4	NaN
					D2 S3	0.811107						D1 S4	0.268789
					D2 S3	0.115697						D1 S4	NaN
					D2 S3	0.630616						D1 S4	NaN
					D2 S3	0.221029						D1 S4	NaN
					D2 S3	0.116233						D1 S4	NaN
					D2 S3	0.733898						D1 S4	NaN
					D2 S3	2.0451						D1 S4	NaN
					D2 S3	0.553942						D1 S4	NaN
					D2 S3	1.16991						D1 S4	NaN
					D2 S3	1.09424						D1 S4	NaN
					D2 S3	0.268057						D1 S4	NaN
					D2 S3	4.65045						D1 S4	NaN
					D2 S3	6.19145						D1 S4	NaN
					D2 S3	0.069671						D1 S4	0.104877
					D2 S3	0.843169						D1 S4	NaN
					D2 S3	0.0115151						D1 S4	0.248294
					D2 S3	0.197757						D1 S4	NaN
					D2 S3	0.0345796						D1 S4	0.138734
					D2 S3	2.25258						D1 S4	0.173879
					D2 S3	0.307767						D1 S4	NaN
					D2 S3	1.00491						D1 S4	NaN
					D2 S3	0.71577						D1 S4	NaN
					D2 S3	1.25014						D1 S4	0.868649
					D2 S3	0.352586						D1 S4	5.68751
					D2 S3	0.232514						D1 S4	1.77597
					D2 S3	2.24712						D1 S4	0.0925832
					D2 S3	1.09196						D1 S4	NaN
					D2 S3	0.150314						D1 S4	NaN
					D2 S3	0.410381						D1 S4	NaN
					D2 S3	0.515632						D1 S4	NaN
					D2 S3	0.0694406						D1 S4	NaN
					D2 S3	1.83646						D1 S4	NaN
					D2 S3	0.866913						D1 S4	NaN
					D2 S3	1.34831						D1 S4	NaN
					D2 S3	0.901754						D1 S4	1.20904
					D2 S3	0.0230308						D1 S4	NaN
					D2 S3	1.60924						D1 S4	NaN
					D2 S3	0.478148						D1 S4	NaN
					D2 S4	1.50921						D1 S4	0.259618
					D2 S4	0.386559						D1 S4	0.411242
					D2 S4	0.034555						D1 S4	NaN
					D2 S4	1.89451						D1 S4	NaN
					D2 S4	0.312349						D1 S4	NaN
					D2 S4	0.453314						D1 S4	1.92318
					D2 S4	0.958602						D1 S4	NaN
					D2 S4	3.215						D1 S4	NaN
					D2 S4	0.115368						D1 S4	NaN
					D2 S4	0.417827						D1 S4	NaN
					D2 S4	0.592324						D1 S4	NaN
					D2 S4	0.495165						D1 S4	NaN
					D2 S4	0.739735						D1 S4	0.864066
					D2 S4	1.20424						D1 S4	NaN
					D2 S4	0.207546						D1 S4	NaN
					D2 S4	3.68288						D1 S4	NaN
					D2 S4	0.453298						D1 S4	NaN
					D2 S4	4.15556						D1 S4	NaN
					D2 S4	0.278823						D1 S4	3.1909
					D2 S4	2.07528						D1 S4	NaN
					D2 S4	1.4717						D1 S4	0.128659
					D2 S4	0.219884						D1 S4	NaN
					D2 S4	0.581922						D1 S4	NaN
					D2 S4	0.069613						D1 S4	1.93543
					D2 S4	1.31681						D1 S4	0.046177
					D2 S4	0.116256						D1 S4	NaN
					D2 S4	0.219989						D1 S4	NaN
					D2 S4	2.4153						D1 S4	NaN
					D2 S4	0.491632						D1 S4	NaN
					D2 S4	2.84563						D1 S4	NaN
					D2 S4	0.0809861						D1 S4	NaN
					D2 S4	0.546611						D1 S4	NaN
					D2 S4	2.05496						D1 S4	NaN
					D2 S4	1.03778						D1 S4	NaN
					D2 S4	0.0347222						D1 S4	NaN
					D2 S4	0.0230621						D1 S4	NaN
					D2 S4	0.883535						D1 S4	NaN
					D2 S4	1.25217						D1 S4	NaN
					D2 S4	6.45529						D1 S4	NaN
					D2 S4	3.121						D1 S4	NaN
					D2 S4	6.13384						D1 S4	NaN
					D2 S4	1.11138						D1 S4	NaN
					D2 S4	0.367399						D1 S4	3.56585
					D2 S4	1.07991						D1 S4	NaN
					D2 S4	0.365818						D1 S4	NaN
					D2 S4	1.71727						D1 S4	NaN
					D2 S4	0.244146						D1 S4	0.532759
					D2 S4	1.27902						D1 S4	NaN
					D2 S4	0.103936						D1 S4	NaN
					D2 S4	1.55381						D1 S4	NaN
					D2 S4	0.196962						D1 S4	NaN
					D2 S4	3.13261						D1 S4	NaN
					D2 S4	0.0345452						D1 S4	NaN
					D2 S4	2.24649						D1 S4	NaN
					D2 S4	7.40185						D1 S4	NaN
					D2 S4	0.477464						D1 S4	NaN
					D2 S4	0.72144						D1 S4	1.06085
					D2 S4	1.1806						D1 S4	NaN
					D2 S4	0.869419						D1 S4	NaN
					D2 S4	5.82423						D1 S4	NaN
					D2 S4	1.73138						D1 S4	NaN
					D2 S4	2.29125						D1 S4	NaN
					D2 S4	0.0464553						D1 S4	NaN
					D2 S4	0.0691627						D1 S4	NaN
					D2 S4	0.0230375						D1 S4	NaN
					D2 S4	0.10554						D1 S4	NaN
					D2 S4	0.115646						D1 S4	NaN
					D2 S4	0.504319						D1 S4	NaN
					D2 S4	0.139499						D1 S4	0.186488
					D2 S4	0.992094						D2 S4	NaN
					D2 S4	0.10495						D2 S4	NaN
					D2 S4	1.64256						D2 S4	0.128203
					D2 S4	3.01037						D2 S4	NaN
					D2 S4	1.36962						D2 S4	0.309741
					D2 S4	1.19784						D2 S4	NaN
					D2 S4	5.78227						D2 S4	NaN
					D2 S4	0.0346083						D2 S4	NaN
					D2 S4	0.0346086						D2 S4	NaN
					D2 S4	0.185324						D2 S4	1.15362
					D2 S4	1.36443						D2 S4	0.434978
					D2 S4	1.10256						D2 S4	NaN
					D2 S4	6.91383						D2 S4	0.395276
					D2 S4	0.208338						D2 S4	NaN
					D2 S4	0.0924157						D2 S4	NaN
					D2 S4	0.250056						D2 S4	NaN
					D2 S4	0.543534						D2 S4	NaN
					D2 S4	0.39778						D2 S4	NaN
					D2 S4	1.495						D2 S4	NaN
					D2 S4	0.16491						D2 S4	NaN
					D2 S4	1.25494						D2 S4	NaN
					D2 S4	3.37446						D2 S4	1.30936
					D2 S4	1.01382						D2 S4	0.0290388
					D2 S4	0.563651						D2 S4	NaN
					D2 S4	1.77978						D2 S4	0.0702982
					D2 S4	0.453643						D2 S4	0.104195
					D2 S4	4.80127						D2 S4	0.676038
					D2 S4	0.0115046						D2 S4	0.0115016
					D2 S4	0.314817						D2 S4	0.0115056
					D2 S4	0.675636						D2 S4	NaN
					D2 S4	3.00844						D2 S4	NaN
					D2 S4	0.591976						D2 S4	NaN
					D2 S4	0.174592						D2 S4	1.44737
					D2 S4	0.0461585						D2 S4	NaN
					D2 S4	0.220795						D2 S4	NaN
					D2 S4	0.302288						D2 S4	NaN
					D2 S4	1.84128						D2 S4	0.69912
					D2 S4	0.0346052						D2 S4	0.0230305
					D2 S4	3.31153						D2 S4	0.59809
					D2 S4	0.420773						D2 S4	NaN
					D2 S4	2.78052						D2 S4	NaN
					D2 S4	0.372166						D2 S4	NaN
					D2 S4	0.104368						D2 S4	NaN
					D2 S4	0.94637						D2 S4	NaN
					D2 S4	0.329152						D2 S4	0.139156
					D2 S4	1.51281						D2 S4	0.612352
					D2 S4	0.911571						D2 S4	0.326209
					D2 S4	4.65089						D2 S4	0.187772
					D2 S4	0.197105						D2 S4	NaN
					D2 S4	4.34485						D2 S4	NaN
					D2 S4	7.53247						D2 S4	0.0420201
					D2 S4	1.71081						D2 S4	NaN
					D2 S4	1.46764						D2 S4	NaN
					D2 S4	3.72986						D2 S4	NaN
					D2 S4	0.671699						D2 S4	NaN
					D2 S4	1.16346						D2 S4	NaN
					D2 S4	0.670744						D2 S4	NaN
					D2 S4	2.45277						D2 S4	NaN
					D2 S4	0.803426						D2 S4	NaN
					D2 S4	0.804414						D2 S4	NaN
					D2 S4	0.115617						D2 S4	NaN
					D2 S4	2.411						D2 S4	NaN
					D2 S4	7.08518						D2 S4	NaN
					D2 S4	1.98288						D2 S4	0.200732
					D2 S4	1.66755						D2 S4	1.91043
					D2 S4	0.140892						D2 S4	NaN
					D2 S4	0.0921897						D2 S4	0.057792
					D2 S4	0.0345718						D2 S4	0.261836
					D2 S4	3.5951						D2 S4	NaN
					D2 S4	0.0345582						D2 S4	3.70751
					D2 S4	0.0230642						D2 S4	0.104185
					D2 S4	1.04477						D2 S4	1.01336
					D2 S4	0.163098						D2 S4	NaN
					D2 S4	0.103668						D2 S4	8.94664
					D2 S4	0.200473						D2 S4	6.52224
					D2 S4	0.720886						D2 S4	NaN
					D2 S4	0.139392						D2 S4	NaN
					D2 S4	1.89889						D2 S4	NaN
					D2 S4	0.515768						D2 S4	7.12147
					D2 S4	0.267221						D2 S4	2.73863
					D2 S4	2.44094						D2 S4	4.59016
					D2 S4	0.463004						D2 S4	3.2547
					D3 S1	0.269569						D2 S4	0.212133
					D3 S1	0.247279						D2 S4	1.87792
					D3 S1	0.0461238						D2 S4	NaN
					D3 S1	2.68206						D2 S4	0.464135
					D3 S1	1.03562						D2 S4	5.84821
					D3 S1	0.150428						D2 S4	0.487145
					D3 S1	0.0695769						D2 S4	1.4981
					D3 S1	7.65285						D2 S4	NaN
					D3 S1	3.72628						D2 S4	1.0854
					D3 S1	6.4551						D2 S4	4.90562
					D3 S1	0.925374						D2 S4	1.11077
					D3 S1	0.877889						D2 S4	0.68826
					D3 S1	1.34679						D2 S4	1.03533
					D3 S1	1.31339						D2 S4	NaN
					D3 S1	0.83599						D2 S4	0.728369
					D3 S1	0.70479						D2 S4	0.0924146
					D3 S1	8.76331						D2 S4	NaN
					D3 S1	1.20096						D2 S4	0.384198
					D3 S1	3.52441						D2 S4	2.51829
					D3 S1	0.545422						D2 S4	NaN
					D3 S1	2.36019						D2 S4	0.176714
					D3 S1	1.22057						D2 S4	NaN
					D3 S1	0.917147						D2 S4	5.1184
					D3 S1	0.259208						D2 S4	1.18372
					D3 S1	1.44641						D2 S4	0.896524
					D3 S1	1.13432						D2 S4	NaN
					D3 S1	3.74611						D2 S4	NaN
					D3 S1	0.362741						D2 S4	NaN
					D3 S1	0.653212						D2 S4	NaN
					D3 S1	4.41109						D2 S4	NaN
					D3 S1	3.18289						D2 S4	NaN
					D3 S1	4.10758						D2 S4	1.09328
					D3 S1	1.0859						D2 S4	NaN
					D3 S1	0.220327						D2 S4	5.94306
					D3 S1	0.6269						D2 S4	NaN
					D3 S1	0.760796						D2 S4	0.266424
					D3 S1	1.43818						D2 S4	0.22085
					D3 S1	1.07362						D2 S4	NaN
					D3 S1	0.092268						D2 S4	NaN
					D3 S1	2.41459						D2 S4	0.115847
					D3 S1	1.87063						D2 S4	NaN
					D3 S1	2.82008						D2 S4	0.869843
					D3 S1	0.375545						D2 S4	2.85186
					D3 S1	5.37054						D2 S4	0.441627
					D3 S1	1.00625						D2 S4	NaN
					D3 S1	2.38468						D2 S4	NaN
					D3 S1	2.91727						D2 S4	0.202871
					D3 S1	0.533958						D2 S4	NaN
					D3 S1	0.0811331						D2 S4	NaN
					D3 S1	0.184672						D2 S4	NaN
					D3 S1	0.458011						D2 S4	0.410003
					D3 S1	0.449859						D2 S4	0.657203
					D3 S1	3.31473						D2 S4	0.80485
					D3 S1	2.33562						D2 S4	NaN
					D3 S1	0.476914						D2 S4	0.73389
					D3 S1	0.628957						D2 S4	0.104558
					D3 S1	8.26736						D2 S4	0.588393
					D3 S1	1.85066						D2 S4	2.23872
					D3 S1	2.64353						D2 S4	NaN
					D3 S1	0.104286						D2 S4	NaN
					D3 S1	2.06337						D2 S4	0.537286
					D3 S1	0.32516						D2 S4	4.1638
					D3 S1	0.127396						D2 S4	NaN
					D3 S1	0.0230405						D2 S4	NaN
					D3 S1	0.413691						D2 S4	NaN
					D3 S1	0.283743						D2 S4	0.175259
					D3 S1	0.486748						D2 S4	NaN
					D3 S1	5.75235						D2 S4	NaN
					D3 S1	0.115902						D2 S4	NaN
					D3 S1	0.0115387						D2 S4	0.0461309
					D3 S1	4.964						D2 S4	NaN
					D3 S1	3.16466						D2 S4	1.13941
					D3 S1	2.27464						D2 S4	NaN
					D3 S1	0.527018						D2 S4	1.44218
					D3 S1	0.664782						D2 S4	5.05431
					D3 S1	0.3589						D2 S4	3.71446
					D3 S1	0.0577369						D2 S4	0.0462722
					D3 S1	0.245319						D2 S4	0.127727
					D3 S1	4.84687						D2 S4	NaN
					D3 S1	3.57075						D2 S4	3.97888
					D3 S1	0.294479						D2 S4	0.361563
					D3 S1	0.127226						D2 S4	NaN
					D3 S1	0.302338						D2 S4	NaN
					D3 S1	0.885376						D2 S4	NaN
					D3 S1	0.71595						D2 S4	NaN
					D3 S1	0.023018						D2 S4	NaN
					D3 S1	1.13963						D2 S4	NaN
					D3 S1	0.913672						D2 S4	NaN
					D3 S1	0.667034						D2 S4	NaN
					D3 S1	0.45751						D2 S4	NaN
					D3 S1	0.116521						D2 S4	NaN
					D3 S1	2.19652						D2 S4	NaN
					D3 S1	0.0461165						D2 S4	1.1264
					D3 S1	1.55443						D2 S4	0.220907
					D3 S1	1.41392						D2 S4	NaN
					D3 S1	2.40684						D2 S4	NaN
					D3 S1	1.026						D2 S4	0.355146
					D3 S1	0.877024						D2 S4	NaN
					D3 S1	0.400234						D2 S4	4.65058
					D3 S1	3.6244						D2 S4	NaN
					D3 S1	0.432444						D2 S4	0.17427
					D3 S1	0.273233						D2 S4	0.0345978
					D3 S1	0.948448						D2 S4	2.97119
					D3 S1	0.126999						D2 S4	3.10984
					D3 S1	0.841642						D2 S4	NaN
					D3 S1	1.06915						D2 S4	NaN
					D3 S1	0.292285						D2 S4	NaN
					D3 S1	0.512533						D2 S4	1.17403
					D3 S1	7.44127						D2 S4	NaN
					D3 S1	3.1343						D2 S4	NaN
					D3 S1	0.653691						D2 S4	0.623185
					D3 S1	0.277593						D2 S4	NaN
					D3 S1	2.30189						D2 S4	0.41324
					D3 S1	1.19945						D2 S4	NaN
					D3 S1	0.644477						D2 S4	1.02129
					D3 S1	0.960361						D2 S4	1.40377
					D3 S1	0.481645						D2 S4	0.199049
					D3 S1	0.404391						D2 S4	0.291002
					D3 S1	0.0230063						D2 S4	NaN
					D3 S1	1.09356						D2 S4	NaN
					D3 S1	0.89005						D2 S4	NaN
					D3 S1	0.375364						D2 S4	0.775047
					D3 S1	0.198757						D2 S4	NaN
					D3 S1	4.27932						D2 S4	0.126811
					D3 S1	2.47194						D2 S4	0.35028
					D3 S1	2.21704						D2 S4	0.0926946
					D3 S1	0.328784						D2 S4	NaN
					D3 S1	0.686834						D2 S4	NaN
					D3 S1	0.45055						D2 S4	0.0115224
					D3 S1	0.283198						D2 S4	2.64306
					D3 S2	0.51752						D2 S4	NaN
					D3 S2	1.29662						D2 S4	1.8013
					D3 S2	1.84477						D2 S4	NaN
					D3 S2	0.269457						D2 S4	0.967057
					D3 S2	0.138888						D2 S4	1.18055
					D3 S2	6.48734						D2 S4	0.138641
					D3 S2	2.69367						D2 S4	0.542049
					D3 S2	0.32627						D2 S4	NaN
					D3 S2	0.163314						D2 S4	NaN
					D3 S2	0.886452						D2 S4	NaN
					D3 S2	1.43897						D2 S4	NaN
					D3 S2	0.413714						D2 S4	NaN
					D3 S2	4.29764						D2 S4	NaN
					D3 S2	1.21809						D2 S4	0.559091
					D3 S2	0.374896						D2 S4	NaN
					D3 S2	0.0819936						D2 S4	NaN
					D3 S2	0.151438						D2 S4	0.0815006
					D3 S2	0.0809854						D2 S4	NaN
					D3 S2	0.246118						D2 S4	NaN
					D3 S2	0.718872						D2 S4	0.174747
					D3 S2	2.08435						D2 S4	0.116415
					D3 S2	0.127893						D2 S4	0.657345
					D3 S2	0.338601						D2 S4	1.25525
					D3 S2	0.488175						D2 S4	NaN
					D3 S2	0.0691492						D2 S4	1.65575
					D3 S2	1.31305						D2 S4	NaN
					D3 S2	2.10216						D2 S4	NaN
					D3 S2	0.297503						D2 S4	NaN
					D3 S2	4.87999						D2 S4	NaN
					D3 S2	0.267279						D2 S4	NaN
					D3 S2	0.153122						D2 S4	NaN
					D3 S2	1.44258						D2 S4	NaN
					D3 S2	0.55123						D2 S4	0.023087
					D3 S2	6.55727						D2 S4	NaN
					D3 S2	7.68982						D2 S4	0.197826
					D3 S2	0.0231404						D2 S4	NaN
					D3 S2	2.64674						D2 S4	0.0924956
					D3 S2	0.256318						D2 S4	NaN
					D3 S2	0.61674						D2 S4	0.233512
					D3 S2	2.5213						D2 S4	0.891122
					D3 S2	1.32185						D2 S4	NaN
					D3 S2	1.90564						D2 S4	NaN
					D3 S2	2.86456						D2 S4	NaN
					D3 S2	3.66988						D2 S4	1.57254
					D3 S2	0.834967						D2 S4	NaN
					D3 S2	2.76418						D2 S4	NaN
					D3 S2	1.3296						D2 S4	NaN
					D3 S2	5.60762						D2 S4	0.574517
					D3 S2	1.9373						D2 S4	NaN
					D3 S2	0.686172						D2 S4	NaN
					D3 S2	0.105117						D2 S4	NaN
					D3 S2	0.0924014						D2 S4	NaN
					D3 S2	0.0230524						D2 S4	NaN
					D3 S2	2.36176						D2 S4	NaN
					D3 S2	0.78091						D2 S4	0.0115018
					D3 S2	0.853674						D2 S4	NaN
					D3 S2	2.04298						D2 S4	2.12245
					D3 S2	1.5572						D2 S4	NaN
					D3 S2	0.257544						D2 S4	0.378765
					D3 S2	0.638693						D2 S4	NaN
					D3 S2	0.732502						D2 S4	NaN
					D3 S2	1.72459						D2 S4	0.4085
					D3 S2	1.0218						D2 S4	2.65484
					D3 S2	1.70127						D2 S4	NaN
					D3 S2	0.526876						D2 S4	NaN
					D3 S2	1.09426						D2 S4	NaN
					D3 S2	2.3777						D2 S4	NaN
					D3 S2	1.13778						D2 S4	NaN
					D3 S2	2.89825						D2 S4	NaN
					D3 S2	0.046229						D2 S4	NaN
					D3 S2	0.231241						D2 S4	NaN
					D3 S2	0.838219						D2 S4	NaN
					D3 S2	0.255269						D2 S4	NaN
					D3 S2	2.72956						D2 S4	NaN
					D3 S2	0.897257						D2 S4	2.32614
					D3 S2	0.59095						D2 S4	0.0461965
					D3 S2	0.139627						D2 S4	0.363409
					D3 S2	0.45106						D2 S4	NaN
					D3 S2	1.38183						D2 S4	0.288296
					D3 S2	0.289006						D2 S4	NaN
					D3 S2	3.38311						D2 S4	21.3582
					D3 S2	0.600452						D2 S4	NaN
					D3 S2	0.400937						D2 S4	NaN
					D3 S2	1.40367						D2 S4	NaN
					D3 S2	0.0115311						D2 S4	3.18282
					D3 S2	0.0927177						D2 S4	1.56649
					D3 S2	0.120511						D2 S4	0.3544
					D3 S2	0.524433						D2 S4	NaN
					D3 S2	3.46088						D2 S4	NaN
					D3 S2	0.639882						D2 S4	0.65753
					D3 S2	1.9929						D2 S4	0.153168
					D3 S2	1.65019						D2 S4	0.0578057
					D3 S2	7.30664						D2 S4	0.152392
					D3 S2	0.396607						D2 S4	0.0115112
					D3 S2	1.90768						D2 S4	0.383364
					D3 S2	3.47042						D2 S4	NaN
					D3 S2	0.128109						D2 S4	0.763502
					D3 S2	0.678294						D2 S4	NaN
					D3 S2	0.31203						D2 S4	NaN
					D3 S2	0.587809						D2 S4	NaN
					D3 S2	4.02463						D2 S4	NaN
					D3 S2	3.25691						D2 S4	0.362974
					D3 S2	0.26848						D2 S4	NaN
					D3 S2	1.33159						D2 S4	1.28676
					D3 S2	0.891654						D2 S4	1.28274
					D3 S2	1.37102						D2 S4	NaN
					D3 S2	0.984452						D2 S4	NaN
					D3 S2	3.22114						D2 S4	NaN
					D3 S2	0.185263						D2 S4	NaN
					D3 S2	1.46621						D2 S4	0.0463193
					D3 S2	0.953079						D2 S4	NaN
					D3 S2	1.81872						D2 S4	0.382453
					D3 S2	7.78582						D2 S4	NaN
					D3 S2	2.75573						D2 S4	0.0691674
					D3 S2	3.3133						D2 S4	NaN
					D3 S2	0.592816						D2 S4	0.609069
					D3 S2	0.314303						D2 S4	0.711755
					D3 S2	0.0115237						D2 S4	NaN
					D3 S2	0.105444						D2 S4	0.521841
					D3 S2	0.558806						D2 S4	NaN
					D3 S2	4.74086						D2 S4	NaN
					D3 S2	0.281921						D2 S4	NaN
					D3 S2	4.74993						D2 S4	NaN
					D3 S2	1.10325						D2 S4	0.186943
					D3 S2	2.5476						D2 S4	2.18339
					D3 S2	1.80369						D2 S4	0.289008
					D3 S2	1.18701						D2 S4	0.460227
					D3 S2	3.22221						D2 S4	NaN
					D3 S2	3.07218						D2 S4	0.461065
					D3 S2	3.52833						D2 S4	NaN
					D3 S2	2.03109						D2 S4	NaN
					D3 S2	3.62036						D2 S4	NaN
					D3 S2	1.2021						D2 S4	0.332907
					D3 S2	2.5182						D2 S4	0.0346695
					D3 S2	5.96078						D2 S4	NaN
					D3 S2	1.05108						D2 S4	0.173538
					D3 S2	4.44801						D2 S4	NaN
					D3 S3	0.732229						D2 S4	NaN
					D3 S3	0.64077						D2 S4	NaN
					D3 S3	0.0805993						D2 S4	0.0580369
					D3 S3	0.198218						D2 S4	NaN
					D3 S3	0.00748						D2 S4	NaN
					D3 S3	0.433695						D2 S4	NaN
					D3 S3	0.0691258						D2 S4	NaN
					D3 S3	0.53701						D2 S4	NaN
					D3 S3	0.372291						D2 S4	2.14455
					D3 S3	0.277746						D2 S4	NaN
					D3 S3	1.04915						D2 S4	NaN
					D3 S3	0.233374						D2 S4	NaN
					D3 S3	2.20017						D2 S4	0.278467
					D3 S3	4.18396						D2 S4	0.990705
					D3 S3	0.95395						D2 S4	0.0345328
					D3 S3	1.87405						D2 S4	NaN
					D3 S3	0.0115028						D2 S4	0.189066
					D3 S3	0.0578128						D2 S4	0.430932
					D3 S3	4.21493						D2 S4	NaN
					D3 S3	0.139318						D2 S4	NaN
					D3 S3	0.338386						D2 S4	NaN
					D3 S3	1.21462						D2 S4	0.0579801
					D3 S3	1.20369						D2 S4	NaN
					D3 S3	1.75669						D2 S4	NaN
					D3 S3	1.50699						D2 S4	NaN
					D3 S3	0.315192						D2 S4	NaN
					D3 S3	0.323045						D2 S4	NaN
					D3 S3	3.33956						D2 S4	NaN
					D3 S3	0.484355						D2 S4	NaN
					D3 S3	0.693237						D2 S4	NaN
					D3 S3	0.915636						D2 S4	1.54874
					D3 S3	0.774061						D2 S4	0.0230467
					D3 S3	0.163549						D2 S4	0.475307
					D3 S3	0.300901						D2 S4	NaN
					D3 S3	4.35779						D2 S4	NaN
					D3 S3	1.28554						D2 S4	0.31519
					D3 S3	0.78689						D2 S4	2.0066
					D3 S3	0.0461945						D2 S4	NaN
					D3 S3	3.2688						D2 S4	NaN
					D3 S3	0.349813						D2 S4	NaN
					D3 S3	0.150464						D2 S4	NaN
					D3 S3	0.127836						D2 S4	NaN
					D3 S3	1.70216						D2 S4	NaN
					D3 S3	0.989827						D2 S4	NaN
					D3 S3	0.173629						D2 S4	NaN
					D3 S3	0.185221						D2 S4	NaN
					D3 S3	0.224232						D2 S4	NaN
					D3 S3	0.0634874						D2 S4	NaN
					D3 S3	0.0115552						D2 S4	0.325201
					D3 S3	8.79423						D2 S4	NaN
					D3 S3	2.21188						D2 S4	NaN
					D3 S3	0.0345834						D2 S4	0.213744
					D3 S3	4.72979						D2 S4	NaN
					D3 S3	5.95541						D2 S4	NaN
					D3 S3	0.856324						D2 S4	4.09251
					D3 S3	0.0230812						D2 S4	0.578437
					D3 S3	1.29212						D2 S4	NaN
					D3 S3	4.94386						D2 S4	NaN
					D3 S3	2.92407						D2 S4	3.92937
					D3 S3	7.64751						D2 S4	1.42585
					D3 S3	2.87327						D2 S4	NaN
					D3 S3	6.97944						D2 S4	NaN
					D3 S3	0.666724						D2 S4	NaN
					D3 S3	1.57838						D2 S4	1.59748
					D3 S3	1.39777						D2 S4	2.43807
					D3 S3	3.01637						D2 S4	6.57207
					D3 S3	0.324463						D2 S4	0.389632
					D3 S3	0.176209						D2 S4	NaN
					D3 S3	0.546169						D2 S4	0.900186
					D3 S3	0.861437						D2 S4	NaN
					D3 S3	3.85069						D2 S4	2.19885
					D3 S3	5.33961						D2 S4	NaN
					D3 S3	0.0993798						D2 S4	NaN
					D3 S3	0.682779						D2 S4	NaN
					D3 S3	0.104939						D2 S4	NaN
					D3 S3	0.738678						D2 S4	0.0809613
					D3 S3	0.361247						D2 S4	0.617846
					D3 S3	0.246279						D2 S4	4.67161
					D3 S3	3.06909						D2 S4	0.652833
					D3 S3	2.42937						D2 S4	0.92983
					D3 S3	0.260073						D2 S4	0.0697132
					D3 S3	0.017453						D3 S4	1.54779
					D3 S3	3.13002						D3 S4	0.127811
					D3 S3	1.02572						D3 S4	2.90257
					D3 S3	6.50451						D3 S4	NaN
					D3 S3	0.0348556						D3 S4	0.199539
					D3 S3	0.199519						D3 S4	3.25949
					D3 S3	0.12807						D3 S4	0.712117
					D3 S3	3.53818						D3 S4	NaN
					D3 S3	0.116427						D3 S4	0.708558
					D3 S3	0.0462494						D3 S4	NaN
					D3 S3	0.0692944						D3 S4	0.263532
					D3 S3	2.98444						D3 S4	3.95065
					D3 S3	5.25962						D3 S4	NaN
					D3 S3	0.560663						D3 S4	NaN
					D3 S3	2.06391						D3 S4	9.32261
					D3 S3	0.280618						D3 S4	0.175753
					D3 S3	0.0814059						D3 S4	NaN
					D3 S3	2.99693						D3 S4	0.374739
					D3 S3	0.0230397						D3 S4	0.117125
					D3 S3	0.278427						D3 S4	NaN
					D3 S3	0.707883						D3 S4	NaN
					D3 S3	0.0694934						D3 S4	0.163224
					D3 S3	0.104267						D3 S4	0.150653
					D3 S3	0.2551						D3 S4	0.401827
					D3 S3	4.73903						D3 S4	NaN
					D3 S3	0.468368						D3 S4	0.368719
					D3 S3	0.782451						D3 S4	NaN
					D3 S3	0.164826						D3 S4	0.441774
					D3 S3	4.68267						D3 S4	0.828735
					D3 S3	1.43558						D3 S4	NaN
					D3 S3	0.187348						D3 S4	NaN
					D3 S3	0.43187						D3 S4	NaN
					D3 S3	2.0645						D3 S4	1.40352
					D3 S3	0.884168						D3 S4	NaN
					D3 S3	1.16026						D3 S4	NaN
					D3 S3	4.51921						D3 S4	NaN
					D3 S3	2.86912						D3 S4	NaN
					D3 S3	5.73247						D3 S4	0.562098
					D3 S3	1.43409						D3 S4	NaN
					D3 S3	0.104212						D3 S4	NaN
					D3 S3	0.31321						D3 S4	NaN
					D3 S3	0.782462						D3 S4	1.47514
					D3 S3	0.454861						D3 S4	NaN
					D3 S3	0.30615						D3 S4	1.0745
					D3 S3	1.05204						D3 S4	0.586729
					D3 S3	1.98081						D3 S4	6.24298
					D3 S3	2.10241						D3 S4	0.327968
					D3 S3	3.52035						D3 S4	NaN
					D3 S3	0.173944						D3 S4	NaN
					D3 S3	0.195968						D3 S4	0.0345704
					D3 S3	0.140089						D3 S4	0.0230431
					D3 S3	0.346477						D3 S4	0.654053
					D3 S4	0.663102						D3 S4	NaN
					D3 S4	0.871146						D3 S4	0.297783
					D3 S4	1.49712						D3 S4	3.95611
					D3 S4	0.290524						D3 S4	1.95986
					D3 S4	3.12525						D3 S4	NaN
					D3 S4	1.8691						D3 S4	NaN
					D3 S4	3.44648						D3 S4	NaN
					D3 S4	1.5772						D3 S4	0.524047
					D3 S4	4.45687						D3 S4	0.0923815
					D3 S4	5.94474						D3 S4	NaN
					D3 S4	2.24688						D3 S4	NaN
					D3 S4	0.624731						D3 S4	NaN
					D3 S4	1.44193						D3 S4	NaN
					D3 S4	1.64536						D3 S4	NaN
					D3 S4	1.11689						D3 S4	0.128279
					D3 S4	1.68448						D3 S4	NaN
					D3 S4	2.35118						D3 S4	NaN
					D3 S4	1.72486						D3 S4	10.1927
					D3 S4	0.244087						D3 S4	NaN
					D3 S4	0.161402						D3 S4	NaN
					D3 S4	2.71559						D3 S4	NaN
					D3 S4	8.28404						D3 S4	0.837554
					D3 S4	0.951956						D3 S4	2.1309
					D3 S4	4.8855						D3 S4	NaN
					D3 S4	0.508392						D3 S4	NaN
					D3 S4	0.58529						D3 S4	NaN
					D3 S4	2.06611						D3 S4	0.0807391
					D3 S4	2.86808						D3 S4	NaN
					D3 S4	0.209993						D3 S4	0.0230234
					D3 S4	0.694193						D3 S4	NaN
					D3 S4	0.51041						D3 S4	NaN
					D3 S4	2.57777						D3 S4	NaN
					D3 S4	0.191064						D3 S4	NaN
					D3 S4	0.807362						D3 S4	0.572
					D3 S4	0.231953						D3 S4	NaN
					D3 S4	2.28828						D3 S4	NaN
					D3 S4	0.691608						D3 S4	NaN
					D3 S4	0.712459						D3 S4	NaN
					D3 S4	2.04318						D3 S4	NaN
					D3 S4	0.301097						D3 S4	NaN
					D3 S4	0.285014						D3 S4	NaN
					D3 S4	0.465395						D3 S4	NaN
					D3 S4	0.1169						D3 S4	0.449674
					D3 S4	1.30581						D3 S4	NaN
					D3 S4	0.211163						D3 S4	NaN
					D3 S4	1.19534						D3 S4	NaN
					D3 S4	3.21592						D3 S4	NaN
					D3 S4	1.67747						D3 S4	NaN
					D3 S4	1.64774						D3 S4	0.963445
					D3 S4	4.72432						D3 S4	NaN
					D3 S4	0.595279						D3 S4	0.665294
					D3 S4	0.635709						D3 S4	NaN
					D3 S4	0.222151						D3 S4	0.233148
					D3 S4	3.43086						D3 S4	NaN
					D3 S4	0.139028						D3 S4	NaN
					D3 S4	7.10343						D3 S4	NaN
					D3 S4	0.907552						D3 S4	NaN
					D3 S4	2.94498						D3 S4	NaN
					D3 S4	7.48068						D3 S4	NaN
					D3 S4	0.409241						D3 S4	0.298629
					D3 S4	0.437443						D3 S4	0.475454
					D3 S4	1.08377						D3 S4	1.15043
					D3 S4	1.18964						D3 S4	0.223288
					D3 S4	0.480045						D3 S4	NaN
					D3 S4	0.0695048						D3 S4	0.386971
					D3 S4	3.20155						D3 S4	0.296025
					D3 S4	0.529337						D3 S4	0.323059
					D3 S4	0.457955						D3 S4	0.163697
					D3 S4	3.89623						D3 S4	NaN
					D3 S4	1.4137						D3 S4	1.08421
					D3 S4	3.90577						D3 S4	0.650359
					D3 S4	1.16755						D3 S4	NaN
					D3 S4	3.21545						D3 S4	4.89298
					D3 S4	1.65522						D3 S4	0.519368
					D3 S4	0.506759						D3 S4	NaN
					D3 S4	0.214531						D3 S4	NaN
					D3 S4	1.23916						D3 S4	NaN
					D3 S4	0.36379						D3 S4	0.151692
					D3 S4	0.0230438						D3 S4	NaN
					D3 S4	1.13836						D3 S4	NaN
					D3 S4	0.430922						D3 S4	1.4609
					D3 S4	1.9341						D3 S4	NaN
					D3 S4	0.197852						D3 S4	NaN
					D3 S4	0.0115177						D3 S4	NaN
					D3 S4	0.116075						D3 S4	0.15252
					D3 S4	2.84509						D3 S4	NaN
					D3 S4	0.662529						D3 S4	0.359661
					D3 S4	0.60889						D3 S4	0.164513
					D3 S4	0.742204						D3 S4	0.50701
					D3 S4	0.634895						D3 S4	NaN
					D3 S4	0.7135						D3 S4	NaN
					D3 S4	0.289093						D3 S4	1.48677
					D3 S4	0.255612						D3 S4	0.162769
					D3 S4	0.994385						D3 S4	NaN
					D3 S4	1.35155						D3 S4	NaN
					D3 S4	0.104399						D3 S4	NaN
					D3 S4	1.92269						D3 S4	1.2664
					D3 S4	0.175289						D3 S4	NaN
					D3 S4	0.0460552						D3 S4	0.314728
					D3 S4	0.648177						D3 S4	0.0579757
					D3 S4	0.843052						D3 S4	0.222612
					D3 S4	4.40496						D3 S4	NaN
					D3 S4	1.51432						D3 S4	4.74541
					D3 S4	5.65559						D3 S4	0.0463047
					D3 S4	1.0043						D3 S4	0.577005
					D3 S4	5.69266						D3 S4	NaN
					D3 S4	0.374446						D3 S4	NaN
					D3 S4	0.116739						D3 S4	NaN
					D3 S4	0.139928						D3 S4	NaN
					D3 S4	0.220811						D3 S4	0.19968
					D3 S4	0.733058						D3 S4	0.289376
					D3 S4	0.127315						D3 S4	0.424368
					D3 S4	1.33252						D3 S4	0.526993
					D3 S4	1.80228						D3 S4	2.99354
					D3 S4	1.79498						D3 S4	3.69401
					D3 S4	3.67232						D3 S4	NaN
					D3 S4	0.796076						D3 S4	NaN
					D3 S4	6.44277						D3 S4	NaN
					D3 S4	1.57497						D3 S4	0.308119
					D3 S4	1.48285						D3 S4	NaN
					D3 S4	0.0576635						D3 S4	0.0115051
					D3 S4	0.721304						D3 S4	NaN
					D3 S4	1.76485						D3 S4	0.37184
					D3 S4	2.41937						D3 S4	0.2681
					D3 S4	0.544897						D3 S4	NaN
					D3 S4	4.65903						D3 S4	NaN
					D3 S4	2.7034						D3 S4	0.162879
					D3 S4	0.673265						D3 S4	NaN
					D3 S4	4.52698						D3 S4	NaN
					D3 S4	1.59699						D3 S4	NaN
					D3 S4	0.627282						D3 S4	NaN
					D3 S4	0.349443						D3 S4	NaN
					D3 S4	0.401215						D3 S4	1.93025
					D3 S4	0.542736						D3 S4	4.24059
					D3 S4	0.988257						D3 S4	NaN
					D3 S4	0.355282						D3 S4	NaN
					D3 S4	0.456711						D3 S4	NaN
					D3 S4	1.04124						D3 S4	0.98908
					D3 S4	1.57059						D3 S4	0.186766
					D3 S4	2.09259						D3 S4	2.9477
					D3 S4	2.02801						D3 S4	NaN
					D3 S4	4.83141						D3 S4	NaN
					D3 S4	1.69512						D3 S4	0.767924
												D3 S4	NaN
												D3 S4	NaN
												D3 S4	0.242772
												D3 S4	NaN
												D3 S4	0.696766
												D3 S4	NaN
												D3 S4	NaN
												D3 S4	NaN
												D3 S4	NaN
												D3 S4	NaN
												D3 S4	NaN
												D3 S4	NaN
												D3 S4	NaN
												D3 S4	NaN
												D3 S4	NaN
												D3 S4	NaN
												D3 S4	1.10208
												D3 S4	NaN
												D3 S4	NaN
												D3 S4	NaN
												D3 S4	NaN
												D3 S4	NaN
												D3 S4	NaN
												D3 S4	0.472965
												D3 S4	NaN
												D3 S4	NaN
												D3 S4	NaN
												D3 S4	NaN
												D3 S4	0.128349
												D3 S4	0.518908
												D3 S4	2.07897
												D3 S4	NaN
												D3 S4	1.28101
												D3 S4	0.707364
												D3 S4	0.320069
												D3 S4	NaN
												D3 S4	0.433037
												D3 S4	1.89987
												D3 S4	NaN
												D3 S4	3.64685
												D3 S4	NaN
												D3 S4	3.13122
												D3 S4	NaN
												D3 S4	NaN
												D3 S4	NaN
												D3 S4	0.231389
												D3 S4	NaN
												D3 S4	NaN
												D3 S4	NaN
												D3 S4	0.140458
												D3 S4	NaN
												D3 S4	0.937678
												D3 S4	NaN
												D3 S4	0.103992
												D3 S4	NaN
												D3 S4	2.82298
												D3 S4	0.452654
												D3 S4	0.395745
												D3 S4	NaN
												D3 S4	0.28733
												D3 S4	0.492848
												D3 S4	1.27405
												D3 S4	NaN
												D3 S4	NaN
												D3 S4	NaN
												D3 S4	NaN
												D3 S4	NaN
												D3 S4	0.0230676
												D3 S4	NaN
												D3 S4	1.27192
												D3 S4	NaN
												D3 S4	NaN
												D3 S4	NaN
												D3 S4	1.24545
												D3 S4	0.231236
												D3 S4	1.43815
												D3 S4	0.668315
												D3 S4	0.128988
												D3 S4	NaN
												D3 S4	1.22516
												D3 S4	NaN
												D3 S4	1.13493
												D3 S4	0.537119
												D3 S4	5.50839
[truncated: 151 more rows]
[truncated: 21 more columns]

## Sheet: Fig.S2
Panel S2a	Con-3m	Con-8m	Con-12m	Stim-3m	Stim-8m	Stim-12m		Panel S2b	Con-3m	Stim-3m	Con-8m	Stim-8m	Con-12m	Stim-12m		Panel S2c	3m	8m	12m		Panel S2f	Day	Stimulated	Control		Panel S2g	Day	Stimulated	Control		Panel S2h	Day	AUC	Amp	Freq		Panel S2i	Day	AUC	Amp	Freq		Panel S2j	Day	AUC	Amp	Freq		Panel S2k
	0.5285	0.4756	0.4872	0.7366	0.5665	0.4584			-2.07318	-2.96477	-3.23244	-2.50185	-2.06971	-2.68555			0.252174	0.214888	0.173203			BL S1	1.04	0.98			BL S1	1.19	0.98			BL S1	1.03	0.85	0.95			BL S1	1.1	0.88	0.89			BL S1	0.84	1.07	0.88
									-1.463	-2.85434	-3.0667	-2.04789	-2.00174	-2.40112			0.5	0.462079	0.496732			BL S2	0.97	0.96			BL S2	0.96	0.99			BL S2	1	0.97	1.03			BL S2	1.08	1.12	1.19			BL S2	0.99	0.81	0.73
									-1.45793	-1.88361	-3.0527	-1.98952	-1.88608	-2.27521			0.247826	0.323034	0.330065			BL S3	0.98	1.07			BL S3	1.12	0.86			BL S3	0.98	1.1	0.99			BL S3	1.02	1.06	0.95			BL S3	1.18	1.08	0.91
									-1.26411	-1.68082	-2.70417	-1.92986	-1.78681	-2.2212								BL S4	1.03	0.99			BL S4	0.9	1.09			BL S4	1.02	1.01	1.01			BL S4	0.93	0.92	0.98			BL S4	1.03	0.96	0.69
									-1.26394	-1.66754	-2.56856	-1.89035	-1.69684	-1.88853								D1S1	0.86	1.08			D1S1	1.35	1.11			D1S1	0.92	0.87	1			D1S1	1.4	1.3	1.33			D1S1	1.2	1.28	1.07
									-1.24825	-1.54911	-2.48771	-1.88727	-1.61386	-1.77537								D1S2	1.24	1.07			D1S2	2.18	1.2			D1S2	1.21	1.24	1.01			D1S2	2.01	1.96	1.22			D1S2	1.14	1.4	1.01
									-1.11871	-1.28963	-2.45629	-1.80334	-1.59093	-1.69565								D1S3	1.87	1.05			D1S3	2.71	1.84			D1S3	2.04	0.9	1.65			D1S3	2.08	1.19	1.61			D1S3	0.99	1.3	0.82
									-1.08586	-1.2256	-2.39235	-1.79197	-1.54759	-1.6895								D1S4	0.49	1.03			D1S4	1.99	0.99			D1S4	0.48	0.59	0.57			D1S4	1.95	1.69	1.5			D1S4	1.04	1.4	0.94
									-1.06995	-1.20964	-2.39235	-1.77974	-1.52021	-1.43523								D2S1	0.53	1.21			D2S1	2.07	1.2			D2S1	0.57	0.68	0.68			D2S1	2.01	1.52	1.02			D2S1	1.2	1.24	0.97
									-1.00898	-1.05925	-2.36231	-1.77917	-1.47359	-1.40541								D2S2	0.76	1.02			D2S2	2.69	1.08			D2S2	0.53	0.7	0.43			D2S2	3.02	1.47	1.71			D2S2	0.8	1.13	0.95
									-0.99309	-0.988913	-2.35629	-1.74346	-1.44239	-1.34504								D2S3	0.73	0.95			D2S3	2.2	0.85			D2S3	0.64	0.64	0.81			D2S3	2.26	1.5	1.61			D2S3	1.02	1.2	0.92
									-0.982441	-0.951153	-2.25506	-1.69327	-1.40362	-1.33721								D2S4	0.5	0.94			D2S4	1.87	1.2			D2S4	0.45	0.56	0.73			D2S4	1.95	1.59	1.14			D2S4	0.83	0.95	0.9
									-0.974785	-0.943401	-2.14192	-1.68025	-1.34695	-1.28583								D3S1	0.74	1.06			D3S1	1.74	1.05			D3S1	0.88	0.71	1.06			D3S1	1.88	1.39	0.94			D3S1	1.11	1.06	1.05
									-0.957711	-0.91743	-2.13452	-1.67255	-1.30851	-1.16134								D3S2	0.66	1.14			D3S2	2.23	1.37			D3S2	0.77	0.67	0.57			D3S2	2.52	1.49	1.31			D3S2	0.93	0.89	1.23
									-0.914165	-0.909402	-2.07153	-1.59574	-1.29337	-1.13129								D3S3	0.55	1.02			D3S3	1.81	0.97			D3S3	0.6	0.68	0.61			D3S3	2.11	1.42	0.97			D3S3	0.95	0.79	0.92
									-0.912728	-0.853889	-2.06858	-1.54718	-1.28344	-1.02675								D3S4	0.57	1.11			D3S4	2.32	0.74			D3S4	0.65	0.6	0.67			D3S4	2.28	1.31	1.81			D3S4	1.13	0.99	1.18
									-0.91056	-0.840981	-2.06607	-1.46521	-1.17495	-1.00937								D6S1	0.88	1.06			D6S1	2.15	0.98			D6S1	0.84	0.86	0.89			D6S1	2.3	0.99	1.34			D6S1	0.92	1.01	1.05
									-0.881701	-0.826286	-2.04541	-1.41578	-1.17324	-0.91121								D6S2	0.7	0.72			D6S2	2.32	1.2			D6S2	0.77	0.6	0.82			D6S2	2.58	1.25	1.55			D6S2	0.68	0.83	0.85
									-0.808431	-0.805179	-2.01793	-1.38535	-1.16322	-0.894945								D6S3	0.91	0.9			D6S3	2.14	0.99			D6S3	0.87	0.85	0.93			D6S3	2.5	0.11	1.33			D6S3	0.85	0.78	0.88
									-0.801587	-0.760169	-1.91725	-1.35489	-1.08105	-0.880092								D6S4	0.81	1.01			D6S4	2.47	1.24			D6S4	0.88	0.86	0.82			D6S4	2.7	1.43	1.42			D6S4	0.88	0.65	1.15
									-0.766009	-0.711649	-1.90174	-1.30904	-0.997288	-0.876838
									-0.756866	-0.706926	-1.89059	-1.25692	-0.989814	-0.862567
									-0.753915	-0.687457	-1.85628	-1.24878	-0.972158	-0.823543
									-0.75211	-0.660842	-1.83731	-1.23147	-0.961651	-0.798915
									-0.696647	-0.636628	-1.82564	-1.20938	-0.934726	-0.793437
									-0.627537	-0.634372	-1.80621	-1.20549	-0.925532	-0.741561
									-0.626515	-0.632254	-1.79122	-1.20401	-0.900908	-0.738646
									-0.62052	-0.608087	-1.77889	-1.19975	-0.886285	-0.727095
									-0.605485	-0.597697	-1.77585	-1.18903	-0.865671	-0.720451
									-0.602866	-0.589898	-1.77388	-1.13721	-0.813515	-0.699547
									-0.596242	-0.566748	-1.75034	-1.12801	-0.795912	-0.676505
									-0.562518	-0.562137	-1.64883	-1.12279	-0.735212	-0.67454
									-0.548632	-0.501157	-1.57705	-1.11118	-0.731813	-0.643891
									-0.544581	-0.495085	-1.56884	-1.08612	-0.717378	-0.626512
									-0.544296	-0.491389	-1.55699	-1.0836	-0.716488	-0.617513
									-0.539092	-0.485011	-1.54789	-1.06539	-0.708541	-0.612555
									-0.489094	-0.432454	-1.49383	-1.06371	-0.698288	-0.603254
									-0.467131	-0.431307	-1.49331	-1.06295	-0.670806	-0.59799
									-0.46621	-0.382895	-1.48463	-1.05828	-0.670338	-0.572424
									-0.45998	-0.379609	-1.46295	-1.05278	-0.665353	-0.560746
									-0.454244	-0.347648	-1.44648	-1.02178	-0.662347	-0.553204
									-0.442889	-0.331711	-1.41243	-1.02115	-0.654809	-0.5426
									-0.425756	-0.305922	-1.41147	-0.99978	-0.639413	-0.532153
									-0.42477	-0.304287	-1.3882	-0.935318	-0.59559	-0.52604
									-0.424459	-0.299761	-1.38668	-0.932384	-0.575173	-0.518167
									-0.421227	-0.289953	-1.38518	-0.932271	-0.567052	-0.514638
									-0.407357	-0.283503	-1.37532	-0.909403	-0.548814	-0.505666
									-0.404839	-0.272508	-1.36832	-0.869227	-0.540007	-0.49496
									-0.400932	-0.27089	-1.35914	-0.868386	-0.532308	-0.482744
									-0.396125	-0.269638	-1.35038	-0.863321	-0.528387	-0.478667
									-0.395104	-0.248297	-1.34946	-0.840237	-0.513055	-0.46818
									-0.394062	-0.23436	-1.28863	-0.83804	-0.503717	-0.461536
									-0.387167	-0.222626	-1.28006	-0.827884	-0.502609	-0.453056
									-0.378631	-0.217919	-1.27865	-0.821108	-0.500098	-0.444097
									-0.374231	-0.210214	-1.25892	-0.793823	-0.484499	-0.431903
									-0.373117	-0.205645	-1.25833	-0.786277	-0.481433	-0.43145
									-0.366124	-0.203053	-1.24834	-0.764947	-0.47819	-0.422596
									-0.365056	-0.201439	-1.22811	-0.760423	-0.467936	-0.408739
									-0.341139	-0.193254	-1.2242	-0.75985	-0.459966	-0.405769
									-0.322057	-0.188703	-1.21709	-0.750874	-0.439249	-0.393415
									-0.321847	-0.185777	-1.20907	-0.743461	-0.437533	-0.391576
									-0.319397	-0.173585	-1.19178	-0.725421	-0.41429	-0.384691
									-0.314984	-0.164613	-1.19145	-0.72313	-0.407532	-0.380582
									-0.312185	-0.163369	-1.19047	-0.722017	-0.401284	-0.378901
									-0.311742	-0.155737	-1.18014	-0.718445	-0.393201	-0.371003
									-0.310113	-0.151526	-1.16279	-0.718333	-0.387528	-0.368519
									-0.304982	-0.147818	-1.14719	-0.717477	-0.386432	-0.363462
									-0.292787	-0.144911	-1.1126	-0.714677	-0.374449	-0.352835
									-0.291481	-0.142979	-1.06856	-0.71455	-0.367885	-0.341657
									-0.274372	-0.142747	-1.06684	-0.70913	-0.366092	-0.340811
									-0.26048	-0.140883	-1.06493	-0.707894	-0.364048	-0.323048
									-0.25085	-0.139765	-1.06095	-0.706257	-0.361774	-0.316418
									-0.250547	-0.137282	-1.04306	-0.675893	-0.356203	-0.30007
									-0.250185	-0.120162	-1.03159	-0.672701	-0.344257	-0.29783
									-0.247239	-0.119843	-1.0186	-0.667289	-0.326928	-0.29767
									-0.242385	-0.119791	-1.01153	-0.642426	-0.316887	-0.294457
									-0.242142	-0.112939	-1.00569	-0.630152	-0.31553	-0.293881
									-0.237365	-0.112395	-0.994309	-0.623907	-0.31324	-0.290827
									-0.210829	-0.109279	-0.976449	-0.60258	-0.31289	-0.280998
									-0.207122	-0.0961261	-0.975734	-0.596329	-0.304112	-0.278336
									-0.200292	-0.093354	-0.966882	-0.581715	-0.277367	-0.270083
									-0.199055	-0.0825436	-0.954685	-0.579366	-0.275691	-0.268908
									-0.197329	-0.0794382	-0.918454	-0.576748	-0.269994	-0.244709
									-0.195763	-0.0774078	-0.913258	-0.576584	-0.267533	-0.242276
									-0.194059	-0.0732479	-0.911384	-0.569566	-0.267333	-0.236194
									-0.191642	-0.0726556	-0.906457	-0.558085	-0.266126	-0.234481
									-0.190481	-0.0726411	-0.90205	-0.557541	-0.260765	-0.233923
									-0.188423	-0.0673657	-0.874151	-0.544084	-0.256767	-0.229582
									-0.185853	-0.0671435	-0.863479	-0.536321	-0.24331	-0.228613
									-0.180347	-0.0646254	-0.850378	-0.524001	-0.23858	-0.224507
									-0.179308	-0.0646064	-0.848564	-0.509567	-0.233837	-0.223332
									-0.174493	-0.0643631	-0.846069	-0.508751	-0.233599	-0.222807
									-0.170653	-0.06376	-0.842813	-0.505809	-0.225126	-0.21441
									-0.169127	-0.0626164	-0.838194	-0.500986	-0.213803	-0.212767
									-0.168047	-0.0618812	-0.833749	-0.490616	-0.212722	-0.207979
									-0.164453	-0.0612055	-0.825902	-0.490057	-0.182554	-0.198455
									-0.158158	-0.0607092	-0.817359	-0.482952	-0.181085	-0.194342
									-0.157355	-0.0577477	-0.816193	-0.48166	-0.179998	-0.193596
									-0.154283	-0.0561947	-0.814244	-0.479698	-0.179225	-0.189015
									-0.151816	-0.0561869	-0.814244	-0.475869	-0.178109	-0.189
									-0.151736	-0.0546218	-0.811172	-0.461881	-0.169223	-0.182892
									-0.150115	-0.0536135	-0.803951	-0.451687	-0.166435	-0.182265
									-0.143224	-0.0486881	-0.800054	-0.443021	-0.164534	-0.17712
									-0.1425	-0.0484725	-0.799853	-0.438329	-0.164063	-0.172863
									-0.142482	-0.0480907	-0.792507	-0.438195	-0.162831	-0.166594
									-0.131564	-0.0476401	-0.783187	-0.435371	-0.162037	-0.16525
									-0.127795	-0.0469105	-0.756281	-0.416292	-0.159847	-0.155654
									-0.126019	-0.0457975	-0.755884	-0.39889	-0.155811	-0.141248
									-0.125325	-0.0441929	-0.750052	-0.393397	-0.154683	-0.129659
									-0.124058	-0.0404804	-0.74061	-0.388972	-0.148106	-0.127818
									-0.121957	-0.0391144	-0.720196	-0.387914	-0.13928	-0.117075
									-0.120178	-0.0349266	-0.719621	-0.384802	-0.127652	-0.105773
									-0.116981	-0.0333276	-0.708693	-0.376158	-0.127508	-0.105756
									-0.116612	-0.0331705	-0.707358	-0.369735	-0.123874	-0.101772
									-0.11595	-0.0312821	-0.694923	-0.368388	-0.118388	-0.100716
									-0.115384	-0.0300515	-0.694911	-0.367819	-0.117674	-0.0975561
									-0.114079	-0.0298806	-0.694046	-0.360544	-0.116319	-0.089236
									-0.110312	-0.0280038	-0.693896	-0.360108	-0.11535	-0.084593
									-0.107394	-0.0260464	-0.691871	-0.356936	-0.11031	-0.0835598
									-0.104689	-0.0255341	-0.690952	-0.351288	-0.104459	-0.0830071
									-0.101211	-0.0232403	-0.678563	-0.345917	-0.0901621	-0.0825279
									-0.0951296	-0.0224502	-0.677734	-0.343587	-0.080255	-0.0824207
									-0.0919994	-0.0210668	-0.676772	-0.342848	-0.0785418	-0.0776173
									-0.0896181	-0.0166431	-0.663459	-0.341299	-0.0784289	-0.0721412
									-0.0893002	-0.0158353	-0.652852	-0.334491	-0.0780202	-0.0717464
									-0.0884999	-0.0123962	-0.647473	-0.328691	-0.0718357	-0.0671002
									-0.0881234	-0.0118883	-0.643519	-0.327698	-0.0712871	-0.0659238
									-0.0879148	-0.011834	-0.642742	-0.325482	-0.0707544	-0.0634067
									-0.0850646	-0.0112198	-0.641924	-0.316708	-0.0626248	-0.061983
									-0.0820045	-0.00955969	-0.636318	-0.316673	-0.0622882	-0.0603696
									-0.0815877	-0.00826083	-0.636041	-0.314378	-0.0617235	-0.0588886
									-0.0814349	-0.00644019	-0.63055	-0.309659	-0.0604427	-0.0576699
									-0.0808343	-0.00213436	-0.629976	-0.294606	-0.0602279	-0.0572266
									-0.0721597	-0.000532328	-0.621239	-0.292697	-0.0600732	-0.0517718
									-0.0710457	0	-0.619561	-0.290436	-0.0539255	-0.0502484
									-0.0679289	0	-0.617847	-0.281764	-0.0535837	-0.0492136
									-0.0676517	0	-0.614842	-0.281048	-0.0519252	-0.0445157
									-0.0673389	0.00566395	-0.610976	-0.28099	-0.0510942	-0.0437551
									-0.0642392	0.00662258	-0.60821	-0.279436	-0.0488437	-0.0432506
									-0.0639273	0.00691786	-0.608188	-0.275681	-0.0455078	-0.0415106
									-0.0573696	0.00745748	-0.605427	-0.267491	-0.0451111	-0.0402472
									-0.0553566	0.00822542	-0.602042	-0.260002	-0.0441092	-0.0359839
									-0.0480449	0.0120149	-0.584489	-0.259462	-0.0410592	-0.0347746
									-0.046742	0.0149102	-0.58159	-0.259099	-0.0358528	-0.0347653
									-0.0420871	0.016024	-0.5757	-0.258431	-0.031673	-0.0336917
									-0.0420754	0.0179335	-0.57075	-0.25627	-0.0298421	-0.0312025
									-0.037743	0.0233789	-0.566498	-0.256261	-0.0238458	-0.0301727
									-0.0377193	0.0257795	-0.564307	-0.254361	-0.022707	-0.0300622
									-0.0375955	0.0288805	-0.55289	-0.252499	-0.0193575	-0.0296497
									-0.0364479	0.0369083	-0.55289	-0.252207	-0.0193466	-0.0287815
									-0.0349094	0.0534102	-0.548573	-0.249262	-0.018845	-0.0278779
									-0.0340295	0.0567468	-0.547568	-0.247231	-0.0172536	-0.027826
									-0.0331703	0.0760124	-0.544721	-0.245365	-0.0144576	-0.0271005
									-0.0316801	0.0802362	-0.542024	-0.245126	-0.0106965	-0.0262197
									-0.0306562	0.0836535	-0.539464	-0.243504	-0.0074608	-0.0257334
									-0.028975	0.0891124	-0.535022	-0.241737	-0.00637501	-0.0254515
									-0.02568	0.0934803	-0.535008	-0.2406	-0.00637501	-0.0235719
									-0.025064	0.09456	-0.531075	-0.236193	-0.00609626	-0.0219885
									-0.0243564	0.0959644	-0.528328	-0.234639	-0.00595253	-0.0214125
									-0.0234524	0.101452	-0.52615	-0.226097	-0.00528693	-0.0202298
									-0.0234184	0.102295	-0.525041	-0.225599	-0.00502528	-0.0194622
									-0.0229145	0.111452	-0.520799	-0.22513	-0.00434107	-0.0194232
									-0.0221865	0.11892	-0.52015	-0.223897	-0.00236732	-0.0182073
									-0.0221814	0.16562	-0.518855	-0.223201	-0.00147886	-0.0166175
									-0.0211685	0.199296	-0.518628	-0.216362	-0.00026803	-0.0162127
									-0.0210513	0.224549	-0.518152	-0.211727	0	-0.0149928
									-0.0204139	0.239428	-0.515357	-0.210958	0	-0.0148972
									-0.0204139	0.262977	-0.513412	-0.202561	0	-0.0141717
									-0.0192733	0.295055	-0.511839	-0.201931	0	-0.0129509
									-0.0183179	0.312149	-0.509896	-0.192172	0	-0.0120182
									-0.0180539	0.36403	-0.50809	-0.187448	0	-0.00915786
									-0.0180539	0.366099	-0.500015	-0.186624	0	-0.00890901
									-0.0164832	0.368401	-0.498204	-0.17545	0	-0.00881588
									-0.0163353	0.371355	-0.49769	-0.173894	0	-0.007911
									-0.0147593	0.403812	-0.494412	-0.171126	0	-0.00594221
									-0.0146997	0.474924	-0.491938	-0.170642	0	-0.00476512
									-0.0131945	0.50438	-0.490775	-0.164454	0	-0.00361973
									-0.0122418	0.562883	-0.485	-0.16058	0	0
									-0.0121422	0.681164	-0.483888	-0.158704	0	0
									-0.011349	0.743026	-0.483846	-0.157937	0	0
									-0.0108907	1.05378	-0.481313	-0.148696	0	0
									-0.0102642	1.13866	-0.470816	-0.146792	0	0
									-0.00914142	1.17517	-0.466368	-0.142525	0	0
									-0.00867407	1.1828	-0.463077	-0.141473	0	0
									-0.00808291	1.45688	-0.459413	-0.134064	0	0
									-0.00686656	1.58125	-0.458356	-0.128882	0	0
									-0.00634438		-0.456452	-0.128418	0	0
									-0.00624849		-0.455294	-0.128173	0	0
									-0.00621166		-0.454755	-0.12727	0	0
									-0.0061887		-0.449155	-0.126872	0	0
									-0.00594956		-0.448131	-0.123522	0.00136353	0
									-0.0046406		-0.445457	-0.121041	0.0014763	0
									-0.00323321		-0.44447	-0.116278	0.00187556	0
									-0.00311098		-0.44447	-0.111959	0.00296863	0
									-0.00311098		-0.444419	-0.111537	0.00393794	0
									-0.000145678		-0.442763	-0.108605	0.00401378	0
									0		-0.440741	-0.107482	0.00464	0
									0		-0.439027	-0.104333	0.004899	0
									0		-0.433394	-0.10306	0.00708961	0
									0		-0.432515	-0.102885	0.00830557	0
									0		-0.429078	-0.0997129	0.00907023	0
									0		-0.424658	-0.0996246	0.00924793	0
									0		-0.422669	-0.0991399	0.00979739	0
									0		-0.422114	-0.0984913	0.0100254	0
									0.000855375		-0.421201	-0.0967718	0.0107576	0.000850507
									0.001258		-0.419137	-0.0941015	0.0114556	0.00152213
									0.00294261		-0.418236	-0.0940748	0.0149333	0.00222732
									0.00297598		-0.415321	-0.092621	0.0149872	0.00298233
									0.0030537		-0.409977	-0.0920758	0.0152456	0.00379994
									0.00309131		-0.409313	-0.0898002	0.0190373	0.00431246
									0.00312155		-0.407735	-0.0894871	0.0217954	0.00442221
									0.00320888		-0.403049	-0.0893108	0.0219455	0.00494328
									0.00323019		-0.401839	-0.0883215	0.0237877	0.00641802
									0.00407347		-0.398329	-0.0880847	0.0260378	0.00731356
									0.00556582		-0.39554	-0.0876716	0.0262583	0.00896728
									0.00609877		-0.394761	-0.084962	0.0273547	0.00902578
									0.00613854		-0.392575	-0.0840018	0.0321979	0.00920816
									0.00633378		-0.391811	-0.0804577	0.0346001	0.00936803
									0.00910596		-0.388478	-0.0767121	0.0418522	0.0105053
									0.0091631		-0.385981	-0.0761751	0.0425749	0.012047
									0.00928511		-0.384687	-0.0731166	0.0432112	0.0122082
									0.00952684		-0.381978	-0.0725294	0.043811	0.012294
									0.00988077		-0.381785	-0.0718978	0.0473149	0.0132789
									0.0100201		-0.379937	-0.0717708	0.0473235	0.0146926
									0.0103062		-0.379891	-0.0702377	0.0473648	0.0155228
									0.0110446		-0.376894	-0.070005	0.0484045	0.0172241
									0.0125156		-0.373218	-0.0655021	0.049201	0.0176746
									0.0127801		-0.370193	-0.0646273	0.0495295	0.0179941
									0.0131936		-0.369613	-0.0635185	0.0496608	0.0182354
									0.0134461		-0.363768	-0.0634903	0.0526929	0.0202242
									0.014304		-0.362699	-0.0630788	0.0544221	0.0219949
									0.014913		-0.362148	-0.062587	0.0555204	0.0221145
									0.0154117		-0.360571	-0.0619142	0.0556728	0.0241752
									0.0156247		-0.359176	-0.0605277	0.0570408	0.0261804
									0.0158699		-0.357961	-0.0592483	0.0600472	0.0267452
									0.016684		-0.357142	-0.0590894	0.0601038	0.0274871
									0.0167122		-0.355784	-0.0586276	0.061465	0.0291522
									0.0170479		-0.355559	-0.0550523	0.0632233	0.0294597
									0.0173188		-0.352353	-0.052109	0.0648128	0.0311204
									0.0178268		-0.348814	-0.0514676	0.066589	0.0315007
									0.0180053		-0.34811	-0.0500936	0.0672863	0.0316605
									0.0182091		-0.346108	-0.0487844	0.0690072	0.0334882
									0.0190942		-0.342932	-0.0480811	0.0711143	0.0341572
									0.0191345		-0.342393	-0.0461521	0.079072	0.0355145
									0.0193125		-0.339593	-0.0447149	0.0841961	0.0355282
									0.0211559		-0.339269	-0.0405198	0.0926871	0.0371183
									0.0215492		-0.339192	-0.0386283	0.0939616	0.0407915
									0.0220768		-0.333077	-0.0377253	0.0942111	0.0425576
									0.0221949		-0.328189	-0.0369786	0.102337	0.0429413
									0.023119		-0.325541	-0.0356787	0.102792	0.044892
									0.023507		-0.323843	-0.0352963	0.104731	0.0467459
									0.0239013		-0.321933	-0.0350074	0.106608	0.0470698
									0.0256055		-0.320902	-0.0348169	0.107135	0.04804
									0.026216		-0.318487	-0.0333652	0.110168	0.049971
									0.0275248		-0.31773	-0.0317098	0.111874	0.0520326
									0.0284187		-0.317536	-0.028248	0.114246	0.0523882
									0.0285169		-0.310992	-0.0276212	0.115642	0.0548065
									0.0286669		-0.309891	-0.0261984	0.115855	0.0566641
									0.0289497		-0.309757	-0.0261219	0.117218	0.059529
									0.029804		-0.309072	-0.0254422	0.123573	0.0598048
									0.0326148		-0.308598	-0.0230689	0.126499	0.0613289
									0.0326513		-0.307909	-0.0230396	0.126738	0.0624647
									0.0340114		-0.307047	-0.022156	0.126852	0.0674856
									0.0340806		-0.304362	-0.021777	0.131228	0.0676949
									0.0345961		-0.30433	-0.020898	0.131467	0.0722018
									0.0360237		-0.301643	-0.0200554	0.132015	0.0726153
									0.0364462		-0.30151	-0.0180671	0.134294	0.0825963
									0.0367245		-0.301497	-0.0153447	0.136492	0.0894143
									0.0368242		-0.301098	-0.0152131	0.13729	0.092435
									0.0373444		-0.300425	-0.0147426	0.143123	0.093346
									0.0374726		-0.297078	-0.0129339	0.144943	0.0956408
									0.0380528		-0.294174	-0.0127505	0.145207	0.0971289
									0.0385989		-0.291945	-0.0122921	0.147542	0.0990917
									0.0394253		-0.285668	-0.00943993	0.149197	0.0995508
									0.0395152		-0.284136	-0.0090809	0.16425	0.099567
									0.0402258		-0.283812	-0.00603619	0.170276	0.103296
									0.042891		-0.282597	-0.00587794	0.17479	0.103453
									0.0437804		-0.279506	-0.00571736	0.177953	0.104477
									0.0439511		-0.275385	-0.00426245	0.180567	0.107634
									0.0443378		-0.27471	-0.00356523	0.183375	0.110529
									0.0465582		-0.273869	0	0.189829	0.116101
									0.0474119		-0.26985	0.00211904	0.190753	0.116336
									0.0492772		-0.265832	0.00334253	0.194295	0.118418
									0.0504424		-0.263367	0.00966539	0.203194	0.118563
									0.0504806		-0.263367	0.011895	0.205668	0.119083
									0.0574021		-0.262708	0.0126248	0.20613	0.120968
									0.0582772		-0.258831	0.0133767	0.206187	0.123369
									0.0589331		-0.254903	0.0151611	0.211902	0.125687
									0.0666259		-0.25185	0.015699	0.213769	0.132608
									0.0690698		-0.2493	0.0165933	0.22104	0.133589
									0.0716026		-0.247532	0.017851	0.222656	0.133704
									0.0731212		-0.236206	0.0184017	0.223118	0.134008
									0.0744558		-0.236206	0.0186844	0.230392	0.136522
									0.0750274		-0.2336	0.0225604	0.235732	0.137582
									0.076185		-0.232141	0.0232757	0.241846	0.140296
									0.0794099		-0.229692	0.0266127	0.253017	0.145868
									0.0804295		-0.229661	0.0266166	0.255568	0.156557
									0.0819537		-0.226639	0.0275589	0.265112	0.158442
									0.0849956		-0.225506	0.0330752	0.271218	0.167207
									0.0866355		-0.222788	0.0336038	0.275478	0.16904
									0.0945098		-0.222382	0.0341807	0.276264	0.171218
									0.0978029		-0.220998	0.0348112	0.280607	0.172063
									0.0982712		-0.220991	0.0366998	0.287978	0.172701
									0.1097		-0.219224	0.0376125	0.290774	0.174889
									0.111262		-0.216716	0.0379395	0.291286	0.175207
									0.11209		-0.21572	0.0379593	0.2931	0.178056
									0.115816		-0.215056	0.0384223	0.335098	0.178539
									0.11609		-0.212986	0.0390699	0.337792	0.183034
									0.116411		-0.212826	0.0400103	0.3411	0.183611
									0.120849		-0.212743	0.042408	0.342467	0.18892
									0.122515		-0.206477	0.0425656	0.348988	0.189309
									0.130325		-0.203694	0.0435654	0.366282	0.209632
									0.133941		-0.202362	0.0437681	0.368858	0.215306
									0.134378		-0.2011	0.0469092	0.372309	0.218549
									0.140144		-0.199458	0.0503342	0.377573	0.224406
									0.142972		-0.199049	0.0530454	0.378714	0.235532
									0.144238		-0.195919	0.0547164	0.384934	0.240822
									0.146435		-0.188497	0.054748	0.401454	0.246569
									0.147839		-0.188002	0.0554969	0.407795	0.247172
									0.152568		-0.187959	0.0582768	0.414366	0.249273
									0.165894		-0.185993	0.061417	0.419336	0.252596
									0.16768		-0.185691	0.0615856	0.420989	0.255068
									0.184999		-0.184829	0.0624262	0.430588	0.257788
									0.198631		-0.183801	0.063716	0.431541	0.263532
									0.202842		-0.183786	0.0655593	0.43887	0.2678
									0.208546		-0.18347	0.0723922	0.440839	0.271231
									0.213203		-0.183302	0.073031	0.443253	0.284289
									0.216382		-0.180507	0.0731135	0.452499	0.284571
									0.225103		-0.180172	0.0789062	0.454455	0.295783
									0.233776		-0.178327	0.0798195	0.459389	0.29654
									0.235357		-0.177779	0.0806869	0.462044	0.299316
									0.244167		-0.177406	0.082387	0.470111	0.300835
									0.263626		-0.177338	0.0834099	0.47096	0.306157
									0.270621		-0.173528	0.0852913	0.487082	0.306842
									0.276094		-0.173406	0.0876684	0.488901	0.312361
									0.285645		-0.172802	0.0891754	0.491004	0.31369
									0.287973		-0.169546	0.0893994	0.501681	0.316556
									0.298718		-0.16786	0.0918357	0.513042	0.329134
									0.301319		-0.167744	0.093056	0.516655	0.332652
									0.315227		-0.167483	0.0953546	0.530489	0.349084
									0.318557		-0.167428	0.101871	0.546502	0.356868
									0.322219		-0.166814	0.103789	0.54872	0.356891
									0.346805		-0.166814	0.103853	0.550579	0.362958
									0.365599		-0.16282	0.107037	0.569798	0.37334
									0.373951		-0.161911	0.110205	0.611495	0.378561
									0.39909		-0.16166	0.110936	0.620643	0.379474
									0.420183		-0.159955	0.114637	0.63647	0.38418
									0.428095		-0.15976	0.118621	0.649367	0.389909
									0.431633		-0.159342	0.120099	0.654871	0.39316
									0.440053		-0.158413	0.120483	0.660796	0.398462
									0.449582		-0.156886	0.127468	0.664355	0.40681
									0.449882		-0.154337	0.135601	0.668774	0.412294
									0.461557		-0.154192	0.136783	0.672494	0.414289
									0.462597		-0.154054	0.138684	0.68621	0.419431
									0.464517		-0.153309	0.139701	0.694594	0.420142
									0.470541		-0.153306	0.145607	0.698943	0.42172
									0.503913		-0.152726	0.149538	0.705656	0.422715
									0.509926		-0.152723	0.154169	0.71442	0.426085
									0.513503		-0.151533	0.155123	0.738743	0.434027
									0.533574		-0.151122	0.161591	0.8175	0.437256
									0.551136		-0.150901	0.166677	0.823849	0.439456
									0.57183		-0.150193	0.167411	0.839072	0.442355
									0.577533		-0.149181	0.169437	0.85431	0.442386
									0.626134		-0.148003	0.169559	0.858858	0.450638
									0.63842		-0.146017	0.169698	0.860058	0.469192
									0.757184		-0.145492	0.170979	0.880262	0.472664
									0.766016		-0.14482	0.175111	0.885444	0.476123
									0.777772		-0.144306	0.176126	0.904845	0.492725
									0.781076		-0.143271	0.176354	0.909178	0.515424
									0.832516		-0.143263	0.182449	0.932052	0.53191
									0.919356		-0.142903	0.190464	0.946358	0.54067
									0.930387		-0.14209	0.192803	0.94747	0.562659
									0.94024		-0.14126	0.205639	1.04805	0.583306
									0.992958		-0.139614	0.20864	1.05409	0.584684
									0.996951		-0.136113	0.21121	1.07222	0.597369
									1.00331		-0.136113	0.215605	1.07904	0.619509
									1.03199		-0.134994	0.217854	1.09442	0.629387
									1.1313		-0.13438	0.21979	1.31943	0.636696
									1.22681		-0.133749	0.223974	1.34915	0.639777
									1.24163		-0.132364	0.227246	1.5543	0.652744
									1.70744		-0.131253	0.229168	1.68857	0.666644
									1.80134		-0.13116	0.232504	1.70742	0.675627
									2.29365		-0.131051	0.233181	1.79834	0.682247
									2.48203		-0.130712	0.237871	1.87082	0.722352
									2.73402		-0.128737	0.239007	1.87391	0.725772
									3.23826		-0.128481	0.257905	1.92121	0.730235
											-0.128368	0.258164	2.12877	0.731443
											-0.127137	0.262472	2.12916	0.735838
											-0.126132	0.264973	2.51097	0.74052
											-0.123386	0.266298	3.25436	0.747697
											-0.123167	0.275254		0.752358
											-0.122572	0.280727		0.75924
											-0.122475	0.288543		0.799316
											-0.122236	0.29002		0.8101
											-0.121928	0.290306		0.811016
											-0.121745	0.291147		0.819106
											-0.121367	0.291777		0.837364
											-0.120214	0.297264		0.845734
											-0.119662	0.306026		0.870031
											-0.119337	0.307282		0.873014
											-0.119082	0.30881		0.875158
											-0.11775	0.309992		0.894852
											-0.11709	0.322337		0.936671
											-0.116843	0.326983		0.941185
											-0.115437	0.331096		0.947512
											-0.115364	0.331659		0.962301
											-0.115255	0.335873		0.992619
											-0.114835	0.343819		0.996065
											-0.114391	0.3584		1.00175
											-0.112563	0.363048		1.03027
											-0.112202	0.370328		1.03414
											-0.111983	0.384034		1.04802
											-0.111281	0.398751		1.09171
											-0.109473	0.421062		1.14058
											-0.109188	0.438172		1.17027
											-0.108234	0.439156		1.28354
											-0.106793	0.452224		1.33843
											-0.106358	0.45314		1.34973
											-0.106213	0.461886		1.39148
											-0.106178	0.463732		1.39612
											-0.104372	0.473688		1.4084
											-0.102809	0.483137		1.47447
											-0.101774	0.492797		1.49894
											-0.101704	0.494072		1.50409
											-0.100758	0.504738		1.51238
											-0.0971577	0.51627		1.53768
											-0.0938816	0.522961		1.54492
											-0.0907711	0.52632		1.60144
											-0.0900677	0.535635		1.66757
											-0.0900281	0.539433		1.70554
											-0.0894065	0.541651		1.79456
											-0.0894065	0.548882		1.85056
											-0.0888033	0.56837		1.86868
											-0.0874454	0.572945		1.91989
											-0.0872643	0.593989		1.93502
											-0.0868288	0.602394		2.02851
											-0.0860162	0.611217		2.10574
											-0.0857319	0.616377		2.24747
											-0.0852191	0.630534		2.3083
											-0.0836617	0.636803		2.40812
											-0.0835963	0.666697		2.77653
											-0.0831969	0.673391		2.80097
											-0.0831554	0.726535		2.82926
											-0.0812611	0.731818		3.68367
											-0.0804966	0.736364		4.0986
											-0.0799631	0.754459
											-0.0793551	0.787887
											-0.0792498	0.80639
											-0.0785424	0.811984
											-0.0779998	0.828725
											-0.0779599	0.838023
											-0.0775018	0.839445
											-0.0733089	0.858712
											-0.0711083	0.888707
											-0.0709341	0.911237
											-0.0699087	0.913273
											-0.0694093	0.925097
											-0.0693971	0.944353
											-0.0687457	0.990701
											-0.067911	1.0471
											-0.0674112	1.06352
											-0.0672555	1.07102
											-0.0643104	1.10287
											-0.0638792	1.11422
											-0.0638639	1.1374
											-0.0636522	1.14929
											-0.0631568	1.17792
											-0.0627135	1.20452
											-0.0625456	1.22176
											-0.0620266	1.22608
											-0.0619947	1.23444
											-0.0608522	1.2585
											-0.0588395	1.26591
											-0.0587294	1.26991
											-0.0585249	1.35119
											-0.0570229	1.36398
											-0.0569948	1.36858
											-0.0564471	1.37327
											-0.0563408	1.38649
											-0.0561426	1.42087
											-0.0561426	1.42241
											-0.0558083	1.51228
											-0.0557396	1.51829
											-0.0553666	1.52281
											-0.0547301	1.60701
											-0.0544046	1.62786
											-0.0543911	1.63583
											-0.0537057	1.6846
											-0.0534051	1.69313
											-0.0516182	1.70399
											-0.0515977	1.7131
											-0.0507577	1.80881
											-0.0501304	1.83925
											-0.0500214	1.84633
											-0.0496896	1.91739
											-0.0488354	1.9916
											-0.0475879
											-0.0475045
											-0.0472927
											-0.0463079
											-0.0458809
											-0.0449312
											-0.0448016
											-0.0446418
											-0.0445918
											-0.0441521
											-0.0440157
											-0.0422771
											-0.0420253
											-0.0413916
											-0.0412378
											-0.0406271
											-0.0406194
											-0.0406067
											-0.0398884
											-0.039673
											-0.039673
											-0.0395587
											-0.0377386
											-0.0375988
											-0.0375735
											-0.0374509
											-0.0373664
											-0.0373551
											-0.0363781
											-0.0363705
											-0.0362694
											-0.0361165
											-0.0361165
											-0.0355219
											-0.035429
											-0.0353666
											-0.0353666
											-0.0348072
											-0.0340521
											-0.0339708
											-0.0339502
											-0.0326943
											-0.0316336
											-0.0308102
											-0.0304298
											-0.0295114
											-0.0292429
											-0.0291415
											-0.0289395
											-0.0289395
											-0.0284621
											-0.028123
											-0.0270082
											-0.0264927
											-0.026328
											-0.0257168
											-0.0256135
											-0.0250892
											-0.0248698
											-0.0245019
											-0.0241531
											-0.0236214
											-0.0229721
											-0.0223859
											-0.0220463
											-0.0220463
											-0.0218502
											-0.0208252
											-0.0207777
											-0.0200469
											-0.0196068
											-0.0195775
											-0.01944
											-0.0193649
											-0.0192583
											-0.0190604
											-0.0190604
											-0.0189344
											-0.01879
											-0.0187088
											-0.0180019
											-0.0174013
											-0.0173626
											-0.0172861
											-0.0167269
											-0.0163771
											-0.015894
											-0.0158806
											-0.0158806
											-0.01582
											-0.0156512
											-0.0156512
											-0.0156353
											-0.0155475
											-0.0154602
											-0.0154274
											-0.015424
											-0.0149073
											-0.0147403
											-0.0143346
											-0.0140462
											-0.0140462
											-0.0134383
											-0.0133635
											-0.0133635
											-0.0133328
											-0.0130941
											-0.0128879
											-0.0123537
											-0.0120141
											-0.01064
											-0.0101123
											-0.0101012
											-0.00960907
											-0.00953277
											-0.00947026
											-0.0094607
											-0.00924743
											-0.00924743
											-0.00895194
											-0.00883637
											-0.00872342
											-0.00834699
											-0.00792664
											-0.00789566
											-0.00777466
											-0.00766526
											-0.00665649
											-0.00635102
											-0.0062729
											-0.00623631
											-0.00619447
											-0.00603929
											-0.00589574
											-0.00563696
											-0.00559846
											-0.00339888
											-0.00320781
											-0.00319446
											-0.00309064
											-0.00298094
											-0.00260341
											-0.00220969
											-0.00216937
											-0.00197516
											-0.00193684
											-0.00184376
											-0.00181709
											-0.00167406
											-0.00167406
											-0.000954158
											-0.000621308
											-0.000495681
											-0.000237824
											-7.61245e-05
											0
											0
											0
											0
											0
											0
											0
											0
											0
											0
											0
											0
											0
											0
											0
											0
											0
											0
											0
											0
											0
											0
											0
											0
											0
											0
											0
											0
											0
											0
											0
											0.00019383
											0.000432227
											0.000667719
											0.000958915
											0.00128561
											0.00297771
											0.0030304
											0.00306409
											0.00310459
											0.00312956
											0.00316192
											0.00316968
											0.00338905
											0.00416968
											0.00439814
											0.00459436
											0.00504596
											0.00598342
											0.0060033
											0.00603422
											0.00617873
											0.00618971
											0.00621891
											0.00628783
											0.00630167
											0.00632454
											0.00663977
											0.00697972
											0.00697972
											0.00737412
											0.00743759
											0.00787963
											0.00802957
											0.00821841
											0.00875359
											0.0087836
											0.00899346
											0.00905632
											0.00906702
											0.00924804
											0.00944816
											0.00976416
											0.00976416
											0.0101059
											0.01043
											0.0122676
											0.0122676
											0.0123007
											0.0129106
											0.0129882
											0.0132328
											0.0132586
											0.0133333
											0.0134336
											0.0134336
											0.0134696
											0.0135763
											0.0143726
											0.0145505
											0.0149616
											0.0152779
											0.0167039
											0.0171361
											0.0171361
											0.0173822
											0.0179196
											0.0183086
											0.0185356
											0.0193488
											0.0196774
											0.0197196
											0.0197562
											0.0197562
											0.0206927
											0.0208393
											0.0209445
											0.0218927
											0.0218927
											0.0219397
											0.0219953
											0.0223346
											0.0224813
											0.0231707
											0.0232583
											0.024315
											0.0245968
											0.0249056
											0.0253128
											0.0254549
											0.0257224
											0.0261415
											0.0262148
											0.0267451
											0.026866
											0.026866
											0.027052
											0.0271749
											0.0272251
											0.0280849
											0.0284028
											0.02858
											0.0299136
											0.0301515
											0.0301515
											0.0302407
											0.0310465
											0.0310954
											0.0315398
											0.0317318
											0.0317512
											0.0327019
											0.0328971
											0.0332123
											0.0332866
											0.0336886
											0.0336886
											0.033744
											0.0348441
											0.0350416
											0.0353008
											0.0357798
											0.0358461
											0.0358608
											0.0362235
											0.0367928
											0.0370235
											0.037182
											0.037644
											0.0377781
											0.0378811
											0.0379279
											0.0382669
											0.0383246
											0.0383273
											0.0384394
											0.0393112
											0.0395205
											0.0400013
											0.0403412
											0.0404385
											0.0409535
											0.0415318
											0.041594
											0.0416528
											0.0417535
											0.0422457
											0.0430163
											0.0437973
											0.0441674
											0.0442892
											0.0449047
											0.0458523
											0.0476987
											0.0476987
											0.0483757
											0.0484953
											0.0490788
											0.0505495
											0.0508558
											0.0509124
											0.0512919
											0.0522945
											0.0526202
											0.0530013
											0.0530013
											0.0534726
											0.053576
											0.053834
											0.053834
											0.0542589
											0.054497
											0.0546288
											0.0553296
											0.0554765
											0.0554911
											0.0557829
											0.0559804
											0.0565103
											0.0566098
											0.0572065
											0.0577037
											0.0577823
											0.0579887
											0.0590848
											0.0592816
											0.0595599
											0.0596964
											0.0598746
											0.0614355
											0.0621785
											0.0626775
											0.0627627
											0.0637748
											0.0639601
											0.0640334
											0.0640334
											0.0659658
											0.067331
											0.0673864
											0.0675781
											0.0677268
											0.0677744
											0.067984
											0.068252
											0.0690802
											0.0692399
											0.0700118
											0.0718762
											0.0724749
											0.0726894
											0.072905
											0.0730692
											0.0735554
											0.074316
											0.0744298
											0.0750322
											0.0751965
											0.0765377
											0.0785492
											0.080022
											0.0804818
											0.0814121
											0.0815903
											0.0820013
											0.0821847
											0.0826137
											0.0826464
											0.0830502
											0.0832783
											0.0835349
											0.0838422
											0.0857959
											0.0860487
											0.0861554
											0.0862777
											0.0864015
											0.0879548
											0.0887143
											0.0887376
											0.0890164
											0.0892624
											0.0901143
											0.0911585
											0.0914046
											0.0922689
											0.0927101
											0.0931436
											0.0932561
											0.0940255
											0.0943867
											0.096117
											0.0963694
											0.0967199
											0.0972723
											0.100228
											0.101257
											0.104959
											0.106078
											0.106755
											0.107573
											0.107633
											0.10946
											0.110397
											0.110528
											0.112143
											0.112248
											0.112288
											0.113759
											0.114795
											0.115708
											0.116692
											0.117559
											0.117592
											0.119105
											0.119572
											0.120753
											0.121113
											0.121331
											0.121803
											0.122782
											0.122813
											0.124156
											0.124719
											0.125684
											0.125692
											0.125692
											0.126621
											0.126721
											0.126723
											0.127884
											0.128383
											0.128383
											0.128498
											0.129563
											0.131923
											0.133569
											0.135873
											0.137419
											0.138086
											0.139426
											0.140813
											0.141104
											0.141725
											0.142142
											0.142269
											0.143233
											0.143683
											0.143803
											0.143816
											0.143817
											0.14453
											0.145143
											0.147463
											0.149063
											0.149591
											0.149796
											0.150452
											0.151697
											0.152682
											0.152828
											0.153625
											0.153929
											0.154004
											0.155236
											0.156368
											0.157055
											0.161205
											0.162723
											0.165125
											0.165373
											0.165653
											0.165965
											0.166022
											0.166296
											0.167715
											0.168478
											0.17066
											0.172787
											0.174631
											0.17484
											0.175936
											0.176634
											0.177753
											0.178547
											0.178578
											0.180333
											0.180493
											0.182898
											0.185074
											0.185413
											0.185515
											0.185805
											0.185811
											0.18868
											0.189059
											0.193003
											0.193688
											0.193783
											0.194476
											0.19571
											0.198287
											0.199783
											0.200081
											0.201142
											0.204139
											0.205372
											0.206608
											0.207018
											0.211775
											0.21332
											0.213435
											0.213818
											0.214004
											0.215267
											0.216566
											0.216857
											0.216938
											0.217765
											0.218344
											0.219414
											0.220256
											0.220363
											0.220501
											0.225451
											0.228706
											0.230681
											0.232913
											0.233443
											0.234755
											0.23529
											0.23529
											0.238341
											0.238512
											0.24237
											0.243171
											0.243514
											0.243708
											0.244673
											0.245269
											0.24624
											0.246408
											0.247094
											0.248632
											0.250034
											0.251134
											0.252288
											0.253354
											0.25373
											0.256507
											0.257411
											0.258751
											0.260599
											0.260639
											0.262967
											0.265518
											0.265694
											0.268766
											0.270527
											0.271805
											0.274584
											0.277863
											0.28012
											0.286258
											0.286831
											0.289113
											0.28946
											0.290015
											0.290769
											0.290818
											0.290892
											0.293131
											0.293358
											0.294465
											0.296031
											0.301054
											0.303328
											0.303966
											0.304623
											0.304801
											0.307119
											0.307846
											0.307932
											0.307986
											0.308678
											0.308803
											0.310668
											0.311178
											0.311398
											0.31723
											0.318415
											0.321136
											0.32124
											0.323667
											0.325576
											0.32873
											0.330135
											0.335106
											0.335899
											0.337403
											0.338919
											0.34
											0.340094
											0.341325
											0.342154
											0.34295
											0.345914
											0.352923
											0.353789
											0.353935
											0.355292
											0.358318
											0.359191
											0.361778
											0.372636
											0.374815
											0.37566
											0.376352
											0.378391
											0.380762
											0.385249
											0.386598
											0.387161
											0.38964
											0.392195
											0.397252
											0.39888
											0.399138
											0.401221
											0.403351
											0.405028
											0.40534
											0.407842
											0.41886
											0.419432
											0.42034
											0.420623
											0.421751
											0.423229
											0.425535
											0.427082
											0.427342
											0.427424
											0.430271
											0.430494
											0.431071
											0.434346
											0.437772
											0.439954
											0.441814
											0.442557
											0.450189
											0.453654
											0.454254
											0.455548
											0.456528
											0.458585
											0.463192
											0.466076
											0.468529
											0.468771
											0.473723
											0.473835
											0.476198
											0.476822
											0.47884
											0.480594
											0.48151
											0.482555
											0.482995
											0.483755
											0.483931
											0.486089
											0.487248
											0.487253
											0.488508
											0.494329
											0.494864
											0.496601
											0.497948
											0.50063
											0.501553
											0.50378
											0.510859
											0.511056
											0.511589
											0.515905
											0.515905
											0.516005
											0.516822
											0.524992
											0.526682
											0.527737
											0.531641
											0.533693
											0.535157
											0.535301
											0.535363
											0.549196
											0.550453
											0.551716
											0.555628
											0.55886
											0.563981
											0.569261
											0.570509
											0.577066
											0.57831
											0.578403
											0.580267
											0.581115
											0.586435
											0.593817
											0.597538
											0.602479
											0.605451
											0.61364
											0.614686
											0.619756
											0.620584
											0.622264
											0.622968
											0.628013
											0.631195
											0.643481
											0.645841
											0.647354
											0.648641
											0.648803
											0.652428
											0.656409
											0.657839
											0.661979
											0.663229
											0.66779
											0.670899
											0.675265
											0.682804
											0.693787
											0.694588
											0.696735
											0.703555
											0.713458
											0.72219
											0.723129
											0.727424
											0.727787
											0.735341
											0.73759
											0.738743
											0.747808
											0.750728
											0.755761
											0.758786
											0.759715
											0.767258
											0.786612
											0.792976
											0.795346
											0.796958
											0.808988
											0.812951
											0.819517
											0.825218
											0.845782
											0.851549
											0.853671
											0.854245
											0.863552
											0.870485
											0.876628
											0.891684
											0.897624
											0.916453
											0.917317
											0.917502
											0.92666
											0.937251
											0.938907
											0.94439
											0.944397
											0.951306
											0.955006
											0.961497
											0.990606
											0.997765
											1.00328
											1.00351
											1.00682
											1.00963
											1.01063
											1.02216
											1.0238
											1.0239
											1.02911
											1.03156
											1.03309
											1.03922
											1.05138
											1.05447
											1.06041
											1.0664
											1.06946
											1.07812
											1.08118
											1.08901
											1.09819
											1.11742
											1.14054
											1.14456
											1.15134
											1.15741
											1.162
											1.16715
											1.16904
											1.17907
											1.17907
											1.17963
											1.18511
											1.21839
											1.21878
											1.2203
											1.24134
											1.24191
											1.24394
											1.2718
											1.28393
											1.30886
											1.33017
											1.35549
											1.38031
											1.40268
											1.40848
											1.44182
											1.4498
											1.45224
											1.45575
											1.45722
											1.47122
											1.4719
											1.47628
											1.48435
											1.48699
											1.48972
											1.49821
											1.54921
											1.58789
											1.60189
											1.616
											1.66938
											1.682
											1.72339
											1.73084
											1.74317
											1.76115
											1.7624
											1.76862
											1.77946
											1.79811
											1.81878
											1.82013
											1.8908
											1.93812
											1.94247
											1.94661
											1.94932
											1.95571
											1.97
											1.99697
											2.13623
											2.22237
											2.22237
											2.32849
											2.41177
											2.45147
											2.4653
											2.51766
											2.55586
											2.59985
											2.65502
											2.67738
											2.78656
											2.94172
											2.95802
											3.12659
											3.47772
											3.60309
											3.84128
											3.85266
											4.00164
											4.17155
											4.36154
											5.00833
[truncated: 37 more columns]

## Sheet: Fig.S3
Panel S3a	Control	Stimulated		Panel S3b	Control	Stimulated		Panel S3c	Control	Stimulated		Panel S3d	Control	Stimulated		Panel S3e	3m Con	3m Stim	8m Con	8m Stim	12m Con	12m Stim		Panel S3f	3m Con	3m Stim	8m Con	8m Stim	12m Con	12m Stim		Panel S3g	sEPSP Con	sEPSP Stim	sIPSP Con	sIPSP Stim		Panel S3h	sEPSP Con	sEPSP Stim	sIPSP Con	sIPSP Stim		Panel S3i	IF	virus		Panel S3j	3m
	0.006	0.00945			0.0064	0.0098			0.071	0.076			0.078	0.095			0.7428	1.0329	1.2949	0.8429	2.0434	1.2042			0.1692	0.2167	0.1715	0.1864	0.204	0.1638			0.443371	0.506753	0.222404	0.213803			2.22461	3.01168	0.786379	0.911318			-2.12001	-0.015112			0.1026
	0.00895	0.00945			0.0073	0.0138			0.088	0.085			0.088	0.1			1.3936	0.9545	1.1232	1.1186	1.3241	0.6924			0.1781	0.2172	0.1862	0.1988	0.2098	0.2129			0.443371	0.426367	0.230394	0.175361			2.22461	2.46413	0.556753	0.602686			-1.61151	0.00327			0.1647
	0.00935	0.00985			0.0097	0.01415			0.09	0.093			0.095	0.105			0.6548	0.6682	1.2261	0.7703	0.701	0.4541			0.1785	0.2175	0.1952	0.2044	0.2135	0.2199			0.389569	0.538786	0.226256	0.195462			3.37047	1.17579	1.46541	0.403456			-1.55347	-1.8109			0.2059
	0.0094	0.0113			0.01035	0.01465			0.093	0.093			0.105	0.11			1.5365	1.0784	2.8832	1.4592	0.8473	0.693			0.2019	0.2179	0.2004	0.2064	0.2329	0.2351			0.437887	0.479822	0.224656	0.218074			2.50371	1.97605	0.856068	0.903679			-1.5014	0.282058			0.2344
	0.01255	0.01255			0.0105	0.01485			0.095	0.098			0.11	0.11			0.7256	1.1181	1.4954	1.0738	1.801	1.3416			0.2072	0.2254	0.2091	0.2103	0.2409	0.2383			0.437887	0.53142	0.225171	0.2125			2.50371	1.87417	0.994085	0.382684			-1.45896	-0.963737			0.268
	0.01385	0.01265			0.0105	0.01495			0.098	0.098			0.115	0.112			0.5921	2.3237	0.2546	1.4661	0.7874	1.9338			0.2241	0.2338	0.2099	0.2148	0.2625	0.242			0.48508	0.503153	0.215209	0.1895			2.15516	2.32457	0.727806	0.516166			-1.44845	-0.194341			0.2745
	0.01585	0.0129			0.0119	0.01495			0.098	0.105			0.12	0.112			2.3956	2.1073	0.8055	0.922	1.3081	0.807			0.2243	0.2459	0.2118	0.2219	0.2784	0.2503			0.429718	0.51278	0.198393	0.180614			2.73573	1.38207	0.904496	1.1807			-1.27357	-0.875945			0.2793
	0.0159	0.0134			0.01195	0.01535			0.098	0.105			0.12	0.112			0.8921	1.4891	1.155	1.5476	2.7842	0.8039			0.2285	0.2476	0.219	0.2565	0.3015	0.2563			0.429718	0.466894	0.198564	0.195804			2.73573	0.844442	0.674485	0.859343			-1.25995	0.200798			0.3014
	0.016	0.0136			0.0121	0.01535			0.1	0.107			0.12	0.117			2.8042	1.3972	2.6066	0.9576	0.7845	1.1691			0.2386	0.2508	0.2297	0.2568	0.3025	0.2627			0.523347	0.427353	0.204	0.211268			1.26959	2.36309	0.809307	0.719311			-1.22633	-0.435431			0.3041
	0.0167	0.0155			0.0122	0.01645			0.103	0.112			0.12	0.12			1.1811	0.6507	1.0127	1.7374	1.873	0.9226			0.2396	0.253	0.2314	0.2619	0.3764	0.2664			0.502255		0.27503				3.40672		1.1173				-1.21907	-0.735569			0.3059
	0.0169	0.0158			0.01295	0.0167			0.103	0.112			0.122	0.12			2.8244	3.0935	0.8042	1.4074		1.5912			0.2656	0.2683	0.2322	0.2854		0.2738			0.399913		0.353187				1.92527		1.60366				-1.18161	-1.35587			0.3208
	0.01695	0.01615			0.0139	0.01685			0.103	0.115			0.122	0.122			1.3981	1.7693	0.6412			0.8794			0.2673	0.3039	0.2365			0.2863			0.495536		0.211744				3.5677		0.680506				-1.03889	-0.953666			0.3297
	0.01755	0.0163			0.0141	0.01695			0.107	0.115			0.125	0.132			0.7606		2.2747			1.3449			0.2814		0.2424			0.3217			0.425145		0.200943				1.86448		0.893669				-1.02041	-1.11042			0.3312
	0.0178	0.0169			0.0145	0.01705			0.107	0.115			0.13	0.132			1.8258		0.8698			1.31			0.2977		0.2433			0.3331			0.476974		0.251051				1.26777		1.30609				-0.992497	-1.63492			0.3455
	0.01795	0.01725			0.0145	0.01775			0.11	0.117			0.13	0.132			2.5645		0.552						0.2986		0.2552																		-0.954146	1.94355			0.356
	0.0182	0.01855			0.0145	0.019			0.11	0.117			0.13	0.132			2.6924								0.3064																				-0.948303	0.15081			0.3625
	0.0188	0.01875			0.0151	0.0195			0.112	0.12			0.127	0.134																															-0.848159	0.282515			0.3646
	0.01945	0.0192			0.01575	0.0199			0.112	0.12			0.13	0.137																															-0.817888	1.84831			0.3673
	0.0199	0.01985			0.01605	0.0209			0.112	0.122			0.13	0.137																															-0.785642	-0.365139			0.3879
	0.01995	0.0199			0.0163	0.02105			0.112	0.122			0.127	0.139																															-0.780555	1.63799			0.3912
	0.01995	0.0202			0.01725	0.02115			0.112	0.125			0.129	0.139																															-0.766095	-0.470782			0.4046
	0.02015	0.0206			0.0182	0.02135			0.115	0.125			0.129	0.139																															-0.726641	-1.62811			0.4103
	0.02045	0.02075			0.01825	0.02145			0.115	0.125			0.129	0.139																															-0.69815	1.50343			0.4228
	0.02055	0.02315			0.0183	0.0219			0.115	0.125			0.132	0.139																															-0.677243	0.593369			0.4252
	0.02085	0.02325			0.01875	0.022			0.115	0.127			0.132	0.142																															-0.66098	-1.01498			0.427
	0.021	0.0241			0.01885	0.0227			0.115	0.129			0.132	0.142																															-0.657272	0.896461			0.4279
	0.0215	0.0243			0.01945	0.02325			0.117	0.129			0.13	0.142																															-0.653119	-1.45309			0.4389
	0.02165	0.0246			0.0195	0.02355			0.117	0.129			0.132	0.144																															-0.62273	0.342741			0.4428
	0.02185	0.0256			0.01955	0.024			0.117	0.132			0.134	0.144																															-0.574563	-0.257049			0.4497
	0.022	0.0271			0.0196	0.0244			0.117	0.132			0.134	0.144																															-0.564407	-0.62648			0.4574
	0.02225	0.02735			0.0196	0.02555			0.12	0.134			0.13	0.146																															-0.550962	-1.43543			0.4607
	0.0223	0.0288			0.02	0.02815			0.12	0.134			0.13	0.146																															-0.546843	-0.18787			0.4649
	0.02245	0.02925			0.02005	0.0282			0.12	0.137			0.13	0.146																															-0.49466	-1.08709			0.4789
	0.02285	0.0296			0.0205	0.02825			0.12	0.137			0.137	0.146																															-0.488281	0.273915			0.4804
	0.02325	0.03055			0.02055	0.0302			0.12	0.137			0.137	0.149																															-0.487373	0.974097			0.4863
	0.02325	0.0333			0.02105	0.0306			0.12	0.137			0.137	0.151																															-0.485306	0.819526			0.5073
	0.0235	0.03385			0.0216	0.031			0.12	0.137			0.137	0.151																															-0.459694	0.0315486			0.5108
	0.02395	0.03425			0.02195	0.03105			0.12	0.137			0.137	0.151																															-0.455198	1.29082			0.5156
	0.0245	0.0353			0.02205	0.03125			0.12	0.139			0.14	0.151																															-0.424179	1.20431			0.5231
	0.0248	0.03575			0.02235	0.03225			0.122	0.139			0.137	0.151																															-0.413585	-0.617461			0.5279
	0.02505	0.0359			0.0225	0.03255			0.122	0.139			0.139	0.151																															-0.39335	-0.467296			0.5305
	0.0265	0.0364			0.02275	0.03395			0.122	0.139			0.14	0.154																															-0.373046	-1.04305			0.5414
	0.0269	0.03645			0.0229	0.03425			0.122	0.142			0.14	0.154																															-0.370156	1.25854			0.5469
	0.02715	0.03665			0.0232	0.03435			0.122	0.142			0.14	0.154																															-0.363232	-1.25986			0.5496
	0.02725	0.0368			0.02325	0.0348			0.125	0.144			0.14	0.156																															-0.321331	0.0543677			0.5535
	0.02755	0.0369			0.02345	0.03525			0.125	0.144			0.142	0.156																															-0.308608	-0.808502			0.5547
	0.0279	0.0372			0.02355	0.03525			0.127	0.144			0.144	0.156																															-0.301139	-0.922898			0.5647
	0.0279	0.0373			0.02365	0.03535			0.127	0.144			0.144	0.156																															-0.300011	0.151288			0.5672
	0.02825	0.03755			0.02375	0.0362			0.127	0.144			0.144	0.156																															-0.257495	1.53326			0.5708
	0.0285	0.0378			0.0238	0.03635			0.129	0.146			0.144	0.156																															-0.231692	-0.841671			0.5732
	0.0311	0.0389			0.024	0.0368			0.129	0.146			0.144	0.159																															-0.227364	-0.970745			0.5789
	0.0311	0.0392			0.02465	0.03745			0.129	0.146			0.14	0.159																															-0.173122	-1.39282			0.5835
	0.03125	0.0392			0.02575	0.0382			0.129	0.146			0.14	0.159																															-0.147377	0.695401			0.5837
	0.032	0.0394			0.0261	0.0388			0.129	0.149			0.14	0.159																															-0.13895	-1.24102			0.5842
	0.0321	0.03975			0.0268	0.03985			0.129	0.149			0.14	0.159																															-0.128698	-0.258314			0.5872
	0.0323	0.0405			0.0286	0.0401			0.129	0.149			0.144	0.159																															-0.111908	-0.0196744			0.5926
	0.0323	0.0406			0.02915	0.04075			0.132	0.149			0.146	0.161																															-0.0970761	-0.363013			0.5968
	0.03285	0.0409			0.02915	0.0408			0.132	0.149			0.146	0.161																															-0.0879435	1.05134			0.6016
	0.03355	0.04145			0.0297	0.0412			0.132	0.149			0.146	0.161																															-0.0850996	1.63456			0.6027
	0.0347	0.0421			0.0305	0.04125			0.132	0.149			0.149	0.161																															-0.0630276	-1.19346			0.6048
	0.0352	0.04265			0.031	0.0416			0.134	0.149			0.149	0.161																															-0.0619527	0.210646			0.6071
	0.0354	0.04275			0.03155	0.04305			0.134	0.151			0.149	0.161																															-0.0603251	1.4766			0.609
	0.0356	0.0434			0.0326	0.04305			0.134	0.151			0.15	0.161																															-0.049266	-0.704465			0.6107
	0.03575	0.0439			0.0328	0.0431			0.134	0.151			0.15	0.161																															-0.0452524	1.12347			0.6141
	0.0358	0.04435			0.03295	0.04345			0.134	0.151			0.15	0.161																															-0.0378163	-0.897964			0.6239
	0.03635	0.04555			0.03305	0.04575			0.134	0.151			0.149	0.161																															0.0786116	1.30631			0.6263
	0.03685	0.0473			0.0332	0.0463			0.134	0.151			0.149	0.161																															0.0897421	-0.670196			0.6296
	0.0375	0.048			0.03355	0.04665			0.137	0.154			0.151	0.164																															0.0908991	1.10778			0.6317
	0.0376	0.05205			0.03365	0.04765			0.137	0.154			0.151	0.164																															0.0930714	-0.253167			0.635
	0.0385	0.0561			0.0338	0.0514			0.137	0.154			0.151	0.164																															0.128797	0.821526			0.6353
	0.0386	0.05655			0.03405	0.05235			0.137	0.154			0.151	0.164																															0.145526	-0.0363839			0.6365
	0.03915	0.0566			0.03405	0.05545			0.137	0.154			0.151	0.164																															0.248132	-1.25079			0.6395
	0.03915	0.05845			0.0349	0.0566			0.139	0.154			0.15	0.164																															0.449349	0.101586			0.6403
	0.0399	0.0585			0.03545	0.05765			0.139	0.154			0.151	0.164																															0.476095	-0.740105			0.6529
	0.04	0.05915			0.03675	0.058			0.139	0.154			0.154	0.164																															0.47651	1.23137			0.6535
	0.04005	0.05945			0.0382	0.0582			0.139	0.154			0.15	0.166																															0.494475	0.266067			0.6544
	0.04035	0.06175			0.0384	0.0584			0.139	0.156			0.15	0.166																															0.507538	0.750153			0.66
	0.041	0.0618			0.0386	0.0589			0.139	0.156			0.154	0.168																															0.526295	-0.93376			0.6648
	0.04195	0.06205			0.03875	0.059			0.139	0.156			0.16	0.168																															0.554015	0.922237			0.6744
	0.042	0.06245			0.0393	0.0596			0.139	0.156			0.156	0.168																															0.574446	-0.985978			0.6791
	0.04275	0.0627			0.0394	0.0599			0.142	0.156			0.159	0.171																															0.586777	-1.01397			0.6803
	0.04295	0.06325			0.04015	0.06			0.142	0.156			0.159	0.171																															0.602817	-0.633809			0.6821
	0.04355	0.06445			0.0405	0.0601			0.142	0.159			0.16	0.171																															0.62158	-1.52241			0.6865
	0.0439	0.0648			0.0408	0.0606			0.142	0.159			0.159	0.171																															0.64367	0.218403			0.6866
	0.0443	0.0656			0.04135	0.0609			0.142	0.159			0.159	0.171																															0.646434	-1.24726			0.6884
	0.04445	0.0658			0.04175	0.06095			0.142	0.159			0.161	0.171																															0.696541	-1.00598			0.6976
	0.04475	0.06885			0.04215	0.0612			0.142	0.159			0.161	0.171																															0.860843	0.474791			0.7066
	0.0454	0.06945			0.04235	0.06305			0.142	0.159			0.161	0.171																															0.865008	0.188324			0.7149
	0.0457	0.0703			0.04345	0.0632			0.142	0.159			0.161	0.171																															0.976223	0.0598383			0.7149
	0.04635	0.0729			0.04365	0.06355			0.142	0.159			0.161	0.171																															0.986977	1.67977			0.7209
	0.0469	0.07305			0.04485	0.06355			0.144	0.159			0.161	0.171																															1.04833	1.6991			0.7245
	0.047	0.07375			0.04575	0.0637			0.144	0.161			0.16	0.173																															1.09227	-0.53731			0.7293
	0.0474	0.0738			0.04615	0.0662			0.144	0.161			0.16	0.173																															1.19738	1.30424			0.7367
	0.04745	0.07425			0.0468	0.0681			0.144	0.161			0.161	0.173																															1.36041	-0.433556			0.7463
	0.04755	0.0746			0.0473	0.06825			0.144	0.161			0.164	0.173																															1.37365	-1.05327			0.7467
	0.04755	0.07495			0.0474	0.06865			0.146	0.161			0.164	0.173																															1.49144	0.44135			0.7502
	0.0476	0.0757			0.04885	0.07185			0.146	0.161			0.16	0.176																															1.51046	0.532271			0.7502
	0.0494	0.07675			0.04895	0.0746			0.146	0.164			0.16	0.176																															1.64007	0.861597			0.7985
	0.05045	0.0774			0.04905	0.0751			0.146	0.164			0.164	0.176																															1.8846	1.9082			0.7997
	0.05075	0.078			0.05035	0.0753			0.146	0.164			0.16	0.176																															2.08202	2.197			0.806
	0.05165	0.07845			0.05035	0.07595			0.146	0.164			0.166	0.178																															2.26547	1.00482			0.8079
	0.05175	0.0801			0.05045	0.07605			0.146	0.164			0.166	0.178																															2.33365	1.2082			0.8092
	0.0524	0.0806			0.05125	0.07655			0.146	0.164			0.166	0.178																															2.44205	0.775297			0.8336
	0.0532	0.08115			0.0513	0.0768			0.146	0.164			0.166	0.178																															2.49774	-0.101693			0.8336
	0.0545	0.084			0.0522	0.0771			0.146	0.164			0.17	0.178																																			0.8337
	0.0552	0.08455			0.0542	0.07745			0.149	0.164			0.168	0.178																																			0.8367
	0.0557	0.08525			0.05435	0.0785			0.149	0.166			0.168	0.178																																			0.8382
	0.0557	0.08745			0.05595	0.0801			0.149	0.166			0.168	0.181																																			0.8394
	0.0563	0.08775			0.05625	0.0804			0.149	0.166			0.168	0.181																																			0.847
	0.0567	0.0913			0.05625	0.08045			0.149	0.168			0.171	0.181																																			0.8563
	0.05795	0.0925			0.0563	0.0805			0.149	0.168			0.171	0.181																																			0.8564
	0.058	0.0951			0.0575	0.0805			0.151	0.168			0.171	0.181																																			0.8623
	0.0588	0.09655			0.05785	0.08055			0.151	0.168			0.171	0.181																																			0.8753
	0.05885	0.0966			0.05895	0.0807			0.151	0.168			0.171	0.181																																			0.8802
	0.0589	0.09765			0.05915	0.0825			0.151	0.168			0.17	0.181																																			0.8832
	0.0591	0.09825			0.0601	0.08285			0.151	0.171			0.171	0.183																																			0.8864
	0.0593	0.0986			0.0601	0.08295			0.154	0.171			0.171	0.183																																			0.8964
	0.06	0.09895			0.06045	0.08345			0.154	0.171			0.171	0.183																																			0.8996
	0.06005	0.1			0.06075	0.084			0.154	0.171			0.173	0.183																																			0.9075
	0.0601	0.10035			0.0609	0.08485			0.154	0.171			0.173	0.186																																			0.916
	0.06055	0.101			0.06105	0.08555			0.154	0.171			0.173	0.186																																			0.9213
	0.06085	0.10135			0.0616	0.08675			0.154	0.173			0.173	0.186																																			0.9268
	0.0611	0.1054			0.062	0.0869			0.154	0.173			0.17	0.188																																			0.9322
	0.06115	0.10545			0.0628	0.087			0.154	0.173			0.17	0.188																																			0.948
	0.0618	0.1067			0.06315	0.08715			0.154	0.173			0.17	0.188																																			0.9486
	0.0618	0.1076			0.06315	0.0882			0.154	0.173			0.17	0.188																																			0.9514
	0.06185	0.1097			0.06345	0.08845			0.154	0.176			0.173	0.188																																			0.9531
	0.06285	0.1137			0.06415	0.09095			0.156	0.176			0.173	0.188																																			0.9548
	0.06295	0.11485			0.06575	0.0911			0.156	0.176			0.173	0.188																																			0.9636
	0.06435	0.1152			0.0664	0.09315			0.156	0.176			0.176	0.19																																			0.9653
	0.06745	0.116			0.0665	0.0933			0.156	0.176			0.176	0.19																																			0.9689
	0.06775	0.11715			0.0672	0.09345			0.156	0.176			0.18	0.19																																			0.9754
	0.0679	0.1175			0.06735	0.0937			0.156	0.176			0.18	0.19																																			0.9829
	0.0692	0.11805			0.0676	0.09445			0.156	0.176			0.176	0.19																																			0.9909
	0.06975	0.12085			0.06855	0.09525			0.156	0.178			0.178	0.19																																			0.9972
	0.07	0.1217			0.0699	0.09645			0.156	0.178			0.178	0.193																																			1.0232
	0.07015	0.12295			0.07085	0.09665			0.159	0.178			0.178	0.193																																			1.0297
	0.0708	0.124			0.07105	0.09675			0.159	0.178			0.178	0.193																																			1.0379
	0.07185	0.12425			0.07215	0.09705			0.159	0.181			0.178	0.193																																			1.0385
	0.0729	0.1248			0.07315	0.0977			0.159	0.181			0.178	0.193																																			1.0468
	0.0736	0.1261			0.0748	0.09815			0.159	0.181			0.178	0.193																																			1.0645
	0.07385	0.1274			0.07495	0.0984			0.159	0.181			0.18	0.193																																			1.0645
	0.0749	0.1276			0.0763	0.0989			0.159	0.181			0.178	0.193																																			1.0718
	0.075	0.1299			0.07635	0.0992			0.159	0.181			0.178	0.193																																			1.0762
	0.07565	0.13085			0.0775	0.0998			0.159	0.181			0.181	0.193																																			1.0851
	0.07625	0.13305			0.07815	0.0998			0.159	0.181			0.18	0.193																																			1.0884
	0.07645	0.1358			0.07985	0.09985			0.159	0.183			0.18	0.193																																			1.1056
	0.0772	0.1363			0.0799	0.1002			0.159	0.183			0.181	0.193																																			1.1079
	0.07735	0.13685			0.08025	0.10025			0.159	0.183			0.181	0.193																																			1.1123
	0.07785	0.13785			0.0805	0.10085			0.161	0.183			0.183	0.193																																			1.1174
	0.07795	0.1394			0.0808	0.1009			0.161	0.183			0.183	0.195																																			1.1234
	0.07805	0.1395			0.0812	0.1027			0.161	0.183			0.18	0.195																																			1.1375
	0.0781	0.1396			0.0816	0.10275			0.161	0.186			0.18	0.195																																			1.1375
	0.0782	0.1407			0.08185	0.1029			0.161	0.186			0.183	0.195																																			1.1417
	0.07865	0.14155			0.08255	0.10335			0.161	0.186			0.183	0.195																																			1.1438
	0.07895	0.14485			0.08305	0.1034			0.161	0.186			0.186	0.198																																			1.1458
	0.079	0.154			0.08375	0.10355			0.161	0.186			0.186	0.198																																			1.1488
	0.08005	0.1551			0.08415	0.10375			0.161	0.186			0.186	0.198																																			1.1627
	0.0815	0.15515			0.08465	0.10585			0.161	0.186			0.186	0.198																																			1.1728
	0.08165	0.1602			0.08465	0.1065			0.161	0.186			0.186	0.198																																			1.1757
	0.0821	0.1609			0.0849	0.10775			0.164	0.188			0.19	0.198																																			1.1828
	0.0821	0.1617			0.0856	0.1099			0.164	0.188			0.19	0.198																																			1.1859
	0.08755	0.16205			0.0857	0.1146			0.164	0.188			0.19	0.2																																			1.1947
	0.08945	0.163			0.0858	0.1153			0.164	0.188			0.186	0.2																																			1.1963
	0.09045	0.1632			0.0864	0.11565			0.164	0.188			0.186	0.2																																			1.2027
	0.09365	0.1641			0.089	0.11585			0.164	0.19			0.188	0.2																																			1.2093
	0.0938	0.16445			0.0892	0.1167			0.164	0.19			0.188	0.2																																			1.2108
	0.0962	0.16525			0.0913	0.11695			0.164	0.19			0.188	0.203																																			1.2213
	0.09715	0.16565			0.0927	0.1176			0.164	0.19			0.19	0.203																																			1.2213
	0.0979	0.167			0.093	0.1178			0.164	0.19			0.188	0.203																																			1.2261
	0.09825	0.16815			0.09335	0.1181			0.164	0.19			0.188	0.203																																			1.2341
	0.09835	0.1689			0.0957	0.11835			0.164	0.19			0.188	0.203																																			1.2406
	0.10005	0.17085			0.0968	0.11875			0.166	0.19			0.188	0.203																																			1.2504
	0.1003	0.1716			0.0982	0.1188			0.166	0.193			0.19	0.203																																			1.2504
	0.1023	0.1722			0.0993	0.12			0.166	0.193			0.19	0.203																																			1.2504
	0.10285	0.17275			0.0993	0.12025			0.166	0.193			0.19	0.205																																			1.2534
	0.10295	0.1743			0.10215	0.12035			0.166	0.193			0.19	0.205																																			1.2541
	0.1037	0.1745			0.1022	0.12075			0.166	0.193			0.19	0.205																																			1.2624
	0.10535	0.17495			0.10305	0.12095			0.166	0.193			0.19	0.205																																			1.2685
	0.1071	0.1758			0.10415	0.12145			0.166	0.193			0.193	0.205																																			1.2706
	0.1076	0.1764			0.10775	0.1217			0.166	0.193			0.193	0.208																																			1.2715
	0.108	0.17865			0.1078	0.12185			0.168	0.195			0.193	0.208																																			1.2757
	0.1087	0.17895			0.1111	0.12185			0.168	0.195			0.193	0.208																																			1.2781
	0.11095	0.1803			0.11135	0.1219			0.168	0.195			0.193	0.208																																			1.2825
	0.11115	0.18065			0.1116	0.1221			0.168	0.195			0.193	0.208																																			1.2844
	0.11235	0.1809			0.1142	0.1223			0.168	0.195			0.193	0.208																																			1.3129
	0.11265	0.1829			0.11425	0.1223			0.168	0.195			0.19	0.208																																			1.3184
	0.1131	0.18645			0.11465	0.12265			0.168	0.195			0.19	0.208																																			1.3212
	0.1138	0.18895			0.11525	0.1234			0.168	0.195			0.193	0.208																																			1.3253
	0.1139	0.1894			0.11565	0.12405			0.168	0.195			0.193	0.208																																			1.3397
	0.1155	0.1899			0.1158	0.12585			0.168	0.195			0.193	0.208																																			1.3431
	0.11595	0.19115			0.11695	0.1289			0.168	0.195			0.195	0.21																																			1.3565
	0.11675	0.1921			0.117	0.13135			0.171	0.198			0.195	0.21																																			1.3893
	0.1168	0.193			0.1191	0.13425			0.171	0.198			0.2	0.21																																			1.3967
	0.1179	0.1931			0.11955	0.135			0.171	0.198			0.2	0.21																																			1.3978
	0.11835	0.19365			0.12035	0.13655			0.171	0.198			0.195	0.212																																			1.4067
	0.11835	0.19635			0.12055	0.1369			0.171	0.2			0.195	0.212																																			1.4085
	0.1195	0.19645			0.1212	0.13755			0.171	0.2			0.195	0.212																																			1.4223
	0.1195	0.1966			0.12125	0.13765			0.171	0.2			0.195	0.212																																			1.4299
	0.12025	0.19675			0.1215	0.13795			0.171	0.2			0.195	0.212																																			1.4304
	0.1204	0.1982			0.12205	0.13855			0.173	0.2			0.195	0.212																																			1.4438
	0.1208	0.19855			0.1224	0.1392			0.173	0.2			0.195	0.212																																			1.4487
	0.12105	0.19945			0.1224	0.13985			0.173	0.2			0.198	0.212																																			1.4588
	0.12115	0.19955			0.12385	0.14015			0.173	0.2			0.198	0.212																																			1.4639
	0.12125	0.2001			0.1239	0.14045			0.173	0.2			0.198	0.212																																			1.4699
	0.1218	0.2003			0.12495	0.14145			0.173	0.2			0.2	0.215																																			1.4863
	0.1225	0.20145			0.126	0.1451			0.173	0.203			0.2	0.215																																			1.5005
	0.1225	0.2029			0.12615	0.14515			0.173	0.203			0.2	0.215																																			1.5032
	0.12365	0.2044			0.1273	0.1459			0.173	0.203			0.198	0.215																																			1.5053
	0.1237	0.206			0.1284	0.1463			0.173	0.203			0.198	0.215																																			1.5128
	0.1253	0.20735			0.12885	0.1475			0.173	0.203			0.198	0.215																																			1.5128
	0.1254	0.20865			0.1322	0.1496			0.173	0.203			0.2	0.215																																			1.5178
	0.127	0.2106			0.13285	0.15			0.173	0.203			0.2	0.215																																			1.5208
	0.12715	0.21105			0.133	0.1502			0.173	0.203			0.2	0.215																																			1.5296
	0.1274	0.21405			0.13445	0.15305			0.173	0.203			0.2	0.215																																			1.5446
	0.1276	0.2175			0.1352	0.1538			0.173	0.203			0.2	0.215																																			1.5487
	0.1278	0.21855			0.13585	0.15545			0.176	0.203			0.2	0.217																																			1.5537
	0.1278	0.21915			0.14035	0.1555			0.176	0.203			0.203	0.217																																			1.5655
	0.12795	0.22			0.1404	0.15755			0.176	0.205			0.203	0.217																																			1.5724
	0.1287	0.22015			0.14065	0.1577			0.176	0.205			0.203	0.217																																			1.5755
	0.12935	0.221			0.14185	0.15825			0.176	0.205			0.2	0.217																																			1.5771
	0.13145	0.22265			0.14325	0.15895			0.176	0.205			0.2	0.217																																			1.5834
	0.13155	0.2234			0.1439	0.15985			0.178	0.205			0.2	0.217																																			1.584
	0.1317	0.225			0.14495	0.1604			0.178	0.205			0.203	0.217																																			1.5866
	0.1331	0.2278			0.1452	0.1604			0.178	0.205			0.203	0.217																																			1.5971
	0.1336	0.22815			0.1458	0.1614			0.178	0.208			0.205	0.217																																			1.6066
	0.1341	0.2332			0.14875	0.1618			0.178	0.208			0.205	0.22																																			1.6159
	0.13495	0.23355			0.1499	0.1632			0.178	0.208			0.205	0.22																																			1.6284
	0.135	0.23595			0.15015	0.16415			0.178	0.208			0.205	0.22																																			1.6326
	0.13585	0.23685			0.15185	0.1667			0.181	0.208			0.21	0.22																																			1.6411
	0.137	0.23755			0.1523	0.16865			0.181	0.208			0.21	0.22																																			1.6584
	0.1376	0.2408			0.15245	0.1688			0.181	0.21			0.205	0.22																																			1.6619
	0.1377	0.2409			0.1554	0.1692			0.181	0.21			0.205	0.22																																			1.671
	0.1383	0.2442			0.15545	0.1718			0.181	0.21			0.205	0.22																																			1.6899
	0.139	0.2444			0.1558	0.17535			0.181	0.21			0.205	0.22																																			1.7025
	0.13905	0.2485			0.15715	0.17585			0.183	0.21			0.205	0.22																																			1.7603
	0.1396	0.251			0.15825	0.179			0.183	0.21			0.208	0.22																																			1.7752
	0.13995	0.25645			0.15835	0.1796			0.186	0.21			0.208	0.222																																			1.8223
	0.1404	0.25695			0.1584	0.1798			0.186	0.21			0.208	0.222																																			1.8362
	0.14105	0.2582			0.159	0.1802			0.186	0.21			0.208	0.222																																			1.9097
	0.14115	0.25865			0.1598	0.1806			0.186	0.212			0.208	0.222																																			1.9632
	0.14195	0.26005			0.16215	0.18075			0.186	0.212			0.208	0.222																																			2.0199
	0.14205	0.2615			0.1624	0.18195			0.186	0.212			0.21	0.222																																			2.0199
	0.14405	0.2624			0.16475	0.1826			0.186	0.212			0.21	0.222																																			2.0355
	0.1454	0.26395			0.1697	0.1831			0.186	0.215			0.21	0.222																																			2.0758
	0.14645	0.26395			0.1697	0.1832			0.186	0.215			0.21	0.225																																			2.3692
	0.1465	0.268			0.1704	0.1833			0.188	0.215			0.21	0.225																																			2.4238
	0.1466	0.26835			0.1705	0.1837			0.188	0.215			0.21	0.225																																			2.5411
	0.14715	0.26885			0.1723	0.1838			0.188	0.215			0.21	0.225																																			2.9867
	0.1502	0.26905			0.1745	0.18605			0.188	0.215			0.212	0.225
	0.15035	0.27355			0.1746	0.18695			0.188	0.217			0.212	0.225
	0.1511	0.277			0.1752	0.18735			0.188	0.217			0.212	0.225
	0.1524	0.27765			0.1771	0.1875			0.188	0.217			0.212	0.227
	0.15435	0.2785			0.1774	0.1876			0.188	0.217			0.212	0.227
	0.15705	0.2797			0.17795	0.18785			0.188	0.217			0.212	0.227
	0.15765	0.27975			0.178	0.188			0.188	0.217			0.212	0.227
	0.1577	0.2801			0.1807	0.18855			0.19	0.217			0.215	0.227
	0.15815	0.28015			0.181	0.18865			0.19	0.22			0.215	0.229
	0.1583	0.281			0.18115	0.1887			0.19	0.22			0.215	0.229
	0.15865	0.28305			0.1812	0.1888			0.19	0.22			0.215	0.229
	0.15875	0.2834			0.1816	0.19145			0.19	0.22			0.215	0.229
	0.1593	0.28545			0.18275	0.19465			0.19	0.22			0.22	0.229
	0.1602	0.28805			0.18275	0.1958			0.19	0.22			0.22	0.229
	0.1625	0.2902			0.18925	0.1966			0.19	0.22			0.22	0.229
	0.1625	0.29115			0.19335	0.19725			0.19	0.222			0.22	0.229
	0.16435	0.2912			0.19405	0.19955			0.19	0.222			0.215	0.232
	0.1675	0.2928			0.19435	0.2008			0.19	0.222			0.217	0.232
	0.1676	0.29485			0.19595	0.20285			0.193	0.222			0.217	0.232
	0.16975	0.29515			0.19845	0.20305			0.193	0.222			0.217	0.232
	0.17025	0.29945			0.19855	0.20415			0.193	0.222			0.217	0.232
	0.17135	0.29965			0.19885	0.205			0.193	0.225			0.22	0.232
	0.1718	0.3			0.199	0.2066			0.193	0.225			0.22	0.232
	0.17245	0.3002			0.1991	0.20685			0.193	0.225			0.22	0.234
	0.1747	0.3027			0.19965	0.2069			0.193	0.225			0.217	0.234
	0.176	0.3082			0.2008	0.20945			0.193	0.225			0.217	0.234
	0.17685	0.3099			0.20135	0.21045			0.193	0.225			0.22	0.234
	0.179	0.313			0.2017	0.2105			0.193	0.225			0.22	0.234
	0.1795	0.31305			0.20205	0.2112			0.193	0.225			0.22	0.234
	0.1803	0.3133			0.2028	0.2133			0.193	0.225			0.22	0.234
	0.18075	0.31695			0.20375	0.2164			0.193	0.225			0.22	0.234
	0.181	0.31715			0.20405	0.21705			0.193	0.227			0.22	0.234
	0.1821	0.31965			0.20625	0.2174			0.193	0.227			0.222	0.237
	0.1829	0.3199			0.20725	0.21935			0.195	0.227			0.222	0.237
	0.18595	0.3204			0.20735	0.22			0.195	0.227			0.222	0.237
	0.1872	0.32225			0.2095	0.2204			0.195	0.227			0.22	0.237
	0.1879	0.32445			0.2106	0.2228			0.195	0.227			0.22	0.237
	0.18915	0.32655			0.2108	0.2228			0.195	0.227			0.22	0.237
	0.19065	0.3319			0.21325	0.22425			0.195	0.229			0.22	0.237
	0.1908	0.3324			0.21465	0.2273			0.195	0.229			0.22	0.237
	0.1913	0.3335			0.21535	0.2295			0.198	0.229			0.222	0.237
	0.1918	0.33475			0.21575	0.2308			0.198	0.229			0.222	0.239
	0.1931	0.3374			0.2161	0.2322			0.198	0.229			0.222	0.239
	0.1938	0.33875			0.2163	0.23465			0.198	0.229			0.222	0.239
	0.19485	0.34015			0.217	0.2352			0.198	0.229			0.225	0.239
	0.1955	0.3415			0.2195	0.23585			0.198	0.229			0.225	0.239
	0.19745	0.34185			0.2198	0.23765			0.198	0.229			0.23	0.239
	0.19795	0.3453			0.2207	0.23765			0.198	0.229			0.23	0.242
	0.19905	0.356			0.221	0.23925			0.198	0.232			0.225	0.242
	0.20165	0.3585			0.22115	0.23965			0.198	0.232			0.225	0.242
	0.2018	0.36305			0.2214	0.2404			0.198	0.232			0.225	0.242
	0.20275	0.36815			0.2218	0.24185			0.2	0.232			0.225	0.242
	0.20395	0.373			0.2232	0.2421			0.2	0.234			0.227	0.242
	0.2091	0.3779			0.22335	0.2425			0.2	0.234			0.23	0.242
	0.2109	0.3784			0.22455	0.24255			0.2	0.234			0.227	0.242
	0.21305	0.3789			0.2246	0.2468			0.203	0.234			0.227	0.242
	0.21325	0.37915			0.22775	0.2516			0.203	0.234			0.227	0.242
	0.2146	0.38045			0.22855	0.2518			0.203	0.234			0.227	0.242
	0.21735	0.381			0.23355	0.25245			0.203	0.234			0.227	0.244
	0.2176	0.38395			0.2336	0.254			0.203	0.237			0.229	0.244
	0.21835	0.38545			0.2351	0.25495			0.203	0.237			0.229	0.244
	0.2225	0.38735			0.23535	0.2569			0.203	0.237			0.23	0.244
	0.2246	0.38905			0.23645	0.2575			0.203	0.237			0.23	0.244
	0.2254	0.391			0.23915	0.25765			0.203	0.237			0.229	0.244
	0.22565	0.3934			0.2406	0.2581			0.203	0.237			0.229	0.244
	0.2268	0.39555			0.24075	0.2586			0.205	0.237			0.229	0.244
	0.22695	0.401			0.24105	0.25925			0.205	0.237			0.229	0.247
	0.2286	0.4033			0.2423	0.2597			0.205	0.239			0.232	0.247
	0.2319	0.4076			0.24365	0.26015			0.205	0.239			0.232	0.247
	0.23825	0.4094			0.24395	0.26055			0.205	0.239			0.232	0.247
	0.23965	0.41485			0.2448	0.2607			0.205	0.239			0.232	0.247
	0.24	0.4159			0.24495	0.26095			0.205	0.239			0.232	0.247
	0.24225	0.418			0.24495	0.262			0.205	0.239			0.232	0.247
	0.24465	0.4194			0.2458	0.2631			0.208	0.239			0.23	0.247
	0.24835	0.42345			0.24775	0.26525			0.208	0.239			0.23	0.247
	0.2488	0.42385			0.2484	0.27095			0.208	0.239			0.232	0.247
	0.25035	0.42645			0.2488	0.27285			0.208	0.239			0.232	0.247
	0.25545	0.43265			0.24885	0.27525			0.208	0.242			0.232	0.247
	0.2555	0.43715			0.2511	0.27545			0.208	0.242			0.234	0.249
	0.2561	0.43745			0.2512	0.2773			0.208	0.242			0.234	0.249
	0.2568	0.4377			0.2522	0.2781			0.208	0.242			0.23	0.249
	0.2569	0.44085			0.254	0.27825			0.208	0.242			0.23	0.249
	0.25705	0.4413			0.2561	0.28125			0.208	0.242			0.234	0.249
	0.25745	0.4471			0.2563	0.2851			0.208	0.242			0.234	0.249
	0.26025	0.45125			0.258	0.28585			0.208	0.242			0.237	0.249
	0.26075	0.4648			0.2586	0.2939			0.208	0.244			0.237	0.249
	0.2609	0.4686			0.2605	0.29835			0.208	0.244			0.237	0.249
	0.2613	0.46935			0.26105	0.2985			0.208	0.244			0.237	0.249
	0.26295	0.4735			0.2619	0.2989			0.208	0.247			0.24	0.251
	0.2678	0.47405			0.26205	0.2995			0.21	0.247			0.24	0.251
	0.2726	0.47605			0.26205	0.30115			0.21	0.247			0.24	0.251
	0.2775	0.47705			0.2639	0.3012			0.21	0.247			0.237	0.251
	0.27885	0.48145			0.26695	0.30235			0.21	0.247			0.237	0.251
	0.27965	0.4821			0.26755	0.3025			0.21	0.247			0.237	0.251
	0.28035	0.48375			0.2704	0.30285			0.21	0.247			0.237	0.251
	0.28065	0.48425			0.27445	0.30335			0.21	0.247			0.239	0.251
	0.2814	0.50125			0.27695	0.30395			0.21	0.247			0.239	0.251
	0.2817	0.5049			0.2799	0.3095			0.21	0.247			0.24	0.251
	0.28365	0.505			0.2813	0.30965			0.21	0.247			0.239	0.251
	0.28525	0.51015			0.2814	0.30975			0.21	0.247			0.239	0.251
	0.2853	0.52285			0.28155	0.3154			0.21	0.249			0.242	0.251
	0.2856	0.5283			0.2855	0.316			0.21	0.249			0.24	0.251
	0.28675	0.5328			0.2863	0.3174			0.212	0.249			0.24	0.251
	0.2884	0.5374			0.2863	0.3192			0.212	0.249			0.24	0.254
	0.2892	0.54225			0.28755	0.3194			0.212	0.249			0.242	0.254
	0.29175	0.5501			0.28875	0.32095			0.212	0.249			0.242	0.254
	0.2961	0.55335			0.28935	0.32135			0.212	0.249			0.242	0.254
	0.2964	0.55425			0.29075	0.32145			0.212	0.249			0.244	0.254
	0.2966	0.5553			0.29375	0.3216			0.212	0.249			0.244	0.254
	0.29795	0.55745			0.29435	0.32205			0.212	0.251			0.244	0.254
	0.29905	0.5642			0.29915	0.32395			0.212	0.251			0.24	0.254
	0.3002	0.565			0.29985	0.32445			0.212	0.251			0.24	0.254
	0.3004	0.5765			0.3007	0.3252			0.212	0.251			0.244	0.256
	0.30305	0.5771			0.3021	0.32655			0.212	0.251			0.244	0.256
	0.3048	0.5799			0.3026	0.327			0.212	0.251			0.244	0.256
	0.3056	0.5973			0.30265	0.329			0.215	0.251			0.244	0.259
	0.3057	0.5996			0.305	0.3302			0.215	0.254			0.247	0.259
	0.3065	0.60085			0.3078	0.3334			0.215	0.254			0.247	0.259
	0.30665	0.60205			0.30795	0.3335			0.215	0.254			0.25	0.259
	0.30855	0.60535			0.3088	0.3364			0.215	0.254			0.25	0.259
	0.3102	0.6056			0.31025	0.3372			0.215	0.254			0.247	0.259
	0.318	0.61505			0.31145	0.3377			0.215	0.254			0.247	0.259
	0.3183	0.62455			0.313	0.33785			0.215	0.254			0.249	0.259
	0.32055	0.6365			0.3137	0.33945			0.215	0.254			0.249	0.259
	0.32355	0.6366			0.31505	0.33965			0.217	0.254			0.249	0.259
	0.33155	0.63815			0.3165	0.34015			0.217	0.254			0.249	0.259
	0.33305	0.63915			0.31685	0.34035			0.217	0.254			0.251	0.259
	0.3333	0.6477			0.31725	0.34045			0.217	0.256			0.251	0.259
	0.33465	0.65445			0.3181	0.3413			0.217	0.256			0.251	0.259
	0.3355	0.6604			0.3188	0.34225			0.217	0.256			0.25	0.259
	0.3361	0.6632			0.3203	0.34415			0.217	0.256			0.251	0.261
	0.34055	0.66365			0.3207	0.3442			0.217	0.256			0.254	0.261
	0.34085	0.66525			0.32225	0.34735			0.217	0.256			0.254	0.261
	0.3434	0.67515			0.32305	0.34775			0.217	0.259			0.25	0.261
	0.34545	0.67835			0.32445	0.3481			0.22	0.259			0.25	0.261
	0.34615	0.68515			0.3266	0.34995			0.22	0.259			0.25	0.261
	0.34665	0.68565			0.32715	0.3565			0.22	0.259			0.254	0.261
	0.34775	0.68875			0.32715	0.35935			0.22	0.259			0.25	0.261
	0.3517	0.68985			0.32795	0.3598			0.22	0.259			0.25	0.264
	0.3543	0.69045			0.32935	0.36095			0.222	0.259			0.254	0.264
	0.3558	0.6915			0.3296	0.36145			0.222	0.261			0.254	0.264
	0.3596	0.6979			0.3341	0.36275			0.222	0.261			0.254	0.264
	0.36335	0.6992			0.33775	0.3648			0.222	0.261			0.256	0.264
	0.36695	0.6997			0.33975	0.3649			0.222	0.261			0.256	0.264
	0.36705	0.71645			0.34055	0.365			0.225	0.261			0.256	0.264
	0.3671	0.71745			0.3433	0.36585			0.225	0.264			0.26	0.264
	0.37155	0.71765			0.34445	0.36805			0.225	0.264			0.26	0.264
	0.3788	0.7217			0.346	0.3713			0.225	0.264			0.256	0.264
	0.3805	0.72925			0.3466	0.37165			0.225	0.264			0.256	0.264
	0.3809	0.73605			0.3466	0.37565			0.225	0.264			0.256	0.264
	0.38155	0.73945			0.3478	0.37575			0.225	0.264			0.256	0.264
	0.3817	0.74315			0.35395	0.37625			0.225	0.264			0.256	0.264
	0.38195	0.7441			0.3558	0.37675			0.227	0.264			0.259	0.266
	0.382	0.76105			0.3563	0.37825			0.227	0.266			0.259	0.266
	0.38395	0.7701			0.35675	0.3783			0.227	0.266			0.259	0.266
	0.38745	0.77245			0.3571	0.3797			0.227	0.266			0.259	0.266
	0.3884	0.7739			0.3576	0.38125			0.227	0.266			0.259	0.266
	0.38985	0.77915			0.35795	0.3815			0.227	0.266			0.259	0.266
	0.39045	0.7801			0.3584	0.38225			0.229	0.269			0.259	0.269
	0.3934	0.7832			0.3594	0.3826			0.229	0.269			0.261	0.269
	0.396	0.7893			0.36035	0.38335			0.229	0.269			0.261	0.269
	0.3977	0.79365			0.3605	0.3866			0.229	0.269			0.261	0.269
	0.3985	0.79885			0.36085	0.3978			0.229	0.271			0.261	0.269
	0.3995	0.8032			0.36165	0.39795			0.229	0.271			0.26	0.269
	0.40275	0.8034			0.36265	0.39915			0.229	0.271			0.26	0.269
	0.4037	0.8118			0.36315	0.39915			0.232	0.271			0.26	0.269
	0.4043	0.8183			0.366	0.40215			0.232	0.271			0.261	0.269
	0.40535	0.8201			0.3662	0.40235			0.232	0.271			0.261	0.269
	0.40705	0.82545			0.36655	0.40525			0.232	0.271			0.261	0.269
	0.40765	0.82885			0.36685	0.40755			0.232	0.273			0.261	0.271
	0.411	0.83495			0.3673	0.41225			0.232	0.273			0.261	0.271
	0.41495	0.83725			0.36805	0.4174			0.232	0.273			0.261	0.271
	0.41525	0.84085			0.37065	0.42045			0.234	0.273			0.264	0.271
	0.4156	0.84305			0.3718	0.4211			0.234	0.273			0.264	0.271
	0.41665	0.85			0.3719	0.42175			0.234	0.273			0.26	0.271
	0.4188	0.8638			0.3724	0.42575			0.234	0.273			0.264	0.271
	0.41905	0.87585			0.37535	0.43575			0.237	0.273			0.264	0.271
	0.4198	0.87675			0.37575	0.4363			0.237	0.276			0.264	0.271
	0.42065	0.899			0.3767	0.4366			0.237	0.276			0.266	0.273
	0.4227	0.9147			0.3793	0.43875			0.237	0.276			0.266	0.273
	0.42305	0.93135			0.38115	0.43955			0.237	0.276			0.266	0.273
	0.42725	0.9371			0.38125	0.4397			0.237	0.276			0.266	0.273
	0.42815	0.9451			0.3823	0.4412			0.237	0.276			0.269	0.273
	0.4318	0.96405			0.38325	0.4473			0.237	0.276			0.269	0.273
	0.4319	0.9804			0.38435	0.45325			0.237	0.278			0.269	0.273
	0.4321	0.9808			0.3846	0.4553			0.239	0.278			0.269	0.276
	0.43275	0.9879			0.3851	0.4556			0.239	0.278			0.27	0.276
	0.43775	0.99175			0.38675	0.4559			0.239	0.278			0.27	0.276
	0.43825	1.0046			0.38925	0.4562			0.239	0.278			0.27	0.276
	0.4407	1.0089			0.3899	0.45685			0.239	0.281			0.27	0.278
	0.442	1.0146			0.3918	0.4585			0.239	0.281			0.269	0.278
	0.4474	1.02275			0.392	0.4657			0.239	0.281			0.269	0.278
	0.44765	1.0253			0.3928	0.4756			0.239	0.281			0.269	0.278
	0.4516	1.03805			0.39415	0.4766			0.242	0.283			0.269	0.281
	0.4562	1.04155			0.39685	0.47735			0.242	0.283			0.269	0.281
	0.4563	1.0499			0.39875	0.4774			0.242	0.283			0.269	0.281
	0.4594	1.0576			0.39875	0.4799			0.242	0.283			0.271	0.281
	0.45945	1.0602			0.40075	0.4807			0.242	0.283			0.271	0.281
	0.46265	1.0781			0.40345	0.482			0.244	0.283			0.27	0.281
	0.4658	1.0847			0.40345	0.4821			0.244	0.286			0.27	0.281
	0.4669	1.09255			0.4059	0.48305			0.244	0.286			0.27	0.281
	0.4694	1.10215			0.40635	0.48355			0.244	0.286			0.271	0.281
	0.4721	1.1164			0.40845	0.4891			0.244	0.286			0.271	0.283
	0.4737	1.1391			0.4105	0.4911			0.244	0.288			0.271	0.283
	0.4744	1.1448			0.4123	0.49525			0.247	0.288			0.273	0.283
	0.47475	1.14605			0.41395	0.4969			0.247	0.288			0.273	0.283
	0.47925	1.16715			0.41745	0.498			0.247	0.288			0.273	0.283
	0.4797	1.17185			0.4183	0.49815			0.247	0.291			0.273	0.283
	0.4798	1.17415			0.41845	0.49935			0.247	0.291			0.273	0.283
	0.4804	1.17595			0.41915	0.50375			0.247	0.291			0.276	0.283
	0.48935	1.18665			0.41995	0.5102			0.249	0.293			0.276	0.283
	0.491	1.19365			0.42005	0.5139			0.249	0.293			0.276	0.286
	0.49575	1.1947			0.42675	0.51485			0.249	0.293			0.28	0.286
	0.49755	1.2048			0.43155	0.51625			0.249	0.293			0.276	0.286
	0.4995	1.209			0.43275	0.5191			0.249	0.293			0.276	0.286
	0.49985	1.22475			0.4333	0.52			0.251	0.293			0.278	0.286
	0.50775	1.2255			0.43365	0.52365			0.251	0.293			0.28	0.288
	0.5106	1.22575			0.434	0.5258			0.251	0.295			0.28	0.288
	0.51065	1.23915			0.43995	0.53065			0.251	0.295			0.28	0.288
	0.5113	1.27905			0.454	0.5387			0.251	0.298			0.278	0.288
	0.5114	1.32385			0.45585	0.5408			0.251	0.298			0.278	0.288
	0.51245	1.3331			0.45745	0.5425			0.254	0.298			0.278	0.288
	0.51305	1.347			0.4577	0.54355			0.254	0.298			0.28	0.288
	0.5145	1.3648			0.4585	0.5454			0.254	0.298			0.28	0.291
	0.51625	1.40565			0.45895	0.5466			0.254	0.3			0.28	0.291
	0.5192	1.41625			0.45925	0.54685			0.254	0.3			0.281	0.291
	0.51935	1.47565			0.46035	0.5495			0.254	0.3			0.281	0.291
	0.5208	1.4796			0.4608	0.551			0.254	0.3			0.281	0.291
	0.52135	1.4993			0.4641	0.55115			0.254	0.3			0.283	0.291
	0.52335	1.524			0.4677	0.5529			0.256	0.3			0.28	0.293
	0.5262	1.54025			0.4781	0.5533			0.256	0.3			0.283	0.293
	0.53015	1.54355			0.4812	0.55425			0.256	0.303			0.283	0.293
	0.53305	1.54835			0.48745	0.5578			0.256	0.303			0.283	0.293
	0.53555	1.5524			0.4881	0.5586			0.256	0.303			0.283	0.293
	0.53675	1.55805			0.4904	0.55875			0.256	0.303			0.283	0.295
	0.54225	1.569			0.4925	0.55945			0.256	0.303			0.286	0.295
	0.54585	1.58025			0.4948	0.55975			0.256	0.305			0.286	0.295
	0.54615	1.5825			0.49615	0.5611			0.259	0.305			0.286	0.295
	0.55	1.59725			0.49685	0.56285			0.259	0.305			0.29	0.295
	0.55185	1.6063			0.503	0.56975			0.259	0.308			0.286	0.298
	0.55425	1.62335			0.50865	0.57245			0.259	0.308			0.29	0.298
	0.55855	1.63245			0.5091	0.57825			0.259	0.308			0.286	0.298
	0.56335	1.63735			0.5125	0.5785			0.261	0.31			0.286	0.298
	0.56405	1.647			0.5189	0.57885			0.261	0.31			0.286	0.298
	0.56785	1.71535			0.5207	0.57965			0.261	0.31			0.286	0.3
	0.56975	1.71845			0.5236	0.58125			0.261	0.31			0.29	0.3
	0.5698	1.7651			0.52445	0.58505			0.261	0.31			0.288	0.3
	0.5752	1.7667			0.52455	0.5855			0.261	0.313			0.288	0.3
	0.57775	1.7671			0.52735	0.5905			0.264	0.313			0.288	0.3
	0.5812	1.77335			0.5312	0.5966			0.264	0.313			0.291	0.303
	0.58155	1.7738			0.53135	0.5979			0.264	0.315			0.291	0.303
	0.583	1.8008			0.5414	0.599			0.264	0.315			0.29	0.303
	0.5938	1.8255			0.546	0.59905			0.264	0.315			0.293	0.303
	0.59455	1.8614			0.5507	0.59905			0.266	0.317			0.293	0.303
	0.59995	1.88235			0.5558	0.60045			0.266	0.317			0.293	0.303
	0.6013	1.88335			0.55775	0.6091			0.266	0.32			0.295	0.305
	0.60285	1.88405			0.5596	0.6143			0.266	0.322			0.295	0.305
	0.60325	1.89775			0.56205	0.61605			0.266	0.322			0.295	0.305
	0.60465	1.94125			0.5637	0.61705			0.269	0.322			0.295	0.305
	0.60525	2.0366			0.5719	0.61735			0.269	0.322			0.295	0.308
	0.60575	2.0589			0.5761	0.61895			0.269	0.325			0.298	0.308
	0.60605	2.06245			0.57685	0.6213			0.271	0.327			0.3	0.308
	0.60695	2.0643			0.58535	0.62155			0.271	0.33			0.298	0.308
	0.6183	2.0672			0.58995	0.622			0.271	0.33			0.298	0.308
	0.61875	2.0822			0.5911	0.6228			0.271	0.33			0.298	0.308
	0.6197	2.1645			0.59305	0.62535			0.273	0.332			0.298	0.308
	0.6201	2.18185			0.5969	0.63145			0.273	0.332			0.303	0.31
	0.62085	2.3183			0.59975	0.63505			0.273	0.332			0.303	0.31
	0.62205	2.33785			0.60245	0.63595			0.273	0.334			0.303	0.31
	0.6223	2.3446			0.60465	0.6378			0.273	0.334			0.303	0.31
	0.63525	2.3935			0.6066	0.6387			0.276	0.334			0.303	0.313
	0.6353	2.40325			0.6118	0.6392			0.276	0.337			0.303	0.313
	0.63705	2.5442			0.6167	0.6408			0.276	0.337			0.305	0.313
	0.6381	2.5668			0.6187	0.64465			0.276	0.339			0.305	0.313
	0.64265	2.58205			0.6203	0.6475			0.276	0.339			0.305	0.313
	0.6481	2.6562			0.62285	0.65185			0.276	0.342			0.305	0.313
	0.651	2.7798			0.6293	0.65755			0.276	0.342			0.305	0.313
	0.65545	2.7995			0.6319	0.65875			0.278	0.342			0.305	0.313
	0.65665	2.9474			0.6347	0.66225			0.281	0.344			0.305	0.315
	0.65675	3.3188			0.64175	0.6627			0.281	0.344			0.308	0.315
	0.66315	3.33025			0.6521	0.6628			0.283	0.344			0.31	0.315
	0.68315	3.3447			0.6536	0.66395			0.283	0.344			0.31	0.315
	0.6836	3.37825			0.656	0.6646			0.283	0.344			0.31	0.315
	0.6852	3.39235			0.6824	0.66605			0.283	0.344			0.31	0.317
	0.6873	3.46645			0.69045	0.6754			0.283	0.344			0.31	0.317
	0.69985	3.5449			0.69395	0.67795			0.286	0.344			0.31	0.32
	0.7	3.57895			0.6964	0.67795			0.286	0.347			0.31	0.32
	0.70085	3.7376			0.6994	0.67815			0.286	0.349			0.313	0.32
	0.70645	3.7622			0.7064	0.6844			0.286	0.349			0.313	0.32
	0.71485	3.9382			0.70925	0.68515			0.286	0.349			0.313	0.32
	0.71855	4.05475			0.7205	0.686			0.286	0.352			0.313	0.32
	0.7244	4.3462			0.72895	0.69795			0.286	0.352			0.313	0.32
	0.7263	4.44125			0.73515	0.6985			0.288	0.354			0.315	0.32
	0.73265	4.4586			0.73715	0.70065			0.288	0.354			0.315	0.322
	0.73705	4.62805			0.74845	0.70175			0.288	0.354			0.315	0.322
	0.7374	4.71865			0.75045	0.72075			0.288	0.354			0.317	0.322
	0.7389	5.02945			0.75145	0.7221			0.288	0.359			0.32	0.322
	0.74235	5.0318			0.75775	0.72965			0.288	0.359			0.317	0.322
	0.74405	5.36635			0.7585	0.7358			0.288	0.359			0.317	0.325
	0.74425	5.3892			0.76395	0.7385			0.288	0.361			0.317	0.325
	0.75175	5.63965			0.76465	0.73875			0.288	0.361			0.317	0.325
	0.7559	5.7166			0.76475	0.73905			0.291	0.364			0.317	0.327
	0.75885	6.2128			0.76525	0.74225			0.291	0.364			0.32	0.327
	0.75975	6.58775			0.7696	0.74935			0.291	0.366			0.32	0.327
	0.766				0.7778	0.7576			0.291	0.366			0.32	0.327
	0.76985				0.7853	0.75795			0.293	0.366			0.322	0.327
	0.7728				0.79325	0.75795			0.293	0.366			0.322	0.327
	0.7769				0.8051	0.76185			0.293	0.366			0.32	0.327
	0.779				0.8091	0.762			0.295	0.371			0.32	0.327
	0.79485				0.8136	0.7662			0.295	0.371			0.32	0.327
	0.79505				0.8141	0.76645			0.298	0.371			0.32	0.33
	0.7989				0.82585	0.77175			0.298	0.374			0.322	0.33
	0.8037				0.8335	0.77405			0.3	0.374			0.322	0.33
	0.81415				0.84725	0.778			0.3	0.376			0.322	0.33
	0.81555				0.86755	0.7784			0.3	0.376			0.33	0.332
	0.8158				0.8693	0.78135			0.3	0.376			0.33	0.332
	0.81725				0.8809	0.7815			0.3	0.378			0.325	0.332
	0.8196				0.88135	0.7818			0.303	0.378			0.327	0.332
	0.82215				0.88775	0.78215			0.303	0.378			0.33	0.332
	0.8296				0.89075	0.78535			0.303	0.381			0.33	0.332
	0.83945				0.89765	0.7896			0.303	0.381			0.327	0.332
	0.84005				0.89945	0.7942			0.303	0.386			0.33	0.334
	0.84235				0.90155	0.79885			0.303	0.388			0.33	0.334
	0.84415				0.90175	0.8			0.303	0.388			0.33	0.334
	0.8461				0.90965	0.80205			0.303	0.388			0.33	0.337
	0.8466				0.9237	0.80325			0.305	0.388			0.33	0.337
	0.8466				0.932	0.80655			0.305	0.391			0.33	0.337
	0.8474				0.93975	0.80695			0.305	0.391			0.33	0.337
	0.85195				0.94465	0.8072			0.305	0.391			0.33	0.337
	0.8628				0.95915	0.8131			0.305	0.391			0.33	0.337
	0.8734				0.9611	0.81525			0.305	0.396			0.33	0.337
	0.87425				0.9627	0.82145			0.305	0.396			0.332	0.339
	0.876				0.9749	0.8219			0.308	0.398			0.332	0.339
	0.8793				0.9915	0.8224			0.308	0.398			0.332	0.339
	0.8794				0.9949	0.8247			0.308	0.398			0.332	0.339
	0.88025				1.0124	0.8374			0.308	0.4			0.334	0.342
	0.8823				1.01305	0.8382			0.308	0.403			0.334	0.342
	0.89975				1.01365	0.8404			0.31	0.405			0.337	0.342
	0.9027				1.01485	0.84115			0.31	0.405			0.337	0.344
	0.9066				1.01675	0.84135			0.31	0.408			0.337	0.344
	0.9142				1.0274	0.84825			0.31	0.408			0.337	0.344
	0.94055				1.03045	0.8508			0.313	0.408			0.339	0.344
	0.9486				1.0383	0.85575			0.313	0.41			0.339	0.344
	0.95935				1.063	0.8589			0.313	0.41			0.339	0.344
	0.96455				1.06895	0.8591			0.315	0.413			0.339	0.344
	0.96595				1.07665	0.8592			0.315	0.415			0.339	0.344
	0.9744				1.0821	0.86235			0.315	0.417			0.339	0.347
	0.97445				1.0838	0.8729			0.317	0.425			0.342	0.347
	0.97755				1.0966	0.87775			0.317	0.425			0.342	0.347
	0.9801				1.09685	0.8787			0.317	0.425			0.342	0.347
	0.9862				1.1038	0.87895			0.317	0.425			0.342	0.347
	0.9988				1.10715	0.8792			0.32	0.427			0.344	0.347
	1.0024				1.1097	0.87935			0.32	0.427			0.344	0.347
	1.01435				1.11555	0.8801			0.32	0.427			0.344	0.349
	1.0223				1.1239	0.88245			0.32	0.43			0.347	0.349
	1.03705				1.137	0.8959			0.322	0.43			0.347	0.349
	1.0426				1.1594	0.89675			0.322	0.432			0.349	0.352
	1.0536				1.17225	0.90365			0.322	0.432			0.349	0.352
	1.06445				1.1833	0.905			0.325	0.437			0.35	0.352
	1.06905				1.1844	0.918			0.325	0.437			0.349	0.352
	1.07115				1.1897	0.9239			0.327	0.437			0.349	0.352
	1.0733				1.198	0.9301			0.327	0.444			0.35	0.354
	1.0734				1.20995	0.9307			0.33	0.449			0.352	0.354
	1.0768				1.2368	0.93305			0.332	0.452			0.352	0.354
	1.07765				1.2416	0.9337			0.332	0.459			0.352	0.354
	1.0779				1.25665	0.93395			0.332	0.459			0.352	0.354
	1.0845				1.25865	0.93465			0.332	0.461			0.352	0.354
	1.08795				1.2636	0.93945			0.332	0.461			0.354	0.354
	1.0991				1.2784	0.93985			0.334	0.469			0.35	0.356
	1.103				1.2795	0.94			0.334	0.469			0.354	0.356
	1.10355				1.3039	0.94135			0.334	0.469			0.354	0.356
	1.108				1.3084	0.94185			0.334	0.471			0.36	0.356
	1.11245				1.31595	0.9424			0.334	0.474			0.356	0.359
	1.11725				1.3181	0.94785			0.339	0.474			0.356	0.359
	1.1253				1.3186	0.9543			0.342	0.479			0.356	0.359
	1.1393				1.358	0.95865			0.342	0.479			0.356	0.361
	1.1491				1.3676	0.96045			0.342	0.479			0.36	0.361
	1.15445				1.37845	0.96105			0.344	0.479			0.36	0.361
	1.1672				1.3983	0.96745			0.344	0.488			0.36	0.364
	1.17775				1.3987	0.9768			0.344	0.498			0.361	0.364
	1.18885				1.4003	0.98215			0.347	0.5			0.364	0.364
	1.20615				1.4471	0.99895			0.347	0.5			0.364	0.366
	1.2062				1.45355	0.99945			0.347	0.5			0.364	0.366
	1.2315				1.48005	1.00365			0.349	0.503			0.366	0.366
	1.2392				1.4806	1.00545			0.349	0.503			0.366	0.366
	1.25155				1.48075	1.0096			0.349	0.513			0.366	0.369
	1.25765				1.48445	1.01135			0.349	0.518			0.369	0.369
	1.26195				1.4888	1.0133			0.352	0.518			0.369	0.369
	1.28505				1.5211	1.01905			0.352	0.52			0.369	0.369
	1.31945				1.5231	1.01995			0.352	0.527			0.37	0.369
	1.3273				1.5647	1.0261			0.352	0.527			0.369	0.369
	1.3301				1.6058	1.0395			0.352	0.532			0.369	0.369
	1.33835				1.60815	1.043			0.352	0.532			0.369	0.369
	1.34975				1.6301	1.0601			0.354	0.535			0.369	0.371
	1.3683				1.6561	1.0786			0.356	0.542			0.371	0.371
	1.3837				1.6875	1.0903			0.356	0.542			0.374	0.371
	1.4079				1.693	1.0953			0.359	0.544			0.374	0.374
	1.4096				1.70985	1.0964			0.359	0.554			0.376	0.374
	1.4174				1.71935	1.09925			0.361	0.557			0.376	0.374
	1.41955				1.7844	1.101			0.364	0.564			0.376	0.376
	1.45605				1.7991	1.1034			0.366	0.564			0.376	0.376
	1.4714				1.8004	1.1177			0.366	0.566			0.378	0.378
	1.48035				1.80065	1.11815			0.366	0.569			0.378	0.378
	1.4978				1.8057	1.1295			0.369	0.576			0.381	0.378
	1.5001				1.8155	1.1311			0.371	0.576			0.38	0.378
	1.5028				2.05985	1.1414			0.374	0.579			0.381	0.381
	1.5038				2.07295	1.14195			0.376	0.581			0.383	0.381
	1.5038				2.08235	1.1436			0.376	0.586			0.383	0.381
	1.50715				2.0899	1.15315			0.378	0.591			0.39	0.381
	1.5109				2.0943	1.15505			0.378	0.618			0.386	0.383
	1.51875				2.1097	1.15735			0.381	0.62			0.388	0.383
	1.53755				2.11165	1.15795			0.381	0.623			0.391	0.383
	1.54885				2.1182	1.1589			0.386	0.669			0.391	0.386
	1.55145				2.1872	1.1612			0.386	0.679			0.393	0.386
	1.5542				2.2339	1.1633			0.386	0.688			0.393	0.388
	1.5734				2.244	1.1656			0.386	0.693			0.393	0.388
	1.58				2.7362	1.1691			0.391	0.757			0.393	0.388
	1.5839				2.81315	1.17215			0.391	0.879			0.393	0.388
	1.5902				2.8421	1.1748			0.4	1.047			0.396	0.391
	1.5949				3.145	1.1772			0.4	1.055			0.4	0.391
	1.6092				3.3817	1.18385			0.4	1.113			0.403	0.393
	1.621				3.93355	1.1855			0.405	1.299			0.403	0.393
	1.62345					1.1944			0.408				0.403	0.393
	1.63605					1.1948			0.41				0.405	0.393
	1.64435					1.20015			0.417				0.405	0.396
	1.64965					1.20125			0.417				0.408	0.398
	1.65365					1.2032			0.422				0.413	0.398
	1.66305					1.21085			0.425				0.413	0.398
	1.69235					1.218			0.425				0.415	0.398
	1.70225					1.21925			0.425				0.415	0.398
	1.72305					1.2212			0.427				0.42	0.398
	1.7237					1.2449			0.43				0.42	0.398
	1.75905					1.25925			0.43				0.422	0.398
	1.7828					1.2595			0.43				0.422	0.4
	1.80525					1.26275			0.435				0.422	0.4
	1.8286					1.2636			0.439				0.422	0.4
	1.8387					1.26395			0.439				0.425	0.403
	1.86655					1.27125			0.444				0.43	0.403
	1.8667					1.2909			0.444				0.43	0.403
	1.87025					1.29905			0.444				0.432	0.403
	1.8851					1.3004			0.444				0.435	0.405
	1.89575					1.3133			0.447				0.437	0.408
	1.89735					1.3141			0.449				0.439	0.408
	1.9213					1.31655			0.449				0.44	0.408
	1.93535					1.317			0.452				0.444	0.408
	1.94245					1.33			0.454				0.444	0.408
	1.94865					1.3351			0.457				0.447	0.41
	1.9782					1.3367			0.459				0.447	0.41
	1.97885					1.33745			0.466				0.447	0.41
	1.9819					1.3481			0.474				0.447	0.41
	2.0138					1.35895			0.481				0.449	0.41
	2.0415					1.36135			0.483				0.449	0.413
	2.0417					1.36175			0.483				0.452	0.413
	2.05125					1.3783			0.488				0.454	0.413
	2.05705					1.38105			0.491				0.457	0.413
	2.07325					1.3826			0.508				0.457	0.413
	2.09155					1.3916			0.513				0.459	0.415
	2.10395					1.40055			0.52				0.459	0.415
	2.12285					1.4018			0.532				0.46	0.417
	2.13915					1.40645			0.532				0.466	0.417
	2.1847					1.4141			0.537				0.469	0.42
	2.18505					1.418			0.542				0.469	0.42
	2.18755					1.4352			0.557				0.471	0.42
	2.22065					1.43805			0.562				0.471	0.42
	2.2245					1.45295			0.605				0.479	0.42
	2.23415					1.45445			0.615				0.479	0.422
	2.26115					1.457			0.637				0.481	0.427
	2.28445					1.45815			0.671				0.483	0.427
	2.3864					1.46095			0.671				0.483	0.43
	2.416					1.46885			0.723				0.486	0.43
	2.45065					1.50075			0.845				0.49	0.432
	2.46895					1.51825			0.852				0.5	0.432
	2.48515					1.53745							0.5	0.432
	2.4945					1.5445							0.505	0.432
	2.5174					1.55775							0.508	0.435
	2.5224					1.5603							0.51	0.435
	2.5502					1.563							0.51	0.437
	2.55775					1.5734							0.515	0.437
	2.56845					1.5799							0.518	0.437
	2.5979					1.588							0.525	0.437
	2.60605					1.61585							0.527	0.437
	2.63355					1.617							0.54	0.439
	2.6683					1.6382							0.542	0.439
	2.68195					1.66585							0.554	0.439
	2.71055					1.67235							0.557	0.444
	2.72075					1.67665							0.562	0.444
	2.74245					1.68115							0.564	0.449
	2.8506					1.69985							0.564	0.449
	2.8624					1.7145							0.569	0.449
	2.86925					1.73775							0.579	0.452
	2.9156					1.7392							0.583	0.452
	2.9631					1.7451							0.583	0.452
	2.99215					1.75575							0.59	0.454
	2.9922					1.7676							0.642	0.454
	3.00535					1.7818							0.66	0.454
	3.018					1.7861							0.679	0.454
	3.1293					1.78995							0.688	0.457
	3.1331					1.802							0.796	0.457
	3.1363					1.803							0.811	0.457
	3.14385					1.8176							0.815	0.457
	3.1867					1.81875							1.042	0.459
	3.1893					1.82735								0.459
	3.20315					1.85935								0.464
	3.21385					1.8776								0.464
	3.22015					1.8848								0.466
	3.25595					1.89305								0.466
	3.2958					1.9101								0.466
	3.3342					1.9175								0.471
	3.33905					1.92825								0.471
	3.4076					1.93315								0.474
	3.412					1.9491								0.476
	3.438					1.95605								0.476
	3.43865					1.96575								0.476
	3.4491					1.9687								0.479
	3.4528					1.98315								0.481
	3.4603					2.01185								0.481
	3.49805					2.0226								0.483
	3.552					2.0357								0.483
	3.622					2.0499								0.483
	3.7413					2.0686								0.486
	3.89625					2.0812								0.486
	3.9073					2.08165								0.491
	4.0908					2.18695								0.493
	4.1028					2.19115								0.493
	4.29525					2.19415								0.498
	4.31975					2.2026								0.498
	4.736					2.2163								0.498
	4.9631					2.2208								0.498
	5.1374					2.2375								0.508
	5.1867					2.2392								0.51
	5.52105					2.28415								0.513
	5.591					2.31815								0.513
	5.7744					2.3234								0.518
						2.3301								0.52
						2.3587								0.522
						2.37445								0.525
						2.3812								0.525
						2.39805								0.537
						2.40065								0.537
						2.4368								0.54
						2.4397								0.542
						2.4747								0.562
						2.4752								0.566
						2.47825								0.569
						2.51925								0.571
						2.53375								0.579
						2.5505								0.583
						2.5535								0.583
						2.5589								0.586
						2.62895								0.586
						2.64045								0.586
						2.6749								0.588
						2.685								0.591
						2.6905								0.591
						2.7206								0.598
						2.731								0.598
						2.7439								0.605
						2.7727								0.605
						2.7793								0.61
						2.79075								0.615
						2.79785								0.623
						2.80285								0.625
						2.81655								0.63
						2.9141								0.632
						2.9154								0.635
						2.9711								0.642
						2.9787								0.647
						3.0005								0.649
						3.0176								0.649
						3.1029								0.662
						3.10335								0.662
						3.11655								0.662
						3.1218								0.664
						3.1334								0.669
						3.15925								0.679
						3.19775								0.679
						3.23005								0.693
						3.2434								0.701
						3.36265								0.718
						3.43415								0.723
						3.46165								0.742
						3.4812								0.754
						3.48525								0.774
						3.49315								0.779
						3.5633								0.784
						3.57905								0.796
						3.63735								0.828
						3.66875								0.845
						3.74235								0.854
						3.74725								0.859
						3.755								0.874
						3.7691								0.879
						3.7869								0.901
						3.8551								0.93
						3.86825								0.974
						3.87935								1.05
						3.9153								1.052
						4.07575								1.106
						4.12525								1.167
						4.21815								1.25
						4.2676								1.453
						4.54365
						4.55575
[truncated: 57 more columns]

## Sheet: Fig.S4
Panel S4d	3m Int BL	3m Int Post-stim	3m Amp BL	3m Amp Post-stim	3m Freq BL	3m Freq Post-stim		Panel S4e	12m Int BL	12m Int Post-stim	12m Amp BL	12m Amp Post-stim	12m Freq BL	12m Freq Post-stim		Panel S4f	Count	Percentage		Panel S4h	A-Sp1	A-Sp2	A-Sp3	A-Sp4	A-Sp5	A-Sp6	A-Sp7	A-Sp8	A-Sp9	A-Sp10	S-Sp1	S-Sp2	S-Sp3	S-Sp4	S-Sp5	S-Sp6	S-Sp7	S-Sp8	S-Sp9	S-Sp10		Panel S4i	3m vis	12m vis	3m non-vis	12m non-vis		Panel S4k	Vis
	0.89729	0.596308	1.12127	1.15675	1.83802	0.612674			0	0	0	0	0	0			0	0.0729702			0	1									0	0											1.0671	6.15829	1.34557	8.05076			0
	0.0958906	0.508441	1.04619	1.31346	0.153169	0.459506			0	0	0	0	0	0			0.04	0.0986639			1	0									0	1											1.79972	38.346	0.508775	0			0.005
	0.618568	0.38981	1.10235	1.11365	1.37852	0.765843			6.16673	7.19632	1.30893	1.42784	5.15214	4.74539			0.08	0.107914			0	0									1	0											0.515055	5.74795	0	0			0.01
	0.0804143	0	1.04639	0	0.306337	0			1.95129	0.740178	1.4814	1.42695	1.22024	0.542331			0.12	0.157246			0	1									0	0											48.9268	14.3525	0	0			0.015
	2.59574	0.0841336	1.63358	1.14718	1.07218	0.153169			0	0.459049	0	1.55249	0	0.271165			0.16	0.139774			1	1	1	0	1	1					0	1	1	1	1	1							139.873	4.67436	0.788987	0			0.02
	6.59777	0.119882	3.25227	1.16346	1.07218	0.153169			0.176887	3.0549	1.13147	1.4066	0.406748	1.76257			0.2	0.220966			1	1	1	1	0	1					1	0	1	1	1	1							1.27384	9.24816	25.5458	0			0.025
	0.550142	1.19563	1.20743	1.14471	0.612674	1.07218			0	0.572305	0	1.2182	0	0.542331			0.24	0.053443			1	1	1	1	1	0					1	1	0	1	1	1							87.8339	6.69031	1.85133	0			0.03
	2.03585	0	1.16914	0	2.75703	0			0.952852	0.526281	1.31227	1.24333	0.677913	0.542331			0.28	0.053443			0	0	0	0	0	0					1	1	1	0	1	1							1.31097	6.42186	0	5.58236			0.035
	0.142397	0	1.03166	0	0.459506	0			0.0901879	0.241233	1.18985	1.21344	0.135583	0.406748			0.32	0.036999			0	1	1	1	1	1					1	1	1	1	0	1							89.6036	27.6013	0	0			0.04
	2.98383	1.89582	1.55607	1.60665	1.22535	0.765843			0.537394	0.125949	1.34574	1.17173	0.542331	0.271165			0.36	0.032888			1	0	1	1	1	1					1	1	1	1	1	0							5.37662	10.6209	0	0			0.045
	0	0	0	0	0	0			2.49903	1.55571	1.28152	1.30343	2.44049	1.35583			0.4	0.0184995			1	1	0	1	1	1					0	0	0	0	0	0							14.616	4.15763	0	0			0.05
	1.55157	4.24347	1.36551	1.5411	0.765843	1.07218			0.258365	1.09818	1.33779	1.21659	0.271165	1.35583			0.44	0.00513875			1	1	1	0	1	1					0	1	1	1	1	1							12.5885	11.9744	0	0			0.055
	0.143342	0	1.04966	0	0.306337	0			0.803766	0	1.25095	0	0.542331	0			0.48	0.00102775			1	1	1								1	1	1										14.4748	5.59596	0.254119	0			0.06
	0	0	0	0	0	0			0.947944	0.0891965	1.17261	1.16044	1.49141	0.135583			0.52	0.00102775			1	1	1								1	1	1										115.881	12.718	0.778974	0			0.065
	0.83813	0	1.37216	0	0.459506	0			19.3054	11.1537	1.637	1.80952	5.83005	2.57607			0.56	0			1	1	1								1	1	1										9.506	16.6411	0	0			0.07
	0.724564	2.3626	1.27613	1.39114	0.765843	1.22535			0.0884229	0.801636	1.12045	1.42617	0.271165	0.271165			0.6	0			1	1	1								1	1	1										28.9214	11.4545	0	0			0.075
	0	0	0	0	0	0			0	0.0714095	0	1.15203	0	0.135583			0.64	0			1	1	1								1	1	1										53.602	42.0396	1.04497	0			0.08
	1.7282	0.367907	1.27706	1.25797	1.37852	0.306337			0.253051	0.197492	1.20887	1.15405	0.542331	0.406748			0.68	0			1	1	1	1	1	1	1	1	1		1	1	1	1	1	1	1	1	1				68.3421	13.0476	0	0			0.085
	2.27037	0	1.53902	0	1.22535	0			0.206782	0.144169	1.16479	1.14628	0.406748	0.406748			0.72	0			1	1	1	1	1	1	1	1	1		1	1	1	1	1	1	1	1	1				30.4368	44.1186	9.62274	1.0431			0.09
	1.70944	0	1.34729	0	0.919011	0			0.0346847	0.191756	1.10636	1.26004	0.135583	0.271165			0.76	0			1	1	1	1	1	1	1	1	1		1	1	1	1	1	1	1	1	1				66.7478	73.2931	0	0			0.095
	1.72281	0.409801	1.2059	1.21967	2.14436	0.306337			0	0	0	0	0	0			0.8	0			1	1	1	1	1	1	1	1	1		1	1	1	1	1	1	1	1	1				31.5577	26.4401	0	0			0.1
	0.0322383	0.309235	1.05731	1.24575	0.153169	0.306337			0.0920939	0	1.21679	0	0.135583	0			0.84	0			1	1	1	1	1	1	1	1	1		1	1	1	1	1	1	1	1	1				3.88126	45.7052	0	0			0.105
	0.278215	0.687704	1.04243	1.24195	1.22535	0.459506			0.421511	0	1.58077	0	0.271165	0			0.88	0			1	1	1	1	1	1	1	1	1		1	1	1	1	1	1	1	1	1				1.82244	62.2309	0	4.63451			0.11
	0	2.22374	0	1.19556	0	1.37852			0.052268	1.26696	1.10743	1.48717	0.271165	0.813496			0.92	0			1	1	1	1	1	1	1	1	1		1	1	1	1	1	1	1	1	1				3.4605	29.5194	0.772683	1.30558			0.115
	13.7115	1.36476	1.73339	1.48033	4.74822	0.612674			0	0	0	0	0	0			0.96	0			1	1	1	1	1	1	1	1	1		1	1	1	1	1	1	1	1	1				17.0444	6.92082	5.30479	0			0.12
	3.29214	0.642404	1.36507	1.41415	2.14436	0.306337			0	0.234262	0	1.3241	0	0.135583			1	0			1	1	1	1	1	1	1	1	1		1	1	1	1	1	1	1	1	1				23.1962	3.17601	6.77939	1.35406			0.125
	0.141287	1.09284	1.0267	1.27178	0.306337	0.919011			0.053387	0	1.15008	0	0.135583	0							1	1	1	1	1	1	1	1	1		1	1	1	1	1	1	1	1	1				32.147	5.79626	0	1.34702			0.13
	0.826977	0.645786	1.21246	1.1572	1.07218	0.765843			4.25513	4.76915	1.58572	2.42544	1.35583	0.677913							1	1	1	1	1	1	1	1	1		1	1	1	1	1	1	1	1	1				43.2921	4.61479	0	0			0.135
	0.205587	0.786307	1.31495	1.22742	0.153169	0.612674			0.62135	0.197617	1.26998	1.1631	0.677913	0.271165							0	1	0	1	0	0	1				0	0	1	0	0	1	1						96.0708	15.5965	0	0			0.14
	0.100897	0	1.09071	0	0.306337	0			0.0946208	0.034788	1.25876	1.11326	0.135583	0.135583							1	0	1	0	1	0	0				1	0	0	1	0	0	1						11.4301	8.96378	0	0			0.145
	0.0797006	1.52623	1.04821	1.30387	0.153169	0.919011			2.62464	0.185657	1.53021	1.21868	1.22024	0.271165							0	0	1	0	1	0	1				1	1	0	0	1	0	0						62.5226	9.95437	6.44572	0			0.15
	0.0826058	0	1.11022	0	0.153169	0			0.344455	1.11133	1.14459	1.45075	0.813496	0.542331							1	0	0	1	0	1	0				0	0	0	1	1	0	1						8.09169	10.7926	0	0			0.155
	0.77282	1.22578	1.10524	1.21122	1.53169	1.22535			0.142594	0	1.15378	0	0.271165	0							0	0	1	1	0	1	0				1	0	0	0	1	1	0						23.5222	11.1531	15.4216	0			0.16
	1.87033	0.174629	1.32404	1.18272	1.37852	0.153169			2.26115	1.69345	1.36429	1.36887	2.03374	1.08466							0	1	1	0	0	1	0				0	0	1	1	1	0	0						71.8034	14.8515	2.1493	0			0.165
	0.553139	4.23853	1.19072	1.98642	0.612674	1.22535			1.50137	0.254282	1.25367	1.18339	1.62699	0.542331							0	1	0	0	1	1	0				0	1	1	0	0	0	1						9.55713	20.6589	1.29059	2.58432			0.17
	0	0.0621643	0	1.01586	0	0.153169			1.2799	2.09979	1.31692	1.28239	0.949078	2.3049							0	1	0	1	1	0	0				1	0	1	1	0	0	0						11.781	11.7444	65.4145	0			0.175
	0	0.13993	0	1.19144	0	0.153169			0.0351077	0.0706027	1.12425	1.14088	0.135583	0.135583							0	1	0	1	0	0	1				0	0	1	0	0	1	1						10.6575	24.8933	0	0			0.18
	0.686029	0.262928	1.42542	1.20893	0.459506	0.306337			0.289516	0.185479	1.16923	1.65181	0.542331	0.135583							0	0	1	0	1	0	1				1	0	1	0	0	1	0						3.91277	1.53356	0	1.34549			0.185
	0.418564	0.0312186	1.09493	1.01363	1.07218	0.153169			0.393425	0.740704	1.27875	1.46055	0.406748	0.542331							1	0	0	1	0	1	0				0	0	1	1	1	1	0						24.2296	23.8474	13.7493	0			0.19
	0.0979196	0.0320568	1.09064	1.04883	0.153169	0.153169			0.211562	0.104384	1.28622	1.1177	0.271165	0.271165							0	0	1	1	0	1	0				0	1	1	1	1	0	0						4.42464	30.9737	7.44367	0			0.195
	0	0	0	0	0	0			0	0.443935	0	1.30281	0	0.406748							0	1	1	0	0	1	0				0	1	0	1	1	0	1						6.97856	42.1642	2.44815	2.0833			0.2
	0.395708	0.618955	1.77785	1.73165	0.153169	0.306337			0.56867	0.0701641	1.4297	1.12678	0.542331	0.135583							0	1	0	0	1	1	0				1	0	1	0	0	1	0						8.40604	11.5033	5.28695	4.22983			0.205
	0.0312341	0.973954	1.00902	1.88353	0.153169	0.306337			3.56363	16.745	1.58752	2.67164	1.76257	2.84724							0	1	0	1	1	0	0				0	0	1	1	1	1	0						1.31477	14.4718	0.787334	370.907			0.21
	0.0154375	0	0.994272	0	0.153169	0			2.4219	1.26821	1.58896	1.42545	0.677913	0.677913							0	1	0	1	0	0	1				0	1	1	1	1	0	0						10.0016	37.6295	62.7659	1.09214			0.215
	0.88862	0	1.0869	0	1.83802	0			0	0.403366	0	1.2162	0	0.542331							1	0	1	0	1	0	0				0	1	0	1	1	0	1						2.15893	44.6909	3.65895	5.40238			0.22
	4.60448	0	1.41654	0	2.9102	0			0.0747531	0	1.23131	0	0.135583	0							0	0	1	0	1	0	1				1	0	1	0	0	1	0						5.53458	34.9996	0	0.768907			0.225
	0.530668	0.0631478	1.75575	1.03136	0.306337	0.153169			0	0.502852	0	1.25452	0	0.677913							1	1	1	1	0	1	1	1	1	0	1	1	1	1	0	0	0	1	1	1			79.1051	41.8559	1.90776	0			0.23
	0	0	0	0	0	0			0	0.228317	0	1.19482	0	0.406748							1	1	1	1	1	0	1	1	1	1	1	1	1	1	1	0	0	0	1	1			10.8479	30.1379	1.58579	0			0.235
	0	0	0	0	0	0			0.486418	0	1.20545	0	0.542331	0							1	1	1	1	1	1	0	1	1	1	1	1	1	1	1	1	0	0	0	1			1.3258	1.86682	0	1.39998			0.24
	0	1.322	0	1.42969	0	0.765843			0.641686	10.7181	1.24017	2.05539	0.677913	2.44049							0	0	0	0	0	0	0	1	0	0	1	1	1	1	1	1	1	0	0	0			10.0701	18.8132	11.3819	0			0.245
	0	0.0478794	0	1.03938	0	0.153169			0.613871	1.86852	1.19263	1.54527	0.949078	0.949078							0	1	1	1	1	1	1	1	0	1	1	1	1	1	1	1	1	1	0	0			5.30367	11.849	0	0.519518			0.25
	0	0	0	0	0	0			0.369772	0.127292	1.21276	1.18091	0.542331	0.271165							1	0	1	1	1	1	1	1	1	0	0	0	0	0	0	0	0	0	0	1			4.64746	103.921	0	0			0.255
	0.0484365	3.12879	1.06828	1.64873	0.153169	1.07218			0.199193	0	1.17652	0	0.271165	0							0	0	1	0	0	0	0	0	0	0	0	1	1	1	1	1	1	1	1	1			20.2065	58.5141	0	0			0.26
	0.22583	0.357463	1.1554	1.14695	0.459506	0.306337			3.12077	1.83108	1.59763	1.42026	1.08466	0.949078							1	0	0	1	0	0	0	0	0	0	1	0	1	1	1	1	1	1	1	1			10.738	59.5225	0	4.23946			0.265
	0.655176	0	1.27462	0	0.612674	0			0.982373	1.74721	1.33573	1.26659	0.813496	1.62699							0	0	1	1	0	1	1	1	1	1	1	1	0	1	1	1	1	1	1	1			14.1573	37.3937	0	0			0.27
	0.442755	0.23906	1.09175	1.1474	0.919011	0.306337			0.265726	0.279113	1.21617	1.11233	0.406748	0.677913							1	0	0	1	1	0	1	1	1	1	1	1	1	0	1	1	1	1	1	1			2.70206	36.1933	8.65322	0			0.275
	1.23487	0.53874	1.30665	1.18653	1.22535	0.612674			1.6249	2.12857	1.24431	1.34384	2.03374	1.49141							1	1	0	0	1	1	0	1	1	1	0	0	0	0	1	0	0	0	0	0			8.97357	65.0635	0	1.42216			0.28
	8.0888	0	1.48907	0	4.13555	0			0.609451	0.323042	1.42579	1.15755	0.406748	0.677913							1	1	1	0	0	1	1	0	1	1	1	0	0	0	0	1	0	0	0	0			10.0759	58.6175	25.4117	25.8536			0.285
	0.270531	0.237448	1.23483	1.14886	0.306337	0.306337			0	0.0713512	0	1.14875	0	0.135583							0	0	0	0	1	1	0	0	1	0	1	1	0	0	0	0	1	0	0	0			75.0028	64.9759	0	5.79598			0.29
	0.393458	0	1.16856	0	0.765843	0			0.551044	1.06437	1.34594	1.3985	0.271165	0.406748							0	1	1	1	1	0	0	1	1	0	0	0	0	1	1	1	1	0	1	1			6.40907	66.0292	3.73383	0			0.295
	0.334402	0	1.07823	0	0.919011	0			4.30737	3.28524	1.52775	1.48541	1.76257	0.949078							1	0	1	1	1	1	0	0	1	1	1	0	0	0	1	1	1	1	0	1			12.3612	2.04115	0	6.18288			0.3
	7.11401	0	1.44594	0	4.13555	0			0.304111	0.341332	1.20689	1.24518	0.542331	0.542331							1	1	0	1	1	1	1	0	0	1	1	1	0	0	0	1	1	1	1	0			19.467	15.7576	0	0			0.305
	0.583581	0.492572	1.15473	1.12596	1.37852	0.612674			0.23758	0.861973	1.19906	1.21175	0.406748	1.08466							1	1	1	0	1	1	1	1	0	0	1	1	1	0	0	0	1	1	1	1			71.0566	2.75148	0	0			0.31
	0.103943	0	1.211	0	0.153169	0			0	0.783112	0	1.21105	0	1.22024							1	1	1	1	0	1	1	1	1	0	1	1	1	1	0	0	0	1	1	1			20.5585	53.8543	0	0.759047			0.315
	0.0468573	0	1.01058	0	0.306337	0			0	0	0	0	0	0							1	0	0	1	0	0	1	0			0	0	1	1	1	0	1	0					5.80161	56.9934	0	10.7038			0.32
	1.58902	0.0153897	1.17582	0.99119	1.68485	0.153169			0.0526288	0.106491	1.12462	1.1288	0.135583	0.271165							0	0	1	1	0	1	1	0			0	1	1	0	0	0	1	0					27.3155	35.0784	0	1.79629			0.325
	1.45723	0.510573	1.1517	1.32956	1.99119	0.306337			0.252097	0.598611	1.14525	1.25759	0.677913	0.813496							0	1	1	0	0	1	0	0			0	1	0	0	1	1	1	0					44.4493	78.8744	0	15.2048			0.33
	0.735169	1.13806	1.17771	1.43654	1.22535	0.612674			0.114372	0.322016	1.29683	1.25864	0.135583	0.406748							0	1	0	0	1	1	0	1			0	1	0	1	1	0	0	0					14.9407	66.0765	0	0.788806			0.335
	6.2219	0.0812691	1.31285	1.07796	5.05456	0.153169			0.0881695	0.0940144	1.13189	1.24425	0.271165	0.135583							1	0	1	0	0	1	1	0			0	1	0	1	0	0	1	1					38.2391	42.9357	0	1.7751			0.34
	0.234818	0.328675	1.11533	1.11674	0.459506	0.306337			0	0	0	0	0	0							0	0	1	0	1	1	0	0			1	0	1	0	1	0	0	1					120.111	33.9694	3.33349	0			0.345
	2.54387	0	1.20212	0	2.9102	0			0.715604	0.496776	1.23456	1.18455	0.813496	0.542331							0	1	1	0	1	0	0	1			1	1	0	1	0	1	0	0					17.2107	34.0114	2.2468	6.42936			0.35
	1.77551	0.164664	1.1709	1.06482	3.06337	0.306337			0.0906407	0.471075	1.14212	1.19901	0.271165	0.677913							1	0	1	1	0	1	0	0			0	0	0	1	0	1	0	1					65.2909	89.5775	0	16.2284			0.355
	3.29067	7.43876	1.33877	1.60164	2.75703	3.06337			0	0.525608	0	1.36618	0	0.406748							0	0	1	0	0	1	0	1			1	0	0	0	1	0	1	0					19.7088	25.3302	0	1.73009			0.36
	0.371974	0.16253	1.18496	1.07813	0.612674	0.306337			0	0	0	0	0	0							1	0	0	1	0	0	1	0			0	0	1	1	1	0	1	0					70.4522	15.8307	2.82713	0			0.365
	0.689525	0.119639	1.1252	1.19955	1.53169	0.153169			0.600291	0.135482	1.23777	1.30496	0.677913	0.135583							0	0	0	1	0	1	0	0	1		0	1	0	0	0	0	1	0	1				14.8375	67.4736	0	1.29588			0.37
	0.041817	12.8123	1.00891	1.82977	0.153169	3.67604			2.28165	1.45238	1.32535	1.35977	2.03374	1.08466							1	0	0	0	1	0	1	0	0		1	0	1	0	0	0	0	1	0				4.33934	60.6506	1.83841	0			0.375
	0.758861	0.215989	1.14204	1.1639	1.37852	0.306337			0.629534	0.615551	1.20036	1.31048	1.08466	0.813496							0	0	1	1	1	0	1	0	1		0	0	1	0	1	1	1	1	0				5.93036	57.7026	29.3438	3.76631			0.38
	0.015501	0.0934547	0.998359	1.00724	0.153169	0.306337			0.0946285	0.0343837	1.26248	1.09378	0.135583	0.135583							1	0	0	1	1	1	0	1	0		0	1	1	0	1	0	0	0	0				13.2946	42.4693	0	1.41899			0.385
	1.19509	0	1.24163	0	1.37852	0			0.095518	0.373236	1.26786	1.18968	0.135583	0.677913							0	0	1	1	0	0	0	1	0		0	1	0	0	1	0	1	1	1				7.63653	52.7271	6.07884	0			0.39
	0.0806448	0.031375	1.03273	1.02391	0.306337	0.153169			0.521685	0.609197	1.2023	1.20358	0.949078	0.949078							0	1	1	0	0	1	1	1	0		1	0	1	0	0	1	0	1	1				7.79051	34.651	0	0			0.395
	0.710537	12.4412	1.22286	1.93571	0.765843	3.21654			0.331484	0.480881	1.45671	1.32212	0.271165	0.542331							0	1	0	0	1	1	0	0	0		1	1	0	1	0	0	1	0	1				20.6061	14.2311	0	0			0.4
	3.54507	0.638492	1.21323	1.08657	5.05456	0.765843			0.738712	0.487762	1.25257	1.15938	1.22024	0.949078							0	1	0	1	1	0	0	1	1		1	1	1	0	1	0	0	1	0				11.1748	90.0961	0	101.423			0.405
	0.340026	1.25276	1.16947	1.2193	0.306337	1.07218			0	0.123932	0	1.1322	0	0.271165							1	0	1	0	1	1	0	0	1		0	0	0	0	1	0	1	1	0				11.9752	40.8923	0	3.13899			0.41
	1.48806	0.722391	1.1575	1.31941	2.4507	0.765843			0.0886917	0.904368	1.13335	1.31079	0.271165	1.08466							1	1	0	1	0	1	1	0	0		0	1	1	1	1	0	1	0	0				6.05912	79.8452	2.12725	13.9212			0.415
	0.312192	0.11759	1.244	1.1421	0.459506	0.153169			0.750528	0.414975	1.57734	1.17049	0.406748	0.677913							0	0	0	1	0	1	0	0	1		0	1	0	0	0	0	1	0	1				23.7999	54.9183	1.01456	1.31765			0.42
	0.817538	0.505473	1.12565	1.10818	1.22535	0.919011			2.22839	0.395197	1.72397	1.28168	0.813496	0.406748							0	1	0	1	0	1					0	0	0	0	1	1							11.3731	51.6422	1.87092	0.779986			0.425
	0.790546	0.318536	1.13032	1.13655	1.22535	0.459506			0	3.09486	0	1.39823	0	1.62699							1	0	1	0	1	0					1	0	0	0	0	1							60.4621	39.4958	1.3312	0			0.43
	0.0157145	4.47817	1.01211	1.34927	0.153169	2.75703			0.319942	0.339706	1.27531	1.2598	0.406748	0.406748							0	0	1	0	1	0					1	1	0	0	0	0							7.78621	68.0261	0.25476	9.37504			0.435
	0.22735	0	1.05602	0	0.612674	0			1.86091	0.578827	1.22963	1.26082	2.3049	0.949078							0	1	1	0	1	0					0	0	0	1	1	1							50.6586	82.8119	1.56197	3.88227			0.44
	8.06038	3.70279	1.25758	1.67053	9.03694	1.83802			0	0.352455	0	1.19221	0	0.677913							0	1	0	0	1	0					1	0	0	0	1	1							32.7013	33.5397	8.96132	0			0.445
	0.710101	1.08509	1.12721	1.34022	1.22535	0.765843			0	0.14308	0	1.40997	0	0.135583							0	1	0	1	1	0					1	1	0	0	0	1							10.9653	132.351	2.3349	62.9308			0.45
	0.89407	0.548988	1.22181	1.20433	0.919011	0.612674			0.536124	0.555174	1.20283	1.18982	0.677913	0.949078							0	1	0	1	0	0					1	1	1	0	0	0							22.9051	43.1244	0.525133	3.68315			0.455
	6.35433	1.08373	1.3116	1.29436	4.28872	0.765843			0.490447	0.0345412	1.316	1.09945	0.406748	0.135583							0	1	0	1	0	1					0	0	0	0	1	1							4.95844		2.30144	1.67098			0.46
	0.468203	1.05313	1.29513	1.64979	0.612674	0.459506			0	0	0	0	0	0																													6.18029		0	0			0.465
	0.946742	0	1.08106	0	2.4507	0			0.0924882	0.109713	1.22641	1.15999	0.135583	0.271165																													10.7882		0.251463	1.29579			0.47
	1.89223	2.04246	1.21089	1.40115	2.9102	1.37852			0	0.471593	0	1.22149	0	0.813496																													2.81376		0.763263	2.16488			0.475
	1.4611	0.550696	1.16719	1.0879	2.29753	1.07218			0.428478	0.0709208	1.20028	1.15217	0.677913	0.135583																													12.7906		0.255975	8.30744			0.48
	4.19557	2.40657	1.36669	1.29403	2.29753	1.68485			0.0958234	0.105891	1.27164	1.12021	0.135583	0.271165																													96.4369		3.70332	0			0.485
	1.83631	8.41264	1.138	1.39731	2.9102	5.05456			0	0.0937568	0	1.24083	0	0.135583																													10.396		0.251144	1.66854			0.49
	3.03742	1.00085	1.1643	1.24617	5.3609	1.99119			0.035559	0.436414	1.13102	1.2735	0.135583	0.406748																													15.4694		17.9995	0			0.495
	4.36222	8.16921	1.20135	1.33349	6.89258	11.1813			0.763384	0.3464	1.24588	1.2167	0.949078	0.406748																													41.2363		2.94006	4.75322			0.5
	1.86854	9.2691	1.20379	1.36659	2.4507	12.5598			3.68612	0.93305	1.37259	1.37439	2.44049	0.813496																													47.2481		0	0			0.505
	1.08761	1.27342	1.11198	1.11534	2.29753	2.9102			0.323459	0.36577	1.50976	1.18878	0.271165	0.677913																													15.9979		8.50711	1.06399			0.51
	1.2621	1.31657	1.11219	1.12229	2.4507	2.60386			0.291015	0.0882458	1.18112	1.12334	0.542331	0.271165																													34.7992		1.36837	0			0.515
	0.0154179	0	0.993009	0	0.153169	0			0	0	0	0	0	0																													15.265		0	7.28332			0.52
	0.949677	3.68048	1.17511	1.29124	1.68485	3.67604			0.398555	1.0796	1.15845	1.38813	0.677913	0.813496																													40.2366		2.38514	0			0.525
	0.131947	0.457418	1.08383	1.05924	0.459506	1.22535			0.803918	0.230675	1.2045	1.22389	1.08466	0.271165																													33.0161		1.34229	2.36304			0.53
	1.02146	0.148038	1.13989	1.30681	1.68485	0.153169			0.978252	0.284517	1.30667	1.13909	0.677913	0.677913																													131.759		0	3.54243			0.535
	0.356165	0.601363	1.11675	1.06099	0.765843	1.99119			0.554164	0.185846	1.3327	1.44901	0.542331	0.135583																													41.4374		0	2.66968			0.54
	2.53153	0.486669	1.44844	1.26653	1.99119	0.612674			0.711259	0.402362	1.28628	1.18487	0.949078	0.813496																													30.8227		0.787541	6.86872			0.545
	1.105	1.74973	1.23228	1.20159	1.53169	3.21654			0.0537956	1.06087	1.15566	1.34171	0.135583	1.08466																													29.9118		0	1.3524			0.55
	0.543242	0.273627	1.17586	1.11177	0.919011	0.612674			0.117265	0.265416	1.32669	1.23292	0.135583	0.406748																													49.4768		9.15291	6.12545			0.555
	1.88801	1.0358	1.25846	1.18615	1.53169	1.68485			0.633001	0	1.21823	0	0.949078	0																													51.8782		2.39636	0			0.56
	4.0977	5.71815	1.2476	1.53278	3.67604	3.06337			0.398871	1.30052	1.21283	1.31928	0.542331	0.949078																													61.3981		1.35004	6.97455			0.565
	0.0792304	0.7049	1.02207	1.22538	0.459506	0.612674			0	0	0	0	0	0																													5.45988		0	23.5313			0.57
	1.67692	2.79534	1.29688	1.28863	1.68485	2.60386			0	0.0523861	0	1.10983	0	0.271165																													21.9445		17.0498	52.1144			0.575
	0.698204	2.21924	1.12753	1.19714	1.37852	3.21654			1.08355	0.473315	1.27365	1.21416	1.49141	0.813496																													70.2502		6.36031	4.31836			0.58
	1.93735	0.940922	1.18334	1.22209	3.36971	1.37852			0.457926	0.215681	1.25986	1.14022	0.542331	0.677913																													20.6471		2.14692	1.29866			0.585
	3.18484	10.7334	1.17856	1.41779	5.66724	12.2535			0.324174	0.053396	1.3906	1.14654	0.271165	0.135583																													1.27395		0	1.43784			0.59
	3.76928	1.43107	1.19513	1.19646	5.51407	2.75703			0.382091	1.81749	1.22398	1.35059	0.135583	0.677913																													27.0737		5.09622	9.04745			0.595
	0.141497	1.13912	1.01496	1.19544	0.459506	1.83802			0	0.261652	0	1.23284	0	0.135583																													33.4126		0	9.41701			0.6
	1.06499	0.901979	1.2279	1.19431	1.37852	1.22535			0.148177	3.13528	1.22119	1.304	0.135583	2.44049																													45.3642		0	7.86539			0.605
	0.335186	0.417945	1.13887	1.09483	0.612674	1.22535			0.540859	3.16622	1.25081	1.31046	0.813496	2.98282																													95.0431		0	0			0.61
	0.384056	0.690728	1.1983	1.13544	0.612674	1.53169			1.01653	0.447079	1.26402	1.15287	1.22024	0.949078																													63.0619		0	0			0.615
	0.488216	2.56565	1.07332	1.22193	1.53169	3.36971			0	4.1441	0	1.33319	0	2.71165																													131.296		0.774767	5.33128			0.62
	0.846013	0.559434	1.07079	1.24208	1.99119	0.765843			0	1.83625	0	1.53122	0	0.949078																													63.3867		6.259	0			0.625
	0.827637	0.222899	1.14548	1.1766	1.22535	0.306337			0	0.272574	0	1.25283	0	0.406748																													118.812		0	1.82251			0.63
	0.265491	1.06567	1.16518	1.14599	0.459506	2.14436			0	0.107332	0	1.1616	0	0.135583																															0	1.0139			0.635
	2.9006	17.6504	1.30962	1.87465	3.06337	6.43308			0.578251	0.245035	1.1537	1.1939	1.08466	0.406748																															1.32313	3.08886			0.64
	6.121	12.1748	1.59969	1.72199	2.9102	4.13555			0.55728	1.62683	1.25288	1.21132	0.677913	1.76257																															0.251909	0			0.645
	0.238273	0.937435	1.02849	1.19681	0.919011	1.53169			0	3.26175	0	1.31571	0	3.66073																															0	0			0.65
	0.111881	0.532156	1.0294	1.10813	0.612674	1.07218			0.439552	0.517279	1.23264	1.2794	0.677913	0.813496																															3.16453	0			0.655
	1.66208	0.47653	1.50579	1.05566	1.22535	1.37852			1.8892	1.75398	1.27166	1.26391	2.16932	1.76257																															52.8698	11.9463			0.66
	0.212443	1.16576	1.15356	1.17915	0.459506	2.4507			0.603933	1.6587	1.47114	1.52885	0.406748	0.677913																															1.88125	3.12057			0.665
	3.71181	4.74383	1.17614	1.30363	6.12674	5.05456			0.568613	1.0402	1.25823	1.27521	0.677913	1.22024																															1.6472	0			0.67
	2.01035	1.82957	1.27714	1.21936	2.4507	2.14436			0.290175	0	1.30377	0	0.135583	0																															0.260456	0			0.675
	0.395895	1.47896	1.099	1.24865	0.919011	1.99119			0.811017	0.801297	1.29018	1.28031	1.08466	0.949078																															0	28.5084			0.68
	2.05123	1.94645	1.18971	1.26647	3.06337	2.14436			1.41402	5.39681	1.26109	1.66602	1.49141	1.89816																															0.513362	0			0.685
	1.04637	1.33668	1.20304	1.1642	1.83802	2.60386			0.901915	8.96487	1.24108	1.47011	1.22024	5.42331																															0	3.77472			0.69
	0.764787	0.692612	1.16025	1.22386	0.919011	0.612674			0.803857	6.61396	1.26733	1.47105	0.949078	4.20306																															0	282.052			0.695
	1.34719	0.317578	1.15013	1.07103	2.29753	0.765843			0	0.388093	0	1.31982	0	0.406748																															0.250359	3.69707			0.7
	5.83477	2.48726	1.30298	1.25561	7.04575	3.82921			1.70385	7.23037	1.36769	1.65518	1.62699	3.38957																															4.68288	0.763636			0.705
	1.17589	2.33121	1.14787	1.2298	2.60386	3.67604			0.726961	5.45783	1.26177	1.56572	0.949078	2.71165																															3.00962	9.07794			0.71
	2.72878	1.49414	1.23718	1.20022	3.36971	1.37852			0.284574	0.145002	1.12883	1.15935	0.813496	0.271165																															4.90669	1.38241			0.715
	0.917221	0.844457	1.19349	1.11968	1.22535	1.53169			0	0	0	0	0	0																															9.41017	0.512924			0.72
	0.0829286	0.163903	1.07325	1.06788	0.306337	0.459506			0.104966	0.505182	1.12296	1.19437	0.271165	0.542331																															8.08085	35.384			0.725
	3.89136	0.841649	1.30197	1.10953	4.13555	1.83802			0.11627	0.199626	1.31088	1.16938	0.135583	0.406748																															33.1622	0			0.73
	0.442911	3.65512	1.19646	1.24333	0.765843	4.59506			0	0.140706	0	1.13211	0	0.271165																															25.2736	7.10658			0.735
	2.78494	1.00822	1.27252	1.19604	3.67604	1.99119			0.0355432	0	1.14204	0	0.135583	0																															0	2.91022			0.74
	1.42404	0.0632719	1.16343	1.0241	2.75703	0.306337			0	0.22732	0	1.11421	0	0.677913																															11.8025	45.5945			0.745
	5.10973	2.08105	1.338	1.27686	3.82921	2.60386			0.574591	1.05666	1.36149	1.27065	0.542331	1.22024																															4.53188	8.90409			0.75
	0.543215	0	1.14695	0	1.07218	0			0	0.741706	0	1.29617	0	0.542331																															53.626	1.28816			0.755
	0.624049	0.538203	1.10756	1.11494	1.37852	1.83802			0	0.15313	0	1.27966	0	0.135583																															13.4707	1.32426			0.76
	7.29395	1.095	1.25583	1.18759	9.34328	2.14436			0.183232	0.0750822	1.1742	1.22435	0.406748	0.135583																															3.34883	8.77027			0.765
	0.478001	2.41779	1.10711	1.19655	1.22535	3.52288			0	0.0171557	0	1.08877	0	0.135583																															1.64352	1.38252			0.77
	1.97353	0.382844	1.26022	1.12578	2.4507	0.765843			0	0	0	0	0	0																															9.01013	1.39552			0.775
	3.10997	1.84777	1.20967	1.326	4.59506	1.53169			0.336756	1.47827	1.18601	1.27672	0.677913	1.76257																															0	10.9652			0.78
	2.34753	0.536258	1.21862	1.11071	3.36971	1.53169			0.398435	0.569698	1.24356	1.19554	0.677913	1.08466																															6.81803	0			0.785
	4.31272	0.383538	1.24499	1.15503	5.3609	0.919011			0	0.0346914	0	1.10226	0	0.135583																															1.59502	7.83278			0.79
	2.65774	0.0632004	1.41565	1.04551	1.53169	0.153169			0.114205	1.59812	1.27416	1.31748	0.135583	1.35583																															0	1.35125			0.795
	0.472879	0	1.06501	0	0.765843	0			0	1.32816	0	1.41631	0	0.677913																															10.6722	4.72574			0.8
	0.0475462	0	1.06686	0	0.153169	0			0.0973413	0	1.30976	0	0.135583	0																															1.69314	5.8229			0.805
	0.16123	0	1.27114	0	0.153169	0			0	0	0	0	0	0																															3.82498	1.71325			0.81
	2.00756	0.0484751	1.23137	1.06006	2.75703	0.153169			0	0.0172808	0	1.09671	0	0.135583																															0.681162	5.82752			0.815
	5.89786	11.114	1.33814	1.93347	4.44189	2.75703			0.128665	0.629564	1.17187	1.21593	0.271165	0.949078																															11.574	8.82347			0.82
	0.541158	0	1.22736	0	0.765843	0			0.197696	0.0524979	1.14764	1.12129	0.542331	0.135583																															16.6386	13.177			0.825
	0.180493	0	1.11241	0	0.306337	0			0.819599	0.152578	1.22661	1.23485	1.22024	0.271165																															6.25592	0			0.83
	0.738894	0.260136	1.16718	1.12519	0.612674	0.306337			0.0699497	0.326432	1.12595	1.28137	0.135583	0.406748																															6.44877	0			0.835
	0	0	0	0	0	0			0.375079	1.14523	1.21311	1.34268	0.677913	1.08466																															2.62628	5.47992			0.84
	1.62173	0	1.23863	0	1.22535	0			0.933446	4.1436	1.46987	1.61803	0.677913	1.35583																															1.77932	0			0.845
	0.701701	0	1.15226	0	1.07218	0			0.169236	0.797112	1.19424	1.55152	0.406748	0.542331																															29.6082	1.04866			0.85
	3.83831	0	1.24775	0	3.82921	0			0	0.803821	0	1.53227	0	0.406748																															0.25066	0			0.855
	0.0789652	0.978016	1.05943	1.26674	0.153169	0.306337			0.0522278	1.01098	1.11721	1.29197	0.135583	1.08466																															29.6007	0.254104			0.86
	17.001	0	1.56829	0	7.04575	0			0	0.0926105	0	1.22199	0	0.135583																															3.3938	3.48837			0.865
	10.7788	7.93318	1.68104	1.63326	3.21654	2.60386			0.071777	0.99291	1.18378	1.25235	0.135583	1.35583																															1.66178	2.57665			0.87
	0.995532	0	1.12252	0	1.53169	0			0	0	0	0	0	0																															0	1.9819			0.875
	4.76312	0.628187	1.27593	1.34526	3.67604	0.306337			0.774738	0.936618	1.78735	1.22529	0.271165	1.35583																															0.78649	16.606			0.88
	0	0	0	0	0	0			0.32534	0.185637	1.14988	1.21209	0.542331	0.271165																															0.513186	41.6052			0.885
	4.01585	15.0965	1.75022	2.12076	1.22535	3.82921			0	0.187886	0	1.19295	0	0.271165																															6.59694	20.9238			0.89
	0.134156	0	1.12883	0	0.306337	0			0.0728257	0.252164	1.18997	1.15989	0.135583	0.406748																															0	0.779982			0.895
	1.82837	0	1.21948	0	2.14436	0			0.383022	2.70474	1.23311	1.36644	0.677913	2.16932																															23.7087	1.03764			0.9
	0.386594	0	1.0418	0	1.37852	0			1.76958	1.59674	1.47806	1.32845	0.813496	0.949078																															0	17.5549			0.905
	0.673167	0.154075	1.09732	1.03413	1.99119	0.306337			0.396713	0.50706	1.22815	1.27632	0.542331	0.677913																															0	3.77419			0.91
	0.12591	0.317333	1.01925	1.35693	0.612674	0.153169			0	0	0	0	0	0																															40.9743	10.7779			0.915
	0	0	0	0	0	0			0.0931292	0.227432	1.22964	1.33495	0.135583	0.271165																															14.3455	5.75699			0.92
	0.109234	0.163423	1.29207	1.06726	0.153169	0.459506			0	0.0972129	0	1.30772	0	0.135583																															157.488	1.284			0.925
	0.0969305	0.465817	1.08468	1.30562	0.153169	0.306337			0	0.220695	0	1.17295	0	0.406748																															41.2334	0			0.93
	1.81767	1.3331	1.26629	1.29231	1.37852	1.07218			0	0.160011	0	1.14887	0	0.271165																															0.518061	0.511116			0.935
	0	0.062761	0	1.03911	0	0.153169			0.11081	0.833809	1.21813	1.20456	0.135583	1.08466																															0	3.46845			0.94
	0.0153882	0	0.991097	0	0.153169	0			0	0.110196	0	1.21848	0	0.135583																															0	42.8912			0.945
	1.64336	0.410565	1.1413	1.3961	2.4507	0.153169			0.498516	0.361618	1.3506	1.19938	0.406748	0.271165																															0	0.508389			0.95
	7.37369	0.864396	1.50093	1.22464	3.52288	0.765843			0	0.393037	0	1.35604	0	0.271165																															8.95906	3.42726			0.955
	0.244808	0	1.14634	0	0.459506	0			0	0.0537289	0	1.14893	0	0.135583																															77.5712	2.07721			0.96
	1.54615	0.494396	1.18555	1.83792	1.37852	0.153169			0	0	0	0	0	0																															0.759719	0			0.965
	1.56827	0.0634911	1.56892	1.03623	0.765843	0.153169			0	0.203346	0	1.18247	0	0.406748																															3.93142	13.9883			0.97
	3.87142	2.32441	1.15873	1.24422	5.3609	1.53169			0.0173924	0.017202	1.10379	1.09171	0.135583	0.135583																															11.8439	1.66515			0.975
	1.81721	0.60606	1.31269	1.22894	1.37852	0.459506			0.423194	0.890146	1.21174	1.31023	0.677913	0.949078																															0	4.04966			0.98
	0.550038	0.2263	1.09011	1.12984	1.22535	0.306337			0.071396	0.492237	1.16278	1.17188	0.135583	0.677913																															23.2424	4.18261			0.985
	0.522258	0	1.11566	0	0.765843	0			0	0.471584	0	1.27838	0	0.406748																															1.84638	8.6359			0.99
	0.0840052	0	1.12046	0	0.153169	0			0.161741	0	1.14226	0	0.406748	0																															2.13562	0			0.995
	0.844081	0	1.20935	0	0.765843	0			0	0	0	0	0	0																															1.05659	2.17082			1
	0.456973	0	1.08618	0	0.765843	0			0.238766	0.360895	1.15162	1.14662	0.542331	0.813496																															6.44144	1.73674
	0.150294	0	1.12672	0	0.306337	0			0.242466	0.163581	1.24484	1.15582	0.271165	0.406748																															10.7233	2.94024
	0.113654	0.125868	1.28814	1.01914	0.153169	0.306337			0.176362	0.258482	1.12712	1.18344	0.542331	0.542331																															0.829631	0
	0	0	0	0	0	0			0.135653	0.978471	1.33629	1.29089	0.135583	1.08466																															3.29804	11.2835
	0.755407	0	1.14973	0	0.765843	0			0.182729	0.873057	1.40867	1.26643	0.135583	0.949078																															0	0.505801
	0.32457	0	1.11195	0	0.765843	0			0.345989	0.156748	1.23546	1.36554	0.542331	0.135583																															4.47469	3.28997
	0.0483351	0	1.05617	0	0.153169	0			0.303958	1.34671	1.15463	1.30963	0.677913	1.49141																															0.786056	7.85134
	0.208348	0	1.27381	0	0.306337	0			0	0	0	0	0	0																															6.61225	36.5109
	0.102018	0	1.17373	0	0.153169	0			0	0.135224	0	1.31151	0	0.135583																															4.30582	11.743
	1.40616	0.0314891	1.16614	1.02691	1.83802	0.153169			0.565039	1.1173	1.2288	1.28506	0.813496	1.35583																															0	13.8495
	0.146425	0	1.08523	0	0.306337	0			0.75178	0.450281	1.30568	1.25048	0.813496	0.542331																															0	0
	0.0777817	0	1.00732	0	0.306337	0			0	0.0782119	0	1.30091	0	0.135583																															0	0.506744
	0.879238	0.808517	1.13871	1.22977	1.37852	0.765843			1.13662	0.363776	1.20975	1.149	1.35583	0.949078																															4.97351	0
	3.85325	1.65294	1.70058	1.88439	1.22535	0.459506			7.11298	0.656478	1.37004	1.17529	4.88097	1.08466																															3.38504	8.96866
	0.224626	0	1.1743	0	0.306337	0			0	0.74631	0	1.34374	0	0.677913																															0	3.47104
	0	0.225801	0	1.16157	0	0.306337			0.549321	0.232523	1.27515	1.24092	0.406748	0.406748																															56.5552	7.62183
	0	0.0153486	0	0.988545	0	0.153169			0.522148	1.1463	1.21872	1.2882	0.813496	1.22024																															2.18417	32.5569
	0.364871	0.115497	1.37741	1.07868	0.153169	0.153169			0.46611	0.457209	1.19954	1.20195	0.813496	0.949078																															1.04548	0
	0.304403	0.223442	1.133	1.03817	0.459506	0.306337			0	0.0521782	0	1.11365	0	0.135583																															1.57438	0
	0.0824042	0.328704	1.10747	1.39503	0.153169	0.306337			0.432699	0.334747	1.41925	1.23467	0.271165	0.406748																															9.6529	4.25173
	0.0482832	0	1.0635	0	0.153169	0			1.63226	4.46821	1.3142	1.36146	2.03374	3.79631																															44.0565	11.7453
	0	0	0	0	0	0			0.470138	2.64378	1.3894	1.3137	0.406748	2.98282																															134.199	8.09635
	0.152301	0.0153543	1.3877	0.988909	0.153169	0.153169			0.0925664	0.430089	1.16768	1.21231	0.271165	0.542331																															3.23946	10.3915
	0	0	0	0	0	0			0.447399	0.15894	1.34949	1.35536	0.542331	0.135583																															3.76068	8.44825
	0.526381	0	1.31367	0	0.459506	0			0.870497	3.55534	1.30707	1.36101	0.813496	2.57607																															7.60432	8.14187
	0.0483478	0	1.05838	0	0.153169	0			0.72821	0.467982	1.27287	1.2957	1.08466	0.542331																															9.21081	0
	0.262395	0	1.1202	0	0.459506	0			0.419264	1.38105	1.23094	1.36746	0.677913	1.22024																															1.30988	0
	0	0	0	0	0	0			1.09858	0.992182	1.23061	1.26498	1.35583	1.22024																															2.31952	1.69871
	0.270564	0.918572	1.09029	1.37822	0.612674	0.612674			0.829515	0.635627	1.35844	1.29931	0.949078	0.813496																															48.6039	0.519286
	0.0315049	0.160745	1.01689	1.25656	0.153169	0.153169			2.84772	1.09692	1.33176	1.25713	2.84724	1.62699																															13.6524	8.39479
	0	0	0	0	0	0			2.79892	1.03268	1.33883	1.23012	2.44049	1.49141																															36.9823	2.67703
	0.561904	0	1.26002	0	0.612674	0			1.43215	0.728724	1.33333	1.23856	1.76257	0.949078																															5.53871	0
	0	0.229499	0	1.0933	0	0.306337			2.12003	2.02254	1.31406	1.23193	2.16932	2.3049																															2.30485	0
	1.05658	1.01439	1.25934	1.25385	1.07218	0.765843			0	0.15849	0	1.3516	0	0.135583																															7.95259	1.8798
	0.147115	0.185407	1.07898	1.28248	0.306337	0.153169			1.13902	6.36778	1.29385	1.64753	1.35583	2.03374																															8.84847	1.02197
	0.562407	0	1.1994	0	0.612674	0			2.14576	1.22525	1.4159	1.5071	1.35583	0.542331																															10.1652	2.47255
	0.117119	0	1.11007	0	0.153169	0			0.317215	2.10309	1.25985	1.29082	0.406748	2.57607																															7.70276	0
	0.0973528	0	1.07201	0	0.306337	0			0.0533868	0.162177	1.14991	1.18706	0.135583	0.271165																															8.81497	0
	0.457015	0	1.10863	0	0.765843	0			0.784018	0.871714	1.30041	1.31938	0.949078	0.949078																															1.28627	0
	0.163626	0.0157313	1.08995	1.01319	0.306337	0.153169			0.477381	1.3566	1.39369	1.36872	0.406748	1.08466																															16.2163	10.9835
	0.404991	0	1.10172	0	0.765843	0			0.0710222	1.48928	1.12925	1.28382	0.271165	0.813496																															77.5869	8.02559
	0	0.167534	0	1.3283	0	0.153169			0.0519539	2.0332	1.10242	1.3203	0.271165	1.89816																															1.57891	0
	4.00826	0.270695	1.42823	1.38302	1.68485	0.153169			0.693309	7.03498	1.21569	1.41643	0.949078	3.52515																															3.9877	10.6392
	0.254638	0.099466	1.28208	1.12268	0.153169	0.153169			1.08185	4.5514	1.35668	1.48452	1.08466	2.3049																															25.1854	12.1192
	0.0828802	0	1.12974	0	0.153169	0			2.88598	0	1.38077	0	2.16932	0																															8.95962	10.1293
	0.222503	2.11325	1.03308	1.88282	0.459506	0.459506			0.732637	0.127095	1.28343	1.18946	0.406748	0.135583																															1.26699	5.0935
	0	0.319262	0	1.27953	0	0.306337			1.61063	2.85308	1.26186	1.61887	1.76257	1.08466																															14.322	8.01582
	1.23286	0	1.11282	0	1.37852	0			0.348631	2.00142	1.17164	1.57737	0.813496	1.08466																															0	1.06664
	0	0.0467496	0	1.01246	0	0.153169			4.00507	3.19784	1.34129	1.38195	3.1184	2.16932																															5.94341	7.04302
	0	0	0	0	0	0			1.20156	0.724417	1.24413	1.44907	1.62699	0.542331																															4.40723	3.83748
	0	0	0	0	0	0			0.258329	0.935707	1.23799	1.22824	0.271165	1.08466																															7.44436	4.52603
	0	0	0	0	0	0			0.548652	1.56702	1.2234	1.33313	0.949078	1.49141																															2.66533	5.94084
	1.4555	0.783232	1.41899	1.38041	0.919011	0.612674			5.2566	2.72786	1.4148	1.36152	3.25398	2.16932																															0	14.5143
	0	0	0	0	0	0			0.0730073	0.511742	1.18276	1.18811	0.135583	0.949078																															28.961	9.82939
	0	0	0	0	0	0			0.122949	0	1.13126	0	0.271165	0																															8.84206	82.7315
	3.6831	12.7899	1.24539	2.17809	2.9102	2.75703			0.787359	0.661775	1.29459	1.25515	0.949078	0.949078																															0	6.80757
	0	0.0468308	0	1.01006	0	0.153169			0.737703	1.3238	1.27284	1.39587	0.949078	0.677913																															2.46501	2.30897
	1.77794	0	1.24067	0	1.53169	0			1.13811	0.121717	1.27496	1.10407	1.49141	0.542331																															0.763536	7.14083
	0.698744	0.0311051	1.16131	1.01441	0.765843	0.153169			0.394044	0.104691	1.30426	1.1144	0.406748	0.271165																															2.08829	5.40483
	0	0	0	0	0	0			0.373081	0.259934	1.19009	1.18502	0.813496	0.542331																															13.1135	1.29186
	0.0640719	0	1.05987	0	0.153169	0			0.990536	0.985408	1.28731	1.19822	1.22024	1.76257																															31.3007	62.1676
	0.542821	0	1.11058	0	0.612674	0			2.87745	2.16871	1.48271	1.37173	1.35583	1.76257																															2.06781	5.03249
	0.0156005	0	1.00477	0	0.153169	0			0.330926	0.491288	1.17418	1.16792	0.677913	0.949078																															41.871	33.0355
	0	0	0	0	0	0			0.0893621	4.85336	1.13137	1.36261	0.271165	3.1184																															1.02269	18.6993
	1.0467	0	1.31443	0	0.765843	0			0.482068	6.29157	1.20962	1.36318	0.813496	4.88097																															2.8821	3.09092
	0	0	0	0	0	0			0.262661	0.595292	1.23045	1.23934	0.406748	0.813496																															3.30167	52.0648
	0	0.16478	0	1.07777	0	0.306337			0.0878852	0.399055	1.1218	1.32896	0.271165	0.542331																															5.36022	23.7398
	0.0478218	0	1.04216	0	0.153169	0			0.190366	0.39768	1.24968	1.15619	0.271165	0.813496																															1.3131	10.455
	2.51545	0	1.24246	0	1.68485	0			0.331755	0.449231	1.20233	1.38796	0.542331	0.542331																															0	0
	0	0	0	0	0	0			4.65463	2.05875	1.6469	1.41829	1.76257	1.22024																															16.1336	33.3349
	0.390464	0	1.1063	0	0.612674	0			0.893057	2.53474	1.25795	1.49122	1.22024	1.08466																															4.08246	9.19751
	0	0	0	0	0	0			0.30979	0.0535322	1.16168	1.14655	0.677913	0.135583																															6.68246	27.1879
	0.360735	0	1.2236	0	0.459506	0			0	2.31058	0	1.36394	0	2.03374																															92.2749	7.16544
	0.880283	0.755698	1.21122	1.08284	0.919011	0.765843			0.737045	1.63512	1.22671	1.45511	1.22024	1.08466																															1.0352	6.26007
	0.880679	0	1.29001	0	0.612674	0			25.3872	1.77807	1.76252	1.24676	7.18588	2.44049																															8.21453	14.2923
	0.151329	0.413586	1.13729	1.17232	0.153169	0.612674			3.01975	5.50986	1.33621	1.51435	3.25398	4.20306																															11.4368	0.785955
	0	0	0	0	0	0			7.747	4.82239	1.41498	1.39365	5.55889	4.47423																															7.78325	4.73619
	0	0	0	0	0	0			5.4651	6.85273	1.3637	1.35498	5.83005	6.10122																															1.14941	7.90195
	0	0	0	0	0	0			2.5756	3.08282	1.31326	1.29264	3.1184	3.9319																															4.54937	0
	9.66831	0	1.44216	0	3.98238	0			4.61831	4.95742	1.30922	1.37698	6.2368	5.01656																															0.770896	4.92001
	0	0	0	0	0	0			5.66816	3.21833	1.42463	1.2773	5.42331	4.60981																															1.3585	5.82114
	0.531228	0.197287	1.14538	1.24233	0.612674	0.153169			3.90098	1.57037	1.33382	1.30981	4.74539	2.16932																															34.1179	0.763049
	0.0468741	0	1.02383	0	0.153169	0			4.07409	4.1977	1.3146	1.37612	4.88097	3.79631																															1.61466	11.3189
	0	0	0	0	0	0			4.15131	6.76768	1.34159	1.3736	5.01656	6.37238																															1.0163	1.36062
	0.131801	0	1.0895	0	0.306337	0			0.384352	0.444417	1.24436	1.22819	0.542331	0.813496																															1.07673	1.61894
	0.0641513	0	1.0628	0	0.153169	0			2.40098	9.0501	1.26234	1.47773	3.52515	6.64355																															22.4159	0
	0	0.0477216	0	1.02986	0	0.153169			9.05889	0.690953	1.38603	1.23343	8.81287	0.949078																															6.69375	6.80987
	2.44627	0	1.14742	0	3.67604	0			2.55945	1.23818	1.40796	1.20681	2.98282	2.16932																															7.29913	6.32175
	2.53135	1.08306	1.39496	1.51217	1.07218	0.612674			2.70334	2.3181	1.27638	1.39855	4.06748	1.89816																															53.0011	6.53651
	0	0.0838312	0	1.11235	0	0.153169			3.75895	3.72956	1.37894	1.39557	4.06748	4.06748																															0	31.3496
	0	0	0	0	0	0			5.39865	7.99148	1.37839	1.4326	5.42331	6.91471																															16.7678	15.8059
	0.312861	1.16471	1.4537	1.65742	0.306337	0.306337			4.52269	3.93457	1.33447	1.30924	5.01656	5.01656																															18.7305	5.45072
	0.590748	0	1.42616	0	0.306337	0			2.9517	5.1782	1.33223	1.38787	3.66073	5.96564																															107.472	4.83484
	1.64616	0	1.70896	0	0.612674	0			3.05892	4.42936	1.5003	1.37484	2.84724	4.74539																															0	2.78125
	1.56004	0	1.33339	0	0.919011	0			2.93878	3.52414	1.32305	1.35063	3.79631	4.06748																															28.1507	68.0042
	0	0	0	0	0	0			5.01663	5.86559	1.40782	1.34964	5.55889	6.37238																															27.8453	113.184
	0.229223	0	1.21312	0	0.306337	0			3.94953	6.63916	1.33345	1.48612	4.88097	4.60981																															28.063	26.5636
	0.0318042	0	1.0268	0	0.153169	0			2.32507	4.55226	1.26864	1.40403	3.1184	4.88097																															223.349	25.7821
	0	0	0	0	0	0			3.3367	4.52277	1.33108	1.32013	4.33864	4.47423																															30.466	2.55041
	0.128202	0	1.04063	0	0.306337	0			2.47729	2.45212	1.30236	1.31447	2.98282	3.1184																															3.67857	2.58095
	0	0	0	0	0	0			0.483384	0.47327	1.29887	1.17626	0.677913	0.949078																															7.21207	1.06977
	0	0	0	0	0	0			3.56703	4.45863	1.33185	1.3364	4.60981	4.74539																															25.8837	6.31759
	0	0.0474009	0	1.04076	0	0.153169			0.406628	8.45836	1.29618	1.49114	0.542331	6.37238																															101.349	1.1835
	0	0	0	0	0	0			4.45335	4.40581	1.33976	1.29095	5.15214	5.15214																															11.2317	2.04729
	0	0	0	0	0	0			2.32795	4.5582	1.27426	1.35694	3.38957	4.60981																															1.31363	13.394
	0	0	0	0	0	0			4.01215	2.38651	1.41792	1.30891	4.20306	2.57607																															5.08533	0
	0	0	0	0	0	0			6.13124	5.46432	1.36114	1.44074	6.64355	4.74539																															12.8773	3.02109
	0.0784963	0	1.03623	0	0.153169	0			1.80973	2.53514	1.26678	1.29426	2.84724	3.52515																															7.62661	21.9351
	0	0	0	0	0	0			0.99345	6.1771	1.23737	1.43768	1.76257	5.01656																															8.84892	8.30828
	0	0	0	0	0	0			2.29566	2.91531	1.36604	1.33673	2.71165	2.98282																															17.3477	4.44307
	0	0	0	0	0	0			4.44735	5.79466	1.33208	1.35291	5.42331	6.10122																															13.7808	4.84298
	0	0	0	0	0	0			1.73375	4.94237	1.36821	1.45351	1.62699	4.47423																															13.4815	2.88834
	0	0	0	0	0	0			3.53471	3.0125	1.31688	1.36505	4.60981	3.1184																															4.32461	13.6377
	0.312807	0	1.18597	0	0.306337	0			3.12835	4.94598	1.34835	1.35241	3.79631	5.01656																															99.7055	5.0549
	0	0	0	0	0	0			2.90686	2.28725	1.33194	1.25927	3.79631	3.66073																															32.7467	4.44082
	0	0	0	0	0	0			4.65613	5.77717	1.51517	1.44307	4.33864	5.55889																															19.1542	8.25523
	0	0	0	0	0	0			4.25947	6.88089	1.31858	1.42547	5.01656	4.88097																															12.0359	7.62859
	0	0.237715	0	1.26002	0	0.153169			3.60897	3.40479	1.36758	1.32966	4.33864	4.47423																															2.18527	16.0503
	0	0	0	0	0	0			2.37173	7.87569	1.32131	1.51561	3.1184	4.47423																															29.7824	76.799
	0.0474356	0	1.03315	0	0.153169	0			2.39559	4.70781	1.32765	1.46963	2.98282	3.79631																															6.29727	16.6277
	0.204645	0.342137	1.15326	1.22465	0.306337	0.306337			2.86488	3.18216	1.28455	1.35463	3.9319	3.52515																															2.05096	4.84694
	0	0	0	0	0	0			6.94202	6.74334	1.38361	1.44731	7.32146	5.96564																															26.7689	10.7682
	0.137933	0.0828697	1.18479	1.11589	0.153169	0.153169			1.81817	1.16449	1.31182	1.26204	2.3049	1.62699																															2.48084	5.61539
	0	0	0	0	0	0			4.51945	4.77077	1.41127	1.37437	4.88097	5.28772																															8.57426	48.7493
	0	0	0	0	0	0			2.06282	1.48523	1.29734	1.33369	2.57607	1.76257																															4.27418	7.06225
	0.325665	0	1.32684	0	0.306337	0			2.02049	1.73266	1.35763	1.32692	2.3049	2.03374																															9.1611	8.06015
	0.416192	0	1.11955	0	0.765843	0			0.551687	0.559972	1.25966	1.33564	0.813496	0.542331																															0	8.55872
	0	0	0	0	0	0			0.585812	0.0172293	1.2427	1.09344	0.813496	0.135583																															3.62437	3.52954
	0.550004	0.948653	1.23767	1.22323	0.459506	0.919011			0.295575	0.224235	1.17351	1.23335	0.677913	0.271165																															20.0822	60.4784
	0.80505	0	1.14897	0	1.68485	0			0.241584	0.70048	1.18622	1.27343	0.542331	0.949078																															1.04367	3.14669
	0.513055	0.418235	1.18354	1.38807	0.459506	0.306337			1.04071	2.47455	1.23607	1.34306	1.22024	2.03374																															0	5.11683
	0.142685	0	1.2884	0	0.153169	0			0.0539907	0	1.1696	0	0.135583	0																															14.339	7.26455
	4.76216	0	1.89672	0	1.37852	0			0.0888884	0	1.13647	0	0.271165	0																															39.8475	7.90315
	1.20994	0.914369	1.32988	1.36495	0.919011	0.765843			4.13952	1.38149	1.44676	1.2571	2.16932	1.49141																															26.8145	9.35322
	0.08652	0.579345	1.13638	1.12574	0.153169	0.919011			1.76469	2.01337	1.37005	1.40726	1.62699	1.49141																															1.27863	12.2991
	0.0466397	0.0830444	1.0076	1.12019	0.306337	0.153169			0.034984	0.707596	1.11102	1.24567	0.135583	0.949078																															5.09534	2.51913
	0.0475635	0	1.03241	0	0.153169	0			0.127777	0.254188	1.16689	1.31412	0.271165	0.271165																															8.3572	1.89811
	0.384245	1.3104	1.07932	1.15856	0.919011	1.53169			0.121499	0.707505	1.10928	1.39206	0.406748	0.542331																															1.40933	7.07534
	0.241353	0.0320316	1.05193	1.03731	0.612674	0.153169			0.0984149	0.0172668	1.32383	1.09582	0.135583	0.135583																															0.507987	1.28954
	0.232876	1.33074	1.12362	1.4325	0.153169	0.765843			0.672785	0.0738961	1.17085	1.19464	0.813496	0.135583																															1.07406
	4.32511	2.53376	2.29852	1.83055	0.765843	0.765843			0.237402	1.17215	1.18656	1.31885	0.406748	0.677913																															7.88606
	0	0	0	0	0	0			0	0.107923	0	1.15019	0	0.271165																															22.6683
	0	0.162624	0	1.08507	0	0.306337			0	0	0	0	0	0																															1.87629
	0.0812282	0.31338	1.04566	1.12157	0.306337	0.306337			5.66265	10.1979	1.53567	1.50624	2.84724	4.88097																															4.78665
	1.92157	0.302276	1.87797	1.20908	0.612674	0.306337			0.440065	0.511073	1.18498	1.17035	0.949078	1.08466																															7.87318
	0.0154649	0.116742	0.996033	1.09276	0.153169	0.153169			0.139709	1.10445	1.10726	1.26133	0.677913	1.76257																															9.60864
	0.0311857	0.338057	1.00737	1.15615	0.153169	0.459506			0.619263	0.267867	1.30416	1.39796	0.406748	0.135583																															18.291
	0.295943	0	1.10888	0	0.765843	0			2.93574	0.523549	1.48284	1.29664	1.62699	0.542331																															7.91626
	0.126945	0.160448	1.02256	1.03934	0.612674	0.612674			0.0347973	0.160225	1.10763	1.14966	0.135583	0.271165																															37.1783
	0.496755	0.874446	1.13034	1.2276	0.919011	0.919011			1.11077	0.394972	1.24824	1.71036	1.35583	0.271165																															6.12877
	0.112078	0	1.05154	0	0.306337	0			0.644559	2.99182	1.38564	1.55372	0.677913	1.76257																															5.63793
	0	0	0	0	0	0			0.174566	1.92654	1.21747	1.47358	0.406748	1.22024																															14.8951
	2.5705	0.0477774	1.37067	1.06129	1.37852	0.153169			0.234583	0.671891	1.14436	1.23819	0.542331	0.813496																															4.14366
	0.910884	0.676553	1.21665	1.47106	1.22535	0.612674			0.473704	0.652881	1.17702	1.23734	0.949078	0.949078																															10.8445
	0.266396	0.0477954	1.07825	1.04038	0.765843	0.153169			0.538356	0.0355919	1.29487	1.13144	0.949078	0.135583																															0.501474
	0.618636	0.0483449	1.15871	1.04395	1.22535	0.153169			0.215379	0.529536	1.15001	1.1811	0.542331	0.813496																															4.79851
	0.727103	0.663546	1.17124	1.32213	1.07218	0.459506			0.350228	2.51868	1.18859	1.33316	0.677913	2.57607																															3.5582
	0.0659374	0.0153807	1.07897	0.990612	0.153169	0.153169			0.176656	0.45452	1.11998	1.36726	0.542331	0.406748																															4.96637
	0.0627839	0	1.00768	0	0.306337	0			0.118418	0.111864	1.35064	1.18362	0.135583	0.271165																															1.81474
	0.128639	0	1.03991	0	0.459506	0			0.142177	0.326776	1.15477	1.18312	0.271165	0.542331																															54.0311
	0.176935	0.0830949	1.05302	1.10917	0.459506	0.153169			0	0.052435	0	1.12161	0	0.135583																															1.8241
	0.17356	0	1.18371	0	0.153169	0			0.957449	0.57868	1.31321	1.2389	1.22024	0.813496																															10.3393
	0	0	0	0	0	0			0.497231	0.232486	1.17348	1.15067	1.08466	0.677913																															45.1376
	0	0.077644	0	1.00415	0	0.306337			0.073222	1.23401	1.19835	1.24224	0.135583	1.89816																															6.53102
	1.42687	0	1.29298	0	1.22535	0			0.432415	1.94972	1.19319	1.52469	0.813496	0.949078																															1.89599
	0.202692	0.282931	1.11454	1.21549	0.459506	0.306337			1.28769	0.361287	1.27748	1.16839	1.76257	0.677913																															42.2822
	0.329068	0	1.16181	0	0.459506	0			0.217386	0.739202	1.15323	1.34785	0.542331	0.949078																															1.29825
	1.44404	0.424563	1.49918	1.1402	0.765843	0.459506			0.0810057	0.0762263	1.33457	1.25088	0.135583	0.135583																															8.6441
	0.112861	0	1.06673	0	0.306337	0			0.113973	1.58897	1.28166	1.39354	0.135583	1.22024																															20.1148
	0.113351	0.19742	1.05806	1.07641	0.306337	0.459506			0.396732	1.96919	1.25687	1.36429	0.542331	1.49141																															4.40671
	0.131108	0.0476548	1.09331	1.04591	0.306337	0.153169			1.07854	1.99923	1.28536	1.32015	1.49141	1.76257																															5.44711
	4.40806	3.83835	1.81319	2.22193	1.07218	0.765843			0.188329	0.0891954	1.2322	1.16186	0.271165	0.135583																															23.737
	0.58672	0	1.16197	0	0.612674	0			0.540941	1.86693	1.20265	1.54256	0.813496	1.08466																															0.252497
	0.228482	0.186327	1.06592	1.13933	0.612674	0.306337			0.640192	0.624627	1.20531	1.29332	1.08466	0.813496																															57.746
	0.0648648	0	1.07086	0	0.153169	0			0.315865	0.466161	1.20223	1.35532	0.542331	0.542331																															24.2392
	0.0806125	0.266539	1.05569	1.10681	0.306337	0.459506			0.465952	0.407807	1.21711	1.19311	0.677913	0.677913																															13.3169
	0.194273	0.260093	1.1932	1.30659	0.306337	0.306337			1.06752	0.35105	1.28725	1.23332	1.22024	0.677913																															11.5669
	0	0	0	0	0	0			0.84183	0.961037	1.36356	1.37719	0.949078	0.949078																															14.5636
	3.24572	0.300044	2.18832	1.64693	0.765843	0.153169			0	0.198992	0	1.2361	0	0.406748																															103.506
	0.115492	0	1.09553	0	0.153169	0			0.0926802	0	1.22274	0	0.135583	0																															17.7162
	0.395445	0	1.23133	0	0.459506	0			0	0.329032	0	1.48612	0	0.135583																															30.7539
	0.0668643	0.128463	1.12042	1.07159	0.153169	0.306337			0.277184	0	1.21176	0	0.406748	0																															12.4577
	0.872938	0.286892	1.15682	1.17984	0.765843	0.306337			0.140129	0.449848	1.11955	1.18961	0.406748	0.677913																															1.35083
	0.658314	0	1.31738	0	0.612674	0			0.15804	0.147634	1.26073	1.45611	0.271165	0.135583																															7.21461
	0.101123	13.1184	1.11821	1.63197	0.153169	4.13555			0.286284	3.40075	1.15235	1.31634	0.542331	3.1184																															83.2329
	0.0509317	0	1.11337	0	0.153169	0			0.974065	1.39943	1.28511	1.23381	1.35583	1.89816																															0.774484
	0.202469	0.141134	1.13128	1.03043	0.306337	0.306337			0.613537	0.583713	1.18131	1.35521	1.08466	0.677913																															26.4166
	0.31966	0	1.13816	0	0.459506	0			0.916765	0.887126	1.27248	1.35083	1.35583	0.949078																															276.931
	0.484131	0.0477933	1.21632	1.04192	0.612674	0.153169			0.681339	1.63394	1.25621	1.302	1.08466	2.03374																															175.576
	0.723245	0.279778	1.16901	1.31057	1.07218	0.306337			0.172425	0.598565	1.19018	1.26015	0.406748	0.677913																															12.3049
	0	0	0	0	0	0			0.0921987	0.695401	1.23174	1.37355	0.135583	0.406748																															4.14782
	0.274705	0	1.10236	0	0.612674	0			0	0	0	0	0	0																															59.9944
	1.80144	0.373956	1.66763	1.23629	0.612674	0.459506			0.364906	0.0750515	1.39609	1.25034	0.271165	0.135583																															5.87604
	0	0	0	0	0	0			0	0.0172829	0	1.09684	0	0.135583																															2.3242
	0.990451	0	1.2291	0	1.37852	0			0.0886982	0.189247	1.13741	1.44612	0.271165	0.135583																															3.79333
	0.654275	0.855082	1.10796	1.23846	1.22535	0.765843			0.129918	0	1.22729	0	0.135583	0																															4.82064
	0.0159896	1.07378	1.02983	1.93505	0.153169	0.153169			0	0	0	0	0	0																															1.82565
	0.373185	1.36238	1.81812	1.20439	0.153169	1.37852			0	0	0	0	0	0																															10.077
	0.0482566	0	1.07308	0	0.153169	0			0	0.143775	0	1.16393	0	0.271165																															2.09541
	1.39162	0.712561	1.16223	1.141	2.29753	1.22535			0	0	0	0	0	0																															3.72176
	0.405931	8.37583	1.08705	1.76126	1.22535	2.4507			0.591095	0.0704402	1.21228	1.13416	0.406748	0.135583																															1.08916
	0.264337	9.53628	1.11887	1.60606	0.306337	3.21654			0	0.266786	0	1.33108	0	0.271165																															14.2194
	0.250625	1.72782	1.23532	1.42272	0.153169	0.765843			0.148585	0.0797081	1.22461	1.31396	0.135583	0.135583																															5.20698
	0	0	0	0	0	0			0.118873	0.0718488	1.34666	1.16254	0.135583	0.135583																															18.3808
	0.240208	3.10127	1.18475	1.54096	0.306337	1.37852			0.124744	0	1.14946	0	0.271165	0																															4.76875
	0	0.0500308	0	1.09023	0	0.153169			0.0693979	0	1.10434	0	0.271165	0																															0.524403
	0	9.65628	0	1.59659	0	3.52288			0.201248	0.0562666	1.19219	1.21586	0.406748	0.135583																															7.47143
	0.0315157	0	1.03806	0	0.153169	0			0	0.106512	0	1.15337	0	0.271165																															1.71115
	0	0.0938405	0	1.00633	0	0.459506			0	0.208361	0	1.31576	0	0.271165																															3.54819
	0	0	0	0	0	0			0.257789	0.111835	1.18716	1.22873	0.406748	0.135583
	0	0.539953	0	1.10564	0	0.765843			0.48428	0.280844	1.30401	1.23016	0.542331	0.406748
	0	0.120243	0	1.17979	0	0.153169			0.772315	0.319769	1.2152	1.15174	0.949078	0.542331
	0.0153697	2.42387	0.989906	1.42129	0.153169	0.919011			0.0346201	0	1.10179	0	0.135583	0
	0	2.64015	0	1.50058	0	0.459506			0.0971241	0.310318	1.20173	1.23301	0.271165	0.542331
	0	0.839851	0	1.17005	0	0.919011			0	0	0	0	0	0
	0	0.0637604	0	1.05372	0	0.153169			0.0882641	0	1.13226	0	0.271165	0
	0	0.149851	0	1.31225	0	0.153169			0	0	0	0	0	0
	0.130593	0.397664	1.07762	1.18926	0.153169	0.612674			0.211421	0.172295	1.50274	1.24367	0.135583	0.271165
	0.0622848	0	1.00918	0	0.153169	0			0.225186	0	1.20996	0	0.406748	0
	0.305328	0	1.05627	0	0.765843	0			0	0.143682	0	1.14236	0	0.271165
	0.20781	0.260452	1.36925	1.14006	0.153169	0.306337			0	0.0714604	0	1.15901	0	0.135583
	0.114857	0	1.05584	0	0.306337	0			0	0	0	0	0	0
	0	0	0	0	0	0			0	0	0	0	0	0
	1.48747	1.77319	1.28064	1.2503	0.919011	1.83802			0	0.0348059	0	1.10589	0	0.135583
	0.379413	0	1.08116	0	0.919011	0			0.488763	0.226103	1.1745	1.23433	0.949078	0.271165
	0.115187	1.9408	1.08368	1.50461	0.306337	0.919011			0	0.134811	0	1.30083	0	0.135583
	3.47197	0.39841	1.3562	1.26382	2.4507	0.459506			0.817677	0.401971	1.27939	1.19584	0.813496	0.677913
	1.12841	0.745275	1.20946	1.27627	1.22535	0.919011			0	0.274265	0	1.1789	0	0.542331
	0.410242	0	1.14597	0	0.459506	0			0.36994	0.129586	1.21426	1.2216	0.542331	0.135583
	5.66483	0	1.81898	0	1.83802	0			0.213591	0.199533	1.15075	1.14959	0.406748	0.542331
	0.982122	0.150795	1.16808	1.12486	1.83802	0.306337			0	0	0	0	0	0
	0.293856	0	1.0667	0	0.765843	0			0	0.306295	0	1.27214	0	0.406748
	0.292757	0.0981525	1.13523	1.05515	0.612674	0.306337			0.214852	0.317652	1.13687	1.12891	0.542331	0.813496
	2.13635	3.7739	1.17424	1.3296	3.52288	1.99119
	0.0321935	0	1.05233	0	0.153169	0
	0.271632	0	1.12336	0	0.612674	0
	0.134088	0	1.07749	0	0.459506	0
	0.48334	0.485822	1.17258	1.23463	0.919011	0.459506
	0.0817234	0.0481811	1.04244	1.04734	0.306337	0.153169
	0.0635515	0.18149	1.01817	1.06454	0.306337	0.459506
	0.0641826	0.202107	1.03364	1.16698	0.306337	0.306337
	0.589882	0.649097	1.17232	1.15112	0.765843	0.919011
	0.0966523	0	1.03828	0	0.459506	0
	0.428419	0.0948303	1.1212	1.02093	0.919011	0.306337
	1.1229	1.2003	1.18944	1.14491	1.53169	1.99119
	0.662298	0	1.15931	0	0.919011	0
	0.485985	0	1.16449	0	0.919011	0
	0.504297	0.079757	1.0913	1.03855	1.07218	0.306337
	0.458677	0.247052	1.08195	1.16037	1.22535	0.459506
	2.2824	2.25231	1.8817	1.91109	0.459506	0.459506
	0.37625	0.249421	1.15173	1.13101	0.459506	0.306337
	0.105049	7.29224	1.10038	1.38534	0.306337	4.13555
	0.516054	1.27112	1.08282	1.15826	0.919011	1.99119
	0.346117	0.0312053	1.13627	1.00764	0.919011	0.153169
	0.592599	0.879677	1.07629	1.15188	1.99119	1.37852
	0.217826	0.521988	1.07138	1.25426	0.612674	0.459506
	0.914421	0.505084	1.13713	1.08926	1.99119	1.22535
	0.364069	0.331179	1.07887	1.14924	0.919011	0.459506
	0.816166	0	1.1615	0	1.07218	0
	0.937128	0.402675	1.17426	1.2689	1.53169	0.459506
	0.468812	6.71527	1.12851	1.69462	0.612674	2.14436
	0.254382	0.315418	1.10724	1.08852	0.612674	0.765843
	0.0807147	0	1.0611	0	0.153169	0
	0.614005	0	1.14595	0	1.22535	0
	0.702116	0.0624572	1.1815	1.00811	1.22535	0.306337
	0.665752	2.82334	1.68878	1.21138	0.306337	2.75703
	2.47016	0.418135	1.22664	1.49868	1.83802	0.153169
	0.132538	0.13487	1.10235	1.05815	0.306337	0.459506
	0.47782	2.91857	1.10909	1.48704	0.919011	1.83802
	0.287486	0.416011	1.1223	1.40309	0.612674	0.306337
	2.70466	1.3168	1.62369	1.40225	1.07218	0.919011
	0.0307859	0.0153833	0.992297	0.990782	0.153169	0.153169
	0.0705632	0	1.21666	0	0.153169	0
	0.172739	1.16753	1.06207	1.27397	0.765843	1.22535
	8.23858	0	1.62931	0	3.67604	0
	0.294584	0.4353	1.08301	1.09407	0.765843	0.919011
	0.279289	1.13335	1.10117	1.16902	0.459506	1.22535
	0.0473259	0.0664223	1.0235	1.11101	0.306337	0.153169
	0.218441	0.694883	1.08234	1.13004	0.612674	0.919011
	0.184763	0	1.37022	0	0.153169	0
	0.0833996	0.67179	1.07995	1.22289	0.306337	0.765843
	0.198873	0.111665	1.07834	1.04344	0.612674	0.306337
	0.0655104	0.142421	1.06711	1.02043	0.153169	0.612674
	2.09452	0.374207	1.38944	1.43116	1.37852	0.306337
	0.301226	0.0471572	1.08057	1.02513	0.765843	0.153169
	0.0991252	0.0980288	1.07796	1.06915	0.306337	0.306337
	0.0623913	0.184607	1.00471	1.08582	0.459506	0.306337
	0.0156399	0	1.00731	0	0.153169	0
	0.110486	0.438324	1.01723	1.12767	0.612674	0.612674
	0.230871	0.977211	1.36254	1.23457	0.306337	1.07218
	0.478265	0	1.43439	0	0.459506	0
	0.0316196	0.0635288	1.02112	1.02615	0.153169	0.306337
	0.0661012	0.168695	1.10168	1.14278	0.153169	0.153169
	0.785227	0.100231	1.1095	1.14068	2.29753	0.153169
	3.00366	1.83771	1.43337	1.51508	1.68485	1.07218
	0.304889	0.0153688	1.17315	0.989848	0.612674	0.153169
	2.02688	0	1.15729	0	3.52288	0
	0.339772	0.0157922	1.19344	1.01712	0.612674	0.153169
	1.37613	0.185323	1.35463	1.15116	1.68485	0.306337
	8.58692	0.243971	1.91344	1.05322	2.4507	0.765843
	1.26754	0.39159	1.24853	1.09045	1.68485	0.612674
	0.111408	0.136354	1.0276	1.12484	0.459506	0.306337
	0.0782023	0	1.00985	0	0.459506	0
	5.39219	0.097967	1.56653	1.06485	2.75703	0.306337
	0.0782086	0.0156586	1.01242	1.00851	0.459506	0.153169
	0.0804813	0	1.03826	0	0.306337	0
	5.50083	0.323897	1.38586	1.11004	3.36971	0.612674
	0.410935	0.248585	1.073	1.10152	1.07218	0.459506
	3.31701	1.39633	1.21525	1.2959	4.59506	1.22535
	5.92034	3.09954	1.74831	1.49691	1.99119	1.53169
	0.111983	0.016075	1.0309	1.03533	0.459506	0.153169
	0.448099	0.363866	1.08305	1.25408	0.919011	0.459506
	4.85632	7.85294	1.38154	1.85322	2.29753	1.37852
	3.25378	0.438299	1.5769	1.42465	1.07218	0.153169
	0.634737	0	1.18863	0	1.22535	0
	2.77103	0.150168	1.30556	1.12626	2.75703	0.306337
	0.577698	0.305344	1.36214	1.27808	0.612674	0.306337
	0	0.0816243	0	1.0849	0	0.153169
	0.665963	0.857667	1.09427	1.26976	1.68485	0.765843
	1.26503	0	1.18123	0	2.29753	0
	0.638216	0	1.15683	0	1.22535	0
	0.0813919	0.417966	1.06348	1.51103	0.306337	0.153169
	0.466835	0	1.1253	0	0.919011	0
	0.61821	0.317815	1.1953	1.02446	1.22535	1.22535
	0.325596	0.201961	1.11596	1.14192	0.765843	0.306337
	1.02939	0.250358	1.15931	1.09077	1.83802	0.612674
	1.14988	7.16405	1.22709	1.5174	1.22535	3.36971
	0.496089	0.0315206	1.18683	1.02476	0.919011	0.153169
	0.400945	0.241806	1.08914	1.16801	1.07218	0.306337
	0.116396	0	1.10473	0	0.306337	0
	0.285311	0.121677	1.14095	1.18838	0.612674	0.153169
	1.24049	1.83398	1.22002	1.23434	1.68485	1.37852
	0.659214	0.274004	1.13203	1.12302	1.68485	0.459506
	0.565459	0.183741	1.12856	1.0776	1.22535	0.306337
	0.330075	5.10335	1.08078	1.37367	0.919011	3.36971
	0.869128	0.28213	1.11946	1.50008	1.83802	0.153169
	0.165882	0.150161	1.06597	1.14621	0.459506	0.306337
	0.550894	0.100929	1.13739	1.07445	1.07218	0.306337
[truncated: 45 more columns]

## Sheet: Fig.S5
Panel S5d	3m BL	3m Post-stim	12m BL	12m Post-stim		Panel S5e	Control	Stimulated		Panel S5f	Control	Stimulated		Panel S5g	Control	Stimulated		Panel S5h	Control	Stimulated		Panel S5i	3m BL	3m Post-stim	12m BL	12m Post-stim
	0.759056	0.119634	0.806257	1.47241			1.73056	1.3404			0.200784	0.253187			1.42852	0.947906			0.21672	0.206869			0	1.32236	0	0
	0.716358	0.119188	1.07599	1.1911			2.02431	2.08731			0.222609	0.253465			1.99268	1.85164			0.25441	0.216949			0	0.496331	0.166129	0
	0.946875	0.386139	0	1.06799			2.02911	2.10486			0.25441	0.260339			2.00163	1.99954			0.258586	0.228119			0	0.982167	0	0.558205
	0.847761	0.379784	1.39547	1.52969			2.04751	2.10665			0.261953	0.263178			2.02428	2.10269			0.265179	0.263178			0	0	0	0
	0.90567	0.450192	1.37782	1.58078			2.08224	2.12597			0.262564	0.268387			2.08414	2.14335			0.269474	0.272077			0	0.849331	0	0.718586
	0.625563	0.19211	1.1575	1.01112			2.09707	2.14507			0.27234	0.271858			2.09406	2.17433			0.273588	0.27234			0	1.02405	0	0
	1.1771	0.768316	0.533391	1.45585			2.10925	2.14635			0.277829	0.282483			2.09611	2.18366			0.279664	0.273067			0.22025	0	0.976221	1.53713
	1.5916	1.2042	0.92213	1.26867			2.15116	2.15301			0.281835	0.284444			2.13607	2.19272			0.281098	0.273067			0.22025	0	1.3761	0.633574
	0.934416	0.568625	1.11374	1.14978			2.15432	2.15473			0.285665	0.294253			2.13836	2.19541			0.282699	0.27331			1.1259	0.997579	0	0.790039
	1.39295	1.06962	0.651711	1.26924			2.15524	2.16732			0.28672	0.297427			2.15548	2.22158			0.284444	0.279664			0	0.299165	0.922151	2.00109
	1.01611	0.726418	1.31606	1.53324			2.16044	2.17405			0.286897	0.297989			2.18454	2.23255			0.286034	0.28			3.47237	0.327724	0.973759	1.04722
	0.744502	0.502797	1.28312	1.37095			2.16161	2.18413			0.294253	0.301176			2.19296	2.2386			0.286567	0.282205			0.694787	1.69432	0.759755	0.876012
	0.863381	0.627031	0.609946	1.75702			2.16211	2.18423			0.296198	0.304762			2.19635	2.24351			0.290309	0.283134			0	1.41769	0.585238	1.69765
	1.23416	1.01847	1.22897	0.982372			2.16982	2.1849			0.296198	0.305672			2.21193	2.24522			0.290655	0.283234			1.26322	0.792932	0.154343	1.58859
	1.31321	1.155	1.35998	1.51838			2.18166	2.19092			0.296812	0.308148			2.21329	2.24554			0.294253	0.284444			1.04636	0.578098	0	1.20229
	1.09556	0.949646	0.852816	1.21356			2.1817	2.19251			0.299707	0.310303			2.22173	2.25122			0.294869	0.289811			0.975319	1.53167	0.260686	1.44972
	1.0632	0.92176	1.20936	1.18039			2.19315	2.19334			0.299707	0.310931			2.22772	2.25827			0.299415	0.291382			1.75382	1.13835	0.264706	0.611552
	1.2917	1.15667	0.517327	0.882112			2.19647	2.19397			0.303729	0.311483			2.24019	2.26502			0.301176	0.29193			0.960362	1.97183	0.500799	1.66763
	1.28584	1.15302	1.16714	1.07143			2.19909	2.19944			0.304432	0.313469			2.24812	2.2665			0.302796	0.292571			1.02467	1.29873	1.18068	0.510598
	0.970723	0.853521	1.27927	1.56678			2.20217	2.20113			0.304535	0.315077			2.25114	2.26708			0.304158	0.297143			0.843817	1.21495	0.20752	0.436782
	0.891575	0.778958	0.891262	1.48616			2.20495	2.20258			0.304762	0.31545			2.25599	2.27026			0.304432	0.297989			0	0.708742	0.478234	1.35081
	1.06146	1.06489	1.40894	1.11321			2.20649	2.20548			0.30776	0.316049			2.2633	2.27859			0.306587	0.299415			0.359978	0.531288	0.659237	1.04157
	1.14646	1.15936	1.29537	1.21968			2.20938	2.2063			0.308148	0.316701			2.26597	2.28754			0.306728	0.299707			0.381062	0	0.667979	0.388926
	1.16916	1.18495	1.10176	1.25915			2.21225	2.21397			0.308148	0.317168			2.26864	2.29816			0.308434	0.301176			1.32644	1.71694	0.214553	1.31271
	1.23974	1.2829	1.48946	1.62717			2.21538	2.21495			0.310303	0.32			2.27097	2.30154			0.310931	0.304336			1.85159	2.49421	0	0.732404
	0.886936	0.941279	0.369556	1.10039			2.21546	2.21752			0.310303	0.32			2.27545	2.30177			0.310931	0.305321			0.846968	1.68422	0.585422	0.610129
	1.41045	1.48584	0.541222	1.03459			2.2156	2.21752			0.312889	0.32			2.27602	2.30727			0.311028	0.312195			2.25312	0.861341	0.438798	0.991107
	1.01534	1.10748	1.11451	1.0483			2.23098	2.2252			0.313469	0.32			2.28224	2.30742			0.311028	0.312195			0.480674	0.752511	0.700454	0.762148
	1.02187	1.11647	0.986195	1.66079			2.2322	2.22652			0.31545	0.321255			2.28464	2.3104			0.311028	0.312488			1.61889	0.717241	0	0.334726
	0.864256	0.970104	0.954023	1.23957			2.23225	2.22665			0.316509	0.321255			2.28651	2.31172			0.311878	0.313962			1.75004	1.59701	0	0
	0.724796	0.851222	1.0915	1.58417			2.23294	2.22753			0.317519	0.322883			2.28903	2.31189			0.311878	0.314539			1.34071	1.45972	0	0
	0.900745	1.04483	0.980983	1.31726			2.23588	2.22818			0.318192	0.323368			2.28989	2.31205			0.313013	0.315077			1.33667	1.37886	0.970202	0.711307
	1.16286	1.30967	1.30415	1.38044			2.23655	2.22906			0.32	0.324051			2.29354	2.31347			0.313469	0.31545			2.35836	0.585489	0	0.948031
	0.771388	0.925771	0.654006	1.31876			2.23777	2.2296			0.32	0.325079			2.29575	2.31835			0.315077	0.317168			1.45981	2.11572	0	0.427087
	0.936543	1.10701	1.00535	1.08577			2.24605	2.23638			0.32	0.326115			2.29801	2.31911			0.315308	0.32			0.743053	1.38746	0	0.551982
	0.543801	0.734014	1.09889	1.17159			2.24796	2.2366			0.321339	0.327442			2.29901	2.3198			0.31545	0.323368			1.44506	0.6998	1.4762	1.85691
	0.794064	1.0088	0.62142	1.45028			2.24798	2.23708			0.321435	0.32768			2.30179	2.3248			0.317168	0.323678			1.80065	1.93161	0.466795	0.279164
	0.820302	1.03584	0.894531	0.679271			2.2486	2.23728			0.325079	0.328556			2.30313	2.32991			0.318012	0.324051			2.34727	2.00363	0.340659	1.69809
	0.856146	1.10089	0.390698	1.13884			2.25252	2.23951			0.325079	0.328556			2.30658	2.33141			0.318192	0.328556			1.69854	1.13022	0.83547	0.790956
	1.09641	1.36067	0.864348	1.07346			2.25716	2.24029			0.325654	0.329697			2.30959	2.33308			0.318192	0.328996					1.16591	0.373994
	0.967955	1.23451	1.17957	1.54718			2.25749	2.24534			0.325818	0.330323			2.31162	2.33501			0.32	0.331852					0.548983	0.658958
	0.942025	1.22768	0.908357	1.12197			2.25974	2.24894			0.326809	0.330323			2.31362	2.33778			0.32	0.331852					0.891454	2.47243
			1.18299	1.1912			2.25981	2.24943			0.326809	0.332108			2.3153	2.341			0.321115	0.333395					1.35334	0.549081
			1.05446	1.12962			2.26119	2.25346			0.327306	0.332108			2.31597	2.3442			0.321675	0.333487					1.06018	2.15249
			1.08157	0.776552			2.26605	2.2545			0.32768	0.3328			2.3168	2.34695			0.321675	0.333913					1.23272	0
			1.33743	1.17217			2.26683	2.25789			0.328205	0.333913			2.3178	2.34732			0.321829	0.333913					1.23931	1.67251
			1.11441	1.58357			2.26702	2.25916			0.328807	0.334367			2.31849	2.34905			0.32237	0.333913					0.599519	2.64495
			0.663847	1.01785			2.27544	2.25938			0.331034	0.334472			2.31874	2.35314			0.323107	0.334472					0.729095	0.699512
			1.17177	1.47229			2.28121	2.25947			0.331852	0.334641			2.32157	2.35602			0.323368	0.336162					0.182657	2.72151
			1.06089	1.13263			2.28325	2.25954			0.331852	0.336162			2.32174	2.35761			0.324344	0.336526					1.09084	1.58179
			1.11158	1.37009			2.28489	2.26311			0.3328	0.336162			2.32242	2.358			0.326115	0.337582					1.2036	0
			1.21695	1.11757			2.28567	2.2632			0.333254	0.336526			2.32381	2.36208			0.327306	0.338677					1.02701	0.523485
							2.29868	2.26328			0.333913	0.336842			2.32395	2.36344			0.328807	0.338955					0.270523	1.5408
							2.29901	2.2682			0.333913	0.337582			2.32896	2.37283			0.330323	0.339592					1.38744	0.89371
							2.30043	2.27366			0.335738	0.338113			2.33049	2.37408			0.330323	0.339823					1.39477	2.37968
							2.30542	2.27445			0.335738	0.339277			2.33343	2.37451			0.330323	0.339823					1.12371	1.57343
							2.30546	2.27501			0.335738	0.339277			2.33386	2.37585			0.331034	0.34014					0.93058	0.456917
							2.30993	2.27516			0.335738	0.339448			2.33515	2.37803			0.331144	0.341333					1.40896	1.25335
							2.31034	2.27573			0.336842	0.339448			2.33603	2.37985			0.331144	0.344395					0.712395	0.612844
							2.31313	2.276			0.338113	0.339823			2.33623	2.37997			0.332708	0.344615					1.42938	0
							2.31415	2.27806			0.339716	0.342857			2.33652	2.38036			0.333254	0.345946					1.64177	1.6853
							2.31503	2.27885			0.339823	0.343746			2.33762	2.38086			0.333254	0.346466					0.713255	1.03887
							2.31587	2.28036			0.342857	0.344615			2.33841	2.38159			0.333487	0.347119					1.65107	0.352189
							2.31661	2.28193			0.342857	0.344965			2.34016	2.38202			0.333913	0.347961					2.02972	1.44639
							2.31996	2.28235			0.342967	0.345169			2.3425	2.38581			0.333913	0.349091					1.87499	1.11472
							2.32047	2.28285			0.345521	0.34628			2.34353	2.38832			0.333913	0.349091					1.03502	0
							2.32547	2.28404			0.347429	0.347774			2.34428	2.38842			0.334367	0.349659					2.47397	1.63074
							2.32627	2.28426			0.347961	0.34816			2.34554	2.38929			0.334472	0.350418					1.0793	0
							2.33012	2.28446			0.348299	0.348482			2.34583	2.39117			0.334953	0.350685					1.34916	1.63863
							2.33083	2.28657			0.348482	0.349091			2.34586	2.39263			0.335738	0.351086					1.45904	0
							2.33277	2.29105			0.348482	0.349659			2.34777	2.39271			0.335738	0.351373					1.41382	0
							2.33438	2.29117			0.349814	0.350316			2.34801	2.3929			0.336062	0.352389					0.316306	0.484875
							2.33556	2.29277			0.350085	0.350316			2.34903	2.39442			0.336062	0.353103					0.182657	2.36819
							2.33652	2.29466			0.350085	0.351086			2.35002	2.40565			0.336162	0.353103					1.71094	0
							2.33937	2.29749			0.350316	0.351086			2.35159	2.4116			0.337868	0.353103					0.535858	0.9934
							2.34163	2.29841			0.350685	0.352294			2.35622	2.41197			0.338512	0.353917					2.38634	1.85006
							2.3419	2.30112			0.350968	0.353103			2.35664	2.41207			0.339073	0.354632					1.51535	1.02706
							2.3448	2.30155			0.35189	0.353745			2.35727	2.41447			0.339073	0.354851					1.6247	1.63836
							2.34501	2.30306			0.352294	0.353917			2.35859	2.41636			0.339716	0.355265					0.93507	2.79229
							2.35028	2.30307			0.353103	0.353917			2.36038	2.41703			0.339823	0.356617					1.15577	1.93647
							2.35361	2.30478			0.353917	0.354632			2.36505	2.41708			0.341333	0.356794					1.84326	0
							2.35396	2.30509			0.355145	0.354632			2.37134	2.41764			0.341333	0.357209					0.194458	0.59648
							2.36093	2.30584			0.355936	0.354851			2.37459	2.42011			0.34324	0.357729					1.75362	1.3079
							2.36122	2.30605			0.355936	0.355145			2.37686	2.42253			0.34324	0.357849					2.17433	1.65416
							2.36157	2.30883			0.355936	0.355556			2.37897	2.42289			0.343514	0.358726					0.340659	0
							2.36291	2.31196			0.356174	0.355936			2.38003	2.42456			0.343881	0.359298					2.04197	0
							2.36346	2.31268			0.356721	0.356456			2.38134	2.42555			0.344395	0.359784					2.04669	1.30041
							2.36396	2.3146			0.357209	0.356456			2.38521	2.42618			0.345169	0.360201					1.83745	0.313291
							2.36409	2.31525			0.357209	0.356721			2.38976	2.42653			0.346667	0.360881					1.50923	0
							2.36553	2.31714			0.359784	0.356794			2.39152	2.43058			0.346773	0.360881					2.19504	1.3463
							2.3674	2.3174			0.360201	0.357209			2.3921	2.43646			0.347119	0.362667					1.95633	1.1491
							2.37018	2.31985			0.360563	0.357209			2.39564	2.43683			0.347119	0.362667					1.99686	1.70131
							2.37023	2.32039			0.361026	0.3584			2.39627	2.43935			0.347511	0.363716					4.74972	0.519511
							2.37036	2.32089			0.361636	0.358726			2.3978	2.43949			0.347774	0.363981					1.38209	1.3079
							2.3711	2.32159			0.361739	0.358967			2.40094	2.44269			0.348482	0.364089					4.74972	0.796254
							2.37341	2.32316			0.361739	0.360881			2.40172	2.44853			0.348596	0.364269
							2.3748	2.32361			0.361739	0.360881			2.40394	2.44911			0.349091	0.364345
							2.37558	2.32361			0.362667	0.361739			2.40644	2.44926			0.349659	0.367464
							2.37591	2.32405			0.363355	0.36202			2.40656	2.45027			0.349659	0.368485
							2.37878	2.32641			0.36355	0.362264			2.40803	2.45386			0.349814	0.368814
							2.38075	2.32704			0.36355	0.362478			2.41313	2.45403			0.349928	0.369009
							2.38416	2.3287			0.363858	0.362667			2.41409	2.45551			0.350085	0.37012
							2.38498	2.32981			0.365714	0.364089			2.41478	2.45602			0.350685	0.370383
							2.38826	2.3314			0.365714	0.365714			2.41502	2.45877			0.351373	0.371014
							2.39132	2.3315			0.365714	0.365714			2.41613	2.45928			0.351756	0.371014
							2.39165	2.33186			0.367354	0.365714			2.41613	2.46006			0.353103	0.371298
							2.39351	2.33242			0.368345	0.367171			2.41754	2.46024			0.353103	0.371399
							2.39561	2.33311			0.36864	0.36759			2.41966	2.46333			0.354043	0.371844
							2.39567	2.33393			0.369485	0.36759			2.42165	2.4644			0.354632	0.372364
							2.39574	2.33486			0.369778	0.36759			2.42462	2.4649			0.354851	0.372364
							2.39598	2.33696			0.370383	0.36759			2.42505	2.46566			0.356617	0.372364
							2.39758	2.33858			0.371399	0.368345			2.42814	2.46988			0.357209	0.373933
							2.40727	2.34108			0.371844	0.369009			2.42859	2.47094			0.357209	0.373933
							2.40741	2.34145			0.371966	0.369231			2.42865	2.47242			0.357849	0.374064
							2.40799	2.34199			0.372364	0.369231			2.431	2.47682			0.359298	0.374154
							2.41147	2.34211			0.372364	0.369485			2.43155	2.47771			0.36	0.374634
							2.41161	2.34304			0.37272	0.369485			2.4325	2.48029			0.36	0.375288
							2.41299	2.34327			0.372816	0.369886			2.43442	2.48137			0.360296	0.375288
							2.41401	2.34389			0.372816	0.370383			2.43446	2.48201			0.360563	0.376797
							2.41453	2.34463			0.37298	0.370383			2.43549	2.48266			0.361162	0.377263
							2.41522	2.34476			0.373117	0.370526			2.43586	2.48377			0.361412	0.377263
							2.4168	2.34636			0.373333	0.371014			2.43594	2.48448			0.361412	0.377263
							2.41745	2.34674			0.374154	0.371298			2.43602	2.48826			0.361412	0.377512
							2.41886	2.34757			0.374634	0.371399			2.43658	2.48981			0.362478	0.378325
							2.41927	2.34766			0.375172	0.371399			2.43854	2.49118			0.36355	0.378325
							2.42333	2.34919			0.376045	0.371844			2.44045	2.4924			0.363858	0.378521
							2.42726	2.35223			0.376045	0.372364			2.44161	2.49474			0.363981	0.378521
							2.42748	2.35396			0.376471	0.373933			2.44231	2.49526			0.365714	0.380087
							2.4277	2.35619			0.376471	0.373933			2.4442	2.49721			0.365714	0.38149
							2.42894	2.35658			0.376797	0.374064			2.44477	2.49789			0.367464	0.38209
							2.43017	2.35661			0.376797	0.374154			2.44669	2.49849			0.368345	0.382529
							2.43067	2.35953			0.377512	0.374219			2.44672	2.50167			0.368814	0.383436
							2.43187	2.35993			0.377512	0.374634			2.44706	2.50275			0.369009	0.384
							2.43551	2.3606			0.38	0.37578			2.44712	2.50279			0.369778	0.384506
							2.43594	2.3609			0.380087	0.376797			2.44741	2.50451			0.37012	0.385607
							2.43676	2.36155			0.380087	0.377263			2.44826	2.50549			0.370526	0.38593
							2.43726	2.36214			0.380541	0.377263			2.44924	2.5076			0.372364	0.386844
							2.43769	2.36224			0.381023	0.377512			2.45231	2.50764			0.372364	0.387459
							2.43854	2.36239			0.38149	0.378182			2.45258	2.50778			0.372364	0.388861
							2.43876	2.36314			0.38209	0.378325			2.45315	2.50913			0.37272	0.389565
							2.44083	2.36467			0.382992	0.378521			2.45696	2.51206			0.373117	0.390314
							2.44116	2.36548			0.38474	0.379259			2.45717	2.51256			0.373562	0.390508
							2.44201	2.36623			0.38593	0.379259			2.45729	2.51348			0.374634	0.391338
							2.44385	2.36664			0.38593	0.379259			2.4575	2.51842			0.375172	0.391837
							2.44583	2.36888			0.386977	0.380087			2.45836	2.52092			0.376163	0.392072
							2.44644	2.37055			0.387459	0.380198			2.45991	2.52594			0.378182	0.392072
							2.44719	2.37196			0.387459	0.380198			2.46301	2.52968			0.378325	0.392072
							2.44781	2.3755			0.387879	0.381277			2.46369	2.52983			0.378435	0.39217
							2.45053	2.37584			0.388246	0.381615			2.46521	2.53133			0.378521	0.392588
							2.45158	2.37824			0.388246	0.381754			2.46697	2.5352			0.379259	0.395367
							2.45262	2.38101			0.388571	0.38209			2.47345	2.53571			0.380669	0.395749
							2.45956	2.38137			0.389848	0.38209			2.47628	2.53589			0.381754	0.39767
							2.4615	2.38149			0.390508	0.38209			2.47709	2.53853			0.381754	0.397838
							2.46422	2.382			0.391837	0.382804			2.47838	2.5414			0.382407	0.398222
							2.46426	2.38377			0.393846	0.383316			2.48044	2.54548			0.383316	0.4
							2.4705	2.38674			0.393846	0.383316			2.48275	2.54585			0.384	0.400329
							2.4709	2.38683			0.393846	0.384			2.48366	2.5516			0.384	0.401106
							2.47194	2.39135			0.393846	0.384			2.48456	2.55197			0.385133	0.402094
							2.47221	2.39283			0.393846	0.384			2.48681	2.55596			0.385376	0.402445
							2.47287	2.39526			0.395447	0.38474			2.48754	2.55823			0.385607	0.402885
							2.47329	2.39612			0.397061	0.385376			2.4881	2.55862			0.385607	0.40315
							2.47422	2.3964			0.397061	0.385376			2.48877	2.56152			0.38593	0.404211
							2.47426	2.39743			0.39767	0.385376			2.4901	2.56402			0.38593	0.404674
							2.47592	2.39773			0.398222	0.386844			2.49291	2.56685			0.38912	0.405545
							2.47636	2.39813			0.398222	0.386844			2.49299	2.56693			0.38924	0.407029
							2.47643	2.40188			0.398689	0.386844			2.49492	2.5677			0.389934	0.407273
							2.48061	2.40189			0.398961	0.386977			2.49641	2.56859			0.392337	0.407788
							2.48328	2.40205			0.399266	0.387459			2.49768	2.57074			0.393846	0.408511
							2.48478	2.40436			0.401569	0.387459			2.50181	2.57439			0.393846	0.4096
							2.48649	2.40497			0.402445	0.387879			2.50393	2.57735			0.393846	0.4096
							2.48735	2.40764			0.402963	0.388414			2.50401	2.5783			0.395536	0.412512
							2.49261	2.40793			0.403547	0.38912			2.50461	2.57986			0.395749	0.412512
							2.49375	2.40807			0.404211	0.38912			2.5066	2.58019			0.396022	0.414476
							2.4971	2.40846			0.405545	0.38912			2.50747	2.58936			0.398689	0.414476
							2.50764	2.40877			0.406349	0.38924			2.50893	2.58985			0.398961	0.415838
							2.5088	2.40887			0.406643	0.390095			2.51095	2.5925			0.399266	0.416744
							2.51167	2.40897			0.406729	0.390095			2.51627	2.60363			0.399266	0.417391
							2.51894	2.40934			0.407029	0.39084			2.51729	2.60427			0.399433	0.419672
							2.51905	2.40958			0.4096	0.391529			2.51872	2.60687			0.4	0.4247
							2.5192	2.41174			0.4096	0.391694			2.5206	2.6106			0.400447	0.425126
							2.52295	2.41723			0.4096	0.391837			2.52153	2.61544			0.401106	0.426667
							2.52616	2.41744			0.411954	0.393846			2.52236	2.61631			0.402286	0.428039
							2.52697	2.42067			0.411954	0.393846			2.52619	2.61981			0.403651	0.428768
							2.52987	2.42079			0.413274	0.393846			2.52853	2.62287			0.403785	0.43008
							2.53144	2.4217			0.413416	0.393846			2.5288	2.62666			0.404211	0.430252
							2.53309	2.42287			0.413737	0.393846			2.52897	2.62878			0.404972	0.431461
							2.53489	2.4232			0.414335	0.395367			2.52973	2.62993			0.405854	0.434717
							2.53782	2.42465			0.415135	0.395749			2.5307	2.6306			0.405991	0.435033
							2.54249	2.42884			0.415838	0.395876			2.53104	2.63081			0.406349	0.436777
							2.54386	2.4291			0.416459	0.39619			2.53586	2.63194			0.407562	0.436777
							2.5447	2.42914			0.416459	0.39619			2.53794	2.63211			0.407562	0.437073
							2.5447	2.4295			0.417391	0.397241			2.53905	2.63244			0.407562	0.437387
							2.54593	2.43012			0.42	0.397241			2.54168	2.63244			0.408344	0.438857
							2.54772	2.43326			0.420103	0.397241			2.54338	2.64248			0.410566	0.438857
							2.54865	2.43508			0.421873	0.39767			2.54345	2.64508			0.410695	0.44043
							2.55039	2.43623			0.421978	0.397927			2.54468	2.64538			0.410695	0.440795
							2.55047	2.43904			0.42314	0.398222			2.54802	2.64745			0.411658	0.447162
							2.55108	2.44097			0.42314	0.4			2.5542	2.6484			0.411658	0.44765
							2.5513	2.44401			0.4247	0.4			2.55503	2.65629			0.413274	0.448
							2.55339	2.4445			0.425249	0.402094			2.55731	2.6575			0.413274	0.451765
							2.55891	2.44476			0.426667	0.402697			2.5603	2.6601			0.413274	0.452465
							2.55924	2.44501			0.426667	0.402963			2.56165	2.66232			0.413737	0.453333
							2.5604	2.44513			0.426667	0.403728			2.56609	2.66917			0.415135	0.454579
							2.56197	2.44619			0.428546	0.405991			2.56786	2.66935			0.416744	0.45589
							2.56224	2.44823			0.428651	0.406349			2.56934	2.67418			0.417185	0.45821
							2.56245	2.44884			0.428901	0.406349			2.56965	2.67932			0.419181	0.458272
							2.56673	2.44884			0.428901	0.406887			2.57068	2.68318			0.419386	0.458868
							2.57115	2.4493			0.428901	0.407968			2.57074	2.68486			0.421978	0.460225
							2.57645	2.44953			0.430442	0.408739			2.57092	2.6924			0.422524	0.461459
							2.57688	2.45062			0.434286	0.4096			2.57186	2.69866			0.423724	0.462979
							2.57897	2.45088			0.434286	0.4096			2.57459	2.70358			0.424309	0.465455
							2.58064	2.45432			0.435304	0.410695			2.57473	2.71773			0.424585	0.465455
							2.5824	2.45467			0.437073	0.410864			2.57483	2.72488			0.4247	0.465455
							2.58574	2.45499			0.437607	0.411954			2.5761	2.72632			0.424803	0.471166
							2.59373	2.45545			0.438857	0.413538			2.57732	2.72692			0.426667	0.476279
							2.59481	2.45595			0.438857	0.413957			2.57783	2.73717			0.426667	0.476863
							2.59533	2.45692			0.439596	0.414335			2.57805	2.74569			0.426667	0.477867
							2.59579	2.46036			0.441049	0.415135			2.57869	2.74793			0.428452	0.479401
							2.60078	2.46195			0.441049	0.415135			2.58238	2.75194			0.429222	0.481584
							2.60362	2.46356			0.441379	0.415838			2.58369	2.77616			0.430891	0.487619
							2.60503	2.46462			0.442182	0.415838			2.5839	2.78477			0.432208	0.490033
							2.61195	2.4664			0.442707	0.415838			2.58728	2.78865			0.434286	0.493494
							2.61652	2.46679			0.444082	0.416744			2.58755	2.78926			0.434903	0.496485
							2.6181	2.46891			0.445217	0.417014			2.59037	2.79229			0.437387	0.501443
							2.61871	2.46931			0.447757	0.417014			2.59201	2.81003			0.437387	0.504433
							2.62468	2.46934			0.448215	0.417391			2.59246	2.82611			0.437895	0.512
							2.6301	2.47021			0.44866	0.417511			2.59499	2.83743			0.438075	0.535814
							2.63489	2.47144			0.449874	0.417511			2.5973	3.06238			0.438857	0.553514
							2.63679	2.47171			0.45011	0.417959			2.6004	3.11815			0.439485	0.568889
							2.63688	2.47189			0.451188	0.418462			2.60157				0.440957
							2.63793	2.47394			0.451765	0.418616			2.60249				0.441379
							2.64681	2.47581			0.453097	0.418909			2.60315				0.441379
							2.64884	2.47781			0.454579	0.418909			2.60379				0.441379
							2.65121	2.47949			0.456238	0.419672			2.60618				0.441379
							2.65142	2.4817			0.456714	0.420299			2.60628				0.442182
							2.65322	2.48175			0.458507	0.42314			2.60819				0.442182
							2.65331	2.48186			0.458868	0.424142			2.61061				0.443733
							2.65333	2.48322			0.461804	0.424309			2.61202				0.443931
							2.65588	2.49045			0.461804	0.424309			2.61351				0.446512
							2.66456	2.49049			0.461955	0.424456			2.6138				0.45011
							2.66606	2.49209			0.463238	0.424803			2.61425				0.45037
							2.66794	2.49219			0.465455	0.425057			2.6164				0.451101
							2.67317	2.49501			0.465455	0.426667			2.61784				0.451765
							2.67469	2.49592			0.465455	0.426667			2.63059				0.453333
							2.67989	2.49789			0.471579	0.426667			2.63144				0.453671
							2.68282	2.50708			0.472233	0.426667			2.64056				0.457143
							2.68617	2.50869			0.473737	0.428153			2.64485				0.457886
							2.69769	2.50947			0.474074	0.428651			2.65013				0.458868
							2.70066	2.50957			0.476279	0.431158			2.66041				0.459755
							2.70363	2.51383			0.484324	0.431158			2.66825				0.460529
							2.7072	2.51518			0.487619	0.431158			2.67105				0.465455
							2.70806	2.51649			0.488481	0.431807			2.67229				0.465455
							2.71269	2.52457			0.489952	0.432068			2.68097				0.465455
							2.71448	2.5259			0.494686	0.432356			2.68832				0.470204
							2.72224	2.52936			0.495484	0.432676			2.69963				0.471889
							2.72709	2.53057			0.497087	0.434539			2.71259				0.473043
							2.72782	2.53326			0.497371	0.435033			2.71368				0.474702
							2.72958	2.53409			0.50023	0.436364			2.71584				0.488989
							2.73276	2.5352			0.501106	0.437073			2.71741				0.488989
							2.73374	2.53566			0.501961	0.438198			2.72039				0.493807
							2.73488	2.5364			0.504041	0.439755			2.72061				0.498701
							2.75371	2.53965			0.505408	0.440181			2.72888				0.501106
							2.77894	2.54273			0.512	0.44043			2.73326				0.509453
							2.79158	2.5433			0.512	0.440957			2.7506				0.532851
							2.79334	2.54612			0.512	0.442182			2.75779				0.535814
							2.81963	2.54709			0.51486	0.442469			2.77743				0.538947
							2.81977	2.54876			0.518095	0.442811			2.8037				0.544681
							2.87326	2.54939			0.521198	0.443465			2.82985				0.547176
							2.97264	2.5522			0.526749	0.443733			2.89366				0.589353
							2.99996	2.55382			0.538947	0.444082			2.93563				0.782222
							3.25536	2.5552			0.540084	0.444082
								2.55685				0.444082
								2.55722				0.445217
								2.55872				0.446061
								2.56628				0.446239
								2.57133				0.446359
								2.57422				0.44765
								2.57876				0.448295
								2.57894				0.449466
								2.58401				0.449561
								2.58853				0.44973
								2.59246				0.45037
								2.5962				0.451101
								2.597				0.451765
								2.60777				0.452465
								2.61362				0.453097
								2.61521				0.453432
								2.61531				0.45399
								2.61817				0.454579
								2.62028				0.457143
								2.62262				0.457143
								2.62603				0.457143
								2.6263				0.458105
								2.62731				0.459034
								2.629				0.459193
								2.63219				0.46
								2.63984				0.460225
								2.6468				0.460529
								2.65327				0.465455
								2.6565				0.468732
								2.65904				0.470204
								2.66752				0.470486
								2.67225				0.471166
								2.67275				0.471166
								2.6787				0.472233
								2.689				0.472615
								2.68993				0.474702
								2.69241				0.475052
								2.69654				0.476863
								2.69694				0.478242
								2.69865				0.479064
								2.69964				0.480884
								2.70478				0.481882
								2.70514				0.484734
								2.70776				0.485308
								2.71729				0.491313
								2.73973				0.49152
								2.77725				0.50717
								2.79166				0.508092
								2.80468				0.534925
								2.82441				0.535814
								2.96958				0.565399
								3.23197				0.572632

## Sheet: Fig.S6
Panel S6c	3m Con	3m Stim	8m Con	8m Stim	12m Con	12m Stim		Panel S6d	3m Con	3m Stim	8m Con	8m Stim	12m Con	12m Stim		Panel S6e	3m Con	3m Stim	8m Con	8m Stim	12m Con	12m Stim		Panel S6f	Con	Stim	MTEP+Con	MTEP+Stim		Panel S6g	Con	Stim	MTEP+Con	MTEP+Stim		Panel S6g	Con	Stim	MTEP+Con	MTEP+Stim
	0.905	0.893	0.896	0.83	1.051	1.199			0.854	0.928	0.769	1.207	1.034	1.16			294	302	297	272	272	317			0.905	0.893	1.098	1.27			0.854	0.928	1.408	1.121			305	302	336	218
	0.907	1.022	0.91	1.031	1.085	1.243			0.969	1.067	0.878	1.243	1.138	1.318			304	340	308	307	317	327			1.136	1.022	1.208	1.535			0.969	1.067	1.444	1.414			319	340	347	258
	0.963	1.129	0.913	1.04	1.097	1.319			1.193	1.223	0.883	1.282	1.304	1.511			319	344	313	320	327	334			1.144	1.129	1.235	1.758			1.193	1.223	1.564	1.474			326	344	379	365
	1.136	1.142	1.01	1.093	1.19	1.372			1.205	1.418	1.04	1.282	1.439	1.698			324	362	319	324	336	362			1.168	1.142	1.482	2.048			1.27	1.418	1.59	1.823			328	362	381	367
	1.144	1.336	1.053	1.135	1.345	1.326			1.225	1.441	1.043	1.361	1.525	1.291			326	364	320	334	344	357			1.204	1.336					1.3	1.441					333	364
	1.168	1.356	1.08	1.237	1.347	1.456			1.27	1.514	1.124	1.536	1.56	1.302			328	365	322	343	346	391			1.205	1.356					1.442	1.514					345	365
	1.188	1.64	1.137	1.305	1.37	1.456			1.3	1.555	1.136	1.612	1.688	1.302			333	375	326	364	351	370			1.218	1.64					1.477	1.555					352	375
	1.204	1.649	1.172	1.794	1.49				1.442	1.651	1.204	1.656	1.817				335	390	326	365	363				1.414	1.649					1.494	1.651					362	390
	1.205		1.25						1.477		1.209						345		328
	1.215		1.306						1.494		1.675						352		330
	1.218		1.484						1.515		1.839						362		381
	1.414								1.763								367
