# Supplementary material for: Age-related dysregulation of homeostatic control in neuronal microcircuits
Source: Nat Neurosci. 2023 Nov 2;26(12):2158–70. doi: 10.1038/s41593-023-01451-z (PMC10689243; doi:10.1038/s41593-023-01451-z)
Supplement: Supplementary file 5 — Modeling code. [file 41593_2023_1451_MOESM5_ESM.zip]

Archive with 6 entries (6 files):
- ModelCodes_Upload/.DS_Store
- ModelCodes_Upload/default_params.m
- ModelCodes_Upload/model_ageing__plasticity.m
- ModelCodes_Upload/model_data.xls
- ModelCodes_Upload/model_neuron.m
- ModelCodes_Upload/run_diff_figs.m
