# Supplementary material for: Age-related dysregulation of homeostatic control in neuronal microcircuits
Source: Nat Neurosci. 2023 Nov 2;26(12):2158–70. doi: 10.1038/s41593-023-01451-z (PMC10689243; doi:10.1038/s41593-023-01451-z)
Supplement: Supplementary file 5 — Modeling code. [file 41593_2023_1451_MOESM5_ESM.zip › ModelCodes_Upload/default_params.m]

alpha = 0.1;
tau = 10;

A_ltp = 1e-4;
A_hom = 2e-4;

I_inh_young = 0.75;
downscaling_young = 1;

r0 = 1; %baseline rate of the network [before (over)stimulation]
