# Supplementary material for: Age-related dysregulation of homeostatic control in neuronal microcircuits
Source: Nat Neurosci. 2023 Nov 2;26(12):2158–70. doi: 10.1038/s41593-023-01451-z (PMC10689243; doi:10.1038/s41593-023-01451-z)
Supplement: Supplementary file 5 — Modeling code. [file 41593_2023_1451_MOESM5_ESM.zip › ModelCodes_Upload/model_ageing__plasticity.m]

%% - parameters

default_params;

dt = 1;
t_end = 10e3;
T = 1:dt:t_end;
l = length(T);
N = 100;
N_ffw = 100;

t_stim_len = 100;
stim_amp = 1;

% - initialization
r_exc_soma = r0+.1*rand(1,l);
r_inh_soma = -(r0+.1*rand(1,l));

v_ffw = linspace(0,1,N_ffw);
r_ffw_ind = 0.5+(v_ffw-.5);
r_ffw = nansum(r_ffw_ind)/N_ffw;

r_ffw = r_ffw + .01*randn(1,l);

w_ffw = ones(1,l);

vr = linspace(0,1,N);
rm = vr-.5;

%% - simulate dynamics and plasticity
    
for j = 1:2
    %- old
    if j == 1 
        I_inh = I_inh_old;
        downscaling = downscaling_old;
    %- young    
    elseif j == 2 
        I_inh = I_inh_young;
        downscaling = downscaling_young;
    end
    
    r_pre = r0+rm' + .2*randn(N,l);
    w_pre0 = 1+.1*randn(N,1);

    plastic = ones(1,l);
    plastic_ffw = 0;
    model_neuron;

    inp_soma_all{j} = inps_soma;
    inp_dend_all{j} = inps_dend;
    
    r_pres{j} = r_pre;
    w_pres{j} = w_pre;
    r_post_alls{j} = r_post_all;
end

%% -- plot

if plot_plot0
figure('Position',[100,100,600,250])

subplot(121)
hold on

plot(vr, w_pres{1}(1:N,end), 'o');
plot(vr, w_pres{2}(1:N,end), 'o');

plot([0,1],[1,1],'k--')

xlim([0-.1,1+.1])

xlabel('Vis. resp.', 'Interpreter', 'none')
ylabel('w_f/w_0', 'Interpreter', 'tex')

legend('old', 'young', 'Location', 'best')
legend boxoff

set(gca, 'LineWidth', 1, 'FontSize', 17, 'Box', 'off', 'TickDir', 'out')

subplot(122)
hold on

plot(T, r_post_alls{1});
plot(T, r_post_alls{2});

ylim([0,4])

xlabel('Time')
ylabel('r_post', 'Interpreter', 'none')

legend('old', 'young', 'Location', 'best')
legend boxoff

set(gca, 'LineWidth', 1, 'FontSize', 17, 'Box', 'off', 'TickDir', 'out')

print([fig_path fig1 '.png'], '-dpng')

% - 
if write_data
    sheet = fig1;
    
    X1 = round(vr,2);
    Y11 = round(w_pres{1}(1:N,end)',2);
    Y12 = round(w_pres{2}(1:N,end)',2);

    X2 = round(T);
    Y21 = round(r_post_alls{1},2);
    Y22 = round(r_post_alls{2},2);

    Title1 = {'Vis. resp.', 'W final (old)', 'W final (young)'}; 
    ar1 = [X1',Y11',Y12'];
    Title2 = {'Time', 'Activity (old)', 'Activity (young)'}; 
    ar2 = [X2',Y21',Y22'];

    writecell(Title1, 'model_data', 'FileType','spreadsheet', 'Sheet',sheet, 'range','A1:C1');
    writematrix(ar1,'model_data','FileType','spreadsheet', 'Sheet',sheet, 'Range', 'A2');
    writecell(Title2, 'model_data', 'FileType','spreadsheet', 'Sheet',sheet, 'range','E1:G1');
    writematrix(ar2,'model_data','FileType','spreadsheet', 'Sheet',sheet, 'Range', 'E2');
end

end

% - 
if plot_plot_inputs
figure('Position',[100,100,600,250])

subplot(121); title('Old'); hold on
plot(T, inp_soma_all{1}, 'k')
plot(T, inp_dend_all{1}, 'r')

legend('Somatic', 'Dendritic', 'Location', 'best')
legend boxoff

xlabel('Time')
ylabel('Total input')
ylim([0,2])

set(gca, 'LineWidth', 1, 'FontSize', 17, 'Box', 'off', 'TickDir', 'out')

subplot(122); title('Young'); hold on
plot(T, inp_soma_all{2}, 'k')
plot(T, inp_dend_all{2}, 'r')
ylim([0,2])
xlabel('Time')

set(gca, 'LineWidth', 1, 'FontSize', 17, 'Box', 'off', 'TickDir', 'out')

print([fig_path fig2 '.png'], '-dpng')

% - 
if write_data
    sheet = fig2;
    
    X1 = round(T);
    Y11 = round(inp_soma_all{1},2);
    Y12 = round(inp_dend_all{1},2);

    X2 = round(T);
    Y21 = round(inp_soma_all{2},2);
    Y22 = round(inp_dend_all{2},2);

    Title1 = {'Time', 'Total input (somatic, old)', 'Total input (dendritic, old)'}; 
    ar1 = [X1',Y11',Y12'];
    Title2 = {'Time', 'Total input (somatic, young)', 'Total input (dendritic, young)'};
    ar2 = [X2',Y21',Y22'];

    writecell(Title1, 'model_data', 'FileType','spreadsheet', 'Sheet',sheet, 'range','A1:C1');
    writematrix(ar1,'model_data','FileType','spreadsheet', 'Sheet',sheet, 'Range', 'A2');
    writecell(Title2, 'model_data', 'FileType','spreadsheet', 'Sheet',sheet, 'range','E1:G1');
    writematrix(ar2,'model_data','FileType','spreadsheet', 'Sheet',sheet, 'Range', 'E2');
end


end

% -
if plot_plot_inputs_visresp
figure('Position',[100,100,600,250])

zz = w_pres{1}.*r_pres{1};

subplot(121); title('Old');
hold on
plot(T, nanmean(zz(end-N/2:end,:),1))
plot(T, nanmean(zz(1:N/2,:),1))
ylim([0,3])
xlabel('Time')
ylabel('Dendritic exc input')
set(gca, 'LineWidth', 1, 'FontSize', 17, 'Box', 'off', 'TickDir', 'out')

zz = w_pres{2}.*r_pres{2};
subplot(122); title('Young');
hold on
plot(T, nanmean(zz(end-N/2:end,:),1))
plot(T, nanmean(zz(1:N/2,:),1))
legend('most visual', 'least visual', 'Location', 'best')
legend boxoff
ylim([0,3])
xlabel('Time')
set(gca, 'LineWidth', 1, 'FontSize', 17, 'Box', 'off', 'TickDir', 'out')

print([fig_path fig3 '.png'], '-dpng')

% - 
if write_data
    sheet = fig3;
    
    X1 = round(T);
    Y11 = round(nanmean(zz(end-N/2:end,:),1),2);
    Y12 = round(nanmean(zz(1:N/2,:),1),2);

    X2 = round(T);
    Y21 = round(nanmean(zz(end-N/2:end,:),1),2);
    Y22 = round(nanmean(zz(1:N/2,:),1),2);

    Title1 = {'Time', 'Dend. exc. input (most visual, old)', 'Dend. exc. input (least visual, old)'}; 
    ar1 = [X1',Y11',Y12'];
    Title2 = {'Time', 'Dend. exc. input (most visual, young)', 'Dend. exc. input (least visual, young)'};
    ar2 = [X2',Y21',Y22'];

    writecell(Title1, 'model_data', 'FileType','spreadsheet', 'Sheet',sheet, 'range','A1:C1');
    writematrix(ar1,'model_data','FileType','spreadsheet', 'Sheet',sheet, 'Range', 'A2');
    writecell(Title2, 'model_data', 'FileType','spreadsheet', 'Sheet',sheet, 'range','E1:G1');
    writematrix(ar2,'model_data','FileType','spreadsheet', 'Sheet',sheet, 'Range', 'E2');
end

end

%%
function [I] = make_input(T, t_stim_len, vr, stim_amp)
    I = zeros(size(T));
    for j = 1:length(T)/t_stim_len
        k1 = (j-1)*t_stim_len+1;
        k2 = j*t_stim_len;

        if mod(j,2) == 0
            I(k1:k2) = I(k1:k2) + vr*stim_amp;
        end
    end
end
