# Supplementary material for: Age-related dysregulation of homeostatic control in neuronal microcircuits
Source: Nat Neurosci. 2023 Nov 2;26(12):2158–70. doi: 10.1038/s41593-023-01451-z (PMC10689243; doi:10.1038/s41593-023-01451-z)
Supplement: Supplementary file 5 — Modeling code. [file 41593_2023_1451_MOESM5_ESM.zip › ModelCodes_Upload/model_data.xls]

## Sheet: figM1
Vis. resp.	W final (old)	W final (young)		Time	Activity (old)	Activity (young)
0	0.88	0.16		1	1	1
0.01	0.87	0.15		2	1.05	0.98
0.02	0.65	0.2		3	1.08	0.96
0.03	0.92	0.24		4	1.11	0.93
0.04	0.52	0.17		5	1.14	0.91
0.05	0.97	0.25		6	1.17	0.9
0.06	0.97	0.08		7	1.19	0.89
0.07	0.85	0.25		8	1.2	0.86
0.08	0.62	0.36		9	1.23	0.86
0.09	0.71	0.23		10	1.25	0.86
0.1	0.8	0.54		11	1.27	0.85
0.11	0.95	0.24		12	1.28	0.84
0.12	0.9	0.44		13	1.3	0.84
0.13	0.6	0.41		14	1.31	0.83
0.14	0.73	0.41		15	1.32	0.82
0.15	0.77	0.45		16	1.33	0.82
0.16	0.91	0.35		17	1.34	0.81
0.17	0.89	0.47		18	1.34	0.81
0.18	0.88	0.38		19	1.35	0.81
0.19	0.92	0.53		20	1.36	0.81
0.2	0.72	0.46		21	1.37	0.81
0.21	1.01	0.48		22	1.37	0.8
0.22	0.77	0.47		23	1.37	0.79
0.23	0.92	0.66		24	1.37	0.79
0.24	0.87	0.49		25	1.38	0.79
0.25	0.9	0.4		26	1.39	0.79
0.26	0.98	0.51		27	1.4	0.79
0.27	0.96	0.67		28	1.4	0.8
0.28	1.03	0.53		29	1.39	0.79
0.29	0.97	0.73		30	1.39	0.78
0.3	0.87	0.77		31	1.39	0.78
0.31	1.1	0.8		32	1.4	0.79
0.32	1.05	0.93		33	1.4	0.78
0.33	0.99	0.63		34	1.4	0.78
0.34	0.91	0.62		35	1.39	0.77
0.35	1.12	0.73		36	1.39	0.77
0.36	1.11	0.82		37	1.38	0.76
0.37	1.04	0.83		38	1.38	0.76
0.38	1.12	0.81		39	1.38	0.76
0.39	1.06	0.82		40	1.38	0.76
0.4	1.2	0.78		41	1.38	0.75
0.41	1.13	0.75		42	1.38	0.75
0.42	1.21	0.72		43	1.38	0.75
0.43	1.19	0.88		44	1.38	0.75
0.44	1.28	0.8		45	1.39	0.75
0.45	1.24	0.87		46	1.39	0.75
0.46	1.3	0.99		47	1.39	0.75
0.47	1.34	1.1		48	1.39	0.76
0.48	1.49	0.8		49	1.4	0.76
0.49	1.51	0.88		50	1.4	0.76
0.51	1.38	1.04		51	1.4	0.76
0.52	1.31	0.8		52	1.4	0.76
0.53	1.41	0.86		53	1.4	0.76
0.54	1.37	0.92		54	1.39	0.75
0.55	1.47	0.93		55	1.39	0.76
0.56	1.45	1.02		56	1.38	0.75
0.57	1.66	0.97		57	1.39	0.75
0.58	1.54	0.97		58	1.4	0.76
0.59	1.62	0.99		59	1.4	0.75
0.6	1.47	1.11		60	1.39	0.75
0.61	1.65	1.06		61	1.39	0.74
0.62	1.69	1.01		62	1.39	0.74
0.63	1.63	1.08		63	1.39	0.74
0.64	1.64	1.19		64	1.39	0.74
0.65	1.85	1.16		65	1.39	0.74
0.66	1.71	0.87		66	1.4	0.75
0.67	1.77	0.98		67	1.4	0.75
0.68	1.71	0.93		68	1.4	0.76
0.69	1.85	1.12		69	1.4	0.75
0.7	1.76	1.18		70	1.4	0.75
0.71	1.84	0.99		71	1.4	0.75
0.72	2.03	0.94		72	1.4	0.75
0.73	1.82	0.98		73	1.39	0.74
0.74	1.84	1.09		74	1.39	0.74
0.75	1.86	1.13		75	1.38	0.73
0.76	1.98	0.97		76	1.4	0.74
0.77	2.04	1.25		77	1.39	0.74
0.78	2.07	1.13		78	1.38	0.74
0.79	1.91	1.22		79	1.38	0.74
0.8	2.18	1		80	1.38	0.74
0.81	2.24	1.04		81	1.38	0.74
0.82	2.1	1.03		82	1.38	0.74
0.83	2.22	1.21		83	1.38	0.74
0.84	2.2	1.1		84	1.39	0.75
0.85	2.07	1.05		85	1.39	0.75
0.86	2.42	1.04		86	1.4	0.76
0.87	2.35	0.97		87	1.39	0.75
0.88	2.44	1.02		88	1.39	0.75
0.89	2.19	0.94		89	1.39	0.75
0.9	2.31	1.02		90	1.38	0.74
0.91	2.53	1.04		91	1.38	0.74
0.92	2.41	1.24		92	1.37	0.74
0.93	2.34	1.3		93	1.37	0.73
0.94	2.59	1.22		94	1.37	0.73
0.95	2.59	1.21		95	1.37	0.73
0.96	2.58	1.21		96	1.38	0.74
0.97	2.57	0.89		97	1.38	0.74
0.98	2.75	1.2		98	1.37	0.73
0.99	2.62	1.2		99	1.38	0.74
1	2.8	1.19		100	1.37	0.73
				101	1.38	0.73
				102	1.38	0.72
				103	1.38	0.74
				104	1.38	0.74
				105	1.38	0.73
				106	1.38	0.74
				107	1.38	0.73
				108	1.37	0.73
				109	1.38	0.74
				110	1.39	0.75
				111	1.4	0.75
				112	1.39	0.76
				113	1.38	0.75
				114	1.38	0.74
				115	1.39	0.75
				116	1.38	0.74
				117	1.39	0.74
				118	1.39	0.75
				119	1.39	0.75
				120	1.38	0.74
				121	1.38	0.74
				122	1.38	0.75
				123	1.39	0.75
				124	1.39	0.75
				125	1.4	0.76
				126	1.4	0.75
				127	1.4	0.76
				128	1.4	0.75
				129	1.4	0.75
				130	1.4	0.74
				131	1.4	0.75
				132	1.4	0.75
				133	1.4	0.75
				134	1.4	0.75
				135	1.4	0.74
				136	1.39	0.74
				137	1.39	0.74
				138	1.39	0.74
				139	1.39	0.74
				140	1.39	0.74
				141	1.38	0.74
				142	1.39	0.75
				143	1.39	0.75
				144	1.39	0.75
				145	1.39	0.75
				146	1.39	0.75
				147	1.39	0.74
				148	1.39	0.75
				149	1.39	0.74
				150	1.38	0.74
				151	1.39	0.74
				152	1.38	0.74
				153	1.38	0.74
				154	1.39	0.75
				155	1.38	0.74
				156	1.39	0.75
				157	1.39	0.75
				158	1.39	0.75
				159	1.4	0.76
				160	1.4	0.76
				161	1.4	0.76
				162	1.41	0.76
				163	1.4	0.75
				164	1.4	0.76
				165	1.39	0.75
				166	1.39	0.75
				167	1.39	0.75
				168	1.4	0.75
				169	1.4	0.76
				170	1.4	0.76
				171	1.39	0.75
				172	1.39	0.74
				173	1.39	0.74
				174	1.39	0.75
				175	1.38	0.74
				176	1.39	0.74
				177	1.39	0.74
				178	1.39	0.74
				179	1.4	0.75
				180	1.41	0.75
				181	1.4	0.75
				182	1.4	0.74
				183	1.39	0.74
				184	1.39	0.74
				185	1.4	0.74
				186	1.4	0.74
				187	1.39	0.74
				188	1.38	0.74
				189	1.39	0.74
				190	1.4	0.75
				191	1.39	0.75
				192	1.39	0.74
				193	1.39	0.75
				194	1.39	0.75
				195	1.39	0.75
				196	1.39	0.74
				197	1.38	0.74
				198	1.38	0.74
				199	1.38	0.74
				200	1.38	0.74
				201	1.38	0.74
				202	1.39	0.75
				203	1.39	0.74
				204	1.39	0.74
				205	1.39	0.74
				206	1.38	0.74
				207	1.38	0.74
				208	1.39	0.74
				209	1.39	0.74
				210	1.39	0.74
				211	1.39	0.75
				212	1.39	0.74
				213	1.38	0.74
				214	1.39	0.74
				215	1.39	0.74
				216	1.38	0.74
				217	1.38	0.73
				218	1.38	0.72
				219	1.38	0.72
				220	1.37	0.72
				221	1.37	0.72
				222	1.37	0.72
				223	1.38	0.74
				224	1.38	0.73
				225	1.38	0.73
				226	1.38	0.74
				227	1.39	0.74
				228	1.39	0.75
				229	1.39	0.74
				230	1.38	0.73
				231	1.38	0.73
				232	1.38	0.72
				233	1.38	0.72
				234	1.38	0.73
				235	1.39	0.74
				236	1.39	0.74
				237	1.38	0.73
				238	1.37	0.73
				239	1.38	0.72
				240	1.38	0.72
				241	1.38	0.72
				242	1.38	0.72
				243	1.38	0.72
				244	1.38	0.72
				245	1.38	0.73
				246	1.39	0.74
				247	1.39	0.74
				248	1.39	0.74
				249	1.39	0.74
				250	1.39	0.74
				251	1.4	0.74
				252	1.4	0.75
				253	1.41	0.75
				254	1.41	0.75
				255	1.4	0.74
				256	1.41	0.75
				257	1.4	0.74
				258	1.4	0.75
				259	1.4	0.74
				260	1.4	0.74
				261	1.4	0.75
				262	1.39	0.75
				263	1.4	0.75
				264	1.4	0.75
				265	1.4	0.76
				266	1.4	0.75
				267	1.4	0.75
				268	1.4	0.75
				269	1.4	0.75
				270	1.4	0.75
				271	1.4	0.75
				272	1.4	0.75
				273	1.4	0.75
				274	1.4	0.75
				275	1.41	0.75
				276	1.41	0.75
				277	1.41	0.75
				278	1.41	0.75
				279	1.41	0.74
				280	1.41	0.75
				281	1.41	0.75
				282	1.41	0.74
				283	1.4	0.74
				284	1.4	0.74
				285	1.41	0.74
				286	1.41	0.74
				287	1.41	0.75
				288	1.41	0.75
				289	1.41	0.76
				290	1.4	0.75
				291	1.4	0.75
				292	1.4	0.74
				293	1.39	0.75
				294	1.4	0.75
				295	1.39	0.74
				296	1.4	0.75
				297	1.39	0.74
				298	1.4	0.75
				299	1.41	0.75
				300	1.41	0.75
				301	1.41	0.75
				302	1.41	0.75
				303	1.4	0.75
				304	1.39	0.74
				305	1.39	0.74
				306	1.39	0.74
				307	1.39	0.74
				308	1.39	0.75
				309	1.4	0.76
				310	1.4	0.76
				311	1.39	0.75
				312	1.39	0.75
				313	1.39	0.75
				314	1.4	0.76
				315	1.41	0.76
				316	1.41	0.76
				317	1.41	0.76
				318	1.41	0.75
				319	1.41	0.76
				320	1.41	0.76
				321	1.4	0.75
				322	1.4	0.75
				323	1.41	0.75
				324	1.41	0.76
				325	1.41	0.76
				326	1.41	0.76
				327	1.41	0.75
				328	1.41	0.76
				329	1.41	0.76
				330	1.41	0.76
				331	1.41	0.76
				332	1.41	0.75
				333	1.41	0.75
				334	1.4	0.75
				335	1.41	0.75
				336	1.4	0.75
				337	1.39	0.73
				338	1.39	0.73
				339	1.39	0.73
				340	1.39	0.73
				341	1.39	0.74
				342	1.39	0.73
				343	1.4	0.74
				344	1.4	0.74
				345	1.41	0.74
				346	1.41	0.75
				347	1.4	0.74
				348	1.4	0.74
				349	1.41	0.74
				350	1.41	0.74
				351	1.41	0.75
				352	1.41	0.75
				353	1.41	0.75
				354	1.42	0.76
				355	1.42	0.75
				356	1.41	0.75
				357	1.42	0.76
				358	1.41	0.75
				359	1.41	0.75
				360	1.41	0.75
				361	1.4	0.74
				362	1.4	0.74
				363	1.41	0.75
				364	1.4	0.75
				365	1.4	0.75
				366	1.4	0.75
				367	1.4	0.74
				368	1.4	0.75
				369	1.41	0.76
				370	1.41	0.75
				371	1.41	0.75
				372	1.41	0.75
				373	1.41	0.75
				374	1.41	0.74
				375	1.4	0.74
				376	1.4	0.74
				377	1.39	0.73
				378	1.39	0.73
				379	1.39	0.73
				380	1.39	0.73
				381	1.39	0.73
				382	1.39	0.73
				383	1.39	0.73
				384	1.39	0.72
				385	1.38	0.72
				386	1.39	0.73
				387	1.39	0.72
				388	1.39	0.73
				389	1.4	0.74
				390	1.4	0.74
				391	1.4	0.74
				392	1.4	0.74
				393	1.41	0.75
				394	1.41	0.75
				395	1.41	0.76
				396	1.42	0.76
				397	1.41	0.75
				398	1.41	0.75
				399	1.41	0.75
				400	1.4	0.74
				401	1.4	0.74
				402	1.4	0.74
				403	1.4	0.74
				404	1.41	0.74
				405	1.4	0.74
				406	1.4	0.74
				407	1.4	0.74
				408	1.4	0.74
				409	1.4	0.74
				410	1.39	0.73
				411	1.4	0.74
				412	1.39	0.73
				413	1.39	0.74
				414	1.4	0.73
				415	1.4	0.74
				416	1.4	0.74
				417	1.4	0.74
				418	1.4	0.74
				419	1.4	0.73
				420	1.39	0.73
				421	1.39	0.73
				422	1.4	0.74
				423	1.4	0.74
				424	1.41	0.74
				425	1.4	0.74
				426	1.39	0.73
				427	1.39	0.73
				428	1.39	0.73
				429	1.39	0.74
				430	1.4	0.74
				431	1.4	0.74
				432	1.41	0.74
				433	1.41	0.74
				434	1.4	0.74
				435	1.4	0.75
				436	1.4	0.75
				437	1.4	0.75
				438	1.4	0.74
				439	1.41	0.75
				440	1.42	0.76
				441	1.41	0.75
				442	1.41	0.75
				443	1.41	0.75
				444	1.42	0.75
				445	1.42	0.75
				446	1.41	0.75
				447	1.41	0.75
				448	1.41	0.75
				449	1.41	0.74
				450	1.41	0.74
				451	1.41	0.74
				452	1.41	0.74
				453	1.41	0.73
				454	1.41	0.74
				455	1.4	0.73
				456	1.41	0.74
				457	1.42	0.75
				458	1.41	0.75
				459	1.42	0.76
				460	1.42	0.76
				461	1.41	0.76
				462	1.41	0.75
				463	1.41	0.75
				464	1.41	0.75
				465	1.41	0.75
				466	1.41	0.75
				467	1.41	0.75
				468	1.4	0.74
				469	1.41	0.75
				470	1.41	0.75
				471	1.42	0.75
				472	1.41	0.74
				473	1.41	0.74
				474	1.41	0.75
				475	1.41	0.74
				476	1.41	0.74
				477	1.41	0.75
				478	1.42	0.75
				479	1.41	0.75
				480	1.41	0.75
				481	1.42	0.76
				482	1.41	0.75
				483	1.42	0.74
				484	1.41	0.75
				485	1.42	0.76
				486	1.42	0.75
				487	1.41	0.75
				488	1.41	0.74
				489	1.4	0.74
				490	1.41	0.74
				491	1.41	0.75
				492	1.42	0.75
				493	1.42	0.75
				494	1.42	0.75
				495	1.41	0.75
				496	1.42	0.75
				497	1.42	0.75
				498	1.42	0.75
				499	1.42	0.76
				500	1.41	0.75
				501	1.41	0.75
				502	1.41	0.75
				503	1.42	0.76
				504	1.42	0.75
				505	1.42	0.75
				506	1.42	0.75
				507	1.42	0.74
				508	1.42	0.75
				509	1.42	0.75
				510	1.42	0.75
				511	1.42	0.75
				512	1.42	0.76
				513	1.43	0.76
				514	1.43	0.76
				515	1.42	0.76
				516	1.42	0.76
				517	1.42	0.76
				518	1.42	0.75
				519	1.41	0.74
				520	1.41	0.74
				521	1.4	0.74
				522	1.4	0.74
				523	1.39	0.74
				524	1.39	0.73
				525	1.39	0.73
				526	1.39	0.73
				527	1.4	0.73
				528	1.4	0.74
				529	1.4	0.74
				530	1.4	0.73
				531	1.39	0.73
				532	1.4	0.73
				533	1.39	0.73
				534	1.39	0.73
				535	1.4	0.73
				536	1.4	0.73
				537	1.39	0.73
				538	1.39	0.73
				539	1.39	0.73
				540	1.39	0.73
				541	1.39	0.73
				542	1.39	0.74
				543	1.4	0.74
				544	1.39	0.74
				545	1.39	0.74
				546	1.38	0.73
				547	1.39	0.73
				548	1.39	0.73
				549	1.39	0.73
				550	1.39	0.73
				551	1.39	0.73
				552	1.4	0.73
				553	1.4	0.74
				554	1.4	0.74
				555	1.41	0.75
				556	1.41	0.74
				557	1.4	0.73
				558	1.41	0.73
				559	1.41	0.74
				560	1.4	0.73
				561	1.4	0.73
				562	1.4	0.73
				563	1.4	0.73
				564	1.4	0.74
				565	1.4	0.74
				566	1.41	0.74
				567	1.4	0.73
				568	1.41	0.74
				569	1.41	0.74
				570	1.41	0.74
				571	1.4	0.73
				572	1.41	0.74
				573	1.42	0.75
				574	1.42	0.75
				575	1.42	0.75
				576	1.41	0.74
				577	1.42	0.74
				578	1.42	0.74
				579	1.42	0.75
				580	1.42	0.75
				581	1.42	0.75
				582	1.42	0.75
				583	1.42	0.75
				584	1.43	0.75
				585	1.43	0.75
				586	1.42	0.75
				587	1.42	0.74
				588	1.43	0.75
				589	1.43	0.75
				590	1.43	0.76
				591	1.43	0.75
				592	1.43	0.75
				593	1.42	0.74
				594	1.42	0.75
				595	1.42	0.74
				596	1.42	0.74
				597	1.42	0.74
				598	1.42	0.74
				599	1.42	0.74
				600	1.41	0.73
				601	1.41	0.73
				602	1.41	0.73
				603	1.42	0.73
				604	1.42	0.74
				605	1.41	0.74
				606	1.41	0.73
				607	1.41	0.74
				608	1.41	0.74
				609	1.42	0.75
				610	1.42	0.74
				611	1.42	0.74
				612	1.42	0.74
				613	1.43	0.75
				614	1.43	0.75
				615	1.44	0.75
				616	1.44	0.76
				617	1.43	0.75
				618	1.43	0.75
				619	1.43	0.76
				620	1.43	0.76
				621	1.44	0.76
				622	1.44	0.76
				623	1.43	0.76
				624	1.42	0.75
				625	1.42	0.74
				626	1.41	0.74
				627	1.42	0.75
				628	1.42	0.75
				629	1.42	0.75
				630	1.42	0.76
				631	1.43	0.76
				632	1.43	0.76
				633	1.43	0.77
				634	1.44	0.77
				635	1.44	0.77
				636	1.44	0.77
				637	1.43	0.76
				638	1.43	0.76
				639	1.43	0.76
				640	1.43	0.75
				641	1.42	0.75
				642	1.42	0.75
				643	1.43	0.75
				644	1.42	0.73
				645	1.42	0.73
				646	1.41	0.73
				647	1.41	0.73
				648	1.42	0.73
				649	1.42	0.73
				650	1.41	0.73
				651	1.42	0.73
				652	1.41	0.73
				653	1.41	0.72
				654	1.4	0.72
				655	1.41	0.73
				656	1.4	0.73
				657	1.4	0.73
				658	1.41	0.73
				659	1.41	0.73
				660	1.41	0.73
				661	1.41	0.73
				662	1.41	0.73
				663	1.41	0.73
				664	1.41	0.74
				665	1.41	0.74
				666	1.41	0.74
				667	1.41	0.73
				668	1.41	0.73
				669	1.4	0.73
				670	1.4	0.73
				671	1.41	0.73
				672	1.42	0.74
				673	1.41	0.73
				674	1.41	0.73
				675	1.41	0.73
				676	1.41	0.73
				677	1.42	0.74
				678	1.41	0.74
				679	1.41	0.73
				680	1.42	0.73
				681	1.42	0.74
				682	1.43	0.75
				683	1.43	0.74
				684	1.43	0.74
				685	1.43	0.75
				686	1.44	0.75
				687	1.44	0.75
				688	1.44	0.75
				689	1.43	0.75
				690	1.43	0.75
				691	1.43	0.75
				692	1.42	0.74
				693	1.42	0.74
				694	1.43	0.74
				695	1.43	0.73
				696	1.42	0.73
				697	1.42	0.72
				698	1.42	0.73
				699	1.42	0.72
				700	1.41	0.71
				701	1.42	0.72
				702	1.41	0.72
				703	1.42	0.73
				704	1.42	0.73
				705	1.41	0.73
				706	1.41	0.72
				707	1.41	0.72
				708	1.41	0.72
				709	1.42	0.72
				710	1.42	0.73
				711	1.41	0.73
				712	1.42	0.73
				713	1.41	0.73
				714	1.41	0.73
				715	1.41	0.74
				716	1.41	0.73
				717	1.41	0.73
				718	1.41	0.72
				719	1.42	0.73
				720	1.42	0.74
				721	1.42	0.74
				722	1.42	0.74
				723	1.42	0.73
				724	1.41	0.72
				725	1.41	0.72
				726	1.41	0.72
				727	1.41	0.72
				728	1.41	0.72
				729	1.41	0.73
				730	1.41	0.73
				731	1.4	0.74
				732	1.41	0.74
				733	1.4	0.73
				734	1.41	0.73
				735	1.4	0.74
				736	1.41	0.73
				737	1.41	0.73
				738	1.41	0.74
				739	1.42	0.74
				740	1.41	0.74
				741	1.42	0.74
				742	1.42	0.74
				743	1.42	0.74
				744	1.41	0.73
				745	1.41	0.73
				746	1.42	0.73
				747	1.42	0.73
				748	1.42	0.74
				749	1.42	0.74
				750	1.42	0.73
				751	1.42	0.73
				752	1.42	0.73
				753	1.42	0.73
				754	1.43	0.73
				755	1.42	0.73
				756	1.42	0.73
				757	1.42	0.72
				758	1.41	0.72
				759	1.4	0.71
				760	1.41	0.71
				761	1.41	0.72
				762	1.41	0.72
				763	1.41	0.72
				764	1.4	0.7
				765	1.41	0.72
				766	1.42	0.73
				767	1.42	0.73
				768	1.42	0.73
				769	1.43	0.74
				770	1.42	0.73
				771	1.42	0.73
				772	1.41	0.72
				773	1.42	0.72
				774	1.41	0.71
				775	1.41	0.72
				776	1.42	0.72
				777	1.41	0.71
				778	1.42	0.73
				779	1.43	0.73
				780	1.43	0.73
				781	1.43	0.74
				782	1.44	0.74
				783	1.44	0.74
				784	1.43	0.74
				785	1.43	0.73
				786	1.43	0.73
				787	1.42	0.73
				788	1.42	0.74
				789	1.43	0.74
				790	1.42	0.73
				791	1.42	0.73
				792	1.41	0.73
				793	1.42	0.73
				794	1.43	0.74
				795	1.44	0.75
				796	1.43	0.74
				797	1.43	0.74
				798	1.43	0.74
				799	1.42	0.74
				800	1.43	0.74
				801	1.43	0.75
				802	1.43	0.75
				803	1.42	0.74
				804	1.43	0.75
				805	1.42	0.74
				806	1.42	0.73
				807	1.42	0.73
				808	1.42	0.73
				809	1.42	0.73
				810	1.42	0.73
				811	1.43	0.74
				812	1.43	0.74
				813	1.42	0.73
				814	1.43	0.73
				815	1.43	0.73
				816	1.43	0.74
				817	1.42	0.74
				818	1.43	0.74
				819	1.43	0.74
				820	1.43	0.74
				821	1.42	0.74
				822	1.43	0.74
				823	1.42	0.74
				824	1.42	0.74
				825	1.42	0.73
				826	1.43	0.73
				827	1.42	0.73
				828	1.42	0.73
				829	1.43	0.73
				830	1.43	0.73
				831	1.42	0.73
				832	1.42	0.73
				833	1.42	0.73
				834	1.43	0.74
				835	1.42	0.73
				836	1.43	0.73
				837	1.42	0.73
				838	1.42	0.73
				839	1.42	0.72
				840	1.42	0.73
				841	1.42	0.72
				842	1.42	0.72
				843	1.42	0.73
				844	1.41	0.72
				845	1.42	0.72
				846	1.42	0.73
				847	1.42	0.73
				848	1.43	0.74
				849	1.44	0.74
				850	1.44	0.74
				851	1.44	0.74
				852	1.43	0.73
				853	1.44	0.74
				854	1.43	0.73
				855	1.42	0.73
				856	1.42	0.74
				857	1.42	0.74
				858	1.42	0.74
				859	1.42	0.74
				860	1.42	0.74
				861	1.41	0.73
				862	1.42	0.74
				863	1.42	0.74
				864	1.42	0.74
				865	1.43	0.75
				866	1.43	0.75
				867	1.43	0.74
				868	1.44	0.75
				869	1.44	0.75
				870	1.44	0.74
				871	1.44	0.74
				872	1.43	0.73
				873	1.42	0.73
				874	1.43	0.74
				875	1.43	0.74
				876	1.45	0.75
				877	1.45	0.75
				878	1.44	0.74
				879	1.43	0.74
				880	1.43	0.74
				881	1.42	0.73
				882	1.42	0.72
				883	1.42	0.73
				884	1.42	0.73
				885	1.42	0.73
				886	1.42	0.73
				887	1.42	0.73
				888	1.42	0.73
				889	1.42	0.72
				890	1.42	0.72
				891	1.43	0.73
				892	1.42	0.73
				893	1.43	0.73
				894	1.42	0.74
				895	1.42	0.73
				896	1.42	0.74
				897	1.42	0.74
				898	1.42	0.74
				899	1.42	0.73
				900	1.41	0.73
				901	1.41	0.73
				902	1.42	0.74
				903	1.42	0.74
				904	1.42	0.74
				905	1.43	0.74
				906	1.43	0.74
				907	1.43	0.74
				908	1.44	0.75
				909	1.44	0.75
				910	1.44	0.74
				911	1.44	0.75
				912	1.44	0.74
				913	1.44	0.75
				914	1.44	0.74
				915	1.44	0.74
				916	1.44	0.75
				917	1.44	0.74
				918	1.44	0.75
				919	1.45	0.75
				920	1.45	0.75
				921	1.45	0.74
				922	1.44	0.74
				923	1.44	0.73
				924	1.44	0.74
				925	1.43	0.74
				926	1.43	0.74
				927	1.42	0.73
				928	1.43	0.74
				929	1.43	0.74
				930	1.44	0.75
				931	1.44	0.75
				932	1.43	0.74
				933	1.43	0.74
				934	1.42	0.73
				935	1.42	0.73
				936	1.42	0.73
				937	1.43	0.74
				938	1.44	0.75
				939	1.43	0.74
				940	1.43	0.74
				941	1.43	0.74
				942	1.43	0.74
				943	1.44	0.74
				944	1.43	0.74
				945	1.43	0.73
				946	1.43	0.74
				947	1.43	0.74
				948	1.43	0.74
				949	1.43	0.73
				950	1.43	0.73
				951	1.42	0.73
				952	1.42	0.73
				953	1.43	0.73
				954	1.43	0.73
				955	1.44	0.74
				956	1.44	0.75
				957	1.44	0.74
				958	1.44	0.74
				959	1.45	0.75
				960	1.44	0.74
				961	1.43	0.74
				962	1.44	0.74
				963	1.43	0.74
				964	1.43	0.74
				965	1.44	0.74
				966	1.43	0.73
				967	1.43	0.74
				968	1.42	0.73
				969	1.43	0.74
				970	1.43	0.74
				971	1.43	0.73
				972	1.43	0.73
				973	1.44	0.74
				974	1.43	0.74
				975	1.44	0.74
				976	1.43	0.73
				977	1.43	0.73
				978	1.43	0.74
				979	1.43	0.73
				980	1.43	0.73
				981	1.44	0.74
				982	1.44	0.74
				983	1.44	0.73
				984	1.44	0.73
				985	1.44	0.74
				986	1.44	0.74
				987	1.45	0.75
				988	1.45	0.75
				989	1.44	0.74
				990	1.44	0.74
				991	1.44	0.74
				992	1.43	0.73
				993	1.44	0.73
				994	1.44	0.74
				995	1.44	0.74
				996	1.44	0.74
				997	1.44	0.74
				998	1.44	0.74
				999	1.44	0.74
				1000	1.43	0.74
				1001	1.44	0.75
				1002	1.43	0.75
				1003	1.44	0.75
				1004	1.44	0.75
				1005	1.44	0.75
				1006	1.45	0.76
				1007	1.45	0.76
				1008	1.44	0.75
				1009	1.44	0.75
				1010	1.44	0.75
				1011	1.44	0.75
				1012	1.44	0.75
				1013	1.45	0.75
				1014	1.45	0.75
				1015	1.45	0.75
				1016	1.45	0.75
				1017	1.45	0.75
				1018	1.44	0.76
				1019	1.45	0.76
				1020	1.45	0.76
				1021	1.45	0.76
				1022	1.45	0.76
				1023	1.45	0.75
				1024	1.44	0.74
				1025	1.44	0.75
				1026	1.43	0.75
				1027	1.43	0.74
				1028	1.43	0.74
				1029	1.43	0.74
				1030	1.43	0.74
				1031	1.44	0.74
				1032	1.44	0.75
				1033	1.43	0.74
				1034	1.44	0.75
				1035	1.45	0.75
				1036	1.45	0.76
				1037	1.46	0.76
				1038	1.45	0.75
				1039	1.45	0.75
				1040	1.45	0.74
				1041	1.44	0.74
				1042	1.44	0.74
				1043	1.44	0.73
				1044	1.44	0.73
				1045	1.44	0.73
				1046	1.44	0.73
				1047	1.45	0.75
				1048	1.44	0.74
				1049	1.44	0.73
				1050	1.43	0.73
				1051	1.44	0.73
				1052	1.45	0.74
				1053	1.45	0.74
				1054	1.45	0.75
				1055	1.44	0.74
				1056	1.45	0.75
				1057	1.46	0.75
				1058	1.46	0.75
				1059	1.46	0.76
				1060	1.47	0.76
				1061	1.47	0.76
				1062	1.46	0.75
				1063	1.46	0.75
				1064	1.45	0.74
				1065	1.44	0.73
				1066	1.44	0.72
				1067	1.44	0.73
				1068	1.45	0.74
				1069	1.45	0.74
				1070	1.45	0.74
				1071	1.45	0.75
				1072	1.45	0.75
				1073	1.45	0.75
				1074	1.46	0.75
				1075	1.46	0.75
				1076	1.46	0.75
				1077	1.46	0.75
				1078	1.45	0.75
				1079	1.44	0.75
				1080	1.44	0.74
				1081	1.44	0.75
				1082	1.45	0.75
				1083	1.45	0.75
				1084	1.45	0.75
				1085	1.45	0.75
				1086	1.45	0.75
				1087	1.45	0.75
				1088	1.45	0.76
				1089	1.45	0.75
				1090	1.45	0.75
				1091	1.45	0.75
				1092	1.45	0.75
				1093	1.45	0.74
				1094	1.45	0.75
				1095	1.45	0.74
				1096	1.45	0.75
				1097	1.45	0.75
				1098	1.44	0.74
				1099	1.44	0.73
				1100	1.43	0.73
				1101	1.43	0.73
				1102	1.43	0.73
				1103	1.43	0.73
				1104	1.43	0.73
				1105	1.43	0.74
				1106	1.43	0.74
				1107	1.43	0.74
				1108	1.43	0.74
				1109	1.42	0.73
				1110	1.43	0.73
				1111	1.44	0.74
				1112	1.44	0.73
				1113	1.44	0.74
				1114	1.45	0.74
				1115	1.44	0.73
				1116	1.45	0.74
				1117	1.44	0.73
				1118	1.44	0.73
				1119	1.44	0.73
				1120	1.45	0.74
				1121	1.46	0.75
				1122	1.45	0.75
				1123	1.45	0.75
				1124	1.46	0.75
				1125	1.45	0.75
				1126	1.45	0.75
				1127	1.45	0.75
				1128	1.45	0.75
				1129	1.44	0.74
				1130	1.44	0.74
				1131	1.44	0.75
				1132	1.44	0.75
				1133	1.44	0.74
				1134	1.44	0.74
				1135	1.44	0.74
				1136	1.45	0.75
				1137	1.45	0.75
				1138	1.45	0.75
				1139	1.45	0.74
				1140	1.44	0.74
				1141	1.44	0.73
				1142	1.44	0.74
				1143	1.45	0.74
				1144	1.45	0.75
				1145	1.45	0.75
				1146	1.45	0.74
				1147	1.45	0.75
				1148	1.46	0.74
				1149	1.45	0.74
				1150	1.45	0.74
				1151	1.45	0.75
				1152	1.46	0.75
				1153	1.46	0.75
				1154	1.46	0.75
				1155	1.46	0.75
				1156	1.45	0.74
				1157	1.45	0.74
				1158	1.44	0.74
				1159	1.45	0.75
				1160	1.45	0.74
				1161	1.45	0.75
				1162	1.46	0.75
				1163	1.46	0.75
				1164	1.46	0.75
				1165	1.47	0.75
				1166	1.47	0.75
				1167	1.46	0.75
				1168	1.47	0.75
				1169	1.47	0.75
				1170	1.46	0.75
				1171	1.46	0.75
				1172	1.46	0.75
				1173	1.46	0.75
				1174	1.46	0.76
				1175	1.46	0.76
				1176	1.46	0.76
				1177	1.46	0.76
				1178	1.46	0.76
				1179	1.46	0.76
				1180	1.46	0.76
				1181	1.46	0.75
				1182	1.45	0.75
				1183	1.45	0.75
				1184	1.45	0.74
				1185	1.45	0.74
				1186	1.44	0.74
				1187	1.45	0.75
				1188	1.44	0.74
				1189	1.44	0.74
				1190	1.45	0.74
				1191	1.45	0.74
				1192	1.45	0.75
				1193	1.46	0.75
				1194	1.45	0.74
				1195	1.45	0.74
				1196	1.45	0.73
				1197	1.45	0.73
				1198	1.44	0.73
				1199	1.44	0.73
				1200	1.43	0.73
				1201	1.44	0.73
				1202	1.44	0.73
				1203	1.44	0.73
				1204	1.44	0.73
				1205	1.45	0.73
				1206	1.44	0.73
				1207	1.45	0.74
				1208	1.45	0.74
				1209	1.45	0.74
				1210	1.45	0.74
				1211	1.45	0.74
				1212	1.45	0.74
				1213	1.46	0.74
				1214	1.45	0.74
				1215	1.45	0.74
				1216	1.45	0.74
				1217	1.44	0.74
				1218	1.44	0.74
				1219	1.44	0.74
				1220	1.45	0.74
				1221	1.45	0.74
				1222	1.45	0.74
				1223	1.44	0.73
				1224	1.43	0.72
				1225	1.43	0.72
				1226	1.43	0.71
				1227	1.42	0.71
				1228	1.43	0.71
				1229	1.43	0.71
				1230	1.44	0.71
				1231	1.43	0.71
				1232	1.43	0.72
				1233	1.44	0.72
				1234	1.44	0.72
				1235	1.43	0.72
				1236	1.44	0.73
				1237	1.44	0.73
				1238	1.45	0.74
				1239	1.45	0.74
				1240	1.46	0.75
				1241	1.45	0.74
				1242	1.45	0.74
				1243	1.44	0.73
				1244	1.44	0.73
				1245	1.45	0.73
				1246	1.44	0.73
				1247	1.45	0.73
				1248	1.44	0.73
				1249	1.44	0.73
				1250	1.44	0.73
				1251	1.45	0.74
				1252	1.45	0.73
				1253	1.45	0.74
				1254	1.45	0.75
				1255	1.46	0.75
				1256	1.46	0.75
				1257	1.45	0.74
				1258	1.45	0.74
				1259	1.45	0.73
				1260	1.45	0.74
				1261	1.46	0.74
				1262	1.46	0.74
				1263	1.46	0.74
				1264	1.46	0.74
				1265	1.46	0.73
				1266	1.45	0.73
				1267	1.45	0.73
				1268	1.45	0.74
				1269	1.46	0.74
				1270	1.45	0.73
				1271	1.46	0.73
				1272	1.45	0.73
				1273	1.45	0.73
				1274	1.45	0.72
				1275	1.45	0.73
				1276	1.45	0.73
				1277	1.44	0.72
				1278	1.44	0.73
				1279	1.45	0.73
				1280	1.46	0.74
				1281	1.47	0.74
				1282	1.47	0.75
				1283	1.47	0.75
				1284	1.47	0.75
				1285	1.47	0.75
				1286	1.47	0.75
				1287	1.46	0.75
				1288	1.47	0.74
				1289	1.47	0.74
				1290	1.47	0.75
				1291	1.48	0.75
				1292	1.48	0.76
				1293	1.48	0.76
				1294	1.47	0.75
				1295	1.47	0.75
				1296	1.47	0.75
				1297	1.48	0.76
				1298	1.48	0.76
				1299	1.48	0.76
				1300	1.48	0.76
				1301	1.47	0.75
				1302	1.47	0.75
				1303	1.47	0.75
				1304	1.47	0.75
				1305	1.47	0.76
				1306	1.47	0.75
				1307	1.46	0.75
				1308	1.46	0.75
				1309	1.46	0.75
				1310	1.47	0.76
				1311	1.46	0.76
				1312	1.45	0.75
				1313	1.45	0.74
				1314	1.44	0.74
				1315	1.45	0.75
				1316	1.45	0.75
				1317	1.45	0.75
				1318	1.46	0.75
				1319	1.47	0.76
				1320	1.46	0.75
				1321	1.46	0.75
				1322	1.46	0.75
				1323	1.45	0.74
				1324	1.46	0.74
				1325	1.46	0.74
				1326	1.46	0.74
				1327	1.45	0.73
				1328	1.46	0.74
				1329	1.46	0.74
				1330	1.46	0.74
				1331	1.46	0.74
				1332	1.46	0.74
				1333	1.47	0.74
				1334	1.46	0.75
				1335	1.47	0.75
				1336	1.48	0.75
				1337	1.48	0.76
				1338	1.48	0.76
				1339	1.48	0.76
				1340	1.49	0.76
				1341	1.48	0.75
				1342	1.48	0.76
				1343	1.48	0.76
				1344	1.48	0.75
				1345	1.48	0.75
				1346	1.48	0.76
				1347	1.48	0.76
				1348	1.47	0.75
				1349	1.48	0.76
				1350	1.47	0.75
				1351	1.47	0.75
				1352	1.46	0.74
				1353	1.46	0.74
				1354	1.46	0.74
				1355	1.45	0.73
				1356	1.46	0.74
				1357	1.46	0.74
				1358	1.46	0.74
				1359	1.47	0.75
				1360	1.47	0.75
				1361	1.46	0.74
				1362	1.46	0.75
				1363	1.47	0.75
				1364	1.48	0.75
				1365	1.48	0.75
				1366	1.47	0.75
				1367	1.47	0.74
				1368	1.46	0.74
				1369	1.46	0.73
				1370	1.45	0.73
				1371	1.45	0.72
				1372	1.44	0.72
				1373	1.44	0.72
				1374	1.44	0.72
				1375	1.44	0.72
				1376	1.43	0.71
				1377	1.43	0.71
				1378	1.44	0.72
				1379	1.45	0.73
				1380	1.46	0.73
				1381	1.45	0.73
				1382	1.45	0.73
				1383	1.45	0.73
				1384	1.45	0.72
				1385	1.45	0.73
				1386	1.44	0.72
				1387	1.44	0.72
				1388	1.43	0.71
				1389	1.43	0.71
				1390	1.43	0.71
				1391	1.43	0.71
				1392	1.44	0.72
				1393	1.45	0.72
				1394	1.45	0.72
				1395	1.45	0.72
				1396	1.45	0.73
				1397	1.46	0.74
				1398	1.46	0.73
				1399	1.46	0.73
				1400	1.46	0.74
				1401	1.47	0.74
				1402	1.46	0.73
				1403	1.46	0.74
				1404	1.47	0.75
				1405	1.48	0.75
				1406	1.47	0.74
				1407	1.47	0.74
				1408	1.47	0.74
				1409	1.47	0.74
				1410	1.47	0.74
				1411	1.47	0.74
				1412	1.47	0.75
				1413	1.47	0.74
				1414	1.47	0.74
				1415	1.47	0.74
				1416	1.47	0.74
				1417	1.48	0.75
				1418	1.48	0.75
				1419	1.47	0.75
				1420	1.47	0.75
				1421	1.47	0.74
				1422	1.47	0.75
				1423	1.47	0.75
				1424	1.48	0.75
				1425	1.47	0.75
				1426	1.48	0.76
				1427	1.48	0.75
				1428	1.47	0.75
				1429	1.47	0.75
				1430	1.47	0.75
				1431	1.47	0.75
				1432	1.46	0.75
				1433	1.46	0.74
				1434	1.46	0.74
				1435	1.46	0.74
				1436	1.45	0.73
				1437	1.44	0.73
				1438	1.44	0.73
				1439	1.45	0.73
				1440	1.46	0.74
				1441	1.44	0.73
				1442	1.44	0.73
				1443	1.44	0.73
				1444	1.43	0.72
				1445	1.43	0.72
				1446	1.43	0.72
				1447	1.44	0.72
				1448	1.44	0.73
				1449	1.44	0.73
				1450	1.44	0.72
				1451	1.44	0.71
				1452	1.44	0.71
				1453	1.43	0.71
				1454	1.44	0.71
				1455	1.44	0.72
				1456	1.45	0.72
				1457	1.45	0.73
				1458	1.45	0.72
				1459	1.46	0.73
				1460	1.46	0.73
				1461	1.46	0.74
				1462	1.46	0.74
				1463	1.47	0.74
				1464	1.46	0.74
				1465	1.46	0.74
				1466	1.47	0.75
				1467	1.47	0.74
				1468	1.47	0.74
				1469	1.46	0.74
				1470	1.46	0.74
				1471	1.45	0.73
				1472	1.46	0.73
				1473	1.46	0.73
				1474	1.47	0.74
				1475	1.46	0.73
				1476	1.47	0.73
				1477	1.47	0.73
				1478	1.46	0.73
				1479	1.47	0.74
				1480	1.46	0.74
				1481	1.46	0.73
				1482	1.47	0.74
				1483	1.47	0.74
				1484	1.47	0.73
				1485	1.47	0.74
				1486	1.47	0.74
				1487	1.46	0.73
				1488	1.46	0.73
				1489	1.46	0.73
				1490	1.46	0.72
				1491	1.46	0.73
				1492	1.46	0.73
				1493	1.46	0.73
				1494	1.46	0.73
				1495	1.46	0.74
				1496	1.47	0.74
				1497	1.46	0.74
				1498	1.46	0.74
				1499	1.46	0.74
				1500	1.46	0.74
				1501	1.46	0.73
				1502	1.46	0.72
				1503	1.45	0.72
				1504	1.45	0.72
				1505	1.45	0.72
				1506	1.45	0.72
				1507	1.44	0.71
				1508	1.45	0.72
				1509	1.45	0.72
				1510	1.44	0.71
				1511	1.45	0.72
				1512	1.44	0.72
				1513	1.45	0.73
				1514	1.44	0.73
				1515	1.45	0.73
				1516	1.45	0.72
				1517	1.45	0.72
				1518	1.44	0.72
				1519	1.44	0.71
				1520	1.44	0.71
				1521	1.44	0.71
				1522	1.44	0.71
				1523	1.44	0.71
				1524	1.45	0.72
				1525	1.46	0.73
				1526	1.46	0.73
				1527	1.46	0.73
				1528	1.47	0.73
				1529	1.46	0.73
				1530	1.46	0.73
				1531	1.46	0.72
				1532	1.46	0.72
				1533	1.46	0.72
				1534	1.45	0.72
				1535	1.45	0.71
				1536	1.45	0.72
				1537	1.45	0.72
				1538	1.46	0.73
				1539	1.46	0.73
				1540	1.46	0.73
				1541	1.46	0.73
				1542	1.47	0.74
				1543	1.47	0.74
				1544	1.48	0.75
				1545	1.47	0.74
				1546	1.48	0.75
				1547	1.48	0.75
				1548	1.48	0.75
				1549	1.49	0.75
				1550	1.49	0.76
				1551	1.49	0.75
				1552	1.48	0.74
				1553	1.48	0.75
				1554	1.49	0.76
				1555	1.49	0.76
				1556	1.49	0.76
				1557	1.49	0.76
				1558	1.49	0.76
				1559	1.49	0.76
				1560	1.49	0.76
				1561	1.48	0.75
				1562	1.48	0.75
				1563	1.48	0.75
				1564	1.47	0.75
				1565	1.47	0.75
				1566	1.47	0.74
				1567	1.46	0.73
				1568	1.46	0.73
				1569	1.46	0.73
				1570	1.45	0.72
				1571	1.46	0.72
				1572	1.45	0.72
				1573	1.45	0.72
				1574	1.45	0.72
				1575	1.44	0.72
				1576	1.46	0.73
				1577	1.47	0.73
				1578	1.47	0.74
				1579	1.47	0.74
				1580	1.47	0.73
				1581	1.46	0.73
				1582	1.46	0.72
				1583	1.46	0.72
				1584	1.46	0.72
				1585	1.47	0.72
				1586	1.46	0.72
				1587	1.46	0.72
				1588	1.46	0.72
				1589	1.46	0.72
				1590	1.46	0.72
				1591	1.46	0.72
				1592	1.46	0.72
				1593	1.47	0.73
				1594	1.48	0.73
				1595	1.48	0.74
				1596	1.48	0.74
				1597	1.47	0.73
				1598	1.47	0.73
				1599	1.47	0.73
				1600	1.47	0.73
				1601	1.47	0.73
				1602	1.47	0.73
				1603	1.47	0.73
				1604	1.48	0.74
				1605	1.47	0.73
				1606	1.46	0.72
				1607	1.46	0.71
				1608	1.46	0.71
				1609	1.46	0.72
				1610	1.46	0.72
				1611	1.46	0.71
				1612	1.45	0.71
				1613	1.45	0.71
				1614	1.45	0.71
				1615	1.45	0.71
				1616	1.44	0.7
				1617	1.44	0.71
				1618	1.45	0.72
				1619	1.45	0.72
				1620	1.46	0.73
				1621	1.47	0.74
				1622	1.47	0.74
				1623	1.47	0.73
				1624	1.47	0.74
				1625	1.47	0.74
				1626	1.46	0.73
				1627	1.47	0.74
				1628	1.46	0.73
				1629	1.46	0.73
				1630	1.47	0.74
				1631	1.47	0.73
				1632	1.47	0.73
				1633	1.47	0.73
				1634	1.47	0.73
				1635	1.47	0.73
				1636	1.47	0.73
				1637	1.47	0.73
				1638	1.47	0.73
				1639	1.46	0.73
				1640	1.46	0.72
				1641	1.46	0.72
				1642	1.46	0.72
				1643	1.46	0.72
				1644	1.45	0.71
				1645	1.46	0.72
				1646	1.46	0.72
				1647	1.46	0.72
				1648	1.46	0.72
				1649	1.46	0.73
				1650	1.46	0.73
				1651	1.46	0.73
				1652	1.47	0.73
				1653	1.47	0.73
				1654	1.48	0.73
				1655	1.48	0.74
				1656	1.48	0.75
				1657	1.48	0.74
				1658	1.48	0.74
				1659	1.49	0.74
				1660	1.48	0.74
				1661	1.49	0.75
				1662	1.49	0.75
				1663	1.49	0.75
				1664	1.49	0.75
				1665	1.47	0.75
				1666	1.47	0.74
				1667	1.48	0.75
				1668	1.48	0.75
				1669	1.48	0.75
				1670	1.48	0.75
				1671	1.47	0.74
				1672	1.48	0.74
				1673	1.49	0.75
				1674	1.48	0.74
				1675	1.48	0.75
				1676	1.48	0.75
				1677	1.47	0.75
				1678	1.47	0.74
				1679	1.47	0.74
				1680	1.47	0.74
				1681	1.47	0.74
				1682	1.47	0.75
				1683	1.48	0.75
				1684	1.48	0.75
				1685	1.48	0.75
				1686	1.47	0.74
				1687	1.48	0.75
				1688	1.48	0.75
				1689	1.48	0.75
				1690	1.47	0.74
				1691	1.47	0.73
				1692	1.47	0.74
				1693	1.47	0.74
				1694	1.48	0.75
				1695	1.48	0.74
				1696	1.48	0.74
				1697	1.49	0.74
				1698	1.5	0.75
				1699	1.5	0.75
				1700	1.5	0.75
				1701	1.5	0.74
				1702	1.49	0.74
				1703	1.5	0.75
				1704	1.5	0.75
				1705	1.49	0.74
				1706	1.49	0.74
				1707	1.49	0.74
				1708	1.5	0.74
				1709	1.49	0.74
				1710	1.49	0.74
				1711	1.49	0.74
				1712	1.49	0.74
				1713	1.49	0.75
				1714	1.48	0.74
				1715	1.48	0.74
				1716	1.48	0.73
				1717	1.47	0.73
				1718	1.48	0.73
				1719	1.47	0.73
				1720	1.47	0.72
				1721	1.47	0.72
				1722	1.47	0.72
				1723	1.46	0.72
				1724	1.45	0.71
				1725	1.44	0.7
				1726	1.45	0.71
				1727	1.45	0.71
				1728	1.44	0.7
				1729	1.45	0.71
				1730	1.45	0.71
				1731	1.46	0.71
				1732	1.46	0.71
				1733	1.47	0.72
				1734	1.47	0.73
				1735	1.47	0.73
				1736	1.47	0.73
				1737	1.47	0.73
				1738	1.47	0.73
				1739	1.47	0.73
				1740	1.48	0.74
				1741	1.47	0.73
				1742	1.48	0.74
				1743	1.48	0.74
				1744	1.48	0.74
				1745	1.48	0.74
				1746	1.47	0.73
				1747	1.48	0.74
				1748	1.49	0.74
				1749	1.49	0.74
				1750	1.49	0.75
				1751	1.49	0.75
				1752	1.49	0.75
				1753	1.49	0.75
				1754	1.48	0.74
				1755	1.48	0.73
				1756	1.49	0.74
				1757	1.48	0.74
				1758	1.49	0.74
				1759	1.49	0.74
				1760	1.49	0.74
				1761	1.49	0.75
				1762	1.5	0.75
				1763	1.49	0.75
				1764	1.49	0.75
				1765	1.49	0.75
				1766	1.49	0.75
				1767	1.5	0.76
				1768	1.5	0.76
				1769	1.5	0.77
				1770	1.5	0.76
				1771	1.49	0.75
				1772	1.51	0.76
				1773	1.5	0.76
				1774	1.5	0.75
				1775	1.49	0.75
				1776	1.49	0.75
				1777	1.49	0.75
				1778	1.49	0.75
				1779	1.5	0.76
				1780	1.51	0.77
				1781	1.51	0.77
				1782	1.51	0.77
				1783	1.5	0.76
				1784	1.5	0.76
				1785	1.49	0.75
				1786	1.5	0.76
				1787	1.5	0.75
				1788	1.5	0.75
				1789	1.5	0.75
				1790	1.49	0.75
				1791	1.48	0.74
				1792	1.48	0.74
				1793	1.48	0.73
				1794	1.48	0.73
				1795	1.47	0.73
				1796	1.48	0.73
				1797	1.47	0.72
				1798	1.48	0.73
				1799	1.48	0.73
				1800	1.48	0.73
				1801	1.47	0.72
				1802	1.47	0.72
				1803	1.46	0.71
				1804	1.46	0.71
				1805	1.47	0.72
				1806	1.47	0.71
				1807	1.47	0.71
				1808	1.46	0.72
				1809	1.47	0.72
				1810	1.47	0.72
				1811	1.48	0.73
				1812	1.48	0.74
				1813	1.48	0.74
				1814	1.49	0.75
				1815	1.49	0.75
				1816	1.49	0.75
				1817	1.5	0.76
				1818	1.51	0.76
				1819	1.51	0.76
				1820	1.5	0.75
				1821	1.5	0.75
				1822	1.5	0.76
				1823	1.5	0.76
				1824	1.51	0.76
				1825	1.51	0.76
				1826	1.51	0.76
				1827	1.51	0.76
				1828	1.51	0.76
				1829	1.51	0.77
				1830	1.51	0.76
				1831	1.51	0.76
				1832	1.51	0.76
				1833	1.51	0.76
				1834	1.5	0.76
				1835	1.5	0.76
				1836	1.5	0.76
				1837	1.49	0.75
				1838	1.49	0.74
				1839	1.49	0.74
				1840	1.48	0.74
				1841	1.48	0.73
				1842	1.48	0.73
				1843	1.48	0.73
				1844	1.48	0.73
				1845	1.49	0.74
				1846	1.49	0.74
				1847	1.48	0.74
				1848	1.47	0.73
				1849	1.47	0.73
				1850	1.47	0.73
				1851	1.48	0.73
				1852	1.47	0.73
				1853	1.47	0.73
				1854	1.48	0.74
				1855	1.49	0.74
				1856	1.49	0.74
				1857	1.49	0.74
				1858	1.48	0.73
				1859	1.48	0.73
				1860	1.48	0.73
				1861	1.49	0.73
				1862	1.48	0.73
				1863	1.49	0.73
				1864	1.49	0.74
				1865	1.49	0.74
				1866	1.49	0.74
				1867	1.48	0.73
				1868	1.48	0.72
				1869	1.48	0.72
				1870	1.48	0.73
				1871	1.48	0.73
				1872	1.49	0.73
				1873	1.49	0.73
				1874	1.5	0.74
				1875	1.5	0.74
				1876	1.5	0.75
				1877	1.51	0.75
				1878	1.5	0.75
				1879	1.5	0.74
				1880	1.5	0.74
				1881	1.5	0.74
				1882	1.5	0.74
				1883	1.5	0.74
				1884	1.5	0.74
				1885	1.5	0.74
				1886	1.5	0.73
				1887	1.49	0.73
				1888	1.49	0.73
				1889	1.5	0.74
				1890	1.5	0.73
				1891	1.5	0.74
				1892	1.5	0.74
				1893	1.5	0.74
				1894	1.5	0.74
				1895	1.51	0.74
				1896	1.51	0.74
				1897	1.51	0.74
				1898	1.51	0.74
				1899	1.5	0.74
				1900	1.5	0.74
				1901	1.5	0.74
				1902	1.49	0.74
				1903	1.49	0.74
				1904	1.49	0.73
				1905	1.5	0.73
				1906	1.49	0.73
				1907	1.49	0.73
				1908	1.5	0.73
				1909	1.5	0.74
				1910	1.5	0.74
				1911	1.5	0.74
				1912	1.5	0.74
				1913	1.5	0.74
				1914	1.5	0.74
				1915	1.5	0.74
				1916	1.5	0.74
				1917	1.51	0.74
				1918	1.5	0.73
				1919	1.5	0.74
				1920	1.5	0.74
				1921	1.51	0.74
				1922	1.51	0.74
				1923	1.51	0.74
				1924	1.5	0.74
				1925	1.5	0.74
				1926	1.5	0.73
				1927	1.51	0.74
				1928	1.5	0.75
				1929	1.5	0.74
				1930	1.5	0.74
				1931	1.49	0.73
				1932	1.49	0.73
				1933	1.48	0.72
				1934	1.48	0.72
				1935	1.49	0.72
				1936	1.49	0.73
				1937	1.49	0.72
				1938	1.49	0.72
				1939	1.5	0.73
				1940	1.5	0.72
				1941	1.49	0.72
				1942	1.49	0.72
				1943	1.49	0.72
				1944	1.49	0.72
				1945	1.49	0.73
				1946	1.49	0.73
				1947	1.49	0.73
				1948	1.49	0.73
				1949	1.5	0.73
				1950	1.5	0.73
				1951	1.49	0.73
				1952	1.5	0.73
				1953	1.49	0.73
				1954	1.5	0.74
				1955	1.51	0.75
				1956	1.51	0.75
				1957	1.51	0.74
				1958	1.51	0.75
				1959	1.5	0.74
				1960	1.5	0.73
				1961	1.5	0.73
				1962	1.5	0.73
				1963	1.5	0.74
				1964	1.5	0.74
				1965	1.5	0.74
				1966	1.49	0.74
				1967	1.49	0.73
				1968	1.49	0.73
				1969	1.49	0.73
				1970	1.49	0.74
				1971	1.5	0.75
				1972	1.5	0.75
				1973	1.5	0.75
				1974	1.5	0.74
				1975	1.49	0.73
				1976	1.49	0.74
				1977	1.49	0.73
				1978	1.49	0.73
				1979	1.48	0.72
				1980	1.49	0.72
				1981	1.49	0.72
				1982	1.5	0.73
				1983	1.5	0.73
				1984	1.5	0.73
				1985	1.51	0.73
				1986	1.51	0.74
				1987	1.51	0.74
				1988	1.51	0.74
				1989	1.51	0.74
				1990	1.51	0.74
				1991	1.51	0.74
				1992	1.5	0.73
				1993	1.51	0.74
				1994	1.51	0.74
				1995	1.5	0.74
				1996	1.51	0.74
				1997	1.5	0.73
				1998	1.5	0.74
				1999	1.5	0.74
[truncated: 8,001 more rows]

## Sheet: figS4
Time	Total input (somatic, old)	Total input (dendritic, old)		Time	Total input (somatic, young)	Total input (dendritic, young)
1	0.56	0.92		1	0.56	0.27
2	0.47	0.9		2	0.47	0.24
3	0.42	0.92		3	0.42	0.26
4	0.55	0.89		4	0.55	0.23
5	0.53	0.88		5	0.53	0.27
6	0.49	0.89		6	0.49	0.26
7	0.42	0.89		7	0.42	0.23
8	0.57	0.9		8	0.57	0.26
9	0.58	0.88		9	0.58	0.25
10	0.56	0.91		10	0.56	0.24
11	0.51	0.88		11	0.51	0.22
12	0.58	0.91		12	0.58	0.26
13	0.53	0.87		13	0.53	0.26
14	0.51	0.88		14	0.51	0.24
15	0.53	0.93		15	0.53	0.27
16	0.47	0.89		16	0.47	0.24
17	0.5	0.88		17	0.5	0.26
18	0.57	0.87		18	0.57	0.24
19	0.56	0.9		19	0.56	0.26
20	0.57	0.91		20	0.57	0.26
21	0.48	0.88		21	0.48	0.27
22	0.42	0.9		22	0.42	0.22
23	0.57	0.87		23	0.57	0.23
24	0.55	0.91		24	0.55	0.27
25	0.54	0.94		25	0.54	0.27
26	0.55	0.93		26	0.55	0.27
27	0.56	0.84		27	0.56	0.26
28	0.46	0.84		28	0.46	0.24
29	0.51	0.89		29	0.51	0.24
30	0.5	0.9		30	0.5	0.27
31	0.56	0.92		31	0.56	0.26
32	0.5	0.91		32	0.5	0.24
33	0.47	0.88		33	0.47	0.25
34	0.46	0.88		34	0.46	0.26
35	0.46	0.88		35	0.46	0.27
36	0.49	0.87		36	0.49	0.25
37	0.5	0.89		37	0.5	0.25
38	0.46	0.9		38	0.46	0.25
39	0.51	0.9		39	0.51	0.25
40	0.43	0.9		40	0.43	0.25
41	0.48	0.9		41	0.48	0.25
42	0.48	0.92		42	0.48	0.26
43	0.54	0.88		43	0.54	0.24
44	0.51	0.89		44	0.51	0.27
45	0.49	0.89		45	0.49	0.25
46	0.52	0.87		46	0.52	0.25
47	0.55	0.91		47	0.55	0.23
48	0.54	0.9		48	0.54	0.22
49	0.56	0.83		49	0.56	0.24
50	0.52	0.89		50	0.52	0.24
51	0.51	0.91		51	0.51	0.26
52	0.5	0.84		52	0.5	0.27
53	0.48	0.89		53	0.48	0.22
54	0.51	0.88		54	0.51	0.28
55	0.42	0.88		55	0.42	0.22
56	0.54	0.93		56	0.54	0.23
57	0.58	0.88		57	0.58	0.27
58	0.49	0.89		58	0.49	0.22
59	0.46	0.91		59	0.46	0.24
60	0.45	0.9		60	0.45	0.24
61	0.5	0.88		61	0.5	0.23
62	0.49	0.92		62	0.49	0.25
63	0.53	0.88		63	0.53	0.25
64	0.5	0.89		64	0.5	0.24
65	0.55	0.9		65	0.55	0.25
66	0.5	0.9		66	0.5	0.27
67	0.55	0.9		67	0.55	0.24
68	0.45	0.94		68	0.45	0.23
69	0.5	0.9		69	0.5	0.25
70	0.48	0.92		70	0.48	0.26
71	0.52	0.89		71	0.52	0.24
72	0.43	0.88		72	0.43	0.25
73	0.49	0.87		73	0.49	0.22
74	0.43	0.91		74	0.43	0.23
75	0.59	0.91		75	0.59	0.24
76	0.52	0.85		76	0.52	0.25
77	0.41	0.84		77	0.41	0.27
78	0.51	0.89		78	0.51	0.24
79	0.5	0.9		79	0.5	0.27
80	0.45	0.88		80	0.45	0.26
81	0.52	0.91		81	0.52	0.27
82	0.5	0.89		82	0.5	0.24
83	0.56	0.89		83	0.56	0.22
84	0.51	0.89		84	0.51	0.27
85	0.58	0.87		85	0.58	0.24
86	0.42	0.91		86	0.42	0.27
87	0.5	0.89		87	0.5	0.26
88	0.49	0.88		88	0.49	0.24
89	0.45	0.88		89	0.45	0.25
90	0.47	0.87		90	0.47	0.26
91	0.44	0.88		91	0.44	0.24
92	0.46	0.9		92	0.46	0.23
93	0.46	0.88		93	0.46	0.26
94	0.5	0.85		94	0.5	0.23
95	0.56	0.9		95	0.56	0.26
96	0.49	0.88		96	0.49	0.24
97	0.47	0.88		97	0.47	0.22
98	0.55	0.89		98	0.55	0.25
99	0.42	0.9		99	0.42	0.24
100	0.51	0.91		100	0.51	0.22
101	0.44	0.92		101	0.44	0.22
102	0.58	0.86		102	0.58	0.25
103	0.52	0.88		103	0.52	0.24
104	0.48	0.88		104	0.48	0.23
105	0.49	0.88		105	0.49	0.26
106	0.49	0.88		106	0.49	0.23
107	0.45	0.89		107	0.45	0.28
108	0.55	0.89		108	0.55	0.26
109	0.55	0.89		109	0.55	0.25
110	0.58	0.9		110	0.58	0.24
111	0.51	0.85		111	0.51	0.27
112	0.42	0.9		112	0.42	0.25
113	0.45	0.93		113	0.45	0.25
114	0.57	0.87		114	0.57	0.25
115	0.45	0.88		115	0.45	0.23
116	0.5	0.92		116	0.5	0.24
117	0.54	0.89		117	0.54	0.26
118	0.54	0.89		118	0.54	0.26
119	0.41	0.85		119	0.41	0.23
120	0.49	0.88		120	0.49	0.27
121	0.48	0.93		121	0.48	0.28
122	0.57	0.91		122	0.57	0.25
123	0.43	0.92		123	0.43	0.26
124	0.58	0.93		124	0.58	0.27
125	0.53	0.89		125	0.53	0.2
126	0.54	0.88		126	0.54	0.25
127	0.45	0.9		127	0.45	0.2
128	0.46	0.9		128	0.46	0.28
129	0.5	0.9		129	0.5	0.22
130	0.53	0.89		130	0.53	0.25
131	0.53	0.89		131	0.53	0.25
132	0.5	0.89		132	0.5	0.2
133	0.49	0.87		133	0.49	0.24
134	0.49	0.9		134	0.49	0.25
135	0.46	0.91		135	0.46	0.25
136	0.44	0.89		136	0.44	0.26
137	0.55	0.86		137	0.55	0.2
138	0.52	0.88		138	0.52	0.25
139	0.47	0.89		139	0.47	0.27
140	0.44	0.89		140	0.44	0.27
141	0.57	0.89		141	0.57	0.28
142	0.56	0.88		142	0.56	0.25
143	0.49	0.88		143	0.49	0.23
144	0.49	0.89		144	0.49	0.29
145	0.49	0.9		145	0.49	0.21
146	0.49	0.91		146	0.49	0.22
147	0.49	0.89		147	0.49	0.25
148	0.43	0.9		148	0.43	0.27
149	0.46	0.9		149	0.46	0.27
150	0.5	0.92		150	0.5	0.26
151	0.44	0.91		151	0.44	0.28
152	0.49	0.85		152	0.49	0.25
153	0.59	0.89		153	0.59	0.26
154	0.49	0.88		154	0.49	0.2
155	0.53	0.88		155	0.53	0.26
156	0.52	0.86		156	0.52	0.22
157	0.49	0.89		157	0.49	0.24
158	0.59	0.93		158	0.59	0.28
159	0.53	0.9		159	0.53	0.29
160	0.46	0.92		160	0.46	0.26
161	0.56	0.94		161	0.56	0.25
162	0.45	0.88		162	0.45	0.22
163	0.49	0.89		163	0.49	0.29
164	0.44	0.89		164	0.44	0.27
165	0.48	0.9		165	0.48	0.27
166	0.5	0.89		166	0.5	0.26
167	0.54	0.89		167	0.54	0.23
168	0.53	0.91		168	0.53	0.24
169	0.5	0.88		169	0.5	0.25
170	0.4	0.9		170	0.4	0.25
171	0.49	0.89		171	0.49	0.24
172	0.51	0.89		172	0.51	0.18
173	0.56	0.88		173	0.56	0.24
174	0.41	0.87		174	0.41	0.29
175	0.5	0.91		175	0.5	0.25
176	0.5	0.89		176	0.5	0.22
177	0.53	0.93		177	0.53	0.25
178	0.55	0.94		178	0.55	0.25
179	0.54	0.94		179	0.54	0.27
180	0.45	0.89		180	0.45	0.23
181	0.44	0.89		181	0.44	0.25
182	0.47	0.9		182	0.47	0.25
183	0.51	0.89		183	0.51	0.24
184	0.51	0.9		184	0.51	0.23
185	0.52	0.89		185	0.52	0.23
186	0.45	0.85		186	0.45	0.25
187	0.5	0.85		187	0.5	0.27
188	0.53	0.92		188	0.53	0.23
189	0.58	0.87		189	0.58	0.24
190	0.44	0.87		190	0.44	0.27
191	0.49	0.89		191	0.49	0.25
192	0.51	0.92		192	0.51	0.24
193	0.51	0.87		193	0.51	0.27
194	0.47	0.89		194	0.47	0.26
195	0.49	0.89		195	0.49	0.23
196	0.45	0.9		196	0.45	0.25
197	0.48	0.9		197	0.48	0.24
198	0.51	0.9		198	0.51	0.24
199	0.49	0.88		199	0.49	0.28
200	0.52	0.89		200	0.52	0.23
201	0.5	0.89		201	0.5	0.27
202	0.46	0.93		202	0.46	0.26
203	0.51	0.9		203	0.51	0.19
204	0.5	0.86		204	0.5	0.22
205	0.46	0.89		205	0.46	0.26
206	0.52	0.86		206	0.52	0.22
207	0.56	0.89		207	0.56	0.25
208	0.5	0.89		208	0.5	0.26
209	0.49	0.9		209	0.49	0.26
210	0.53	0.92		210	0.53	0.25
211	0.43	0.92		211	0.43	0.27
212	0.43	0.88		212	0.43	0.25
213	0.52	0.89		213	0.52	0.27
214	0.48	0.9		214	0.48	0.21
215	0.49	0.89		215	0.49	0.23
216	0.43	0.93		216	0.43	0.25
217	0.44	0.89		217	0.44	0.23
218	0.46	0.9		218	0.46	0.24
219	0.43	0.9		219	0.43	0.28
220	0.5	0.91		220	0.5	0.25
221	0.44	0.89		221	0.44	0.25
222	0.6	0.87		222	0.6	0.28
223	0.5	0.87		223	0.5	0.21
224	0.45	0.89		224	0.45	0.23
225	0.57	0.89		225	0.57	0.26
226	0.54	0.91		226	0.54	0.23
227	0.54	0.88		227	0.54	0.26
228	0.43	0.9		228	0.43	0.22
229	0.44	0.9		229	0.44	0.27
230	0.44	0.89		230	0.44	0.23
231	0.46	0.89		231	0.46	0.22
232	0.45	0.93		232	0.45	0.25
233	0.56	0.9		233	0.56	0.26
234	0.54	0.89		234	0.54	0.25
235	0.5	0.88		235	0.5	0.22
236	0.4	0.88		236	0.4	0.24
237	0.47	0.88		237	0.47	0.25
238	0.45	0.94		238	0.45	0.24
239	0.48	0.91		239	0.48	0.23
240	0.48	0.88		240	0.48	0.24
241	0.5	0.92		241	0.5	0.24
242	0.44	0.91		242	0.44	0.25
243	0.5	0.9		243	0.5	0.24
244	0.49	0.9		244	0.49	0.28
245	0.56	0.89		245	0.56	0.28
246	0.49	0.89		246	0.49	0.26
247	0.49	0.9		247	0.49	0.27
248	0.51	0.94		248	0.51	0.22
249	0.47	0.92		249	0.47	0.27
250	0.51	0.9		250	0.51	0.27
251	0.58	0.88		251	0.58	0.21
252	0.53	0.93		252	0.53	0.24
253	0.51	0.9		253	0.51	0.23
254	0.46	0.92		254	0.46	0.25
255	0.52	0.89		255	0.52	0.24
256	0.47	0.87		256	0.47	0.23
257	0.54	0.89		257	0.54	0.25
258	0.46	0.88		258	0.46	0.24
259	0.5	0.92		259	0.5	0.23
260	0.56	0.84		260	0.56	0.28
261	0.47	0.86		261	0.47	0.25
262	0.51	0.91		262	0.51	0.25
263	0.55	0.91		263	0.55	0.23
264	0.53	0.87		264	0.53	0.25
265	0.49	0.89		265	0.49	0.22
266	0.52	0.91		266	0.52	0.26
267	0.47	0.88		267	0.47	0.25
268	0.46	0.92		268	0.46	0.27
269	0.5	0.9		269	0.5	0.25
270	0.56	0.89		270	0.56	0.22
271	0.5	0.91		271	0.5	0.23
272	0.5	0.9		272	0.5	0.22
273	0.52	0.89		273	0.52	0.25
274	0.54	0.93		274	0.54	0.22
275	0.49	0.9		275	0.49	0.24
276	0.54	0.92		276	0.54	0.23
277	0.51	0.91		277	0.51	0.23
278	0.46	0.9		278	0.46	0.24
279	0.55	0.92		279	0.55	0.26
280	0.48	0.91		280	0.48	0.24
281	0.47	0.9		281	0.47	0.25
282	0.49	0.9		282	0.49	0.23
283	0.48	0.91		283	0.48	0.23
284	0.53	0.92		284	0.53	0.25
285	0.52	0.89		285	0.52	0.23
286	0.55	0.87		286	0.55	0.29
287	0.52	0.88		287	0.52	0.21
288	0.55	0.87		288	0.55	0.27
289	0.48	0.87		289	0.48	0.24
290	0.46	0.88		290	0.46	0.24
291	0.44	0.94		291	0.44	0.25
292	0.5	0.88		292	0.5	0.26
293	0.54	0.92		293	0.54	0.23
294	0.41	0.92		294	0.41	0.26
295	0.55	0.89		295	0.55	0.29
296	0.43	0.91		296	0.43	0.21
297	0.59	0.87		297	0.59	0.26
298	0.54	0.93		298	0.54	0.24
299	0.47	0.94		299	0.47	0.25
300	0.55	0.9		300	0.55	0.22
301	0.45	0.93		301	0.45	0.26
302	0.51	0.88		302	0.51	0.27
303	0.42	0.87		303	0.42	0.26
304	0.45	0.92		304	0.45	0.27
305	0.5	0.9		305	0.5	0.27
306	0.45	0.92		306	0.45	0.27
307	0.53	0.92		307	0.53	0.28
308	0.57	0.87		308	0.57	0.27
309	0.51	0.88		309	0.51	0.25
310	0.43	0.91		310	0.43	0.25
311	0.5	0.91		311	0.5	0.27
312	0.51	0.89		312	0.51	0.24
313	0.55	0.91		313	0.55	0.28
314	0.54	0.92		314	0.54	0.25
315	0.52	0.88		315	0.52	0.25
316	0.52	0.92		316	0.52	0.21
317	0.47	0.92		317	0.47	0.24
318	0.57	0.88		318	0.57	0.26
319	0.49	0.9		319	0.49	0.25
320	0.44	0.89		320	0.44	0.26
321	0.48	0.92		321	0.48	0.25
322	0.53	0.91		322	0.53	0.24
323	0.52	0.91		323	0.52	0.27
324	0.55	0.89		324	0.55	0.25
325	0.5	0.9		325	0.5	0.29
326	0.46	0.91		326	0.46	0.22
327	0.51	0.91		327	0.51	0.26
328	0.54	0.91		328	0.54	0.24
329	0.53	0.92		329	0.53	0.26
330	0.51	0.91		330	0.51	0.24
331	0.44	0.92		331	0.44	0.28
332	0.47	0.93		332	0.47	0.25
333	0.47	0.87		333	0.47	0.25
334	0.57	0.9		334	0.57	0.23
335	0.43	0.87		335	0.43	0.26
336	0.4	0.87		336	0.4	0.22
337	0.49	0.9		337	0.49	0.22
338	0.51	0.91		338	0.51	0.24
339	0.49	0.87		339	0.49	0.24
340	0.49	0.93		340	0.49	0.26
341	0.49	0.89		341	0.49	0.25
342	0.56	0.9		342	0.56	0.26
343	0.5	0.92		343	0.5	0.2
344	0.56	0.93		344	0.56	0.23
345	0.5	0.9		345	0.5	0.27
346	0.48	0.88		346	0.48	0.23
347	0.47	0.91		347	0.47	0.24
348	0.53	0.93		348	0.53	0.26
349	0.52	0.91		349	0.52	0.22
350	0.55	0.92		350	0.55	0.27
351	0.48	0.9		351	0.48	0.24
352	0.53	0.9		352	0.53	0.24
353	0.57	0.92		353	0.57	0.26
354	0.47	0.9		354	0.47	0.23
355	0.52	0.88		355	0.52	0.24
356	0.53	0.9		356	0.53	0.26
357	0.47	0.91		357	0.47	0.23
358	0.48	0.89		358	0.48	0.24
359	0.57	0.86		359	0.57	0.24
360	0.43	0.9		360	0.43	0.23
361	0.49	0.89		361	0.49	0.24
362	0.54	0.92		362	0.54	0.27
363	0.5	0.88		363	0.5	0.26
364	0.53	0.87		364	0.53	0.26
365	0.49	0.92		365	0.49	0.24
366	0.44	0.9		366	0.44	0.22
367	0.55	0.93		367	0.55	0.24
368	0.57	0.91		368	0.57	0.26
369	0.49	0.88		369	0.49	0.23
370	0.5	0.9		370	0.5	0.23
371	0.48	0.96		371	0.48	0.27
372	0.5	0.91		372	0.5	0.25
373	0.45	0.92		373	0.45	0.23
374	0.44	0.9		374	0.44	0.25
375	0.45	0.94		375	0.45	0.25
376	0.42	0.92		376	0.42	0.27
377	0.5	0.89		377	0.5	0.26
378	0.43	0.9		378	0.43	0.25
379	0.5	0.9		379	0.5	0.24
380	0.53	0.89		380	0.53	0.2
381	0.5	0.91		381	0.5	0.26
382	0.45	0.9		382	0.45	0.22
383	0.45	0.92		383	0.45	0.25
384	0.43	0.9		384	0.43	0.25
385	0.51	0.92		385	0.51	0.29
386	0.5	0.91		386	0.5	0.2
387	0.52	0.89		387	0.52	0.26
388	0.54	0.95		388	0.54	0.24
389	0.52	0.92		389	0.52	0.26
390	0.51	0.88		390	0.51	0.27
391	0.5	0.89		391	0.5	0.23
392	0.55	0.92		392	0.55	0.25
393	0.56	0.9		393	0.56	0.25
394	0.52	0.92		394	0.52	0.25
395	0.54	0.91		395	0.54	0.26
396	0.48	0.9		396	0.48	0.22
397	0.45	0.91		397	0.45	0.26
398	0.46	0.91		398	0.46	0.26
399	0.48	0.91		399	0.48	0.25
400	0.5	0.91		400	0.5	0.24
401	0.48	0.91		401	0.48	0.25
402	0.44	0.93		402	0.44	0.23
403	0.53	0.94		403	0.53	0.22
404	0.47	0.89		404	0.47	0.26
405	0.53	0.9		405	0.53	0.27
406	0.47	0.88		406	0.47	0.25
407	0.53	0.88		407	0.53	0.24
408	0.43	0.92		408	0.43	0.24
409	0.47	0.9		409	0.47	0.23
410	0.53	0.9		410	0.53	0.26
411	0.45	0.89		411	0.45	0.23
412	0.51	0.91		412	0.51	0.24
413	0.47	0.94		413	0.47	0.25
414	0.54	0.92		414	0.54	0.24
415	0.5	0.9		415	0.5	0.27
416	0.49	0.92		416	0.49	0.23
417	0.49	0.92		417	0.49	0.23
418	0.44	0.91		418	0.44	0.23
419	0.42	0.9		419	0.42	0.26
420	0.47	0.9		420	0.47	0.26
421	0.57	0.93		421	0.57	0.28
422	0.51	0.92		422	0.51	0.23
423	0.51	0.91		423	0.51	0.27
424	0.45	0.9		424	0.45	0.25
425	0.43	0.92		425	0.43	0.25
426	0.45	0.9		426	0.45	0.29
427	0.47	0.92		427	0.47	0.23
428	0.53	0.89		428	0.53	0.26
429	0.52	0.92		429	0.52	0.25
430	0.53	0.88		430	0.53	0.2
431	0.51	0.95		431	0.51	0.27
432	0.52	0.89		432	0.52	0.23
433	0.47	0.89		433	0.47	0.25
434	0.55	0.88		434	0.55	0.26
435	0.47	0.92		435	0.47	0.25
436	0.49	0.89		436	0.49	0.26
437	0.46	0.94		437	0.46	0.27
438	0.55	0.93		438	0.55	0.26
439	0.57	0.93		439	0.57	0.26
440	0.49	0.89		440	0.49	0.23
441	0.51	0.92		441	0.51	0.25
442	0.48	0.91		442	0.48	0.25
443	0.52	0.93		443	0.52	0.23
444	0.49	0.94		444	0.49	0.26
445	0.47	0.91		445	0.47	0.25
446	0.49	0.88		446	0.49	0.23
447	0.55	0.91		447	0.55	0.22
448	0.43	0.92		448	0.43	0.23
449	0.46	0.93		449	0.46	0.25
450	0.51	0.94		450	0.51	0.25
451	0.51	0.92		451	0.51	0.25
452	0.41	0.94		452	0.41	0.25
453	0.52	0.93		453	0.52	0.26
454	0.47	0.89		454	0.47	0.23
455	0.53	0.91		455	0.53	0.24
456	0.59	0.89		456	0.59	0.22
457	0.51	0.88		457	0.51	0.29
458	0.55	0.9		458	0.55	0.27
459	0.52	0.9		459	0.52	0.26
460	0.47	0.92		460	0.47	0.24
461	0.47	0.93		461	0.47	0.23
462	0.51	0.89		462	0.51	0.24
463	0.45	0.93		463	0.45	0.26
464	0.52	0.91		464	0.52	0.26
465	0.52	0.91		465	0.52	0.25
466	0.51	0.91		466	0.51	0.25
467	0.43	0.87		467	0.43	0.24
468	0.5	0.93		468	0.5	0.28
469	0.46	0.94		469	0.46	0.26
470	0.59	0.93		470	0.59	0.2
471	0.46	0.93		471	0.46	0.22
472	0.49	0.89		472	0.49	0.26
473	0.54	0.89		473	0.54	0.22
474	0.49	0.9		474	0.49	0.24
475	0.48	0.93		475	0.48	0.26
476	0.53	0.9		476	0.53	0.26
477	0.53	0.93		477	0.53	0.27
478	0.46	0.88		478	0.46	0.24
479	0.52	0.92		479	0.52	0.26
480	0.55	0.91		480	0.55	0.25
481	0.48	0.91		481	0.48	0.22
482	0.51	0.91		482	0.51	0.18
483	0.52	0.87		483	0.52	0.28
484	0.57	0.92		484	0.57	0.24
485	0.45	0.92		485	0.45	0.23
486	0.48	0.91		486	0.48	0.26
487	0.44	0.92		487	0.44	0.26
488	0.42	0.92		488	0.42	0.26
489	0.57	0.93		489	0.57	0.23
490	0.51	0.91		490	0.51	0.26
491	0.54	0.92		491	0.54	0.24
492	0.5	0.91		492	0.5	0.24
493	0.49	0.92		493	0.49	0.27
494	0.48	0.91		494	0.48	0.22
495	0.57	0.89		495	0.57	0.22
496	0.53	0.9		496	0.53	0.24
497	0.48	0.91		497	0.48	0.27
498	0.58	0.88		498	0.58	0.25
499	0.42	0.89		499	0.42	0.25
500	0.52	0.91		500	0.52	0.26
501	0.5	0.94		501	0.5	0.25
502	0.53	0.92		502	0.53	0.26
503	0.49	0.94		503	0.49	0.22
504	0.48	0.92		504	0.48	0.25
505	0.49	0.94		505	0.49	0.24
506	0.48	0.92		506	0.48	0.24
507	0.55	0.9		507	0.55	0.25
508	0.52	0.89		508	0.52	0.26
509	0.48	0.94		509	0.48	0.25
510	0.49	0.94		510	0.49	0.24
511	0.55	0.88		511	0.55	0.27
512	0.56	0.9		512	0.56	0.24
513	0.52	0.92		513	0.52	0.26
514	0.49	0.88		514	0.49	0.26
515	0.49	0.94		515	0.49	0.25
516	0.52	0.91		516	0.52	0.22
517	0.46	0.91		517	0.46	0.24
518	0.42	0.9		518	0.42	0.23
519	0.46	0.92		519	0.46	0.28
520	0.47	0.88		520	0.47	0.25
521	0.47	0.89		521	0.47	0.26
522	0.47	0.89		522	0.47	0.24
523	0.44	0.91		523	0.44	0.24
524	0.5	0.9		524	0.5	0.24
525	0.47	0.93		525	0.47	0.26
526	0.52	0.93		526	0.52	0.22
527	0.5	0.93		527	0.5	0.29
528	0.5	0.91		528	0.5	0.23
529	0.46	0.9		529	0.46	0.25
530	0.45	0.92		530	0.45	0.27
531	0.5	0.92		531	0.5	0.26
532	0.42	0.93		532	0.42	0.25
533	0.51	0.92		533	0.51	0.24
534	0.49	0.91		534	0.49	0.27
535	0.48	0.93		535	0.48	0.25
536	0.44	0.88		536	0.44	0.23
537	0.46	0.92		537	0.46	0.28
538	0.52	0.91		538	0.52	0.24
539	0.48	0.91		539	0.48	0.29
540	0.46	0.88		540	0.46	0.24
541	0.51	0.92		541	0.51	0.29
542	0.52	0.92		542	0.52	0.27
543	0.47	0.89		543	0.47	0.25
544	0.47	0.91		544	0.47	0.27
545	0.4	0.93		545	0.4	0.21
546	0.5	0.96		546	0.5	0.22
547	0.49	0.88		547	0.49	0.26
548	0.49	0.93		548	0.49	0.25
549	0.47	0.93		549	0.47	0.26
550	0.48	0.93		550	0.48	0.26
551	0.53	0.92		551	0.53	0.23
552	0.5	0.92		552	0.5	0.27
553	0.54	0.89		553	0.54	0.22
554	0.55	0.91		554	0.55	0.25
555	0.47	0.93		555	0.47	0.24
556	0.42	0.93		556	0.42	0.22
557	0.49	0.94		557	0.49	0.23
558	0.52	0.88		558	0.52	0.25
559	0.44	0.91		559	0.44	0.24
560	0.44	0.91		560	0.44	0.24
561	0.51	0.89		561	0.51	0.24
562	0.48	0.92		562	0.48	0.24
563	0.55	0.91		563	0.55	0.28
564	0.5	0.9		564	0.5	0.25
565	0.51	0.93		565	0.51	0.24
566	0.44	0.92		566	0.44	0.24
567	0.53	0.94		567	0.53	0.26
568	0.5	0.93		568	0.5	0.28
569	0.48	0.92		569	0.48	0.22
570	0.44	0.92		570	0.44	0.24
571	0.55	0.94		571	0.55	0.29
572	0.57	0.9		572	0.57	0.23
573	0.51	0.89		573	0.51	0.28
574	0.49	0.93		574	0.49	0.21
575	0.45	0.92		575	0.45	0.25
576	0.49	0.95		576	0.49	0.25
577	0.51	0.91		577	0.51	0.22
578	0.51	0.93		578	0.51	0.27
579	0.53	0.91		579	0.53	0.26
580	0.53	0.92		580	0.53	0.22
581	0.48	0.91		581	0.48	0.23
582	0.55	0.91		582	0.55	0.25
583	0.54	0.89		583	0.54	0.21
584	0.5	0.95		584	0.5	0.25
585	0.45	0.91		585	0.45	0.23
586	0.48	0.94		586	0.48	0.21
587	0.59	0.92		587	0.59	0.23
588	0.56	0.91		588	0.56	0.26
589	0.55	0.9		589	0.55	0.24
590	0.45	0.94		590	0.45	0.24
591	0.48	0.92		591	0.48	0.24
592	0.45	0.9		592	0.45	0.26
593	0.5	0.93		593	0.5	0.28
594	0.45	0.93		594	0.45	0.25
595	0.49	0.95		595	0.49	0.23
596	0.51	0.93		596	0.51	0.26
597	0.5	0.91		597	0.5	0.25
598	0.51	0.95		598	0.51	0.21
599	0.42	0.91		599	0.42	0.22
600	0.48	0.93		600	0.48	0.23
601	0.51	0.87		601	0.51	0.22
602	0.51	0.95		602	0.51	0.24
603	0.51	0.92		603	0.51	0.25
604	0.47	0.91		604	0.47	0.27
605	0.49	0.9		605	0.49	0.23
606	0.5	0.91		606	0.5	0.24
607	0.52	0.92		607	0.52	0.23
608	0.6	0.91		608	0.6	0.25
609	0.41	0.95		609	0.41	0.28
610	0.49	0.98		610	0.49	0.23
611	0.52	0.92		611	0.52	0.23
612	0.59	0.93		612	0.59	0.22
613	0.52	0.92		613	0.52	0.23
614	0.54	0.91		614	0.54	0.25
615	0.53	0.93		615	0.53	0.24
616	0.46	0.9		616	0.46	0.27
617	0.49	0.9		617	0.49	0.26
618	0.59	0.89		618	0.59	0.27
619	0.55	0.9		619	0.55	0.2
620	0.53	0.93		620	0.53	0.22
621	0.54	0.92		621	0.54	0.27
622	0.47	0.93		622	0.47	0.26
623	0.42	0.89		623	0.42	0.22
624	0.46	0.91		624	0.46	0.25
625	0.48	0.91		625	0.48	0.24
626	0.55	0.91		626	0.55	0.25
627	0.52	0.96		627	0.52	0.28
628	0.5	0.91		628	0.5	0.28
629	0.52	0.92		629	0.52	0.25
630	0.55	0.9		630	0.55	0.25
631	0.54	0.92		631	0.54	0.24
632	0.53	0.9		632	0.53	0.28
633	0.56	0.92		633	0.56	0.18
634	0.56	0.91		634	0.56	0.27
635	0.45	0.95		635	0.45	0.26
636	0.47	0.89		636	0.47	0.24
637	0.51	0.91		637	0.51	0.24
638	0.5	0.93		638	0.5	0.23
639	0.53	0.9		639	0.53	0.22
640	0.45	0.93		640	0.45	0.24
641	0.47	0.91		641	0.47	0.28
642	0.53	0.97		642	0.53	0.21
643	0.39	0.93		643	0.39	0.24
644	0.46	0.94		644	0.46	0.24
645	0.44	0.93		645	0.44	0.25
646	0.49	0.91		646	0.49	0.24
647	0.52	0.95		647	0.52	0.25
648	0.47	0.93		648	0.47	0.24
649	0.44	0.92		649	0.44	0.25
650	0.51	0.95		650	0.51	0.24
651	0.45	0.93		651	0.45	0.25
652	0.45	0.92		652	0.45	0.24
653	0.46	0.86		653	0.46	0.27
654	0.56	0.91		654	0.56	0.25
655	0.43	0.88		655	0.43	0.25
656	0.49	0.93		656	0.49	0.22
657	0.55	0.94		657	0.55	0.23
658	0.49	0.92		658	0.49	0.25
659	0.49	0.94		659	0.49	0.25
660	0.49	0.92		660	0.49	0.26
661	0.47	0.94		661	0.47	0.21
662	0.48	0.88		662	0.48	0.26
663	0.57	0.89		663	0.57	0.28
664	0.51	0.94		664	0.51	0.25
665	0.45	0.92		665	0.45	0.22
666	0.48	0.92		666	0.48	0.24
667	0.47	0.94		667	0.47	0.26
668	0.5	0.88		668	0.5	0.22
669	0.47	0.93		669	0.47	0.23
670	0.49	0.96		670	0.49	0.27
671	0.54	0.95		671	0.54	0.24
672	0.45	0.96		672	0.45	0.21
673	0.48	0.93		673	0.48	0.27
674	0.49	0.91		674	0.49	0.22
675	0.47	0.93		675	0.47	0.26
676	0.51	0.94		676	0.51	0.28
677	0.48	0.9		677	0.48	0.26
678	0.49	0.89		678	0.49	0.23
679	0.51	0.96		679	0.51	0.21
680	0.55	0.94		680	0.55	0.24
681	0.54	0.97		681	0.54	0.27
682	0.46	0.93		682	0.46	0.21
683	0.48	0.93		683	0.48	0.24
684	0.58	0.92		684	0.58	0.26
685	0.5	0.97		685	0.5	0.27
686	0.51	0.91		686	0.51	0.21
687	0.55	0.92		687	0.55	0.26
688	0.47	0.9		688	0.47	0.24
689	0.47	0.96		689	0.47	0.27
690	0.49	0.9		690	0.49	0.26
691	0.43	0.96		691	0.43	0.25
692	0.46	0.95		692	0.46	0.23
693	0.5	0.98		693	0.5	0.23
694	0.47	0.94		694	0.47	0.24
695	0.46	0.91		695	0.46	0.21
696	0.46	0.92		696	0.46	0.23
697	0.52	0.91		697	0.52	0.25
698	0.48	0.91		698	0.48	0.2
699	0.4	0.93		699	0.4	0.21
700	0.58	0.95		700	0.58	0.23
701	0.48	0.88		701	0.48	0.26
702	0.55	0.89		702	0.55	0.22
703	0.47	0.96		703	0.47	0.24
704	0.5	0.88		704	0.5	0.22
705	0.42	0.95		705	0.42	0.27
706	0.47	0.95		706	0.47	0.24
707	0.51	0.95		707	0.51	0.24
708	0.51	0.92		708	0.51	0.22
709	0.54	0.88		709	0.54	0.24
710	0.5	0.9		710	0.5	0.26
711	0.51	0.93		711	0.51	0.23
712	0.47	0.9		712	0.47	0.23
713	0.51	0.91		713	0.51	0.22
714	0.52	0.89		714	0.52	0.28
715	0.44	0.95		715	0.44	0.22
716	0.48	0.95		716	0.48	0.22
717	0.45	0.96		717	0.45	0.24
718	0.53	0.95		718	0.53	0.25
719	0.53	0.91		719	0.53	0.27
720	0.51	0.91		720	0.51	0.24
721	0.45	0.93		721	0.45	0.28
722	0.5	0.9		722	0.5	0.17
723	0.42	0.94		723	0.42	0.23
724	0.46	0.94		724	0.46	0.25
725	0.48	0.9		725	0.48	0.2
726	0.49	0.93		726	0.49	0.25
727	0.51	0.92		727	0.51	0.27
728	0.48	0.9		728	0.48	0.25
729	0.5	0.9		729	0.5	0.29
730	0.49	0.91		730	0.49	0.29
731	0.5	0.96		731	0.5	0.23
732	0.45	0.89		732	0.45	0.26
733	0.49	0.95		733	0.49	0.26
734	0.51	0.88		734	0.51	0.25
735	0.47	0.96		735	0.47	0.24
736	0.51	0.92		736	0.51	0.21
737	0.52	0.9		737	0.52	0.27
738	0.5	0.99		738	0.5	0.27
739	0.5	0.88		739	0.5	0.24
740	0.5	0.94		740	0.5	0.23
741	0.5	0.93		741	0.5	0.22
742	0.51	0.92		742	0.51	0.24
743	0.44	0.9		743	0.44	0.23
744	0.43	0.94		744	0.43	0.25
745	0.54	0.95		745	0.54	0.23
746	0.52	0.97		746	0.52	0.24
747	0.51	0.93		747	0.51	0.27
748	0.47	0.95		748	0.47	0.25
749	0.42	0.95		749	0.42	0.23
750	0.51	0.9		750	0.51	0.25
751	0.48	0.97		751	0.48	0.23
752	0.48	0.98		752	0.48	0.25
753	0.5	0.94		753	0.5	0.27
754	0.46	0.94		754	0.46	0.25
755	0.49	0.92		755	0.49	0.24
756	0.41	0.96		756	0.41	0.2
757	0.46	0.89		757	0.46	0.24
758	0.44	0.91		758	0.44	0.24
759	0.49	0.93		759	0.49	0.23
760	0.56	0.92		760	0.56	0.24
761	0.46	0.92		761	0.46	0.24
762	0.43	0.96		762	0.43	0.25
763	0.4	0.92		763	0.4	0.2
764	0.55	0.94		764	0.55	0.26
765	0.56	0.93		765	0.56	0.25
766	0.47	0.94		766	0.47	0.26
767	0.48	0.95		767	0.48	0.25
768	0.58	0.92		768	0.58	0.27
769	0.44	0.92		769	0.44	0.23
770	0.44	0.96		770	0.44	0.24
771	0.47	0.92		771	0.47	0.22
772	0.47	0.96		772	0.47	0.21
773	0.44	0.9		773	0.44	0.22
774	0.5	0.94		774	0.5	0.24
775	0.53	0.92		775	0.53	0.21
776	0.46	0.91		776	0.46	0.22
777	0.53	0.94		777	0.53	0.29
778	0.56	1		778	0.56	0.26
779	0.52	0.92		779	0.52	0.21
780	0.51	0.93		780	0.51	0.23
781	0.56	0.92		781	0.56	0.24
782	0.49	0.92		782	0.49	0.23
783	0.49	0.95		783	0.49	0.23
784	0.44	0.95		784	0.44	0.26
785	0.51	0.91		785	0.51	0.23
786	0.45	0.9		786	0.45	0.25
787	0.55	0.88		787	0.55	0.24
788	0.51	0.94		788	0.51	0.22
789	0.45	0.93		789	0.45	0.26
790	0.45	0.93		790	0.45	0.25
791	0.46	0.93		791	0.46	0.24
792	0.51	0.94		792	0.51	0.26
793	0.58	0.93		793	0.58	0.25
794	0.56	0.96		794	0.56	0.23
795	0.5	0.9		795	0.5	0.23
796	0.46	0.94		796	0.46	0.27
797	0.49	0.91		797	0.49	0.25
798	0.49	0.92		798	0.49	0.24
799	0.55	0.95		799	0.55	0.21
800	0.53	0.93		800	0.53	0.28
801	0.48	0.9		801	0.48	0.23
802	0.45	0.93		802	0.45	0.24
803	0.52	0.95		803	0.52	0.28
804	0.42	0.96		804	0.42	0.23
805	0.46	0.93		805	0.46	0.22
806	0.53	0.88		806	0.53	0.22
807	0.5	0.95		807	0.5	0.24
808	0.48	0.92		808	0.48	0.2
809	0.53	0.9		809	0.53	0.25
810	0.54	0.91		810	0.54	0.23
811	0.53	0.92		811	0.53	0.23
812	0.44	0.95		812	0.44	0.21
813	0.49	0.95		813	0.49	0.24
814	0.52	0.91		814	0.52	0.24
815	0.52	0.94		815	0.52	0.28
816	0.47	0.9		816	0.47	0.26
817	0.52	0.93		817	0.52	0.26
818	0.5	0.92		818	0.5	0.25
819	0.47	0.94		819	0.47	0.25
820	0.47	0.95		820	0.47	0.27
821	0.52	0.93		821	0.52	0.24
822	0.44	0.9		822	0.44	0.24
823	0.49	0.96		823	0.49	0.26
824	0.42	0.97		824	0.42	0.22
825	0.54	0.95		825	0.54	0.23
826	0.51	0.91		826	0.51	0.24
827	0.47	0.96		827	0.47	0.22
828	0.51	0.93		828	0.51	0.23
829	0.53	0.9		829	0.53	0.21
830	0.46	0.89		830	0.46	0.27
831	0.5	0.96		831	0.5	0.25
832	0.45	0.93		832	0.45	0.23
833	0.56	0.95		833	0.56	0.25
834	0.45	0.95		834	0.45	0.23
835	0.49	0.97		835	0.49	0.23
836	0.48	0.91		836	0.48	0.23
837	0.52	0.89		837	0.52	0.24
838	0.47	0.94		838	0.47	0.21
839	0.5	0.94		839	0.5	0.23
840	0.43	0.91		840	0.43	0.2
841	0.5	0.95		841	0.5	0.26
842	0.5	0.93		842	0.5	0.28
843	0.44	0.92		843	0.44	0.2
844	0.52	0.93		844	0.52	0.23
845	0.56	0.92		845	0.56	0.25
846	0.51	0.92		846	0.51	0.24
847	0.53	0.97		847	0.53	0.25
848	0.55	0.95		848	0.55	0.21
849	0.49	0.94		849	0.49	0.23
850	0.49	0.97		850	0.49	0.23
851	0.47	0.9		851	0.47	0.23
852	0.59	0.9		852	0.59	0.22
853	0.44	0.9		853	0.44	0.25
854	0.43	0.91		854	0.43	0.27
855	0.56	0.9		855	0.56	0.26
856	0.45	0.93		856	0.45	0.28
857	0.54	0.92		857	0.54	0.26
858	0.49	0.9		858	0.49	0.23
859	0.5	0.9		859	0.5	0.25
860	0.44	0.94		860	0.44	0.21
861	0.53	0.93		861	0.53	0.25
862	0.53	0.93		862	0.53	0.24
863	0.48	0.92		863	0.48	0.26
864	0.56	0.92		864	0.56	0.24
865	0.51	0.95		865	0.51	0.21
866	0.48	0.97		866	0.48	0.24
867	0.56	0.97		867	0.56	0.26
868	0.51	0.95		868	0.51	0.19
869	0.46	0.96		869	0.46	0.21
870	0.5	0.91		870	0.5	0.27
871	0.43	0.91		871	0.43	0.24
872	0.44	0.94		872	0.44	0.28
873	0.53	0.96		873	0.53	0.25
874	0.54	0.92		874	0.54	0.22
875	0.59	0.96		875	0.59	0.24
876	0.51	0.93		876	0.51	0.26
877	0.44	0.9		877	0.44	0.24
878	0.48	0.89		878	0.48	0.22
879	0.48	0.94		879	0.48	0.24
880	0.41	0.97		880	0.41	0.22
881	0.45	0.93		881	0.45	0.25
882	0.51	0.93		882	0.51	0.25
883	0.5	0.92		883	0.5	0.21
884	0.5	0.92		884	0.5	0.26
885	0.44	0.95		885	0.44	0.25
886	0.53	0.89		886	0.53	0.2
887	0.48	0.96		887	0.48	0.24
888	0.46	0.91		888	0.46	0.22
889	0.49	0.93		889	0.49	0.22
890	0.57	0.93		890	0.57	0.24
891	0.46	0.92		891	0.46	0.27
892	0.51	0.95		892	0.51	0.24
893	0.5	0.89		893	0.5	0.27
894	0.48	0.94		894	0.48	0.24
895	0.51	0.93		895	0.51	0.24
896	0.51	0.92		896	0.51	0.25
897	0.48	0.93		897	0.48	0.24
898	0.45	0.94		898	0.45	0.2
899	0.51	0.85		899	0.51	0.27
900	0.46	0.94		900	0.46	0.25
901	0.54	0.93		901	0.54	0.24
902	0.53	0.91		902	0.53	0.29
903	0.51	0.93		903	0.51	0.24
904	0.51	0.95		904	0.51	0.23
905	0.49	0.98		905	0.49	0.26
906	0.5	0.93		906	0.5	0.25
907	0.55	0.96		907	0.55	0.22
908	0.53	0.97		908	0.53	0.25
909	0.49	0.94		909	0.49	0.2
910	0.53	0.93		910	0.53	0.25
911	0.46	0.96		911	0.46	0.24
912	0.52	0.93		912	0.52	0.24
913	0.44	0.94		913	0.44	0.22
914	0.58	0.92		914	0.58	0.23
915	0.55	0.9		915	0.55	0.21
916	0.49	0.93		916	0.49	0.22
917	0.53	0.94		917	0.53	0.24
918	0.52	0.95		918	0.52	0.26
919	0.51	0.95		919	0.51	0.21
920	0.51	0.95		920	0.51	0.23
921	0.49	0.91		921	0.49	0.21
922	0.45	0.94		922	0.45	0.23
923	0.51	0.93		923	0.51	0.24
924	0.51	0.9		924	0.51	0.23
925	0.49	0.89		925	0.49	0.24
926	0.47	0.92		926	0.47	0.23
927	0.56	0.91		927	0.56	0.22
928	0.54	0.93		928	0.54	0.23
929	0.55	0.96		929	0.55	0.27
930	0.53	0.91		930	0.53	0.24
931	0.44	0.94		931	0.44	0.24
932	0.42	0.94		932	0.42	0.25
933	0.43	0.92		933	0.43	0.25
934	0.43	0.95		934	0.43	0.25
935	0.5	0.94		935	0.5	0.25
936	0.59	0.94		936	0.59	0.21
937	0.61	0.9		937	0.61	0.25
938	0.47	0.94		938	0.47	0.24
939	0.45	0.95		939	0.45	0.22
940	0.5	0.92		940	0.5	0.26
941	0.51	0.93		941	0.51	0.26
942	0.56	0.93		942	0.56	0.21
943	0.49	0.92		943	0.49	0.22
944	0.42	0.93		944	0.42	0.22
945	0.54	0.96		945	0.54	0.27
946	0.52	0.93		946	0.52	0.22
947	0.47	0.93		947	0.47	0.26
948	0.46	0.96		948	0.46	0.22
949	0.49	0.95		949	0.49	0.26
950	0.43	0.92		950	0.43	0.27
951	0.5	0.92		951	0.5	0.25
952	0.5	0.96		952	0.5	0.21
953	0.56	0.94		953	0.56	0.22
954	0.53	0.93		954	0.53	0.25
955	0.56	0.95		955	0.56	0.26
956	0.46	0.93		956	0.46	0.26
957	0.53	0.96		957	0.53	0.22
958	0.52	0.95		958	0.52	0.28
959	0.48	0.91		959	0.48	0.22
960	0.46	0.93		960	0.46	0.24
961	0.5	0.94		961	0.5	0.23
962	0.5	0.9		962	0.5	0.25
963	0.49	0.95		963	0.49	0.21
964	0.52	0.95		964	0.52	0.24
965	0.43	0.93		965	0.43	0.25
966	0.52	0.93		966	0.52	0.25
967	0.46	0.87		967	0.46	0.23
968	0.51	0.95		968	0.51	0.27
969	0.5	0.95		969	0.5	0.23
970	0.46	0.95		970	0.46	0.24
971	0.51	0.94		971	0.51	0.23
972	0.58	0.93		972	0.58	0.26
973	0.47	0.94		973	0.47	0.25
974	0.5	0.96		974	0.5	0.23
975	0.43	0.95		975	0.43	0.22
976	0.52	0.94		976	0.52	0.26
977	0.51	0.94		977	0.51	0.25
978	0.49	0.93		978	0.49	0.23
979	0.48	0.95		979	0.48	0.23
980	0.51	0.99		980	0.51	0.25
981	0.53	0.94		981	0.53	0.25
982	0.44	0.94		982	0.44	0.24
983	0.51	0.96		983	0.51	0.24
984	0.54	0.9		984	0.54	0.23
985	0.53	0.94		985	0.53	0.26
986	0.56	0.93		986	0.56	0.23
987	0.52	0.94		987	0.52	0.23
988	0.48	0.93		988	0.48	0.22
989	0.47	0.98		989	0.47	0.24
990	0.51	0.94		990	0.51	0.24
991	0.43	0.92		991	0.43	0.22
992	0.53	0.92		992	0.53	0.24
993	0.51	0.97		993	0.51	0.25
994	0.5	0.91		994	0.5	0.22
995	0.51	0.92		995	0.51	0.23
996	0.52	0.92		996	0.52	0.25
997	0.52	0.92		997	0.52	0.25
998	0.5	0.94		998	0.5	0.24
999	0.47	0.91		999	0.47	0.26
1000	0.54	0.9		1000	0.54	0.24
1001	0.52	0.91		1001	0.52	0.21
1002	0.55	0.94		1002	0.55	0.27
1003	0.51	0.94		1003	0.51	0.25
1004	0.51	0.94		1004	0.51	0.24
1005	0.54	0.95		1005	0.54	0.25
1006	0.53	0.91		1006	0.53	0.21
1007	0.49	0.92		1007	0.49	0.21
1008	0.48	0.93		1008	0.48	0.25
1009	0.49	0.92		1009	0.49	0.23
1010	0.52	0.97		1010	0.52	0.24
1011	0.51	0.97		1011	0.51	0.23
1012	0.51	0.95		1012	0.51	0.24
1013	0.5	0.94		1013	0.5	0.27
1014	0.51	0.92		1014	0.51	0.24
1015	0.53	0.94		1015	0.53	0.24
1016	0.53	0.9		1016	0.53	0.27
1017	0.5	0.93		1017	0.5	0.26
1018	0.57	0.91		1018	0.57	0.23
1019	0.48	0.95		1019	0.48	0.24
1020	0.56	0.96		1020	0.56	0.24
1021	0.48	0.93		1021	0.48	0.26
1022	0.46	0.96		1022	0.46	0.23
1023	0.44	0.93		1023	0.44	0.24
1024	0.52	0.94		1024	0.52	0.26
1025	0.45	0.94		1025	0.45	0.28
1026	0.44	0.93		1026	0.44	0.21
1027	0.52	0.94		1027	0.52	0.25
1028	0.5	0.94		1028	0.5	0.24
1029	0.5	0.94		1029	0.5	0.25
1030	0.49	0.99		1030	0.49	0.27
1031	0.52	0.92		1031	0.52	0.26
1032	0.44	0.97		1032	0.44	0.24
1033	0.56	0.92		1033	0.56	0.26
1034	0.57	0.94		1034	0.57	0.2
1035	0.56	0.94		1035	0.56	0.26
1036	0.6	0.93		1036	0.6	0.24
1037	0.42	0.94		1037	0.42	0.24
1038	0.51	0.93		1038	0.51	0.23
1039	0.46	0.97		1039	0.46	0.22
1040	0.5	0.92		1040	0.5	0.24
1041	0.48	0.94		1041	0.48	0.22
1042	0.47	0.94		1042	0.47	0.22
1043	0.48	0.96		1043	0.48	0.24
1044	0.48	0.98		1044	0.48	0.24
1045	0.51	0.95		1045	0.51	0.23
1046	0.6	0.93		1046	0.6	0.26
1047	0.43	0.93		1047	0.43	0.22
1048	0.48	0.91		1048	0.48	0.2
1049	0.48	0.93		1049	0.48	0.24
1050	0.55	0.92		1050	0.55	0.22
1051	0.58	0.94		1051	0.58	0.25
1052	0.48	0.98		1052	0.48	0.23
1053	0.57	0.95		1053	0.57	0.27
1054	0.42	0.91		1054	0.42	0.2
1055	0.56	0.96		1055	0.56	0.26
1056	0.57	0.92		1056	0.57	0.21
1057	0.52	0.94		1057	0.52	0.24
1058	0.57	0.95		1058	0.57	0.25
1059	0.56	0.94		1059	0.56	0.22
1060	0.54	0.94		1060	0.54	0.26
1061	0.44	0.95		1061	0.44	0.23
1062	0.49	0.93		1062	0.49	0.23
1063	0.47	0.95		1063	0.47	0.19
1064	0.43	0.92		1064	0.43	0.22
1065	0.44	0.94		1065	0.44	0.23
1066	0.48	0.96		1066	0.48	0.25
1067	0.59	0.98		1067	0.59	0.27
1068	0.52	0.92		1068	0.52	0.24
1069	0.48	0.96		1069	0.48	0.24
1070	0.55	0.92		1070	0.55	0.26
1071	0.49	0.96		1071	0.49	0.27
1072	0.54	0.94		1072	0.54	0.23
1073	0.52	0.97		1073	0.52	0.24
1074	0.55	0.92		1074	0.55	0.24
1075	0.51	0.95		1075	0.51	0.23
1076	0.5	0.95		1076	0.5	0.28
1077	0.45	0.93		1077	0.45	0.22
1078	0.51	0.89		1078	0.51	0.22
1079	0.49	0.93		1079	0.49	0.24
1080	0.49	0.94		1080	0.49	0.27
1081	0.54	0.95		1081	0.54	0.26
1082	0.5	0.95		1082	0.5	0.26
1083	0.51	0.97		1083	0.51	0.27
1084	0.5	0.93		1084	0.5	0.2
1085	0.52	0.93		1085	0.52	0.25
1086	0.52	0.96		1086	0.52	0.24
1087	0.54	0.93		1087	0.54	0.25
1088	0.45	0.94		1088	0.45	0.25
1089	0.51	0.93		1089	0.51	0.24
1090	0.55	0.92		1090	0.55	0.18
1091	0.49	0.96		1091	0.49	0.25
1092	0.49	0.96		1092	0.49	0.23
1093	0.49	0.96		1093	0.49	0.27
1094	0.5	0.93		1094	0.5	0.22
1095	0.55	0.91		1095	0.55	0.22
1096	0.5	0.95		1096	0.5	0.24
1097	0.44	0.92		1097	0.44	0.23
1098	0.44	0.95		1098	0.44	0.26
1099	0.47	0.93		1099	0.47	0.22
1100	0.51	0.93		1100	0.51	0.23
1101	0.49	0.94		1101	0.49	0.27
1102	0.48	0.97		1102	0.48	0.24
1103	0.47	0.92		1103	0.47	0.26
1104	0.51	0.92		1104	0.51	0.25
1105	0.5	0.93		1105	0.5	0.25
1106	0.52	0.92		1106	0.52	0.23
1107	0.45	0.91		1107	0.45	0.27
1108	0.45	0.92		1108	0.45	0.21
1109	0.51	0.99		1109	0.51	0.2
1110	0.59	0.97		1110	0.59	0.26
1111	0.47	0.94		1111	0.47	0.2
1112	0.53	0.96		1112	0.53	0.24
1113	0.51	0.96		1113	0.51	0.23
1114	0.47	0.93		1114	0.47	0.23
1115	0.57	0.94		1115	0.57	0.24
1116	0.44	0.97		1116	0.44	0.2
1117	0.5	0.94		1117	0.5	0.22
1118	0.54	0.92		1118	0.54	0.23
1119	0.57	0.96		1119	0.57	0.25
1120	0.59	0.94		1120	0.59	0.24
1121	0.48	0.91		1121	0.48	0.25
1122	0.5	0.97		1122	0.5	0.27
1123	0.53	0.94		1123	0.53	0.26
1124	0.51	0.93		1124	0.51	0.24
1125	0.48	0.94		1125	0.48	0.26
1126	0.54	0.92		1126	0.54	0.22
1127	0.45	0.96		1127	0.45	0.23
1128	0.44	0.93		1128	0.44	0.24
1129	0.51	0.91		1129	0.51	0.26
1130	0.55	0.95		1130	0.55	0.24
1131	0.51	0.94		1131	0.51	0.23
1132	0.48	0.91		1132	0.48	0.23
1133	0.53	0.95		1133	0.53	0.2
1134	0.51	0.94		1134	0.51	0.23
1135	0.55	0.93		1135	0.55	0.23
1136	0.52	0.92		1136	0.52	0.24
1137	0.53	0.97		1137	0.53	0.24
1138	0.43	0.96		1138	0.43	0.24
1139	0.46	0.93		1139	0.46	0.23
1140	0.48	0.93		1140	0.48	0.22
1141	0.53	0.95		1141	0.53	0.23
1142	0.54	0.97		1142	0.54	0.22
1143	0.56	0.94		1143	0.56	0.3
1144	0.52	0.93		1144	0.52	0.25
1145	0.45	0.97		1145	0.45	0.19
1146	0.53	0.96		1146	0.53	0.24
1147	0.51	0.96		1147	0.51	0.18
1148	0.48	0.94		1148	0.48	0.23
1149	0.56	0.92		1149	0.56	0.25
1150	0.56	0.89		1150	0.56	0.24
1151	0.52	0.96		1151	0.52	0.23
1152	0.55	0.97		1152	0.55	0.22
1153	0.49	0.94		1153	0.49	0.24
1154	0.52	0.93		1154	0.52	0.24
1155	0.42	0.92		1155	0.42	0.24
1156	0.5	0.93		1156	0.5	0.24
1157	0.47	0.92		1157	0.47	0.23
1158	0.57	0.94		1158	0.57	0.25
1159	0.48	0.97		1159	0.48	0.25
1160	0.56	0.95		1160	0.56	0.2
1161	0.54	0.98		1161	0.54	0.2
1162	0.52	0.96		1162	0.52	0.26
1163	0.51	0.98		1163	0.51	0.25
1164	0.57	0.91		1164	0.57	0.23
1165	0.53	0.93		1165	0.53	0.23
1166	0.47	0.95		1166	0.47	0.24
1167	0.55	0.97		1167	0.55	0.23
1168	0.51	0.94		1168	0.51	0.25
1169	0.48	0.95		1169	0.48	0.27
1170	0.5	0.92		1170	0.5	0.21
1171	0.51	0.97		1171	0.51	0.22
1172	0.54	0.94		1172	0.54	0.25
1173	0.54	0.94		1173	0.54	0.24
1174	0.48	0.93		1174	0.48	0.29
1175	0.54	0.94		1175	0.54	0.25
1176	0.49	0.94		1176	0.49	0.25
1177	0.56	0.96		1177	0.56	0.23
1178	0.45	0.95		1178	0.45	0.29
1179	0.51	1.01		1179	0.51	0.23
1180	0.48	0.93		1180	0.48	0.23
1181	0.48	0.94		1181	0.48	0.24
1182	0.48	0.97		1182	0.48	0.24
1183	0.5	0.91		1183	0.5	0.23
1184	0.47	0.94		1184	0.47	0.22
1185	0.48	0.93		1185	0.48	0.26
1186	0.54	0.94		1186	0.54	0.27
1187	0.41	0.95		1187	0.41	0.26
1188	0.48	0.97		1188	0.48	0.22
1189	0.56	0.97		1189	0.56	0.25
1190	0.5	0.96		1190	0.5	0.23
1191	0.53	0.96		1191	0.53	0.27
1192	0.52	0.99		1192	0.52	0.22
1193	0.46	0.93		1193	0.46	0.24
1194	0.47	0.96		1194	0.47	0.24
1195	0.44	0.97		1195	0.44	0.25
1196	0.49	0.99		1196	0.49	0.25
1197	0.44	0.93		1197	0.44	0.23
1198	0.5	0.95		1198	0.5	0.26
1199	0.44	0.93		1199	0.44	0.28
1200	0.5	0.95		1200	0.5	0.26
1201	0.53	0.95		1201	0.53	0.19
1202	0.47	0.94		1202	0.47	0.21
1203	0.53	0.98		1203	0.53	0.22
1204	0.51	0.95		1204	0.51	0.21
1205	0.46	0.94		1205	0.46	0.25
1206	0.59	0.95		1206	0.59	0.29
1207	0.49	0.94		1207	0.49	0.22
1208	0.5	0.97		1208	0.5	0.22
1209	0.47	0.97		1209	0.47	0.26
1210	0.5	0.96		1210	0.5	0.27
1211	0.46	0.98		1211	0.46	0.25
1212	0.55	0.96		1212	0.55	0.23
1213	0.46	0.93		1213	0.46	0.24
1214	0.48	0.93		1214	0.48	0.24
1215	0.57	0.91		1215	0.57	0.23
1216	0.44	0.92		1216	0.44	0.25
1217	0.47	0.99		1217	0.47	0.25
1218	0.53	0.93		1218	0.53	0.23
1219	0.51	0.98		1219	0.51	0.25
1220	0.47	0.99		1220	0.47	0.22
1221	0.52	0.92		1221	0.52	0.23
1222	0.42	0.93		1222	0.42	0.22
1223	0.43	0.97		1223	0.43	0.27
1224	0.44	0.95		1224	0.44	0.22
1225	0.45	0.95		1225	0.45	0.21
1226	0.48	0.92		1226	0.48	0.18
1227	0.53	0.98		1227	0.53	0.21
1228	0.46	0.91		1228	0.46	0.22
1229	0.56	0.97		1229	0.56	0.22
1230	0.43	0.98		1230	0.43	0.24
1231	0.51	0.94		1231	0.51	0.27
1232	0.53	0.95		1232	0.53	0.26
1233	0.47	0.95		1233	0.47	0.25
1234	0.44	0.96		1234	0.44	0.26
1235	0.55	0.93		1235	0.55	0.25
1236	0.53	0.94		1236	0.53	0.24
1237	0.56	0.95		1237	0.56	0.27
1238	0.53	0.97		1238	0.53	0.23
1239	0.53	0.98		1239	0.53	0.22
1240	0.42	0.92		1240	0.42	0.26
1241	0.52	0.95		1241	0.52	0.26
1242	0.41	0.97		1242	0.41	0.24
1243	0.49	0.96		1243	0.49	0.24
1244	0.52	0.95		1244	0.52	0.22
1245	0.48	0.95		1245	0.48	0.24
1246	0.51	0.95		1246	0.51	0.24
1247	0.47	0.94		1247	0.47	0.21
1248	0.48	0.96		1248	0.48	0.22
1249	0.52	0.94		1249	0.52	0.27
1250	0.56	0.98		1250	0.56	0.25
1251	0.45	0.93		1251	0.45	0.23
1252	0.49	0.97		1252	0.49	0.27
1253	0.58	0.93		1253	0.58	0.25
1254	0.52	1		1254	0.52	0.25
1255	0.49	0.95		1255	0.49	0.24
1256	0.45	0.98		1256	0.45	0.24
1257	0.46	0.97		1257	0.46	0.23
1258	0.48	0.95		1258	0.48	0.25
1259	0.49	0.97		1259	0.49	0.26
1260	0.57	0.94		1260	0.57	0.23
1261	0.51	0.95		1261	0.51	0.21
1262	0.54	0.95		1262	0.54	0.22
1263	0.53	0.93		1263	0.53	0.21
1264	0.45	0.95		1264	0.45	0.21
1265	0.48	0.97		1265	0.48	0.25
1266	0.45	0.94		1266	0.45	0.23
1267	0.57	0.95		1267	0.57	0.25
1268	0.51	0.99		1268	0.51	0.24
1269	0.47	0.94		1269	0.47	0.2
1270	0.51	0.95		1270	0.51	0.24
1271	0.43	0.96		1271	0.43	0.24
1272	0.54	0.96		1272	0.54	0.2
1273	0.44	0.95		1273	0.44	0.22
1274	0.53	0.96		1274	0.53	0.24
1275	0.49	0.93		1275	0.49	0.27
1276	0.46	0.95		1276	0.46	0.22
1277	0.49	0.97		1277	0.49	0.26
1278	0.59	0.94		1278	0.59	0.2
1279	0.55	0.96		1279	0.55	0.25
1280	0.55	0.97		1280	0.55	0.23
1281	0.61	0.94		1281	0.61	0.23
1282	0.49	0.97		1282	0.49	0.21
1283	0.47	0.98		1283	0.47	0.27
1284	0.53	0.93		1284	0.53	0.25
1285	0.47	0.95		1285	0.47	0.26
1286	0.47	0.92		1286	0.47	0.24
1287	0.5	1.03		1287	0.5	0.23
1288	0.49	0.97		1288	0.49	0.23
1289	0.54	0.98		1289	0.54	0.24
1290	0.57	0.97		1290	0.57	0.25
1291	0.52	0.98		1291	0.52	0.25
1292	0.55	0.97		1292	0.55	0.23
1293	0.42	0.92		1293	0.42	0.24
1294	0.54	0.94		1294	0.54	0.25
1295	0.5	0.97		1295	0.5	0.25
1296	0.56	0.97		1296	0.56	0.24
1297	0.56	0.93		1297	0.56	0.25
1298	0.53	0.96		1298	0.53	0.23
1299	0.49	0.95		1299	0.49	0.25
1300	0.46	0.97		1300	0.46	0.24
1301	0.5	0.95		1301	0.5	0.23
1302	0.54	0.95		1302	0.54	0.21
1303	0.56	0.91		1303	0.56	0.22
1304	0.55	0.96		1304	0.55	0.23
1305	0.51	0.93		1305	0.51	0.22
1306	0.47	0.93		1306	0.47	0.27
1307	0.51	0.94		1307	0.51	0.23
1308	0.51	0.92		1308	0.51	0.23
1309	0.58	0.94		1309	0.58	0.25
1310	0.51	0.91		1310	0.51	0.23
1311	0.45	0.93		1311	0.45	0.22
1312	0.47	0.95		1312	0.47	0.22
1313	0.46	0.9		1313	0.46	0.27
1314	0.56	0.95		1314	0.56	0.25
1315	0.55	0.96		1315	0.55	0.21
1316	0.51	0.9		1316	0.51	0.24
1317	0.57	0.99		1317	0.57	0.23
1318	0.56	0.97		1318	0.56	0.26
1319	0.47	0.95		1319	0.47	0.22
1320	0.49	0.94		1320	0.49	0.23
1321	0.49	0.96		1321	0.49	0.24
1322	0.43	0.96		1322	0.43	0.23
1323	0.56	0.99		1323	0.56	0.22
1324	0.47	0.96		1324	0.47	0.26
1325	0.54	0.95		1325	0.54	0.21
1326	0.42	0.95		1326	0.42	0.23
1327	0.55	0.98		1327	0.55	0.25
1328	0.54	0.94		1328	0.54	0.24
1329	0.47	0.93		1329	0.47	0.26
1330	0.5	0.97		1330	0.5	0.21
1331	0.54	0.98		1331	0.54	0.25
1332	0.52	0.96		1332	0.52	0.22
1333	0.5	0.92		1333	0.5	0.27
1334	0.57	0.97		1334	0.57	0.23
1335	0.56	0.99		1335	0.56	0.22
1336	0.53	0.99		1336	0.53	0.27
1337	0.5	0.95		1337	0.5	0.26
1338	0.52	1		1338	0.52	0.24
1339	0.56	1		1339	0.56	0.22
1340	0.46	0.97		1340	0.46	0.21
1341	0.56	0.95		1341	0.56	0.24
1342	0.51	0.96		1342	0.51	0.25
1343	0.49	0.95		1343	0.49	0.23
1344	0.51	0.97		1344	0.51	0.25
1345	0.58	0.95		1345	0.58	0.23
1346	0.48	0.98		1346	0.48	0.25
1347	0.45	0.93		1347	0.45	0.22
1348	0.57	0.94		1348	0.57	0.26
1349	0.46	0.94		1349	0.46	0.22
1350	0.52	0.94		1350	0.52	0.24
1351	0.44	0.93		1351	0.44	0.24
1352	0.49	0.97		1352	0.49	0.21
1353	0.48	0.97		1353	0.48	0.24
1354	0.47	0.93		1354	0.47	0.24
1355	0.54	0.96		1355	0.54	0.24
1356	0.51	0.97		1356	0.51	0.24
1357	0.5	0.96		1357	0.5	0.27
1358	0.57	0.97		1358	0.57	0.24
1359	0.49	1		1359	0.49	0.22
1360	0.47	0.92		1360	0.47	0.26
1361	0.53	0.95		1361	0.53	0.24
1362	0.56	0.97		1362	0.56	0.21
1363	0.53	1		1363	0.53	0.25
1364	0.52	0.95		1364	0.52	0.19
1365	0.48	0.96		1365	0.48	0.26
1366	0.45	0.97		1366	0.45	0.26
1367	0.43	0.93		1367	0.43	0.24
1368	0.47	0.98		1368	0.47	0.19
1369	0.46	0.96		1369	0.46	0.22
1370	0.44	0.97		1370	0.44	0.23
1371	0.44	0.96		1371	0.44	0.24
1372	0.45	0.95		1372	0.45	0.26
1373	0.47	0.96		1373	0.47	0.25
1374	0.48	0.94		1374	0.48	0.28
1375	0.42	0.99		1375	0.42	0.24
1376	0.45	0.96		1376	0.45	0.23
1377	0.51	0.96		1377	0.51	0.27
1378	0.56	0.99		1378	0.56	0.24
1379	0.55	0.97		1379	0.55	0.2
1380	0.52	0.91		1380	0.52	0.2
1381	0.5	0.96		1381	0.5	0.23
1382	0.53	0.94		1382	0.53	0.23
1383	0.45	0.94		1383	0.45	0.22
1384	0.5	0.92		1384	0.5	0.26
1385	0.47	0.91		1385	0.47	0.22
1386	0.45	0.99		1386	0.45	0.24
1387	0.41	0.96		1387	0.41	0.23
1388	0.5	0.95		1388	0.5	0.24
1389	0.49	0.94		1389	0.49	0.22
1390	0.46	0.96		1390	0.46	0.22
1391	0.53	0.99		1391	0.53	0.25
1392	0.51	0.99		1392	0.51	0.24
1393	0.52	0.95		1393	0.52	0.2
1394	0.51	0.95		1394	0.51	0.23
1395	0.53	0.96		1395	0.53	0.27
1396	0.55	0.96		1396	0.55	0.23
1397	0.47	0.98		1397	0.47	0.23
1398	0.5	0.98		1398	0.5	0.25
1399	0.55	0.95		1399	0.55	0.22
1400	0.53	0.98		1400	0.53	0.26
1401	0.46	0.95		1401	0.46	0.21
1402	0.53	0.97		1402	0.53	0.26
1403	0.59	0.96		1403	0.59	0.23
1404	0.52	0.97		1404	0.52	0.23
1405	0.44	0.99		1405	0.44	0.25
1406	0.51	0.99		1406	0.51	0.26
1407	0.46	0.94		1407	0.46	0.24
1408	0.54	0.96		1408	0.54	0.21
1409	0.54	0.98		1409	0.54	0.22
1410	0.51	0.95		1410	0.51	0.24
1411	0.54	0.94		1411	0.54	0.27
1412	0.45	1		1412	0.45	0.23
1413	0.5	0.98		1413	0.5	0.22
1414	0.52	0.94		1414	0.52	0.26
1415	0.51	0.96		1415	0.51	0.21
1416	0.55	0.97		1416	0.55	0.24
1417	0.53	0.95		1417	0.53	0.25
1418	0.48	0.95		1418	0.48	0.23
1419	0.5	0.97		1419	0.5	0.26
1420	0.51	0.97		1420	0.51	0.19
1421	0.52	0.95		1421	0.52	0.25
1422	0.53	0.95		1422	0.53	0.25
1423	0.52	0.97		1423	0.52	0.23
1424	0.51	0.95		1424	0.51	0.24
1425	0.57	0.98		1425	0.57	0.24
1426	0.49	0.95		1426	0.49	0.24
1427	0.46	0.96		1427	0.46	0.25
1428	0.5	0.96		1428	0.5	0.23
1429	0.51	0.96		1429	0.51	0.28
1430	0.49	0.99		1430	0.49	0.25
1431	0.45	0.92		1431	0.45	0.25
1432	0.45	0.96		1432	0.45	0.24
1433	0.48	0.96		1433	0.48	0.24
1434	0.53	0.99		1434	0.53	0.22
1435	0.43	0.88		1435	0.43	0.21
1436	0.47	0.92		1436	0.47	0.21
1437	0.51	0.94		1437	0.51	0.25
1438	0.51	0.97		1438	0.51	0.22
1439	0.58	0.95		1439	0.58	0.27
1440	0.42	0.88		1440	0.42	0.24
1441	0.47	0.98		1441	0.47	0.23
1442	0.49	0.93		1442	0.49	0.22
1443	0.46	0.92		1443	0.46	0.22
1444	0.45	0.96		1444	0.45	0.25
1445	0.48	0.97		1445	0.48	0.22
1446	0.5	0.98		1446	0.5	0.24
1447	0.56	0.95		1447	0.56	0.21
1448	0.46	0.98		1448	0.46	0.25
1449	0.45	0.96		1449	0.45	0.23
1450	0.42	0.97		1450	0.42	0.21
1451	0.48	0.97		1451	0.48	0.22
1452	0.45	0.95		1452	0.45	0.26
1453	0.47	0.99		1453	0.47	0.24
1454	0.54	0.97		1454	0.54	0.27
1455	0.49	0.98		1455	0.49	0.24
1456	0.54	0.96		1456	0.54	0.24
1457	0.46	0.96		1457	0.46	0.21
1458	0.55	0.98		1458	0.55	0.25
1459	0.48	0.98		1459	0.48	0.25
1460	0.56	0.96		1460	0.56	0.24
1461	0.48	0.95		1461	0.48	0.26
1462	0.53	1.01		1462	0.53	0.24
1463	0.47	0.95		1463	0.47	0.24
1464	0.51	0.93		1464	0.51	0.24
1465	0.57	0.95		1465	0.57	0.24
1466	0.5	0.98		1466	0.5	0.22
1467	0.5	0.94		1467	0.5	0.24
1468	0.46	0.96		1468	0.46	0.24
1469	0.46	0.97		1469	0.46	0.25
1470	0.44	0.97		1470	0.44	0.25
1471	0.5	0.99		1471	0.5	0.23
1472	0.56	0.97		1472	0.56	0.21
1473	0.56	0.97		1473	0.56	0.22
1474	0.41	0.98		1474	0.41	0.19
1475	0.55	0.97		1475	0.55	0.26
1476	0.5	0.96		1476	0.5	0.23
1477	0.48	0.94		1477	0.48	0.22
1478	0.55	0.98		1478	0.55	0.27
1479	0.47	0.95		1479	0.47	0.22
1480	0.45	0.98		1480	0.45	0.19
1481	0.59	0.99		1481	0.59	0.23
1482	0.48	0.95		1482	0.48	0.25
1483	0.49	0.98		1483	0.49	0.23
1484	0.56	0.96		1484	0.56	0.23
1485	0.48	0.95		1485	0.48	0.26
1486	0.47	0.95		1486	0.47	0.22
1487	0.47	0.97		1487	0.47	0.23
1488	0.51	0.98		1488	0.51	0.23
1489	0.44	0.96		1489	0.44	0.21
1490	0.52	0.95		1490	0.52	0.25
1491	0.53	0.96		1491	0.53	0.25
1492	0.47	0.99		1492	0.47	0.24
1493	0.48	0.99		1493	0.48	0.27
1494	0.5	0.97		1494	0.5	0.26
1495	0.53	0.96		1495	0.53	0.25
1496	0.47	0.94		1496	0.47	0.23
1497	0.5	0.97		1497	0.5	0.23
1498	0.52	0.96		1498	0.52	0.26
1499	0.48	0.95		1499	0.48	0.21
1500	0.46	1.03		1500	0.46	0.22
1501	0.44	0.96		1501	0.44	0.22
1502	0.44	0.97		1502	0.44	0.22
1503	0.5	0.96		1503	0.5	0.22
1504	0.49	0.91		1504	0.49	0.25
1505	0.48	0.95		1505	0.48	0.22
1506	0.48	0.95		1506	0.48	0.2
1507	0.53	0.96		1507	0.53	0.25
1508	0.48	0.96		1508	0.48	0.25
1509	0.45	0.95		1509	0.45	0.21
1510	0.51	0.95		1510	0.51	0.26
1511	0.44	0.95		1511	0.44	0.26
1512	0.56	0.97		1512	0.56	0.23
1513	0.49	0.92		1513	0.49	0.25
1514	0.47	0.99		1514	0.47	0.24
1515	0.47	0.98		1515	0.47	0.25
1516	0.48	0.97		1516	0.48	0.24
1517	0.4	0.99		1517	0.4	0.24
1518	0.43	1.01		1518	0.43	0.23
1519	0.47	0.94		1519	0.47	0.23
1520	0.46	0.99		1520	0.46	0.24
1521	0.49	0.96		1521	0.49	0.23
1522	0.49	0.96		1522	0.49	0.2
1523	0.55	0.95		1523	0.55	0.27
1524	0.6	0.98		1524	0.6	0.2
1525	0.51	0.98		1525	0.51	0.22
1526	0.45	0.99		1526	0.45	0.27
1527	0.53	0.99		1527	0.53	0.24
1528	0.47	0.97		1528	0.47	0.23
1529	0.48	0.96		1529	0.48	0.23
1530	0.48	0.97		1530	0.48	0.22
1531	0.47	0.97		1531	0.47	0.24
1532	0.47	0.96		1532	0.47	0.24
1533	0.46	0.92		1533	0.46	0.25
1534	0.45	0.98		1534	0.45	0.21
1535	0.54	0.97		1535	0.54	0.23
1536	0.49	0.98		1536	0.49	0.22
1537	0.55	1		1537	0.55	0.26
1538	0.54	0.95		1538	0.54	0.23
1539	0.5	0.94		1539	0.5	0.23
1540	0.51	0.97		1540	0.51	0.22
1541	0.55	0.95		1541	0.55	0.25
1542	0.56	0.95		1542	0.56	0.24
1543	0.54	1		1543	0.54	0.22
1544	0.45	0.96		1544	0.45	0.21
1545	0.59	0.96		1545	0.59	0.22
1546	0.48	0.99		1546	0.48	0.26
1547	0.55	0.96		1547	0.55	0.24
1548	0.55	0.98		1548	0.55	0.22
1549	0.57	0.97		1549	0.57	0.24
1550	0.5	0.93		1550	0.5	0.22
1551	0.43	0.98		1551	0.43	0.19
1552	0.55	0.97		1552	0.55	0.27
1553	0.57	0.94		1553	0.57	0.24
1554	0.55	0.96		1554	0.55	0.23
1555	0.53	0.98		1555	0.53	0.24
1556	0.5	0.98		1556	0.5	0.25
1557	0.57	0.93		1557	0.57	0.25
1558	0.5	0.96		1558	0.5	0.23
1559	0.51	0.99		1559	0.51	0.25
1560	0.44	0.97		1560	0.44	0.23
1561	0.52	0.97		1561	0.52	0.23
1562	0.51	0.96		1562	0.51	0.24
1563	0.44	0.93		1563	0.44	0.26
1564	0.52	0.97		1564	0.52	0.23
1565	0.47	1		1565	0.47	0.23
1566	0.43	0.91		1566	0.43	0.23
1567	0.47	0.99		1567	0.47	0.24
1568	0.49	0.98		1568	0.49	0.22
1569	0.43	0.95		1569	0.43	0.23
1570	0.52	0.98		1570	0.52	0.23
1571	0.45	0.96		1571	0.45	0.23
1572	0.49	0.98		1572	0.49	0.26
1573	0.44	0.95		1573	0.44	0.21
1574	0.44	0.95		1574	0.44	0.29
1575	0.58	1.01		1575	0.58	0.22
1576	0.57	0.98		1576	0.57	0.24
1577	0.49	0.98		1577	0.49	0.27
1578	0.54	0.98		1578	0.54	0.22
1579	0.43	0.99		1579	0.43	0.24
1580	0.46	0.96		1580	0.46	0.23
1581	0.43	1.01		1581	0.43	0.23
1582	0.47	1.01		1582	0.47	0.22
1583	0.51	0.96		1583	0.51	0.18
1584	0.5	0.98		1584	0.5	0.22
1585	0.47	0.96		1585	0.47	0.26
1586	0.51	0.98		1586	0.51	0.24
1587	0.48	0.99		1587	0.48	0.21
1588	0.45	0.95		1588	0.45	0.27
1589	0.5	0.96		1589	0.5	0.19
1590	0.51	0.93		1590	0.51	0.21
1591	0.52	0.97		1591	0.52	0.23
1592	0.56	0.99		1592	0.56	0.23
1593	0.59	0.99		1593	0.59	0.21
1594	0.55	0.98		1594	0.55	0.26
1595	0.47	0.93		1595	0.47	0.24
1596	0.48	0.95		1596	0.48	0.24
1597	0.49	0.98		1597	0.49	0.22
1598	0.42	1		1598	0.42	0.25
1599	0.52	0.98		1599	0.52	0.25
1600	0.47	1.01		1600	0.47	0.25
1601	0.47	0.96		1601	0.47	0.23
1602	0.56	0.95		1602	0.56	0.24
1603	0.54	0.98		1603	0.54	0.23
1604	0.44	1		1604	0.44	0.2
1605	0.41	0.96		1605	0.41	0.23
1606	0.48	0.99		1606	0.48	0.19
1607	0.48	0.95		1607	0.48	0.23
1608	0.5	0.96		1608	0.5	0.27
1609	0.52	0.95		1609	0.52	0.2
1610	0.46	0.95		1610	0.46	0.21
1611	0.43	0.99		1611	0.43	0.23
1612	0.47	0.95		1612	0.47	0.22
1613	0.49	0.94		1613	0.49	0.25
1614	0.5	0.96		1614	0.5	0.23
1615	0.4	0.94		1615	0.4	0.22
1616	0.52	0.96		1616	0.52	0.24
1617	0.56	0.96		1617	0.56	0.23
1618	0.5	0.95		1618	0.5	0.23
1619	0.56	0.97		1619	0.56	0.25
1620	0.58	0.97		1620	0.58	0.25
1621	0.5	1		1621	0.5	0.22
1622	0.5	0.97		1622	0.5	0.22
1623	0.52	0.98		1623	0.52	0.25
1624	0.47	0.95		1624	0.47	0.26
1625	0.44	0.98		1625	0.44	0.24
1626	0.53	0.96		1626	0.53	0.26
1627	0.48	0.97		1627	0.48	0.23
1628	0.52	0.93		1628	0.52	0.2
1629	0.58	0.94		1629	0.58	0.22
1630	0.47	0.99		1630	0.47	0.2
1631	0.52	0.97		1631	0.52	0.2
1632	0.5	0.97		1632	0.5	0.25
1633	0.52	0.95		1633	0.52	0.18
1634	0.47	0.98		1634	0.47	0.26
1635	0.45	0.99		1635	0.45	0.25
1636	0.49	0.97		1636	0.49	0.24
1637	0.52	0.96		1637	0.52	0.23
1638	0.44	0.96		1638	0.44	0.27
1639	0.43	1		1639	0.43	0.21
1640	0.51	0.97		1640	0.51	0.21
1641	0.49	0.96		1641	0.49	0.23
1642	0.46	1		1642	0.46	0.21
1643	0.41	0.96		1643	0.41	0.23
1644	0.54	0.99		1644	0.54	0.28
1645	0.48	0.99		1645	0.48	0.24
1646	0.47	0.97		1646	0.47	0.26
1647	0.54	0.96		1647	0.54	0.21
1648	0.54	0.92		1648	0.54	0.23
1649	0.47	0.96		1649	0.47	0.25
1650	0.5	0.99		1650	0.5	0.23
1651	0.55	0.99		1651	0.55	0.26
1652	0.47	0.98		1652	0.47	0.18
1653	0.59	0.96		1653	0.59	0.21
1654	0.53	0.99		1654	0.53	0.24
1655	0.56	0.95		1655	0.56	0.27
1656	0.47	0.99		1656	0.47	0.21
1657	0.51	0.97		1657	0.51	0.21
1658	0.54	1		1658	0.54	0.25
1659	0.46	0.97		1659	0.46	0.21
1660	0.56	0.96		1660	0.56	0.26
1661	0.56	0.96		1661	0.56	0.22
1662	0.55	0.96		1662	0.55	0.22
1663	0.5	0.95		1663	0.5	0.25
1664	0.42	0.94		1664	0.42	0.28
1665	0.48	0.97		1665	0.48	0.24
1666	0.56	0.98		1666	0.56	0.25
1667	0.51	0.99		1667	0.51	0.24
1668	0.51	0.98		1668	0.51	0.22
1669	0.48	0.97		1669	0.48	0.24
1670	0.46	0.94		1670	0.46	0.25
1671	0.56	0.99		1671	0.56	0.19
1672	0.59	0.95		1672	0.59	0.23
1673	0.45	0.95		1673	0.45	0.25
1674	0.54	0.95		1674	0.54	0.25
1675	0.5	1		1675	0.5	0.28
1676	0.45	0.95		1676	0.45	0.26
1677	0.49	0.97		1677	0.49	0.21
1678	0.46	0.98		1678	0.46	0.25
1679	0.5	0.95		1679	0.5	0.23
1680	0.54	0.95		1680	0.54	0.23
1681	0.53	0.97		1681	0.53	0.25
1682	0.56	0.98		1682	0.56	0.25
1683	0.55	0.97		1683	0.55	0.23
1684	0.46	0.95		1684	0.46	0.26
1685	0.47	0.99		1685	0.47	0.23
1686	0.53	0.99		1686	0.53	0.23
1687	0.57	0.96		1687	0.57	0.2
1688	0.51	0.99		1688	0.51	0.22
1689	0.41	0.95		1689	0.41	0.24
1690	0.46	0.97		1690	0.46	0.23
1691	0.55	0.95		1691	0.55	0.24
1692	0.52	0.99		1692	0.52	0.23
1693	0.57	0.96		1693	0.57	0.25
1694	0.47	0.99		1694	0.47	0.21
1695	0.51	0.99		1695	0.51	0.23
1696	0.54	0.99		1696	0.54	0.24
1697	0.59	1.01		1697	0.59	0.25
1698	0.54	0.99		1698	0.54	0.22
1699	0.49	0.98		1699	0.49	0.2
1700	0.49	1.01		1700	0.49	0.23
1701	0.51	0.97		1701	0.51	0.22
1702	0.57	0.98		1702	0.57	0.22
1703	0.5	0.98		1703	0.5	0.24
1704	0.46	1		1704	0.46	0.24
1705	0.47	1		1705	0.47	0.23
1706	0.44	1		1706	0.44	0.27
1707	0.57	1.02		1707	0.57	0.23
1708	0.44	0.98		1708	0.44	0.24
1709	0.51	0.97		1709	0.51	0.25
1710	0.53	0.96		1710	0.53	0.24
1711	0.53	0.94		1711	0.53	0.24
1712	0.53	0.95		1712	0.53	0.27
1713	0.44	1		1713	0.44	0.24
1714	0.46	0.98		1714	0.46	0.25
1715	0.47	0.99		1715	0.47	0.21
1716	0.5	0.96		1716	0.5	0.22
1717	0.51	0.98		1717	0.51	0.21
1718	0.43	1.01		1718	0.43	0.24
1719	0.42	1		1719	0.42	0.23
1720	0.51	0.98		1720	0.51	0.22
1721	0.52	0.96		1721	0.52	0.23
1722	0.47	0.95		1722	0.47	0.25
1723	0.4	0.96		1723	0.4	0.22
1724	0.42	0.95		1724	0.42	0.22
1725	0.52	0.96		1725	0.52	0.23
1726	0.48	0.97		1726	0.48	0.22
1727	0.43	0.96		1727	0.43	0.2
1728	0.56	0.94		1728	0.56	0.22
1729	0.5	1.01		1729	0.5	0.2
1730	0.53	0.98		1730	0.53	0.22
1731	0.48	0.96		1731	0.48	0.25
1732	0.57	0.98		1732	0.57	0.25
1733	0.51	0.97		1733	0.51	0.24
1734	0.51	0.98		1734	0.51	0.22
1735	0.52	0.96		1735	0.52	0.24
1736	0.46	1		1736	0.46	0.24
1737	0.54	0.98		1737	0.54	0.25
1738	0.5	0.97		1738	0.5	0.22
1739	0.52	0.98		1739	0.52	0.23
1740	0.5	0.92		1740	0.5	0.22
1741	0.57	0.98		1741	0.57	0.21
1742	0.53	0.96		1742	0.53	0.23
1743	0.47	0.96		1743	0.47	0.23
1744	0.51	0.98		1744	0.51	0.24
1745	0.47	0.98		1745	0.47	0.24
1746	0.57	0.98		1746	0.57	0.23
1747	0.57	1		1747	0.57	0.21
1748	0.56	0.95		1748	0.56	0.19
1749	0.54	0.97		1749	0.54	0.25
1750	0.52	0.96		1750	0.52	0.2
1751	0.52	0.94		1751	0.52	0.26
1752	0.48	0.97		1752	0.48	0.23
1753	0.42	1		1753	0.42	0.24
1754	0.49	1		1754	0.49	0.21
1755	0.56	1		1755	0.56	0.22
1756	0.47	0.98		1756	0.47	0.26
1757	0.52	0.99		1757	0.52	0.21
1758	0.55	0.97		1758	0.55	0.22
1759	0.47	1.01		1759	0.47	0.26
1760	0.53	0.93		1760	0.53	0.29
1761	0.57	0.99		1761	0.57	0.23
1762	0.47	1		1762	0.47	0.22
1763	0.49	0.99		1763	0.49	0.25
1764	0.52	0.94		1764	0.52	0.23
1765	0.54	0.96		1765	0.54	0.26
1766	0.59	0.99		1766	0.59	0.23
1767	0.56	0.95		1767	0.56	0.23
1768	0.56	0.98		1768	0.56	0.24
1769	0.46	0.98		1769	0.46	0.22
1770	0.51	0.96		1770	0.51	0.22
1771	0.6	1.01		1771	0.6	0.26
1772	0.48	0.99		1772	0.48	0.24
1773	0.45	0.98		1773	0.45	0.23
1774	0.48	0.96		1774	0.48	0.22
1775	0.53	0.99		1775	0.53	0.24
1776	0.48	0.95		1776	0.48	0.26
1777	0.56	0.98		1777	0.56	0.22
1778	0.57	1.01		1778	0.57	0.28
1779	0.57	0.99		1779	0.57	0.25
1780	0.54	0.97		1780	0.54	0.23
1781	0.53	1.01		1781	0.53	0.26
1782	0.43	0.98		1782	0.43	0.22
1783	0.49	1		1783	0.49	0.26
1784	0.5	0.95		1784	0.5	0.22
1785	0.54	0.96		1785	0.54	0.25
1786	0.47	1.03		1786	0.47	0.25
1787	0.53	0.97		1787	0.53	0.23
1788	0.53	0.96		1788	0.53	0.24
1789	0.47	0.96		1789	0.47	0.2
1790	0.49	0.96		1790	0.49	0.24
1791	0.52	0.95		1791	0.52	0.19
1792	0.41	1.01		1792	0.41	0.22
1793	0.5	0.98		1793	0.5	0.22
1794	0.47	0.97		1794	0.47	0.25
1795	0.54	0.99		1795	0.54	0.21
1796	0.43	1		1796	0.43	0.23
1797	0.52	0.98		1797	0.52	0.23
1798	0.51	0.98		1798	0.51	0.25
1799	0.47	0.99		1799	0.47	0.24
1800	0.46	0.96		1800	0.46	0.21
1801	0.44	0.99		1801	0.44	0.24
1802	0.44	0.99		1802	0.44	0.22
1803	0.45	0.97		1803	0.45	0.2
1804	0.6	0.99		1804	0.6	0.21
1805	0.47	0.97		1805	0.47	0.23
1806	0.48	0.97		1806	0.48	0.21
1807	0.5	0.95		1807	0.5	0.26
1808	0.53	0.98		1808	0.53	0.2
1809	0.5	0.98		1809	0.5	0.24
1810	0.56	0.99		1810	0.56	0.24
1811	0.54	0.99		1811	0.54	0.25
1812	0.52	0.94		1812	0.52	0.25
1813	0.57	0.95		1813	0.57	0.26
1814	0.53	1.01		1814	0.53	0.21
1815	0.49	1		1815	0.49	0.28
1816	0.56	1		1816	0.56	0.27
1817	0.58	0.98		1817	0.58	0.23
1818	0.54	0.99		1818	0.54	0.16
1819	0.46	0.97		1819	0.46	0.22
1820	0.51	0.95		1820	0.51	0.27
1821	0.59	0.98		1821	0.59	0.22
1822	0.49	1.02		1822	0.49	0.26
1823	0.53	0.99		1823	0.53	0.22
1824	0.56	0.99		1824	0.56	0.23
1825	0.53	0.98		1825	0.53	0.24
1826	0.52	0.98		1826	0.52	0.23
1827	0.55	1		1827	0.55	0.26
1828	0.51	1		1828	0.51	0.27
1829	0.51	0.97		1829	0.51	0.24
1830	0.5	1.02		1830	0.5	0.23
1831	0.51	0.98		1831	0.51	0.25
1832	0.55	0.97		1832	0.55	0.24
1833	0.48	0.95		1833	0.48	0.23
1834	0.54	0.96		1834	0.54	0.24
1835	0.53	0.97		1835	0.53	0.26
1836	0.39	0.99		1836	0.39	0.23
1837	0.45	1.02		1837	0.45	0.25
1838	0.49	1.01		1838	0.49	0.22
1839	0.47	0.96		1839	0.47	0.23
1840	0.44	0.99		1840	0.44	0.2
1841	0.49	0.98		1841	0.49	0.24
1842	0.53	1.02		1842	0.53	0.24
1843	0.5	1		1843	0.5	0.23
1844	0.52	0.98		1844	0.52	0.27
1845	0.51	0.98		1845	0.51	0.24
1846	0.46	0.93		1846	0.46	0.25
1847	0.43	0.94		1847	0.43	0.22
1848	0.51	0.98		1848	0.51	0.22
1849	0.49	0.99		1849	0.49	0.26
1850	0.54	0.99		1850	0.54	0.22
1851	0.46	0.96		1851	0.46	0.25
1852	0.49	0.99		1852	0.49	0.24
1853	0.56	0.97		1853	0.56	0.25
1854	0.57	1		1854	0.57	0.2
1855	0.55	0.97		1855	0.55	0.21
1856	0.46	1.02		1856	0.46	0.23
1857	0.44	1.01		1857	0.44	0.2
1858	0.48	1		1858	0.48	0.25
1859	0.48	0.98		1859	0.48	0.23
1860	0.53	1		1860	0.53	0.25
1861	0.46	1.01		1861	0.46	0.23
1862	0.52	0.98		1862	0.52	0.22
1863	0.57	0.98		1863	0.57	0.23
1864	0.52	0.99		1864	0.52	0.22
1865	0.5	0.96		1865	0.5	0.23
1866	0.47	0.94		1866	0.47	0.19
1867	0.46	1		1867	0.46	0.22
1868	0.5	1.02		1868	0.5	0.24
1869	0.5	0.98		1869	0.5	0.23
1870	0.49	0.97		1870	0.49	0.25
1871	0.52	1.02		1871	0.52	0.23
1872	0.54	0.97		1872	0.54	0.23
1873	0.53	1.02		1873	0.53	0.26
1874	0.55	0.98		1874	0.55	0.21
1875	0.58	0.97		1875	0.58	0.23
1876	0.57	0.98		1876	0.57	0.23
1877	0.47	0.99		1877	0.47	0.21
1878	0.47	1		1878	0.47	0.24
1879	0.49	0.97		1879	0.49	0.22
1880	0.54	1		1880	0.54	0.25
1881	0.46	0.99		1881	0.46	0.23
1882	0.5	1.02		1882	0.5	0.23
1883	0.5	1.01		1883	0.5	0.23
1884	0.54	1		1884	0.54	0.22
1885	0.45	0.98		1885	0.45	0.21
1886	0.43	0.97		1886	0.43	0.29
1887	0.47	1.02		1887	0.47	0.24
1888	0.57	1.04		1888	0.57	0.24
1889	0.44	1.04		1889	0.44	0.23
1890	0.55	0.98		1890	0.55	0.25
1891	0.53	0.95		1891	0.53	0.24
1892	0.49	0.98		1892	0.49	0.21
1893	0.55	1.01		1893	0.55	0.2
1894	0.58	1		1894	0.58	0.19
1895	0.52	1.02		1895	0.52	0.23
1896	0.43	1.02		1896	0.43	0.26
1897	0.52	0.96		1897	0.52	0.22
1898	0.52	0.94		1898	0.52	0.24
1899	0.5	0.97		1899	0.5	0.21
1900	0.52	0.96		1900	0.52	0.21
1901	0.49	0.94		1901	0.49	0.23
1902	0.5	0.98		1902	0.5	0.24
1903	0.46	1.03		1903	0.46	0.21
1904	0.52	1.02		1904	0.52	0.24
1905	0.44	0.98		1905	0.44	0.26
1906	0.51	0.99		1906	0.51	0.22
1907	0.53	1.04		1907	0.53	0.23
1908	0.51	0.98		1908	0.51	0.24
1909	0.53	0.96		1909	0.53	0.22
1910	0.51	1		1910	0.51	0.23
1911	0.54	0.98		1911	0.54	0.23
1912	0.52	0.96		1912	0.52	0.2
1913	0.53	0.98		1913	0.53	0.21
1914	0.49	0.99		1914	0.49	0.21
1915	0.56	0.98		1915	0.56	0.22
1916	0.52	1.02		1916	0.52	0.22
1917	0.45	0.98		1917	0.45	0.23
1918	0.54	0.98		1918	0.54	0.24
1919	0.55	0.94		1919	0.55	0.2
1920	0.57	1		1920	0.57	0.22
1921	0.48	1		1921	0.48	0.24
1922	0.51	1.01		1922	0.51	0.21
1923	0.47	1.02		1923	0.47	0.22
1924	0.53	0.96		1924	0.53	0.25
1925	0.44	1.01		1925	0.44	0.21
1926	0.58	1.01		1926	0.58	0.23
1927	0.51	0.96		1927	0.51	0.29
1928	0.46	1		1928	0.46	0.21
1929	0.55	0.98		1929	0.55	0.22
1930	0.42	0.95		1930	0.42	0.19
1931	0.49	0.97		1931	0.49	0.23
1932	0.46	0.97		1932	0.46	0.19
1933	0.46	1.03		1933	0.46	0.22
1934	0.51	0.99		1934	0.51	0.23
1935	0.54	1		1935	0.54	0.26
1936	0.5	1.01		1936	0.5	0.2
1937	0.5	1		1937	0.5	0.22
1938	0.57	1		1938	0.57	0.23
1939	0.42	1.03		1939	0.42	0.24
1940	0.49	0.99		1940	0.49	0.19
1941	0.49	0.97		1941	0.49	0.23
1942	0.47	1		1942	0.47	0.25
1943	0.53	0.97		1943	0.53	0.23
1944	0.52	0.99		1944	0.52	0.24
1945	0.52	0.98		1945	0.52	0.23
1946	0.51	0.97		1946	0.51	0.23
1947	0.5	1.01		1947	0.5	0.24
1948	0.55	1.02		1948	0.55	0.22
1949	0.47	0.99		1949	0.47	0.22
1950	0.51	0.97		1950	0.51	0.26
1951	0.53	0.98		1951	0.53	0.19
1952	0.45	1.02		1952	0.45	0.27
1953	0.58	0.99		1953	0.58	0.23
1954	0.58	0.99		1954	0.58	0.23
1955	0.5	1		1955	0.5	0.24
1956	0.5	1.01		1956	0.5	0.22
1957	0.54	1		1957	0.54	0.25
1958	0.43	0.98		1958	0.43	0.2
1959	0.46	0.99		1959	0.46	0.24
1960	0.52	1.01		1960	0.52	0.24
1961	0.5	0.98		1961	0.5	0.21
1962	0.57	0.98		1962	0.57	0.24
1963	0.56	0.96		1963	0.56	0.22
1964	0.5	0.98		1964	0.5	0.25
1965	0.43	0.98		1965	0.43	0.26
1966	0.47	1		1966	0.47	0.22
1967	0.48	0.99		1967	0.48	0.23
1968	0.52	0.99		1968	0.52	0.23
1969	0.55	0.97		1969	0.55	0.27
1970	0.56	0.99		1970	0.56	0.25
1971	0.54	0.98		1971	0.54	0.21
1972	0.5	0.99		1972	0.5	0.24
1973	0.48	0.98		1973	0.48	0.21
1974	0.41	0.98		1974	0.41	0.22
1975	0.55	1		1975	0.55	0.22
1976	0.48	0.96		1976	0.48	0.23
1977	0.48	1.01		1977	0.48	0.23
1978	0.42	1.02		1978	0.42	0.21
1979	0.5	1.04		1979	0.5	0.23
1980	0.51	0.98		1980	0.51	0.23
1981	0.52	1.03		1981	0.52	0.22
1982	0.53	1.01		1982	0.53	0.22
1983	0.51	0.98		1983	0.51	0.21
1984	0.56	1		1984	0.56	0.24
1985	0.52	0.99		1985	0.52	0.24
1986	0.57	0.99		1986	0.57	0.24
1987	0.5	1.03		1987	0.5	0.22
1988	0.49	1.01		1988	0.49	0.21
1989	0.48	1.01		1989	0.48	0.26
1990	0.5	0.98		1990	0.5	0.22
1991	0.5	0.99		1991	0.5	0.21
1992	0.57	1.02		1992	0.57	0.22
1993	0.52	0.96		1993	0.52	0.26
1994	0.48	0.95		1994	0.48	0.24
1995	0.52	1.02		1995	0.52	0.2
1996	0.44	0.97		1996	0.44	0.26
1997	0.51	1.01		1997	0.51	0.24
1998	0.52	1		1998	0.52	0.25
1999	0.51	0.97		1999	0.51	0.23
[truncated: 8,001 more rows]

## Sheet: figS5
Time	Dend. exc. input (most visual, old)	Dend. exc. input (least visual, old)		Time	Dend. exc. input (most visual, young)	Dend. exc. input (least visual, young)
1	1.28	0.76		1	1.28	0.76
2	1.25	0.73		2	1.25	0.73
3	1.27	0.74		3	1.27	0.74
4	1.25	0.71		4	1.25	0.71
5	1.28	0.75		5	1.28	0.75
6	1.27	0.73		6	1.27	0.73
7	1.17	0.79		7	1.17	0.79
8	1.24	0.77		8	1.24	0.77
9	1.25	0.74		9	1.25	0.74
10	1.27	0.7		10	1.27	0.7
11	1.25	0.68		11	1.25	0.68
12	1.25	0.75		12	1.25	0.75
13	1.26	0.76		13	1.26	0.76
14	1.2	0.78		14	1.2	0.78
15	1.27	0.77		15	1.27	0.77
16	1.24	0.74		16	1.24	0.74
17	1.28	0.74		17	1.28	0.74
18	1.21	0.76		18	1.21	0.76
19	1.24	0.76		19	1.24	0.76
20	1.27	0.74		20	1.27	0.74
21	1.27	0.76		21	1.27	0.76
22	1.21	0.72		22	1.21	0.72
23	1.19	0.77		23	1.19	0.77
24	1.25	0.79		24	1.25	0.79
25	1.28	0.75		25	1.28	0.75
26	1.27	0.76		26	1.27	0.76
27	1.27	0.75		27	1.27	0.75
28	1.22	0.74		28	1.22	0.74
29	1.26	0.71		29	1.26	0.71
30	1.25	0.78		30	1.25	0.78
31	1.27	0.75		31	1.27	0.75
32	1.22	0.76		32	1.22	0.76
33	1.24	0.76		33	1.24	0.76
34	1.25	0.76		34	1.25	0.76
35	1.28	0.76		35	1.28	0.76
36	1.23	0.76		36	1.23	0.76
37	1.26	0.73		37	1.26	0.73
38	1.22	0.77		38	1.22	0.77
39	1.24	0.74		39	1.24	0.74
40	1.25	0.74		40	1.25	0.74
41	1.27	0.73		41	1.27	0.73
42	1.25	0.76		42	1.25	0.76
43	1.28	0.7		43	1.28	0.7
44	1.24	0.79		44	1.24	0.79
45	1.23	0.77		45	1.23	0.77
46	1.25	0.75		46	1.25	0.75
47	1.22	0.73		47	1.22	0.73
48	1.17	0.76		48	1.17	0.76
49	1.25	0.72		49	1.25	0.72
50	1.24	0.74		50	1.24	0.74
51	1.28	0.72		51	1.28	0.72
52	1.25	0.77		52	1.25	0.77
53	1.19	0.73		53	1.19	0.73
54	1.21	0.84		54	1.21	0.84
55	1.19	0.75		55	1.19	0.75
56	1.19	0.77		56	1.19	0.77
57	1.25	0.77		57	1.25	0.77
58	1.23	0.7		58	1.23	0.7
59	1.23	0.74		59	1.23	0.74
60	1.21	0.77		60	1.21	0.77
61	1.23	0.72		61	1.23	0.72
62	1.26	0.73		62	1.26	0.73
63	1.26	0.73		63	1.26	0.73
64	1.23	0.76		64	1.23	0.76
65	1.26	0.74		65	1.26	0.74
66	1.26	0.77		66	1.26	0.77
67	1.26	0.73		67	1.26	0.73
68	1.23	0.72		68	1.23	0.72
69	1.26	0.73		69	1.26	0.73
70	1.26	0.75		70	1.26	0.75
71	1.2	0.77		71	1.2	0.77
72	1.26	0.73		72	1.26	0.73
73	1.2	0.75		73	1.2	0.75
74	1.2	0.75		74	1.2	0.75
75	1.23	0.74		75	1.23	0.74
76	1.24	0.75		76	1.24	0.75
77	1.26	0.77		77	1.26	0.77
78	1.22	0.75		78	1.22	0.75
79	1.27	0.77		79	1.27	0.77
80	1.21	0.8		80	1.21	0.8
81	1.27	0.76		81	1.27	0.76
82	1.23	0.75		82	1.23	0.75
83	1.25	0.69		83	1.25	0.69
84	1.25	0.77		84	1.25	0.77
85	1.23	0.74		85	1.23	0.74
86	1.24	0.79		86	1.24	0.79
87	1.27	0.75		87	1.27	0.75
88	1.2	0.76		88	1.2	0.76
89	1.25	0.76		89	1.25	0.76
90	1.26	0.74		90	1.26	0.74
91	1.23	0.73		91	1.23	0.73
92	1.2	0.74		92	1.2	0.74
93	1.23	0.79		93	1.23	0.79
94	1.23	0.72		94	1.23	0.72
95	1.24	0.77		95	1.24	0.77
96	1.25	0.72		96	1.25	0.72
97	1.24	0.69		97	1.24	0.69
98	1.24	0.74		98	1.24	0.74
99	1.25	0.73		99	1.25	0.73
100	1.22	0.72		100	1.22	0.72
101	1.21	0.72		101	1.21	0.72
102	1.24	0.76		102	1.24	0.76
103	1.23	0.75		103	1.23	0.75
104	1.23	0.72		104	1.23	0.72
105	1.23	0.78		105	1.23	0.78
106	1.19	0.76		106	1.19	0.76
107	1.28	0.78		107	1.28	0.78
108	1.28	0.73		108	1.28	0.73
109	1.22	0.78		109	1.22	0.78
110	1.27	0.7		110	1.27	0.7
111	1.27	0.76		111	1.27	0.76
112	1.26	0.73		112	1.26	0.73
113	1.2	0.78		113	1.2	0.78
114	1.23	0.75		114	1.23	0.75
115	1.22	0.74		115	1.22	0.74
116	1.23	0.75		116	1.23	0.75
117	1.29	0.74		117	1.29	0.74
118	1.26	0.75		118	1.26	0.75
119	1.21	0.74		119	1.21	0.74
120	1.23	0.79		120	1.23	0.79
121	1.3	0.76		121	1.3	0.76
122	1.25	0.74		122	1.25	0.74
123	1.24	0.76		123	1.24	0.76
124	1.25	0.79		124	1.25	0.79
125	1.19	0.7		125	1.19	0.7
126	1.22	0.78		126	1.22	0.78
127	1.19	0.71		127	1.19	0.71
128	1.28	0.78		128	1.28	0.78
129	1.2	0.74		129	1.2	0.74
130	1.27	0.73		130	1.27	0.73
131	1.25	0.74		131	1.25	0.74
132	1.18	0.71		132	1.18	0.71
133	1.25	0.74		133	1.25	0.74
134	1.21	0.78		134	1.21	0.78
135	1.21	0.78		135	1.21	0.78
136	1.25	0.77		136	1.25	0.77
137	1.19	0.71		137	1.19	0.71
138	1.28	0.73		138	1.28	0.73
139	1.26	0.77		139	1.26	0.77
140	1.27	0.77		140	1.27	0.77
141	1.28	0.78		141	1.28	0.78
142	1.19	0.79		142	1.19	0.79
143	1.23	0.72		143	1.23	0.72
144	1.31	0.77		144	1.31	0.77
145	1.19	0.73		145	1.19	0.73
146	1.24	0.69		146	1.24	0.69
147	1.24	0.76		147	1.24	0.76
148	1.25	0.78		148	1.25	0.78
149	1.28	0.76		149	1.28	0.76
150	1.24	0.77		150	1.24	0.77
151	1.26	0.79		151	1.26	0.79
152	1.28	0.72		152	1.28	0.72
153	1.22	0.8		153	1.22	0.8
154	1.23	0.67		154	1.23	0.67
155	1.25	0.77		155	1.25	0.77
156	1.22	0.72		156	1.22	0.72
157	1.25	0.72		157	1.25	0.72
158	1.26	0.79		158	1.26	0.79
159	1.27	0.8		159	1.27	0.8
160	1.26	0.76		160	1.26	0.76
161	1.23	0.76		161	1.23	0.76
162	1.21	0.73		162	1.21	0.73
163	1.28	0.79		163	1.28	0.79
164	1.28	0.74		164	1.28	0.74
165	1.25	0.79		165	1.25	0.79
166	1.25	0.77		166	1.25	0.77
167	1.25	0.7		167	1.25	0.7
168	1.21	0.78		168	1.21	0.78
169	1.26	0.73		169	1.26	0.73
170	1.23	0.77		170	1.23	0.77
171	1.24	0.74		171	1.24	0.74
172	1.18	0.69		172	1.18	0.69
173	1.25	0.73		173	1.25	0.73
174	1.28	0.79		174	1.28	0.79
175	1.26	0.72		175	1.26	0.72
176	1.2	0.74		176	1.2	0.74
177	1.27	0.73		177	1.27	0.73
178	1.24	0.76		178	1.24	0.76
179	1.25	0.78		179	1.25	0.78
180	1.23	0.74		180	1.23	0.74
181	1.23	0.76		181	1.23	0.76
182	1.21	0.78		182	1.21	0.78
183	1.25	0.72		183	1.25	0.72
184	1.23	0.71		184	1.23	0.71
185	1.19	0.75		185	1.19	0.75
186	1.21	0.78		186	1.21	0.78
187	1.25	0.78		187	1.25	0.78
188	1.2	0.76		188	1.2	0.76
189	1.25	0.73		189	1.25	0.73
190	1.22	0.81		190	1.22	0.81
191	1.25	0.74		191	1.25	0.74
192	1.19	0.77		192	1.19	0.77
193	1.27	0.75		193	1.27	0.75
194	1.26	0.76		194	1.26	0.76
195	1.22	0.73		195	1.22	0.73
196	1.26	0.73		196	1.26	0.73
197	1.25	0.71		197	1.25	0.71
198	1.22	0.76		198	1.22	0.76
199	1.28	0.77		199	1.28	0.77
200	1.25	0.71		200	1.25	0.71
201	1.31	0.74		201	1.31	0.74
202	1.23	0.79		202	1.23	0.79
203	1.19	0.68		203	1.19	0.68
204	1.2	0.73		204	1.2	0.73
205	1.25	0.77		205	1.25	0.77
206	1.2	0.74		206	1.2	0.74
207	1.24	0.74		207	1.24	0.74
208	1.26	0.75		208	1.26	0.75
209	1.25	0.77		209	1.25	0.77
210	1.25	0.75		210	1.25	0.75
211	1.3	0.74		211	1.3	0.74
212	1.25	0.76		212	1.25	0.76
213	1.29	0.75		213	1.29	0.75
214	1.21	0.71		214	1.21	0.71
215	1.24	0.71		215	1.24	0.71
216	1.22	0.78		216	1.22	0.78
217	1.25	0.71		217	1.25	0.71
218	1.23	0.73		218	1.23	0.73
219	1.25	0.8		219	1.25	0.8
220	1.24	0.75		220	1.24	0.75
221	1.26	0.74		221	1.26	0.74
222	1.29	0.76		222	1.29	0.76
223	1.22	0.7		223	1.22	0.7
224	1.23	0.74		224	1.23	0.74
225	1.24	0.77		225	1.24	0.77
226	1.2	0.76		226	1.2	0.76
227	1.26	0.76		227	1.26	0.76
228	1.23	0.72		228	1.23	0.72
229	1.25	0.79		229	1.25	0.79
230	1.24	0.71		230	1.24	0.71
231	1.21	0.72		231	1.21	0.72
232	1.27	0.72		232	1.27	0.72
233	1.24	0.79		233	1.24	0.79
234	1.26	0.74		234	1.26	0.74
235	1.21	0.71		235	1.21	0.71
236	1.27	0.68		236	1.27	0.68
237	1.22	0.78		237	1.22	0.78
238	1.23	0.74		238	1.23	0.74
239	1.2	0.76		239	1.2	0.76
240	1.2	0.78		240	1.2	0.78
241	1.26	0.72		241	1.26	0.72
242	1.22	0.77		242	1.22	0.77
243	1.21	0.76		243	1.21	0.76
244	1.26	0.78		244	1.26	0.78
245	1.31	0.74		245	1.31	0.74
246	1.25	0.77		246	1.25	0.77
247	1.31	0.72		247	1.31	0.72
248	1.22	0.71		248	1.22	0.71
249	1.28	0.74		249	1.28	0.74
250	1.25	0.79		250	1.25	0.79
251	1.23	0.69		251	1.23	0.69
252	1.23	0.74		252	1.23	0.74
253	1.21	0.75		253	1.21	0.75
254	1.21	0.78		254	1.21	0.78
255	1.22	0.74		255	1.22	0.74
256	1.25	0.7		256	1.25	0.7
257	1.22	0.78		257	1.22	0.78
258	1.22	0.76		258	1.22	0.76
259	1.22	0.73		259	1.22	0.73
260	1.28	0.78		260	1.28	0.78
261	1.23	0.77		261	1.23	0.77
262	1.24	0.76		262	1.24	0.76
263	1.24	0.7		263	1.24	0.7
264	1.25	0.75		264	1.25	0.75
265	1.22	0.71		265	1.22	0.71
266	1.25	0.77		266	1.25	0.77
267	1.27	0.73		267	1.27	0.73
268	1.26	0.76		268	1.26	0.76
269	1.25	0.73		269	1.25	0.73
270	1.2	0.72		270	1.2	0.72
271	1.2	0.75		271	1.2	0.75
272	1.22	0.71		272	1.22	0.71
273	1.25	0.74		273	1.25	0.74
274	1.23	0.71		274	1.23	0.71
275	1.23	0.74		275	1.23	0.74
276	1.23	0.73		276	1.23	0.73
277	1.26	0.7		277	1.26	0.7
278	1.19	0.78		278	1.19	0.78
279	1.24	0.77		279	1.24	0.77
280	1.26	0.72		280	1.26	0.72
281	1.25	0.75		281	1.25	0.75
282	1.2	0.76		282	1.2	0.76
283	1.24	0.72		283	1.24	0.72
284	1.26	0.74		284	1.26	0.74
285	1.22	0.74		285	1.22	0.74
286	1.34	0.72		286	1.34	0.72
287	1.22	0.7		287	1.22	0.7
288	1.25	0.79		288	1.25	0.79
289	1.22	0.75		289	1.22	0.75
290	1.26	0.71		290	1.26	0.71
291	1.26	0.74		291	1.26	0.74
292	1.25	0.76		292	1.25	0.76
293	1.26	0.68		293	1.26	0.68
294	1.24	0.77		294	1.24	0.77
295	1.27	0.8		295	1.27	0.8
296	1.21	0.71		296	1.21	0.71
297	1.25	0.77		297	1.25	0.77
298	1.26	0.72		298	1.26	0.72
299	1.25	0.75		299	1.25	0.75
300	1.23	0.72		300	1.23	0.72
301	1.25	0.78		301	1.25	0.78
302	1.3	0.73		302	1.3	0.73
303	1.25	0.78		303	1.25	0.78
304	1.27	0.76		304	1.27	0.76
305	1.26	0.77		305	1.26	0.77
306	1.3	0.75		306	1.3	0.75
307	1.28	0.79		307	1.28	0.79
308	1.23	0.81		308	1.23	0.81
309	1.26	0.74		309	1.26	0.74
310	1.25	0.74		310	1.25	0.74
311	1.28	0.75		311	1.28	0.75
312	1.26	0.7		312	1.26	0.7
313	1.29	0.76		313	1.29	0.76
314	1.23	0.76		314	1.23	0.76
315	1.25	0.75		315	1.25	0.75
316	1.2	0.7		316	1.2	0.7
317	1.27	0.7		317	1.27	0.7
318	1.24	0.78		318	1.24	0.78
319	1.26	0.74		319	1.26	0.74
320	1.25	0.75		320	1.25	0.75
321	1.25	0.74		321	1.25	0.74
322	1.22	0.76		322	1.22	0.76
323	1.23	0.81		323	1.23	0.81
324	1.26	0.74		324	1.26	0.74
325	1.31	0.76		325	1.31	0.76
326	1.21	0.72		326	1.21	0.72
327	1.24	0.77		327	1.24	0.77
328	1.23	0.75		328	1.23	0.75
329	1.26	0.74		329	1.26	0.74
330	1.22	0.74		330	1.22	0.74
331	1.27	0.77		331	1.27	0.77
332	1.27	0.73		332	1.27	0.73
333	1.23	0.76		333	1.23	0.76
334	1.21	0.74		334	1.21	0.74
335	1.24	0.77		335	1.24	0.77
336	1.19	0.74		336	1.19	0.74
337	1.22	0.71		337	1.22	0.71
338	1.22	0.76		338	1.22	0.76
339	1.22	0.77		339	1.22	0.77
340	1.27	0.74		340	1.27	0.74
341	1.26	0.72		341	1.26	0.72
342	1.27	0.75		342	1.27	0.75
343	1.21	0.69		343	1.21	0.69
344	1.23	0.73		344	1.23	0.73
345	1.29	0.74		345	1.29	0.74
346	1.23	0.71		346	1.23	0.71
347	1.25	0.72		347	1.25	0.72
348	1.32	0.69		348	1.32	0.69
349	1.24	0.7		349	1.24	0.7
350	1.31	0.73		350	1.31	0.73
351	1.25	0.73		351	1.25	0.73
352	1.22	0.75		352	1.22	0.75
353	1.26	0.75		353	1.26	0.75
354	1.25	0.71		354	1.25	0.71
355	1.23	0.75		355	1.23	0.75
356	1.26	0.75		356	1.26	0.75
357	1.24	0.71		357	1.24	0.71
358	1.26	0.72		358	1.26	0.72
359	1.24	0.72		359	1.24	0.72
360	1.26	0.69		360	1.26	0.69
361	1.23	0.75		361	1.23	0.75
362	1.22	0.81		362	1.22	0.81
363	1.22	0.8		363	1.22	0.8
364	1.27	0.74		364	1.27	0.74
365	1.25	0.73		365	1.25	0.73
366	1.21	0.72		366	1.21	0.72
367	1.22	0.76		367	1.22	0.76
368	1.3	0.71		368	1.3	0.71
369	1.27	0.7		369	1.27	0.7
370	1.26	0.69		370	1.26	0.69
371	1.27	0.77		371	1.27	0.77
372	1.23	0.76		372	1.23	0.76
373	1.22	0.74		373	1.22	0.74
374	1.27	0.71		374	1.27	0.71
375	1.26	0.75		375	1.26	0.75
376	1.29	0.76		376	1.29	0.76
377	1.29	0.73		377	1.29	0.73
378	1.26	0.73		378	1.26	0.73
379	1.22	0.76		379	1.22	0.76
380	1.22	0.69		380	1.22	0.69
381	1.25	0.76		381	1.25	0.76
382	1.21	0.73		382	1.21	0.73
383	1.25	0.74		383	1.25	0.74
384	1.24	0.75		384	1.24	0.75
385	1.29	0.78		385	1.29	0.78
386	1.18	0.71		386	1.18	0.71
387	1.27	0.75		387	1.27	0.75
388	1.26	0.72		388	1.26	0.72
389	1.25	0.76		389	1.25	0.76
390	1.23	0.79		390	1.23	0.79
391	1.22	0.74		391	1.22	0.74
392	1.26	0.74		392	1.26	0.74
393	1.26	0.74		393	1.26	0.74
394	1.25	0.74		394	1.25	0.74
395	1.24	0.78		395	1.24	0.78
396	1.27	0.66		396	1.27	0.66
397	1.25	0.76		397	1.25	0.76
398	1.24	0.77		398	1.24	0.77
399	1.24	0.74		399	1.24	0.74
400	1.27	0.71		400	1.27	0.71
401	1.24	0.76		401	1.24	0.76
402	1.26	0.7		402	1.26	0.7
403	1.24	0.7		403	1.24	0.7
404	1.24	0.76		404	1.24	0.76
405	1.26	0.77		405	1.26	0.77
406	1.22	0.77		406	1.22	0.77
407	1.23	0.75		407	1.23	0.75
408	1.21	0.77		408	1.21	0.77
409	1.23	0.72		409	1.23	0.72
410	1.26	0.76		410	1.26	0.76
411	1.2	0.76		411	1.2	0.76
412	1.21	0.76		412	1.21	0.76
413	1.23	0.75		413	1.23	0.75
414	1.25	0.73		414	1.25	0.73
415	1.23	0.79		415	1.23	0.79
416	1.26	0.7		416	1.26	0.7
417	1.26	0.69		417	1.26	0.69
418	1.21	0.73		418	1.21	0.73
419	1.24	0.77		419	1.24	0.77
420	1.24	0.76		420	1.24	0.76
421	1.27	0.78		421	1.27	0.78
422	1.21	0.73		422	1.21	0.73
423	1.32	0.71		423	1.32	0.71
424	1.28	0.71		424	1.28	0.71
425	1.24	0.76		425	1.24	0.76
426	1.3	0.78		426	1.3	0.78
427	1.26	0.7		427	1.26	0.7
428	1.28	0.73		428	1.28	0.73
429	1.24	0.76		429	1.24	0.76
430	1.17	0.72		430	1.17	0.72
431	1.27	0.76		431	1.27	0.76
432	1.23	0.73		432	1.23	0.73
433	1.24	0.76		433	1.24	0.76
434	1.28	0.73		434	1.28	0.73
435	1.23	0.77		435	1.23	0.77
436	1.27	0.74		436	1.27	0.74
437	1.27	0.76		437	1.27	0.76
438	1.28	0.72		438	1.28	0.72
439	1.28	0.73		439	1.28	0.73
440	1.22	0.73		440	1.22	0.73
441	1.21	0.78		441	1.21	0.78
442	1.23	0.76		442	1.23	0.76
443	1.22	0.73		443	1.22	0.73
444	1.3	0.73		444	1.3	0.73
445	1.27	0.72		445	1.27	0.72
446	1.25	0.71		446	1.25	0.71
447	1.24	0.7		447	1.24	0.7
448	1.22	0.74		448	1.22	0.74
449	1.28	0.73		449	1.28	0.73
450	1.27	0.74		450	1.27	0.74
451	1.25	0.75		451	1.25	0.75
452	1.24	0.75		452	1.24	0.75
453	1.25	0.75		453	1.25	0.75
454	1.23	0.74		454	1.23	0.74
455	1.21	0.76		455	1.21	0.76
456	1.24	0.71		456	1.24	0.71
457	1.31	0.75		457	1.31	0.75
458	1.24	0.78		458	1.24	0.78
459	1.24	0.79		459	1.24	0.79
460	1.26	0.72		460	1.26	0.72
461	1.23	0.73		461	1.23	0.73
462	1.22	0.75		462	1.22	0.75
463	1.25	0.78		463	1.25	0.78
464	1.26	0.74		464	1.26	0.74
465	1.28	0.71		465	1.28	0.71
466	1.27	0.72		466	1.27	0.72
467	1.24	0.74		467	1.24	0.74
468	1.28	0.78		468	1.28	0.78
469	1.25	0.76		469	1.25	0.76
470	1.21	0.69		470	1.21	0.69
471	1.22	0.7		471	1.22	0.7
472	1.27	0.73		472	1.27	0.73
473	1.2	0.74		473	1.2	0.74
474	1.25	0.73		474	1.25	0.73
475	1.25	0.76		475	1.25	0.76
476	1.27	0.75		476	1.27	0.75
477	1.28	0.75		477	1.28	0.75
478	1.24	0.73		478	1.24	0.73
479	1.3	0.72		479	1.3	0.72
480	1.26	0.72		480	1.26	0.72
481	1.24	0.7		481	1.24	0.7
482	1.16	0.7		482	1.16	0.7
483	1.3	0.75		483	1.3	0.75
484	1.21	0.76		484	1.21	0.76
485	1.22	0.74		485	1.22	0.74
486	1.26	0.76		486	1.26	0.76
487	1.25	0.76		487	1.25	0.76
488	1.28	0.74		488	1.28	0.74
489	1.23	0.74		489	1.23	0.74
490	1.28	0.73		490	1.28	0.73
491	1.28	0.71		491	1.28	0.71
492	1.27	0.7		492	1.27	0.7
493	1.32	0.71		493	1.32	0.71
494	1.22	0.71		494	1.22	0.71
495	1.21	0.73		495	1.21	0.73
496	1.26	0.7		496	1.26	0.7
497	1.24	0.79		497	1.24	0.79
498	1.26	0.73		498	1.26	0.73
499	1.23	0.76		499	1.23	0.76
500	1.28	0.73		500	1.28	0.73
501	1.25	0.75		501	1.25	0.75
502	1.24	0.77		502	1.24	0.77
503	1.23	0.71		503	1.23	0.71
504	1.24	0.75		504	1.24	0.75
505	1.27	0.7		505	1.27	0.7
506	1.23	0.75		506	1.23	0.75
507	1.25	0.74		507	1.25	0.74
508	1.26	0.76		508	1.26	0.76
509	1.26	0.73		509	1.26	0.73
510	1.27	0.7		510	1.27	0.7
511	1.31	0.72		511	1.31	0.72
512	1.26	0.72		512	1.26	0.72
513	1.28	0.74		513	1.28	0.74
514	1.27	0.75		514	1.27	0.75
515	1.28	0.71		515	1.28	0.71
516	1.2	0.73		516	1.2	0.73
517	1.26	0.71		517	1.26	0.71
518	1.23	0.73		518	1.23	0.73
519	1.3	0.76		519	1.3	0.76
520	1.28	0.71		520	1.28	0.71
521	1.24	0.76		521	1.24	0.76
522	1.26	0.71		522	1.26	0.71
523	1.22	0.75		523	1.22	0.75
524	1.26	0.72		524	1.26	0.72
525	1.29	0.71		525	1.29	0.71
526	1.2	0.74		526	1.2	0.74
527	1.27	0.81		527	1.27	0.81
528	1.25	0.71		528	1.25	0.71
529	1.28	0.71		529	1.28	0.71
530	1.21	0.82		530	1.21	0.82
531	1.27	0.74		531	1.27	0.74
532	1.23	0.76		532	1.23	0.76
533	1.24	0.73		533	1.24	0.73
534	1.27	0.76		534	1.27	0.76
535	1.23	0.76		535	1.23	0.76
536	1.2	0.75		536	1.2	0.75
537	1.26	0.77		537	1.26	0.77
538	1.23	0.73		538	1.23	0.73
539	1.29	0.78		539	1.29	0.78
540	1.26	0.7		540	1.26	0.7
541	1.28	0.79		541	1.28	0.79
542	1.29	0.74		542	1.29	0.74
543	1.28	0.72		543	1.28	0.72
544	1.28	0.75		544	1.28	0.75
545	1.21	0.7		545	1.21	0.7
546	1.2	0.74		546	1.2	0.74
547	1.26	0.76		547	1.26	0.76
548	1.24	0.76		548	1.24	0.76
549	1.25	0.77		549	1.25	0.77
550	1.26	0.77		550	1.26	0.77
551	1.24	0.72		551	1.24	0.72
552	1.26	0.77		552	1.26	0.77
553	1.19	0.74		553	1.19	0.74
554	1.26	0.74		554	1.26	0.74
555	1.26	0.71		555	1.26	0.71
556	1.2	0.74		556	1.2	0.74
557	1.26	0.7		557	1.26	0.7
558	1.27	0.74		558	1.27	0.74
559	1.22	0.75		559	1.22	0.75
560	1.22	0.76		560	1.22	0.76
561	1.27	0.69		561	1.27	0.69
562	1.22	0.75		562	1.22	0.75
563	1.31	0.74		563	1.31	0.74
564	1.26	0.73		564	1.26	0.73
565	1.27	0.7		565	1.27	0.7
566	1.23	0.75		566	1.23	0.75
567	1.27	0.74		567	1.27	0.74
568	1.32	0.73		568	1.32	0.73
569	1.21	0.73		569	1.21	0.73
570	1.26	0.71		570	1.26	0.71
571	1.3	0.77		571	1.3	0.77
572	1.24	0.72		572	1.24	0.72
573	1.31	0.74		573	1.31	0.74
574	1.19	0.73		574	1.19	0.73
575	1.23	0.76		575	1.23	0.76
576	1.24	0.76		576	1.24	0.76
577	1.22	0.7		577	1.22	0.7
578	1.26	0.77		578	1.26	0.77
579	1.2	0.82		579	1.2	0.82
580	1.25	0.69		580	1.25	0.69
581	1.22	0.73		581	1.22	0.73
582	1.25	0.75		582	1.25	0.75
583	1.23	0.7		583	1.23	0.7
584	1.28	0.72		584	1.28	0.72
585	1.25	0.7		585	1.25	0.7
586	1.23	0.69		586	1.23	0.69
587	1.24	0.73		587	1.24	0.73
588	1.27	0.74		588	1.27	0.74
589	1.23	0.75		589	1.23	0.75
590	1.23	0.75		590	1.23	0.75
591	1.23	0.74		591	1.23	0.74
592	1.27	0.74		592	1.27	0.74
593	1.3	0.75		593	1.3	0.75
594	1.22	0.77		594	1.22	0.77
595	1.23	0.73		595	1.23	0.73
596	1.23	0.78		596	1.23	0.78
597	1.22	0.76		597	1.22	0.76
598	1.21	0.7		598	1.21	0.7
599	1.24	0.7		599	1.24	0.7
600	1.24	0.72		600	1.24	0.72
601	1.24	0.69		601	1.24	0.69
602	1.24	0.73		602	1.24	0.73
603	1.24	0.75		603	1.24	0.75
604	1.27	0.77		604	1.27	0.77
605	1.25	0.71		605	1.25	0.71
606	1.21	0.77		606	1.21	0.77
607	1.26	0.69		607	1.26	0.69
608	1.28	0.72		608	1.28	0.72
609	1.26	0.79		609	1.26	0.79
610	1.24	0.72		610	1.24	0.72
611	1.24	0.72		611	1.24	0.72
612	1.23	0.7		612	1.23	0.7
613	1.22	0.73		613	1.22	0.73
614	1.21	0.78		614	1.21	0.78
615	1.23	0.74		615	1.23	0.74
616	1.31	0.73		616	1.31	0.73
617	1.26	0.75		617	1.26	0.75
618	1.27	0.76		618	1.27	0.76
619	1.22	0.68		619	1.22	0.68
620	1.26	0.68		620	1.26	0.68
621	1.31	0.72		621	1.31	0.72
622	1.25	0.76		622	1.25	0.76
623	1.22	0.71		623	1.22	0.71
624	1.22	0.78		624	1.22	0.78
625	1.23	0.75		625	1.23	0.75
626	1.26	0.73		626	1.26	0.73
627	1.32	0.73		627	1.32	0.73
628	1.28	0.78		628	1.28	0.78
629	1.23	0.75		629	1.23	0.75
630	1.27	0.74		630	1.27	0.74
631	1.24	0.75		631	1.24	0.75
632	1.29	0.76		632	1.29	0.76
633	1.18	0.68		633	1.18	0.68
634	1.27	0.76		634	1.27	0.76
635	1.27	0.75		635	1.27	0.75
636	1.27	0.72		636	1.27	0.72
637	1.28	0.7		637	1.28	0.7
638	1.23	0.72		638	1.23	0.72
639	1.2	0.74		639	1.2	0.74
640	1.24	0.74		640	1.24	0.74
641	1.28	0.77		641	1.28	0.77
642	1.21	0.7		642	1.21	0.7
643	1.24	0.74		643	1.24	0.74
644	1.24	0.74		644	1.24	0.74
645	1.24	0.76		645	1.24	0.76
646	1.23	0.76		646	1.23	0.76
647	1.26	0.74		647	1.26	0.74
648	1.25	0.73		648	1.25	0.73
649	1.25	0.75		649	1.25	0.75
650	1.22	0.76		650	1.22	0.76
651	1.24	0.75		651	1.24	0.75
652	1.24	0.73		652	1.24	0.73
653	1.25	0.78		653	1.25	0.78
654	1.22	0.77		654	1.22	0.77
655	1.27	0.73		655	1.27	0.73
656	1.25	0.7		656	1.25	0.7
657	1.24	0.72		657	1.24	0.72
658	1.27	0.72		658	1.27	0.72
659	1.29	0.7		659	1.29	0.7
660	1.25	0.76		660	1.25	0.76
661	1.2	0.72		661	1.2	0.72
662	1.27	0.74		662	1.27	0.74
663	1.27	0.79		663	1.27	0.79
664	1.27	0.73		664	1.27	0.73
665	1.23	0.71		665	1.23	0.71
666	1.26	0.71		666	1.26	0.71
667	1.24	0.77		667	1.24	0.77
668	1.23	0.71		668	1.23	0.71
669	1.22	0.73		669	1.22	0.73
670	1.28	0.77		670	1.28	0.77
671	1.24	0.74		671	1.24	0.74
672	1.22	0.7		672	1.22	0.7
673	1.28	0.75		673	1.28	0.75
674	1.19	0.74		674	1.19	0.74
675	1.28	0.73		675	1.28	0.73
676	1.28	0.78		676	1.28	0.78
677	1.29	0.72		677	1.29	0.72
678	1.26	0.7		678	1.26	0.7
679	1.22	0.69		679	1.22	0.69
680	1.22	0.76		680	1.22	0.76
681	1.26	0.77		681	1.26	0.77
682	1.23	0.68		682	1.23	0.68
683	1.25	0.71		683	1.25	0.71
684	1.25	0.76		684	1.25	0.76
685	1.3	0.75		685	1.3	0.75
686	1.21	0.72		686	1.21	0.72
687	1.31	0.71		687	1.31	0.71
688	1.23	0.74		688	1.23	0.74
689	1.27	0.76		689	1.27	0.76
690	1.23	0.79		690	1.23	0.79
691	1.24	0.76		691	1.24	0.76
692	1.22	0.72		692	1.22	0.72
693	1.19	0.76		693	1.19	0.76
694	1.23	0.75		694	1.23	0.75
695	1.22	0.7		695	1.22	0.7
696	1.24	0.73		696	1.24	0.73
697	1.24	0.75		697	1.24	0.75
698	1.21	0.68		698	1.21	0.68
699	1.28	0.64		699	1.28	0.64
700	1.23	0.71		700	1.23	0.71
701	1.31	0.7		701	1.31	0.7
702	1.22	0.71		702	1.22	0.71
703	1.24	0.73		703	1.24	0.73
704	1.25	0.69		704	1.25	0.69
705	1.27	0.76		705	1.27	0.76
706	1.26	0.73		706	1.26	0.73
707	1.26	0.72		707	1.26	0.72
708	1.24	0.69		708	1.24	0.69
709	1.23	0.75		709	1.23	0.75
710	1.28	0.73		710	1.28	0.73
711	1.21	0.74		711	1.21	0.74
712	1.23	0.73		712	1.23	0.73
713	1.24	0.7		713	1.24	0.7
714	1.27	0.79		714	1.27	0.79
715	1.24	0.69		715	1.24	0.69
716	1.24	0.69		716	1.24	0.69
717	1.2	0.77		717	1.2	0.77
718	1.25	0.75		718	1.25	0.75
719	1.27	0.77		719	1.27	0.77
720	1.21	0.76		720	1.21	0.76
721	1.29	0.76		721	1.29	0.76
722	1.19	0.64		722	1.19	0.64
723	1.25	0.71		723	1.25	0.71
724	1.26	0.73		724	1.26	0.73
725	1.22	0.68		725	1.22	0.68
726	1.27	0.72		726	1.27	0.72
727	1.27	0.75		727	1.27	0.75
728	1.29	0.7		728	1.29	0.7
729	1.32	0.76		729	1.32	0.76
730	1.29	0.78		730	1.29	0.78
731	1.27	0.67		731	1.27	0.67
732	1.26	0.76		732	1.26	0.76
733	1.29	0.71		733	1.29	0.71
734	1.25	0.75		734	1.25	0.75
735	1.24	0.75		735	1.24	0.75
736	1.23	0.69		736	1.23	0.69
737	1.27	0.78		737	1.27	0.78
738	1.26	0.77		738	1.26	0.77
739	1.27	0.7		739	1.27	0.7
740	1.29	0.67		740	1.29	0.67
741	1.22	0.71		741	1.22	0.71
742	1.23	0.74		742	1.23	0.74
743	1.26	0.69		743	1.26	0.69
744	1.28	0.71		744	1.28	0.71
745	1.22	0.73		745	1.22	0.73
746	1.25	0.73		746	1.25	0.73
747	1.25	0.78		747	1.25	0.78
748	1.27	0.72		748	1.27	0.72
749	1.23	0.73		749	1.23	0.73
750	1.3	0.7		750	1.3	0.7
751	1.24	0.72		751	1.24	0.72
752	1.26	0.72		752	1.26	0.72
753	1.29	0.73		753	1.29	0.73
754	1.24	0.75		754	1.24	0.75
755	1.24	0.73		755	1.24	0.73
756	1.22	0.69		756	1.22	0.69
757	1.24	0.74		757	1.24	0.74
758	1.25	0.73		758	1.25	0.73
759	1.22	0.72		759	1.22	0.72
760	1.24	0.74		760	1.24	0.74
761	1.24	0.74		761	1.24	0.74
762	1.27	0.73		762	1.27	0.73
763	1.24	0.66		763	1.24	0.66
764	1.3	0.72		764	1.3	0.72
765	1.29	0.71		765	1.29	0.71
766	1.3	0.72		766	1.3	0.72
767	1.27	0.71		767	1.27	0.71
768	1.24	0.79		768	1.24	0.79
769	1.22	0.75		769	1.22	0.75
770	1.21	0.76		770	1.21	0.76
771	1.23	0.72		771	1.23	0.72
772	1.2	0.73		772	1.2	0.73
773	1.26	0.68		773	1.26	0.68
774	1.25	0.73		774	1.25	0.73
775	1.23	0.69		775	1.23	0.69
776	1.26	0.67		776	1.26	0.67
777	1.28	0.8		777	1.28	0.8
778	1.24	0.77		778	1.24	0.77
779	1.23	0.69		779	1.23	0.69
780	1.25	0.71		780	1.25	0.71
781	1.24	0.74		781	1.24	0.74
782	1.24	0.72		782	1.24	0.72
783	1.23	0.72		783	1.23	0.72
784	1.28	0.74		784	1.28	0.74
785	1.25	0.7		785	1.25	0.7
786	1.26	0.73		786	1.26	0.73
787	1.25	0.73		787	1.25	0.73
788	1.2	0.74		788	1.2	0.74
789	1.22	0.79		789	1.22	0.79
790	1.24	0.75		790	1.24	0.75
791	1.22	0.76		791	1.22	0.76
792	1.29	0.73		792	1.29	0.73
793	1.29	0.69		793	1.29	0.69
794	1.23	0.73		794	1.23	0.73
795	1.26	0.69		795	1.26	0.69
796	1.31	0.72		796	1.31	0.72
797	1.26	0.75		797	1.26	0.75
798	1.27	0.71		798	1.27	0.71
799	1.2	0.71		799	1.2	0.71
800	1.27	0.77		800	1.27	0.77
801	1.24	0.71		801	1.24	0.71
802	1.23	0.74		802	1.23	0.74
803	1.33	0.72		803	1.33	0.72
804	1.23	0.72		804	1.23	0.72
805	1.23	0.71		805	1.23	0.71
806	1.23	0.69		806	1.23	0.69
807	1.26	0.73		807	1.26	0.73
808	1.19	0.7		808	1.19	0.7
809	1.29	0.71		809	1.29	0.71
810	1.26	0.71		810	1.26	0.71
811	1.25	0.7		811	1.25	0.7
812	1.22	0.7		812	1.22	0.7
813	1.25	0.71		813	1.25	0.71
814	1.26	0.71		814	1.26	0.71
815	1.3	0.74		815	1.3	0.74
816	1.26	0.74		816	1.26	0.74
817	1.27	0.73		817	1.27	0.73
818	1.25	0.75		818	1.25	0.75
819	1.25	0.74		819	1.25	0.74
820	1.27	0.77		820	1.27	0.77
821	1.25	0.72		821	1.25	0.72
822	1.25	0.71		822	1.25	0.71
823	1.29	0.72		823	1.29	0.72
824	1.21	0.72		824	1.21	0.72
825	1.24	0.72		825	1.24	0.72
826	1.27	0.7		826	1.27	0.7
827	1.25	0.68		827	1.25	0.68
828	1.21	0.73		828	1.21	0.73
829	1.22	0.69		829	1.22	0.69
830	1.23	0.8		830	1.23	0.8
831	1.25	0.73		831	1.25	0.73
832	1.25	0.71		832	1.25	0.71
833	1.24	0.74		833	1.24	0.74
834	1.19	0.75		834	1.19	0.75
835	1.22	0.74		835	1.22	0.74
836	1.25	0.72		836	1.25	0.72
837	1.26	0.72		837	1.26	0.72
838	1.21	0.69		838	1.21	0.69
839	1.27	0.69		839	1.27	0.69
840	1.2	0.7		840	1.2	0.7
841	1.25	0.77		841	1.25	0.77
842	1.3	0.76		842	1.3	0.76
843	1.22	0.68		843	1.22	0.68
844	1.22	0.73		844	1.22	0.73
845	1.24	0.75		845	1.24	0.75
846	1.25	0.72		846	1.25	0.72
847	1.28	0.7		847	1.28	0.7
848	1.2	0.72		848	1.2	0.72
849	1.28	0.68		849	1.28	0.68
850	1.22	0.73		850	1.22	0.73
851	1.19	0.77		851	1.19	0.77
852	1.19	0.76		852	1.19	0.76
853	1.27	0.72		853	1.27	0.72
854	1.25	0.8		854	1.25	0.8
855	1.25	0.76		855	1.25	0.76
856	1.28	0.77		856	1.28	0.77
857	1.27	0.74		857	1.27	0.74
858	1.23	0.72		858	1.23	0.72
859	1.24	0.76		859	1.24	0.76
860	1.25	0.66		860	1.25	0.66
861	1.28	0.73		861	1.28	0.73
862	1.27	0.69		862	1.27	0.69
863	1.27	0.76		863	1.27	0.76
864	1.28	0.7		864	1.28	0.7
865	1.24	0.67		865	1.24	0.67
866	1.23	0.73		866	1.23	0.73
867	1.26	0.77		867	1.26	0.77
868	1.21	0.67		868	1.21	0.67
869	1.2	0.71		869	1.2	0.71
870	1.27	0.76		870	1.27	0.76
871	1.29	0.69		871	1.29	0.69
872	1.27	0.76		872	1.27	0.76
873	1.24	0.76		873	1.24	0.76
874	1.24	0.69		874	1.24	0.69
875	1.25	0.72		875	1.25	0.72
876	1.29	0.72		876	1.29	0.72
877	1.25	0.72		877	1.25	0.72
878	1.27	0.67		878	1.27	0.67
879	1.21	0.77		879	1.21	0.77
880	1.25	0.68		880	1.25	0.68
881	1.3	0.69		881	1.3	0.69
882	1.28	0.71		882	1.28	0.71
883	1.22	0.69		883	1.22	0.69
884	1.26	0.75		884	1.26	0.75
885	1.26	0.73		885	1.26	0.73
886	1.21	0.68		886	1.21	0.68
887	1.26	0.72		887	1.26	0.72
888	1.25	0.68		888	1.25	0.68
889	1.27	0.67		889	1.27	0.67
890	1.2	0.78		890	1.2	0.78
891	1.27	0.77		891	1.27	0.77
892	1.24	0.73		892	1.24	0.73
893	1.28	0.75		893	1.28	0.75
894	1.24	0.72		894	1.24	0.72
895	1.24	0.73		895	1.24	0.73
896	1.25	0.75		896	1.25	0.75
897	1.25	0.73		897	1.25	0.73
898	1.21	0.68		898	1.21	0.68
899	1.28	0.76		899	1.28	0.76
900	1.27	0.72		900	1.27	0.72
901	1.25	0.72		901	1.25	0.72
902	1.27	0.81		902	1.27	0.81
903	1.25	0.73		903	1.25	0.73
904	1.23	0.72		904	1.23	0.72
905	1.25	0.76		905	1.25	0.76
906	1.26	0.73		906	1.26	0.73
907	1.21	0.73		907	1.21	0.73
908	1.25	0.73		908	1.25	0.73
909	1.21	0.67		909	1.21	0.67
910	1.25	0.74		910	1.25	0.74
911	1.24	0.72		911	1.24	0.72
912	1.26	0.71		912	1.26	0.71
913	1.24	0.7		913	1.24	0.7
914	1.25	0.7		914	1.25	0.7
915	1.26	0.67		915	1.26	0.67
916	1.24	0.7		916	1.24	0.7
917	1.21	0.78		917	1.21	0.78
918	1.26	0.76		918	1.26	0.76
919	1.21	0.7		919	1.21	0.7
920	1.23	0.72		920	1.23	0.72
921	1.18	0.73		921	1.18	0.73
922	1.21	0.74		922	1.21	0.74
923	1.27	0.7		923	1.27	0.7
924	1.25	0.72		924	1.25	0.72
925	1.27	0.71		925	1.27	0.71
926	1.25	0.7		926	1.25	0.7
927	1.21	0.71		927	1.21	0.71
928	1.26	0.69		928	1.26	0.69
929	1.25	0.78		929	1.25	0.78
930	1.24	0.73		930	1.24	0.73
931	1.26	0.72		931	1.26	0.72
932	1.23	0.75		932	1.23	0.75
933	1.28	0.72		933	1.28	0.72
934	1.26	0.74		934	1.26	0.74
935	1.24	0.76		935	1.24	0.76
936	1.2	0.71		936	1.2	0.71
937	1.27	0.73		937	1.27	0.73
938	1.26	0.71		938	1.26	0.71
939	1.23	0.7		939	1.23	0.7
940	1.28	0.75		940	1.28	0.75
941	1.32	0.69		941	1.32	0.69
942	1.24	0.66		942	1.24	0.66
943	1.2	0.74		943	1.2	0.74
944	1.22	0.7		944	1.22	0.7
945	1.24	0.79		945	1.24	0.79
946	1.24	0.68		946	1.24	0.68
947	1.3	0.71		947	1.3	0.71
948	1.27	0.67		948	1.27	0.67
949	1.25	0.76		949	1.25	0.76
950	1.22	0.8		950	1.22	0.8
951	1.24	0.74		951	1.24	0.74
952	1.24	0.68		952	1.24	0.68
953	1.24	0.7		953	1.24	0.7
954	1.27	0.72		954	1.27	0.72
955	1.25	0.77		955	1.25	0.77
956	1.27	0.74		956	1.27	0.74
957	1.22	0.72		957	1.22	0.72
958	1.26	0.79		958	1.26	0.79
959	1.22	0.72		959	1.22	0.72
960	1.23	0.73		960	1.23	0.73
961	1.24	0.71		961	1.24	0.71
962	1.28	0.71		962	1.28	0.71
963	1.21	0.71		963	1.21	0.71
964	1.25	0.72		964	1.25	0.72
965	1.26	0.74		965	1.26	0.74
966	1.24	0.74		966	1.24	0.74
967	1.25	0.71		967	1.25	0.71
968	1.31	0.73		968	1.31	0.73
969	1.24	0.72		969	1.24	0.72
970	1.25	0.71		970	1.25	0.71
971	1.26	0.69		971	1.26	0.69
972	1.29	0.71		972	1.29	0.71
973	1.25	0.74		973	1.25	0.74
974	1.22	0.74		974	1.22	0.74
975	1.22	0.71		975	1.22	0.71
976	1.28	0.73		976	1.28	0.73
977	1.28	0.72		977	1.28	0.72
978	1.24	0.7		978	1.24	0.7
979	1.24	0.72		979	1.24	0.72
980	1.28	0.73		980	1.28	0.73
981	1.26	0.72		981	1.26	0.72
982	1.23	0.75		982	1.23	0.75
983	1.23	0.74		983	1.23	0.74
984	1.25	0.71		984	1.25	0.71
985	1.28	0.73		985	1.28	0.73
986	1.23	0.73		986	1.23	0.73
987	1.25	0.69		987	1.25	0.69
988	1.2	0.74		988	1.2	0.74
989	1.21	0.75		989	1.21	0.75
990	1.22	0.76		990	1.22	0.76
991	1.24	0.7		991	1.24	0.7
992	1.26	0.72		992	1.26	0.72
993	1.25	0.75		993	1.25	0.75
994	1.24	0.7		994	1.24	0.7
995	1.24	0.73		995	1.24	0.73
996	1.28	0.73		996	1.28	0.73
997	1.27	0.72		997	1.27	0.72
998	1.23	0.75		998	1.23	0.75
999	1.26	0.75		999	1.26	0.75
1000	1.27	0.7		1000	1.27	0.7
1001	1.2	0.73		1001	1.2	0.73
1002	1.27	0.77		1002	1.27	0.77
1003	1.28	0.72		1003	1.28	0.72
1004	1.22	0.75		1004	1.22	0.75
1005	1.25	0.74		1005	1.25	0.74
1006	1.23	0.69		1006	1.23	0.69
1007	1.26	0.67		1007	1.26	0.67
1008	1.29	0.71		1008	1.29	0.71
1009	1.24	0.7		1009	1.24	0.7
1010	1.26	0.72		1010	1.26	0.72
1011	1.22	0.73		1011	1.22	0.73
1012	1.23	0.74		1012	1.23	0.74
1013	1.28	0.75		1013	1.28	0.75
1014	1.24	0.73		1014	1.24	0.73
1015	1.22	0.76		1015	1.22	0.76
1016	1.32	0.71		1016	1.32	0.71
1017	1.29	0.71		1017	1.29	0.71
1018	1.21	0.74		1018	1.21	0.74
1019	1.27	0.71		1019	1.27	0.71
1020	1.27	0.7		1020	1.27	0.7
1021	1.27	0.75		1021	1.27	0.75
1022	1.22	0.74		1022	1.22	0.74
1023	1.26	0.72		1023	1.26	0.72
1024	1.29	0.72		1024	1.29	0.72
1025	1.32	0.73		1025	1.32	0.73
1026	1.23	0.69		1026	1.23	0.69
1027	1.23	0.75		1027	1.23	0.75
1028	1.22	0.76		1028	1.22	0.76
1029	1.22	0.78		1029	1.22	0.78
1030	1.32	0.71		1030	1.32	0.71
1031	1.26	0.75		1031	1.26	0.75
1032	1.25	0.71		1032	1.25	0.71
1033	1.22	0.79		1033	1.22	0.79
1034	1.2	0.69		1034	1.2	0.69
1035	1.28	0.73		1035	1.28	0.73
1036	1.25	0.72		1036	1.25	0.72
1037	1.26	0.71		1037	1.26	0.71
1038	1.21	0.74		1038	1.21	0.74
1039	1.25	0.69		1039	1.25	0.69
1040	1.22	0.76		1040	1.22	0.76
1041	1.23	0.69		1041	1.23	0.69
1042	1.24	0.7		1042	1.24	0.7
1043	1.25	0.72		1043	1.25	0.72
1044	1.25	0.73		1044	1.25	0.73
1045	1.2	0.76		1045	1.2	0.76
1046	1.27	0.75		1046	1.27	0.75
1047	1.2	0.73		1047	1.2	0.73
1048	1.21	0.69		1048	1.21	0.69
1049	1.25	0.73		1049	1.25	0.73
1050	1.23	0.72		1050	1.23	0.72
1051	1.24	0.74		1051	1.24	0.74
1052	1.26	0.71		1052	1.26	0.71
1053	1.28	0.75		1053	1.28	0.75
1054	1.19	0.69		1054	1.19	0.69
1055	1.31	0.71		1055	1.31	0.71
1056	1.23	0.67		1056	1.23	0.67
1057	1.25	0.72		1057	1.25	0.72
1058	1.26	0.73		1058	1.26	0.73
1059	1.23	0.69		1059	1.23	0.69
1060	1.26	0.74		1060	1.26	0.74
1061	1.26	0.7		1061	1.26	0.7
1062	1.24	0.72		1062	1.24	0.72
1063	1.18	0.68		1063	1.18	0.68
1064	1.27	0.65		1064	1.27	0.65
1065	1.27	0.68		1065	1.27	0.68
1066	1.25	0.75		1066	1.25	0.75
1067	1.28	0.77		1067	1.28	0.77
1068	1.26	0.71		1068	1.26	0.71
1069	1.26	0.72		1069	1.26	0.72
1070	1.28	0.74		1070	1.28	0.74
1071	1.27	0.75		1071	1.27	0.75
1072	1.26	0.68		1072	1.26	0.68
1073	1.28	0.68		1073	1.28	0.68
1074	1.27	0.7		1074	1.27	0.7
1075	1.2	0.75		1075	1.2	0.75
1076	1.26	0.78		1076	1.26	0.78
1077	1.27	0.67		1077	1.27	0.67
1078	1.23	0.71		1078	1.23	0.71
1079	1.27	0.71		1079	1.27	0.71
1080	1.27	0.77		1080	1.27	0.77
1081	1.25	0.76		1081	1.25	0.76
1082	1.29	0.74		1082	1.29	0.74
1083	1.29	0.74		1083	1.29	0.74
1084	1.21	0.7		1084	1.21	0.7
1085	1.3	0.7		1085	1.3	0.7
1086	1.26	0.71		1086	1.26	0.71
1087	1.25	0.74		1087	1.25	0.74
1088	1.25	0.74		1088	1.25	0.74
1089	1.28	0.69		1089	1.28	0.69
1090	1.19	0.65		1090	1.19	0.65
1091	1.23	0.75		1091	1.23	0.75
1092	1.23	0.71		1092	1.23	0.71
1093	1.29	0.76		1093	1.29	0.76
1094	1.25	0.68		1094	1.25	0.68
1095	1.21	0.73		1095	1.21	0.73
1096	1.28	0.69		1096	1.28	0.69
1097	1.27	0.68		1097	1.27	0.68
1098	1.27	0.74		1098	1.27	0.74
1099	1.21	0.72		1099	1.21	0.72
1100	1.26	0.69		1100	1.26	0.69
1101	1.29	0.74		1101	1.29	0.74
1102	1.22	0.76		1102	1.22	0.76
1103	1.29	0.72		1103	1.29	0.72
1104	1.26	0.74		1104	1.26	0.74
1105	1.26	0.74		1105	1.26	0.74
1106	1.24	0.71		1106	1.24	0.71
1107	1.27	0.75		1107	1.27	0.75
1108	1.24	0.68		1108	1.24	0.68
1109	1.19	0.7		1109	1.19	0.7
1110	1.24	0.77		1110	1.24	0.77
1111	1.22	0.67		1111	1.22	0.67
1112	1.24	0.73		1112	1.24	0.73
1113	1.25	0.72		1113	1.25	0.72
1114	1.24	0.73		1114	1.24	0.73
1115	1.25	0.72		1115	1.25	0.72
1116	1.25	0.65		1116	1.25	0.65
1117	1.26	0.68		1117	1.26	0.68
1118	1.24	0.7		1118	1.24	0.7
1119	1.24	0.76		1119	1.24	0.76
1120	1.23	0.73		1120	1.23	0.73
1121	1.27	0.72		1121	1.27	0.72
1122	1.24	0.79		1122	1.24	0.79
1123	1.29	0.71		1123	1.29	0.71
1124	1.27	0.71		1124	1.27	0.71
1125	1.25	0.76		1125	1.25	0.76
1126	1.24	0.7		1126	1.24	0.7
1127	1.27	0.68		1127	1.27	0.68
1128	1.27	0.71		1128	1.27	0.71
1129	1.29	0.71		1129	1.29	0.71
1130	1.23	0.75		1130	1.23	0.75
1131	1.27	0.69		1131	1.27	0.69
1132	1.25	0.7		1132	1.25	0.7
1133	1.21	0.68		1133	1.21	0.68
1134	1.24	0.71		1134	1.24	0.71
1135	1.25	0.7		1135	1.25	0.7
1136	1.24	0.72		1136	1.24	0.72
1137	1.22	0.74		1137	1.22	0.74
1138	1.25	0.72		1138	1.25	0.72
1139	1.24	0.72		1139	1.24	0.72
1140	1.21	0.72		1140	1.21	0.72
1141	1.24	0.72		1141	1.24	0.72
1142	1.26	0.68		1142	1.26	0.68
1143	1.35	0.74		1143	1.35	0.74
1144	1.22	0.78		1144	1.22	0.78
1145	1.21	0.66		1145	1.21	0.66
1146	1.27	0.72		1146	1.27	0.72
1147	1.23	0.63		1147	1.23	0.63
1148	1.25	0.7		1148	1.25	0.7
1149	1.27	0.72		1149	1.27	0.72
1150	1.25	0.72		1150	1.25	0.72
1151	1.25	0.71		1151	1.25	0.71
1152	1.2	0.73		1152	1.2	0.73
1153	1.25	0.73		1153	1.25	0.73
1154	1.28	0.69		1154	1.28	0.69
1155	1.24	0.72		1155	1.24	0.72
1156	1.25	0.72		1156	1.25	0.72
1157	1.28	0.67		1157	1.28	0.67
1158	1.26	0.74		1158	1.26	0.74
1159	1.3	0.7		1159	1.3	0.7
1160	1.24	0.65		1160	1.24	0.65
1161	1.19	0.71		1161	1.19	0.71
1162	1.29	0.72		1162	1.29	0.72
1163	1.25	0.73		1163	1.25	0.73
1164	1.25	0.69		1164	1.25	0.69
1165	1.21	0.75		1165	1.21	0.75
1166	1.28	0.71		1166	1.28	0.71
1167	1.27	0.68		1167	1.27	0.68
1168	1.26	0.72		1168	1.26	0.72
1169	1.27	0.76		1169	1.27	0.76
1170	1.25	0.66		1170	1.25	0.66
1171	1.24	0.7		1171	1.24	0.7
1172	1.26	0.74		1172	1.26	0.74
1173	1.25	0.73		1173	1.25	0.73
1174	1.31	0.76		1174	1.31	0.76
1175	1.25	0.73		1175	1.25	0.73
1176	1.3	0.7		1176	1.3	0.7
1177	1.26	0.69		1177	1.26	0.69
1178	1.33	0.75		1178	1.33	0.75
1179	1.22	0.74		1179	1.22	0.74
1180	1.22	0.74		1180	1.22	0.74
1181	1.25	0.73		1181	1.25	0.73
1182	1.26	0.72		1182	1.26	0.72
1183	1.23	0.71		1183	1.23	0.71
1184	1.22	0.71		1184	1.22	0.71
1185	1.3	0.73		1185	1.3	0.73
1186	1.3	0.73		1186	1.3	0.73
1187	1.29	0.72		1187	1.29	0.72
1188	1.25	0.69		1188	1.25	0.69
1189	1.3	0.7		1189	1.3	0.7
1190	1.29	0.66		1190	1.29	0.66
1191	1.29	0.75		1191	1.29	0.75
1192	1.25	0.69		1192	1.25	0.69
1193	1.24	0.72		1193	1.24	0.72
1194	1.31	0.67		1194	1.31	0.67
1195	1.28	0.72		1195	1.28	0.72
1196	1.27	0.74		1196	1.27	0.74
1197	1.2	0.74		1197	1.2	0.74
1198	1.28	0.74		1198	1.28	0.74
1199	1.33	0.74		1199	1.33	0.74
1200	1.28	0.72		1200	1.28	0.72
1201	1.18	0.7		1201	1.18	0.7
1202	1.27	0.65		1202	1.27	0.65
1203	1.22	0.71		1203	1.22	0.71
1204	1.21	0.71		1204	1.21	0.71
1205	1.27	0.72		1205	1.27	0.72
1206	1.28	0.77		1206	1.28	0.77
1207	1.24	0.7		1207	1.24	0.7
1208	1.23	0.71		1208	1.23	0.71
1209	1.28	0.75		1209	1.28	0.75
1210	1.29	0.74		1210	1.29	0.74
1211	1.26	0.73		1211	1.26	0.73
1212	1.25	0.69		1212	1.25	0.69
1213	1.23	0.73		1213	1.23	0.73
1214	1.27	0.72		1214	1.27	0.72
1215	1.23	0.73		1215	1.23	0.73
1216	1.26	0.72		1216	1.26	0.72
1217	1.26	0.73		1217	1.26	0.73
1218	1.25	0.7		1218	1.25	0.7
1219	1.26	0.74		1219	1.26	0.74
1220	1.25	0.69		1220	1.25	0.69
1221	1.26	0.71		1221	1.26	0.71
1222	1.25	0.69		1222	1.25	0.69
1223	1.29	0.75		1223	1.29	0.75
1224	1.22	0.72		1224	1.22	0.72
1225	1.2	0.71		1225	1.2	0.71
1226	1.15	0.7		1226	1.15	0.7
1227	1.23	0.69		1227	1.23	0.69
1228	1.26	0.67		1228	1.26	0.67
1229	1.25	0.68		1229	1.25	0.68
1230	1.23	0.76		1230	1.23	0.76
1231	1.3	0.73		1231	1.3	0.73
1232	1.27	0.74		1232	1.27	0.74
1233	1.28	0.71		1233	1.28	0.71
1234	1.27	0.73		1234	1.27	0.73
1235	1.26	0.74		1235	1.26	0.74
1236	1.27	0.71		1236	1.27	0.71
1237	1.27	0.76		1237	1.27	0.76
1238	1.21	0.74		1238	1.21	0.74
1239	1.27	0.67		1239	1.27	0.67
1240	1.3	0.7		1240	1.3	0.7
1241	1.28	0.74		1241	1.28	0.74
1242	1.24	0.74		1242	1.24	0.74
1243	1.25	0.72		1243	1.25	0.72
1244	1.25	0.67		1244	1.25	0.67
1245	1.27	0.7		1245	1.27	0.7
1246	1.23	0.74		1246	1.23	0.74
1247	1.25	0.68		1247	1.25	0.68
1248	1.2	0.74		1248	1.2	0.74
1249	1.26	0.78		1249	1.26	0.78
1250	1.28	0.71		1250	1.28	0.71
1251	1.27	0.68		1251	1.27	0.68
1252	1.27	0.76		1252	1.27	0.76
1253	1.27	0.74		1253	1.27	0.74
1254	1.25	0.74		1254	1.25	0.74
1255	1.23	0.73		1255	1.23	0.73
1256	1.28	0.69		1256	1.28	0.69
1257	1.27	0.69		1257	1.27	0.69
1258	1.25	0.74		1258	1.25	0.74
1259	1.31	0.7		1259	1.31	0.7
1260	1.25	0.7		1260	1.25	0.7
1261	1.24	0.67		1261	1.24	0.67
1262	1.24	0.69		1262	1.24	0.69
1263	1.2	0.7		1263	1.2	0.7
1264	1.19	0.73		1264	1.19	0.73
1265	1.26	0.74		1265	1.26	0.74
1266	1.26	0.71		1266	1.26	0.71
1267	1.28	0.72		1267	1.28	0.72
1268	1.24	0.74		1268	1.24	0.74
1269	1.26	0.64		1269	1.26	0.64
1270	1.27	0.69		1270	1.27	0.69
1271	1.26	0.7		1271	1.26	0.7
1272	1.2	0.71		1272	1.2	0.71
1273	1.23	0.7		1273	1.23	0.7
1274	1.27	0.7		1274	1.27	0.7
1275	1.29	0.74		1275	1.29	0.74
1276	1.23	0.72		1276	1.23	0.72
1277	1.31	0.7		1277	1.31	0.7
1278	1.21	0.68		1278	1.21	0.68
1279	1.25	0.75		1279	1.25	0.75
1280	1.27	0.68		1280	1.27	0.68
1281	1.27	0.69		1281	1.27	0.69
1282	1.21	0.71		1282	1.21	0.71
1283	1.27	0.76		1283	1.27	0.76
1284	1.25	0.74		1284	1.25	0.74
1285	1.29	0.74		1285	1.29	0.74
1286	1.26	0.71		1286	1.26	0.71
1287	1.27	0.68		1287	1.27	0.68
1288	1.25	0.71		1288	1.25	0.71
1289	1.27	0.7		1289	1.27	0.7
1290	1.28	0.71		1290	1.28	0.71
1291	1.27	0.73		1291	1.27	0.73
1292	1.24	0.73		1292	1.24	0.73
1293	1.26	0.71		1293	1.26	0.71
1294	1.25	0.74		1294	1.25	0.74
1295	1.25	0.74		1295	1.25	0.74
1296	1.25	0.73		1296	1.25	0.73
1297	1.29	0.7		1297	1.29	0.7
1298	1.24	0.72		1298	1.24	0.72
1299	1.27	0.72		1299	1.27	0.72
1300	1.27	0.69		1300	1.27	0.69
1301	1.24	0.7		1301	1.24	0.7
1302	1.21	0.71		1302	1.21	0.71
1303	1.24	0.7		1303	1.24	0.7
1304	1.23	0.72		1304	1.23	0.72
1305	1.27	0.66		1305	1.27	0.66
1306	1.31	0.71		1306	1.31	0.71
1307	1.24	0.71		1307	1.24	0.71
1308	1.25	0.71		1308	1.25	0.71
1309	1.25	0.75		1309	1.25	0.75
1310	1.27	0.7		1310	1.27	0.7
1311	1.23	0.7		1311	1.23	0.7
1312	1.27	0.68		1312	1.27	0.68
1313	1.31	0.72		1313	1.31	0.72
1314	1.23	0.76		1314	1.23	0.76
1315	1.19	0.73		1315	1.19	0.73
1316	1.23	0.74		1316	1.23	0.74
1317	1.24	0.73		1317	1.24	0.73
1318	1.27	0.74		1318	1.27	0.74
1319	1.26	0.68		1319	1.26	0.68
1320	1.27	0.67		1320	1.27	0.67
1321	1.26	0.71		1321	1.26	0.71
1322	1.24	0.7		1322	1.24	0.7
1323	1.23	0.71		1323	1.23	0.71
1324	1.3	0.72		1324	1.3	0.72
1325	1.22	0.7		1325	1.22	0.7
1326	1.28	0.67		1326	1.28	0.67
1327	1.28	0.71		1327	1.28	0.71
1328	1.27	0.71		1328	1.27	0.71
1329	1.26	0.75		1329	1.26	0.75
1330	1.23	0.69		1330	1.23	0.69
1331	1.29	0.7		1331	1.29	0.7
1332	1.25	0.68		1332	1.25	0.68
1333	1.27	0.77		1333	1.27	0.77
1334	1.27	0.68		1334	1.27	0.68
1335	1.24	0.69		1335	1.24	0.69
1336	1.29	0.75		1336	1.29	0.75
1337	1.29	0.74		1337	1.29	0.74
1338	1.26	0.72		1338	1.26	0.72
1339	1.24	0.7		1339	1.24	0.7
1340	1.27	0.65		1340	1.27	0.65
1341	1.27	0.69		1341	1.27	0.69
1342	1.27	0.72		1342	1.27	0.72
1343	1.26	0.68		1343	1.26	0.68
1344	1.28	0.72		1344	1.28	0.72
1345	1.25	0.71		1345	1.25	0.71
1346	1.27	0.72		1346	1.27	0.72
1347	1.26	0.67		1347	1.26	0.67
1348	1.27	0.75		1348	1.27	0.75
1349	1.24	0.7		1349	1.24	0.7
1350	1.27	0.71		1350	1.27	0.71
1351	1.28	0.71		1351	1.28	0.71
1352	1.24	0.66		1352	1.24	0.66
1353	1.26	0.72		1353	1.26	0.72
1354	1.26	0.71		1354	1.26	0.71
1355	1.28	0.7		1355	1.28	0.7
1356	1.24	0.72		1356	1.24	0.72
1357	1.29	0.74		1357	1.29	0.74
1358	1.27	0.71		1358	1.27	0.71
1359	1.21	0.74		1359	1.21	0.74
1360	1.27	0.74		1360	1.27	0.74
1361	1.22	0.75		1361	1.22	0.75
1362	1.25	0.67		1362	1.25	0.67
1363	1.27	0.72		1363	1.27	0.72
1364	1.2	0.68		1364	1.2	0.68
1365	1.27	0.73		1365	1.27	0.73
1366	1.34	0.67		1366	1.34	0.67
1367	1.25	0.73		1367	1.25	0.73
1368	1.21	0.67		1368	1.21	0.67
1369	1.24	0.7		1369	1.24	0.7
1370	1.27	0.69		1370	1.27	0.69
1371	1.26	0.71		1371	1.26	0.71
1372	1.28	0.74		1372	1.28	0.74
1373	1.26	0.73		1373	1.26	0.73
1374	1.32	0.73		1374	1.32	0.73
1375	1.26	0.71		1375	1.26	0.71
1376	1.22	0.73		1376	1.22	0.73
1377	1.3	0.73		1377	1.3	0.73
1378	1.25	0.73		1378	1.25	0.73
1379	1.26	0.64		1379	1.26	0.64
1380	1.23	0.66		1380	1.23	0.66
1381	1.25	0.69		1381	1.25	0.69
1382	1.22	0.72		1382	1.22	0.72
1383	1.22	0.72		1383	1.22	0.72
1384	1.29	0.72		1384	1.29	0.72
1385	1.28	0.66		1385	1.28	0.66
1386	1.24	0.73		1386	1.24	0.73
1387	1.23	0.72		1387	1.23	0.72
1388	1.26	0.71		1388	1.26	0.71
1389	1.23	0.71		1389	1.23	0.71
1390	1.24	0.69		1390	1.24	0.69
1391	1.28	0.73		1391	1.28	0.73
1392	1.24	0.73		1392	1.24	0.73
1393	1.21	0.68		1393	1.21	0.68
1394	1.24	0.73		1394	1.24	0.73
1395	1.3	0.72		1395	1.3	0.72
1396	1.25	0.72		1396	1.25	0.72
1397	1.25	0.71		1397	1.25	0.71
1398	1.28	0.71		1398	1.28	0.71
1399	1.25	0.67		1399	1.25	0.67
1400	1.29	0.73		1400	1.29	0.73
1401	1.23	0.68		1401	1.23	0.68
1402	1.27	0.75		1402	1.27	0.75
1403	1.23	0.72		1403	1.23	0.72
1404	1.25	0.71		1404	1.25	0.71
1405	1.28	0.71		1405	1.28	0.71
1406	1.26	0.75		1406	1.26	0.75
1407	1.24	0.73		1407	1.24	0.73
1408	1.17	0.73		1408	1.17	0.73
1409	1.24	0.7		1409	1.24	0.7
1410	1.23	0.74		1410	1.23	0.74
1411	1.32	0.71		1411	1.32	0.71
1412	1.25	0.71		1412	1.25	0.71
1413	1.23	0.71		1413	1.23	0.71
1414	1.3	0.72		1414	1.3	0.72
1415	1.21	0.72		1415	1.21	0.72
1416	1.23	0.75		1416	1.23	0.75
1417	1.29	0.72		1417	1.29	0.72
1418	1.25	0.7		1418	1.25	0.7
1419	1.28	0.73		1419	1.28	0.73
1420	1.19	0.7		1420	1.19	0.7
1421	1.27	0.72		1421	1.27	0.72
1422	1.3	0.7		1422	1.3	0.7
1423	1.26	0.69		1423	1.26	0.69
1424	1.3	0.69		1424	1.3	0.69
1425	1.25	0.73		1425	1.25	0.73
1426	1.26	0.72		1426	1.26	0.72
1427	1.25	0.73		1427	1.25	0.73
1428	1.24	0.71		1428	1.24	0.71
1429	1.33	0.72		1429	1.33	0.72
1430	1.28	0.71		1430	1.28	0.71
1431	1.25	0.74		1431	1.25	0.74
1432	1.28	0.7		1432	1.28	0.7
1433	1.24	0.74		1433	1.24	0.74
1434	1.23	0.71		1434	1.23	0.71
1435	1.26	0.66		1435	1.26	0.66
1436	1.24	0.68		1436	1.24	0.68
1437	1.27	0.73		1437	1.27	0.73
1438	1.24	0.69		1438	1.24	0.69
1439	1.3	0.75		1439	1.3	0.75
1440	1.27	0.72		1440	1.27	0.72
1441	1.22	0.72		1441	1.22	0.72
1442	1.23	0.71		1442	1.23	0.71
1443	1.26	0.68		1443	1.26	0.68
1444	1.28	0.72		1444	1.28	0.72
1445	1.28	0.66		1445	1.28	0.66
1446	1.25	0.72		1446	1.25	0.72
1447	1.2	0.71		1447	1.2	0.71
1448	1.26	0.75		1448	1.26	0.75
1449	1.27	0.69		1449	1.27	0.69
1450	1.21	0.7		1450	1.21	0.7
1451	1.24	0.7		1451	1.24	0.7
1452	1.3	0.72		1452	1.3	0.72
1453	1.26	0.71		1453	1.26	0.71
1454	1.31	0.73		1454	1.31	0.73
1455	1.27	0.72		1455	1.27	0.72
1456	1.25	0.73		1456	1.25	0.73
1457	1.24	0.67		1457	1.24	0.67
1458	1.3	0.71		1458	1.3	0.71
1459	1.29	0.7		1459	1.29	0.7
1460	1.25	0.73		1460	1.25	0.73
1461	1.26	0.76		1461	1.26	0.76
1462	1.26	0.71		1462	1.26	0.71
1463	1.29	0.69		1463	1.29	0.69
1464	1.26	0.71		1464	1.26	0.71
1465	1.25	0.73		1465	1.25	0.73
1466	1.23	0.71		1466	1.23	0.71
1467	1.25	0.72		1467	1.25	0.72
1468	1.25	0.72		1468	1.25	0.72
1469	1.28	0.72		1469	1.28	0.72
1470	1.28	0.71		1470	1.28	0.71
1471	1.26	0.7		1471	1.26	0.7
1472	1.2	0.71		1472	1.2	0.71
1473	1.27	0.66		1473	1.27	0.66
1474	1.19	0.68		1474	1.19	0.68
1475	1.29	0.72		1475	1.29	0.72
1476	1.25	0.7		1476	1.25	0.7
1477	1.22	0.72		1477	1.22	0.72
1478	1.32	0.73		1478	1.32	0.73
1479	1.25	0.68		1479	1.25	0.68
1480	1.2	0.68		1480	1.2	0.68
1481	1.26	0.7		1481	1.26	0.7
1482	1.26	0.74		1482	1.26	0.74
1483	1.28	0.68		1483	1.28	0.68
1484	1.26	0.69		1484	1.26	0.69
1485	1.29	0.72		1485	1.29	0.72
1486	1.22	0.72		1486	1.22	0.72
1487	1.28	0.67		1487	1.28	0.67
1488	1.25	0.71		1488	1.25	0.71
1489	1.27	0.64		1489	1.27	0.64
1490	1.24	0.76		1490	1.24	0.76
1491	1.3	0.7		1491	1.3	0.7
1492	1.27	0.7		1492	1.27	0.7
1493	1.27	0.76		1493	1.27	0.76
1494	1.27	0.74		1494	1.27	0.74
1495	1.27	0.73		1495	1.27	0.73
1496	1.27	0.7		1496	1.27	0.7
1497	1.27	0.68		1497	1.27	0.68
1498	1.27	0.74		1498	1.27	0.74
1499	1.26	0.66		1499	1.26	0.66
1500	1.25	0.68		1500	1.25	0.68
1501	1.25	0.68		1501	1.25	0.68
1502	1.26	0.68		1502	1.26	0.68
1503	1.27	0.67		1503	1.27	0.67
1504	1.26	0.72		1504	1.26	0.72
1505	1.24	0.71		1505	1.24	0.71
1506	1.23	0.66		1506	1.23	0.66
1507	1.23	0.76		1507	1.23	0.76
1508	1.28	0.71		1508	1.28	0.71
1509	1.24	0.67		1509	1.24	0.67
1510	1.31	0.71		1510	1.31	0.71
1511	1.28	0.72		1511	1.28	0.72
1512	1.27	0.69		1512	1.27	0.69
1513	1.3	0.69		1513	1.3	0.69
1514	1.25	0.72		1514	1.25	0.72
1515	1.26	0.72		1515	1.26	0.72
1516	1.27	0.7		1516	1.27	0.7
1517	1.27	0.7		1517	1.27	0.7
1518	1.25	0.7		1518	1.25	0.7
1519	1.27	0.69		1519	1.27	0.69
1520	1.28	0.68		1520	1.28	0.68
1521	1.22	0.73		1521	1.22	0.73
1522	1.21	0.69		1522	1.21	0.69
1523	1.28	0.75		1523	1.28	0.75
1524	1.2	0.69		1524	1.2	0.69
1525	1.23	0.71		1525	1.23	0.71
1526	1.29	0.75		1526	1.29	0.75
1527	1.23	0.75		1527	1.23	0.75
1528	1.24	0.71		1528	1.24	0.71
1529	1.25	0.7		1529	1.25	0.7
1530	1.25	0.67		1530	1.25	0.67
1531	1.25	0.72		1531	1.25	0.72
1532	1.26	0.73		1532	1.26	0.73
1533	1.26	0.73		1533	1.26	0.73
1534	1.22	0.7		1534	1.22	0.7
1535	1.24	0.71		1535	1.24	0.71
1536	1.25	0.69		1536	1.25	0.69
1537	1.27	0.75		1537	1.27	0.75
1538	1.24	0.72		1538	1.24	0.72
1539	1.26	0.69		1539	1.26	0.69
1540	1.25	0.69		1540	1.25	0.69
1541	1.28	0.73		1541	1.28	0.73
1542	1.2	0.76		1542	1.2	0.76
1543	1.23	0.71		1543	1.23	0.71
1544	1.23	0.68		1544	1.23	0.68
1545	1.25	0.69		1545	1.25	0.69
1546	1.29	0.74		1546	1.29	0.74
1547	1.27	0.7		1547	1.27	0.7
1548	1.27	0.65		1548	1.27	0.65
1549	1.24	0.73		1549	1.24	0.73
1550	1.25	0.69		1550	1.25	0.69
1551	1.16	0.71		1551	1.16	0.71
1552	1.31	0.72		1552	1.31	0.72
1553	1.26	0.72		1553	1.26	0.72
1554	1.26	0.7		1554	1.26	0.7
1555	1.24	0.73		1555	1.24	0.73
1556	1.31	0.69		1556	1.31	0.69
1557	1.27	0.72		1557	1.27	0.72
1558	1.24	0.72		1558	1.24	0.72
1559	1.31	0.68		1559	1.31	0.68
1560	1.24	0.73		1560	1.24	0.73
1561	1.26	0.69		1561	1.26	0.69
1562	1.3	0.67		1562	1.3	0.67
1563	1.27	0.75		1563	1.27	0.75
1564	1.25	0.7		1564	1.25	0.7
1565	1.23	0.72		1565	1.23	0.72
1566	1.27	0.69		1566	1.27	0.69
1567	1.27	0.7		1567	1.27	0.7
1568	1.22	0.71		1568	1.22	0.71
1569	1.24	0.71		1569	1.24	0.71
1570	1.25	0.7		1570	1.25	0.7
1571	1.26	0.71		1571	1.26	0.71
1572	1.3	0.72		1572	1.3	0.72
1573	1.2	0.71		1573	1.2	0.71
1574	1.31	0.76		1574	1.31	0.76
1575	1.26	0.66		1575	1.26	0.66
1576	1.27	0.71		1576	1.27	0.71
1577	1.27	0.76		1577	1.27	0.76
1578	1.23	0.69		1578	1.23	0.69
1579	1.25	0.72		1579	1.25	0.72
1580	1.24	0.71		1580	1.24	0.71
1581	1.24	0.72		1581	1.24	0.72
1582	1.25	0.68		1582	1.25	0.68
1583	1.18	0.67		1583	1.18	0.67
1584	1.25	0.69		1584	1.25	0.69
1585	1.27	0.74		1585	1.27	0.74
1586	1.24	0.73		1586	1.24	0.73
1587	1.22	0.69		1587	1.22	0.69
1588	1.3	0.74		1588	1.3	0.74
1589	1.21	0.67		1589	1.21	0.67
1590	1.21	0.71		1590	1.21	0.71
1591	1.25	0.71		1591	1.25	0.71
1592	1.22	0.74		1592	1.22	0.74
1593	1.23	0.68		1593	1.23	0.68
1594	1.3	0.7		1594	1.3	0.7
1595	1.29	0.68		1595	1.29	0.68
1596	1.29	0.67		1596	1.29	0.67
1597	1.25	0.69		1597	1.25	0.69
1598	1.28	0.7		1598	1.28	0.7
1599	1.28	0.69		1599	1.28	0.69
1600	1.3	0.7		1600	1.3	0.7
1601	1.25	0.7		1601	1.25	0.7
1602	1.25	0.72		1602	1.25	0.72
1603	1.22	0.73		1603	1.22	0.73
1604	1.24	0.66		1604	1.24	0.66
1605	1.25	0.7		1605	1.25	0.7
1606	1.18	0.69		1606	1.18	0.69
1607	1.27	0.68		1607	1.27	0.68
1608	1.29	0.74		1608	1.29	0.74
1609	1.19	0.7		1609	1.19	0.7
1610	1.23	0.67		1610	1.23	0.67
1611	1.23	0.71		1611	1.23	0.71
1612	1.25	0.68		1612	1.25	0.68
1613	1.26	0.72		1613	1.26	0.72
1614	1.25	0.71		1614	1.25	0.71
1615	1.2	0.73		1615	1.2	0.73
1616	1.27	0.71		1616	1.27	0.71
1617	1.25	0.7		1617	1.25	0.7
1618	1.25	0.69		1618	1.25	0.69
1619	1.25	0.75		1619	1.25	0.75
1620	1.3	0.7		1620	1.3	0.7
1621	1.24	0.71		1621	1.24	0.71
1622	1.26	0.67		1622	1.26	0.67
1623	1.28	0.7		1623	1.28	0.7
1624	1.28	0.74		1624	1.28	0.74
1625	1.25	0.72		1625	1.25	0.72
1626	1.3	0.72		1626	1.3	0.72
1627	1.22	0.73		1627	1.22	0.73
1628	1.22	0.67		1628	1.22	0.67
1629	1.2	0.73		1629	1.2	0.73
1630	1.22	0.67		1630	1.22	0.67
1631	1.23	0.68		1631	1.23	0.68
1632	1.27	0.73		1632	1.27	0.73
1633	1.19	0.67		1633	1.19	0.67
1634	1.24	0.78		1634	1.24	0.78
1635	1.28	0.71		1635	1.28	0.71
1636	1.24	0.73		1636	1.24	0.73
1637	1.25	0.69		1637	1.25	0.69
1638	1.33	0.71		1638	1.33	0.71
1639	1.23	0.69		1639	1.23	0.69
1640	1.23	0.68		1640	1.23	0.68
1641	1.27	0.68		1641	1.27	0.68
1642	1.25	0.65		1642	1.25	0.65
1643	1.25	0.7		1643	1.25	0.7
1644	1.27	0.78		1644	1.27	0.78
1645	1.29	0.69		1645	1.29	0.69
1646	1.26	0.75		1646	1.26	0.75
1647	1.23	0.69		1647	1.23	0.69
1648	1.28	0.68		1648	1.28	0.68
1649	1.28	0.71		1649	1.28	0.71
1650	1.26	0.69		1650	1.26	0.69
1651	1.31	0.7		1651	1.31	0.7
1652	1.18	0.67		1652	1.18	0.67
1653	1.23	0.69		1653	1.23	0.69
1654	1.28	0.7		1654	1.28	0.7
1655	1.27	0.76		1655	1.27	0.76
1656	1.24	0.68		1656	1.24	0.68
1657	1.24	0.67		1657	1.24	0.67
1658	1.28	0.7		1658	1.28	0.7
1659	1.22	0.69		1659	1.22	0.69
1660	1.28	0.74		1660	1.28	0.74
1661	1.24	0.7		1661	1.24	0.7
1662	1.22	0.7		1662	1.22	0.7
1663	1.28	0.7		1663	1.28	0.7
1664	1.32	0.74		1664	1.32	0.74
1665	1.26	0.72		1665	1.26	0.72
1666	1.27	0.72		1666	1.27	0.72
1667	1.25	0.72		1667	1.25	0.72
1668	1.26	0.68		1668	1.26	0.68
1669	1.26	0.72		1669	1.26	0.72
1670	1.26	0.73		1670	1.26	0.73
1671	1.2	0.68		1671	1.2	0.68
1672	1.23	0.72		1672	1.23	0.72
1673	1.28	0.7		1673	1.28	0.7
1674	1.27	0.72		1674	1.27	0.72
1675	1.31	0.74		1675	1.31	0.74
1676	1.28	0.73		1676	1.28	0.73
1677	1.22	0.7		1677	1.22	0.7
1678	1.28	0.71		1678	1.28	0.71
1679	1.25	0.7		1679	1.25	0.7
1680	1.23	0.73		1680	1.23	0.73
1681	1.27	0.72		1681	1.27	0.72
1682	1.3	0.69		1682	1.3	0.69
1683	1.29	0.66		1683	1.29	0.66
1684	1.3	0.72		1684	1.3	0.72
1685	1.22	0.74		1685	1.22	0.74
1686	1.28	0.67		1686	1.28	0.67
1687	1.2	0.69		1687	1.2	0.69
1688	1.24	0.7		1688	1.24	0.7
1689	1.26	0.71		1689	1.26	0.71
1690	1.28	0.68		1690	1.28	0.68
1691	1.25	0.71		1691	1.25	0.71
1692	1.26	0.68		1692	1.26	0.68
1693	1.28	0.72		1693	1.28	0.72
1694	1.21	0.71		1694	1.21	0.71
1695	1.28	0.66		1695	1.28	0.66
1696	1.27	0.71		1696	1.27	0.71
1697	1.26	0.73		1697	1.26	0.73
1698	1.25	0.69		1698	1.25	0.69
1699	1.22	0.68		1699	1.22	0.68
1700	1.23	0.72		1700	1.23	0.72
1701	1.23	0.71		1701	1.23	0.71
1702	1.28	0.66		1702	1.28	0.66
1703	1.25	0.72		1703	1.25	0.72
1704	1.26	0.71		1704	1.26	0.71
1705	1.3	0.66		1705	1.3	0.66
1706	1.27	0.76		1706	1.27	0.76
1707	1.28	0.66		1707	1.28	0.66
1708	1.25	0.73		1708	1.25	0.73
1709	1.31	0.69		1709	1.31	0.69
1710	1.27	0.7		1710	1.27	0.7
1711	1.24	0.73		1711	1.24	0.73
1712	1.3	0.72		1712	1.3	0.72
1713	1.24	0.74		1713	1.24	0.74
1714	1.24	0.75		1714	1.24	0.75
1715	1.25	0.67		1715	1.25	0.67
1716	1.26	0.68		1716	1.26	0.68
1717	1.25	0.67		1717	1.25	0.67
1718	1.26	0.71		1718	1.26	0.71
1719	1.24	0.72		1719	1.24	0.72
1720	1.25	0.68		1720	1.25	0.68
1721	1.24	0.72		1721	1.24	0.72
1722	1.29	0.71		1722	1.29	0.71
1723	1.24	0.69		1723	1.24	0.69
1724	1.25	0.7		1724	1.25	0.7
1725	1.25	0.7		1725	1.25	0.7
1726	1.25	0.7		1726	1.25	0.7
1727	1.24	0.66		1727	1.24	0.66
1728	1.22	0.72		1728	1.22	0.72
1729	1.23	0.66		1729	1.23	0.66
1730	1.24	0.7		1730	1.24	0.7
1731	1.3	0.69		1731	1.3	0.69
1732	1.28	0.72		1732	1.28	0.72
1733	1.27	0.71		1733	1.27	0.71
1734	1.24	0.7		1734	1.24	0.7
1735	1.25	0.73		1735	1.25	0.73
1736	1.25	0.72		1736	1.25	0.72
1737	1.26	0.74		1737	1.26	0.74
1738	1.26	0.68		1738	1.26	0.68
1739	1.24	0.72		1739	1.24	0.72
1740	1.23	0.7		1740	1.23	0.7
1741	1.24	0.68		1741	1.24	0.68
1742	1.24	0.73		1742	1.24	0.73
1743	1.26	0.69		1743	1.26	0.69
1744	1.26	0.72		1744	1.26	0.72
1745	1.25	0.71		1745	1.25	0.71
1746	1.24	0.71		1746	1.24	0.71
1747	1.22	0.69		1747	1.22	0.69
1748	1.19	0.68		1748	1.19	0.68
1749	1.24	0.75		1749	1.24	0.75
1750	1.18	0.72		1750	1.18	0.72
1751	1.27	0.76		1751	1.27	0.76
1752	1.27	0.68		1752	1.27	0.68
1753	1.27	0.71		1753	1.27	0.71
1754	1.26	0.66		1754	1.26	0.66
1755	1.23	0.69		1755	1.23	0.69
1756	1.28	0.74		1756	1.28	0.74
1757	1.24	0.67		1757	1.24	0.67
1758	1.23	0.7		1758	1.23	0.7
1759	1.23	0.77		1759	1.23	0.77
1760	1.32	0.75		1760	1.32	0.75
1761	1.24	0.71		1761	1.24	0.71
1762	1.23	0.71		1762	1.23	0.71
1763	1.27	0.73		1763	1.27	0.73
1764	1.25	0.7		1764	1.25	0.7
1765	1.25	0.76		1765	1.25	0.76
1766	1.27	0.68		1766	1.27	0.68
1767	1.24	0.71		1767	1.24	0.71
1768	1.27	0.71		1768	1.27	0.71
1769	1.22	0.72		1769	1.22	0.72
1770	1.28	0.66		1770	1.28	0.66
1771	1.33	0.68		1771	1.33	0.68
1772	1.27	0.7		1772	1.27	0.7
1773	1.26	0.69		1773	1.26	0.69
1774	1.25	0.68		1774	1.25	0.68
1775	1.31	0.68		1775	1.31	0.68
1776	1.3	0.7		1776	1.3	0.7
1777	1.22	0.72		1777	1.22	0.72
1778	1.28	0.77		1778	1.28	0.77
1779	1.26	0.73		1779	1.26	0.73
1780	1.22	0.74		1780	1.22	0.74
1781	1.28	0.73		1781	1.28	0.73
1782	1.29	0.66		1782	1.29	0.66
1783	1.27	0.74		1783	1.27	0.74
1784	1.26	0.68		1784	1.26	0.68
1785	1.28	0.7		1785	1.28	0.7
1786	1.26	0.73		1786	1.26	0.73
1787	1.25	0.71		1787	1.25	0.71
1788	1.27	0.7		1788	1.27	0.7
1789	1.25	0.65		1789	1.25	0.65
1790	1.29	0.7		1790	1.29	0.7
1791	1.2	0.69		1791	1.2	0.69
1792	1.26	0.67		1792	1.26	0.67
1793	1.23	0.71		1793	1.23	0.71
1794	1.29	0.72		1794	1.29	0.72
1795	1.22	0.69		1795	1.22	0.69
1796	1.29	0.67		1796	1.29	0.67
1797	1.28	0.68		1797	1.28	0.68
1798	1.28	0.72		1798	1.28	0.72
1799	1.27	0.69		1799	1.27	0.69
1800	1.23	0.67		1800	1.23	0.67
1801	1.28	0.7		1801	1.28	0.7
1802	1.26	0.68		1802	1.26	0.68
1803	1.2	0.7		1803	1.2	0.7
1804	1.23	0.69		1804	1.23	0.69
1805	1.22	0.75		1805	1.22	0.75
1806	1.27	0.64		1806	1.27	0.64
1807	1.28	0.74		1807	1.28	0.74
1808	1.19	0.71		1808	1.19	0.71
1809	1.26	0.73		1809	1.26	0.73
1810	1.28	0.69		1810	1.28	0.69
1811	1.26	0.72		1811	1.26	0.72
1812	1.27	0.73		1812	1.27	0.73
1813	1.29	0.72		1813	1.29	0.72
1814	1.24	0.69		1814	1.24	0.69
1815	1.33	0.73		1815	1.33	0.73
1816	1.29	0.75		1816	1.29	0.75
1817	1.28	0.68		1817	1.28	0.68
1818	1.18	0.64		1818	1.18	0.64
1819	1.22	0.72		1819	1.22	0.72
1820	1.3	0.72		1820	1.3	0.72
1821	1.27	0.66		1821	1.27	0.66
1822	1.27	0.74		1822	1.27	0.74
1823	1.27	0.65		1823	1.27	0.65
1824	1.28	0.67		1824	1.28	0.67
1825	1.29	0.69		1825	1.29	0.69
1826	1.27	0.69		1826	1.27	0.69
1827	1.25	0.77		1827	1.25	0.77
1828	1.25	0.78		1828	1.25	0.78
1829	1.29	0.68		1829	1.29	0.68
1830	1.26	0.7		1830	1.26	0.7
1831	1.28	0.72		1831	1.28	0.72
1832	1.25	0.73		1832	1.25	0.73
1833	1.25	0.7		1833	1.25	0.7
1834	1.26	0.71		1834	1.26	0.71
1835	1.25	0.76		1835	1.25	0.76
1836	1.25	0.71		1836	1.25	0.71
1837	1.26	0.72		1837	1.26	0.72
1838	1.26	0.68		1838	1.26	0.68
1839	1.3	0.66		1839	1.3	0.66
1840	1.24	0.66		1840	1.24	0.66
1841	1.25	0.73		1841	1.25	0.73
1842	1.28	0.7		1842	1.28	0.7
1843	1.22	0.73		1843	1.22	0.73
1844	1.29	0.75		1844	1.29	0.75
1845	1.27	0.69		1845	1.27	0.69
1846	1.28	0.72		1846	1.28	0.72
1847	1.25	0.69		1847	1.25	0.69
1848	1.22	0.73		1848	1.22	0.73
1849	1.3	0.72		1849	1.3	0.72
1850	1.25	0.67		1850	1.25	0.67
1851	1.27	0.71		1851	1.27	0.71
1852	1.27	0.71		1852	1.27	0.71
1853	1.29	0.7		1853	1.29	0.7
1854	1.21	0.68		1854	1.21	0.68
1855	1.24	0.67		1855	1.24	0.67
1856	1.25	0.72		1856	1.25	0.72
1857	1.21	0.68		1857	1.21	0.68
1858	1.24	0.76		1858	1.24	0.76
1859	1.24	0.71		1859	1.24	0.71
1860	1.26	0.72		1860	1.26	0.72
1861	1.25	0.7		1861	1.25	0.7
1862	1.26	0.66		1862	1.26	0.66
1863	1.23	0.71		1863	1.23	0.71
1864	1.24	0.69		1864	1.24	0.69
1865	1.26	0.7		1865	1.26	0.7
1866	1.21	0.65		1866	1.21	0.65
1867	1.24	0.69		1867	1.24	0.69
1868	1.24	0.73		1868	1.24	0.73
1869	1.26	0.7		1869	1.26	0.7
1870	1.27	0.72		1870	1.27	0.72
1871	1.28	0.67		1871	1.28	0.67
1872	1.26	0.7		1872	1.26	0.7
1873	1.28	0.73		1873	1.28	0.73
1874	1.23	0.69		1874	1.23	0.69
1875	1.26	0.69		1875	1.26	0.69
1876	1.25	0.69		1876	1.25	0.69
1877	1.22	0.69		1877	1.22	0.69
1878	1.26	0.72		1878	1.26	0.72
1879	1.25	0.68		1879	1.25	0.68
1880	1.31	0.69		1880	1.31	0.69
1881	1.2	0.75		1881	1.2	0.75
1882	1.23	0.72		1882	1.23	0.72
1883	1.25	0.72		1883	1.25	0.72
1884	1.24	0.7		1884	1.24	0.7
1885	1.22	0.7		1885	1.22	0.7
1886	1.34	0.74		1886	1.34	0.74
1887	1.27	0.71		1887	1.27	0.71
1888	1.27	0.71		1888	1.27	0.71
1889	1.26	0.69		1889	1.26	0.69
1890	1.27	0.72		1890	1.27	0.72
1891	1.28	0.69		1891	1.28	0.69
1892	1.23	0.68		1892	1.23	0.68
1893	1.21	0.69		1893	1.21	0.69
1894	1.23	0.65		1894	1.23	0.65
1895	1.26	0.71		1895	1.26	0.71
1896	1.28	0.74		1896	1.28	0.74
1897	1.25	0.69		1897	1.25	0.69
1898	1.28	0.7		1898	1.28	0.7
1899	1.25	0.66		1899	1.25	0.66
1900	1.2	0.71		1900	1.2	0.71
1901	1.25	0.71		1901	1.25	0.71
1902	1.24	0.75		1902	1.24	0.75
1903	1.26	0.65		1903	1.26	0.65
1904	1.23	0.73		1904	1.23	0.73
1905	1.29	0.72		1905	1.29	0.72
1906	1.21	0.73		1906	1.21	0.73
1907	1.26	0.71		1907	1.26	0.71
1908	1.3	0.68		1908	1.3	0.68
1909	1.27	0.67		1909	1.27	0.67
1910	1.28	0.67		1910	1.28	0.67
1911	1.23	0.72		1911	1.23	0.72
1912	1.26	0.63		1912	1.26	0.63
1913	1.25	0.65		1913	1.25	0.65
1914	1.26	0.66		1914	1.26	0.66
1915	1.28	0.65		1915	1.28	0.65
1916	1.24	0.7		1916	1.24	0.7
1917	1.24	0.71		1917	1.24	0.71
1918	1.32	0.66		1918	1.32	0.66
1919	1.23	0.67		1919	1.23	0.67
1920	1.28	0.66		1920	1.28	0.66
1921	1.31	0.66		1921	1.31	0.66
1922	1.23	0.68		1922	1.23	0.68
1923	1.27	0.66		1923	1.27	0.66
1924	1.28	0.71		1924	1.28	0.71
1925	1.22	0.68		1925	1.22	0.68
1926	1.27	0.68		1926	1.27	0.68
1927	1.31	0.77		1927	1.31	0.77
1928	1.24	0.68		1928	1.24	0.68
1929	1.25	0.69		1929	1.25	0.69
1930	1.21	0.66		1930	1.21	0.66
1931	1.24	0.7		1931	1.24	0.7
1932	1.24	0.63		1932	1.24	0.63
1933	1.26	0.68		1933	1.26	0.68
1934	1.26	0.69		1934	1.26	0.69
1935	1.31	0.7		1935	1.31	0.7
1936	1.21	0.68		1936	1.21	0.68
1937	1.25	0.69		1937	1.25	0.69
1938	1.25	0.71		1938	1.25	0.71
1939	1.26	0.71		1939	1.26	0.71
1940	1.22	0.66		1940	1.22	0.66
1941	1.28	0.67		1941	1.28	0.67
1942	1.28	0.7		1942	1.28	0.7
1943	1.25	0.69		1943	1.25	0.69
1944	1.25	0.72		1944	1.25	0.72
1945	1.24	0.72		1945	1.24	0.72
1946	1.25	0.7		1946	1.25	0.7
1947	1.26	0.71		1947	1.26	0.71
1948	1.24	0.68		1948	1.24	0.68
1949	1.25	0.68		1949	1.25	0.68
1950	1.26	0.75		1950	1.26	0.75
1951	1.23	0.66		1951	1.23	0.66
1952	1.28	0.75		1952	1.28	0.75
1953	1.24	0.71		1953	1.24	0.71
1954	1.26	0.7		1954	1.26	0.7
1955	1.28	0.69		1955	1.28	0.69
1956	1.25	0.68		1956	1.25	0.68
1957	1.29	0.71		1957	1.29	0.71
1958	1.31	0.58		1958	1.31	0.58
1959	1.24	0.73		1959	1.24	0.73
1960	1.29	0.68		1960	1.29	0.68
1961	1.24	0.67		1961	1.24	0.67
1962	1.23	0.74		1962	1.23	0.74
1963	1.27	0.67		1963	1.27	0.67
1964	1.28	0.72		1964	1.28	0.72
1965	1.3	0.72		1965	1.3	0.72
1966	1.22	0.72		1966	1.22	0.72
1967	1.24	0.72		1967	1.24	0.72
1968	1.25	0.7		1968	1.25	0.7
1969	1.3	0.73		1969	1.3	0.73
1970	1.27	0.71		1970	1.27	0.71
1971	1.21	0.7		1971	1.21	0.7
1972	1.28	0.7		1972	1.28	0.7
1973	1.28	0.64		1973	1.28	0.64
1974	1.26	0.68		1974	1.26	0.68
1975	1.23	0.7		1975	1.23	0.7
1976	1.26	0.7		1976	1.26	0.7
1977	1.25	0.71		1977	1.25	0.71
1978	1.23	0.68		1978	1.23	0.68
1979	1.24	0.72		1979	1.24	0.72
1980	1.28	0.67		1980	1.28	0.67
1981	1.27	0.66		1981	1.27	0.66
1982	1.27	0.66		1982	1.27	0.66
1983	1.22	0.67		1983	1.22	0.67
1984	1.28	0.71		1984	1.28	0.71
1985	1.26	0.71		1985	1.26	0.71
1986	1.27	0.71		1986	1.27	0.71
1987	1.25	0.7		1987	1.25	0.7
1988	1.26	0.64		1988	1.26	0.64
1989	1.26	0.74		1989	1.26	0.74
1990	1.24	0.7		1990	1.24	0.7
1991	1.22	0.68		1991	1.22	0.68
1992	1.26	0.67		1992	1.26	0.67
1993	1.29	0.73		1993	1.29	0.73
1994	1.26	0.72		1994	1.26	0.72
1995	1.23	0.67		1995	1.23	0.67
1996	1.29	0.72		1996	1.29	0.72
1997	1.28	0.71		1997	1.28	0.71
1998	1.26	0.74		1998	1.26	0.74
1999	1.26	0.69		1999	1.26	0.69
[truncated: 8,001 more rows]

## Sheet: figS1
Vis. resp.	W final (old)	W final (young)		Time	Activity (old)	Activity (young)
0	0	0.04		1	1	1
0.01	0.07	0.05		2	1.03	0.97
0.02	0.2	0.22		3	1.07	0.94
0.03	0.19	0.01		4	1.1	0.92
0.04	0.07	0.13		5	1.13	0.9
0.05	0.33	0.29		6	1.15	0.88
0.06	0.33	0.12		7	1.17	0.86
0.07	0.2	0.21		8	1.2	0.85
0.08	0.03	0.03		9	1.22	0.84
0.09	0.2	0.44		10	1.23	0.83
0.1	0.43	0.32		11	1.25	0.82
0.11	0.3	0.4		12	1.26	0.81
0.12	0.41	0.2		13	1.28	0.8
0.13	0.33	0.39		14	1.29	0.79
0.14	0.47	0.48		15	1.31	0.8
0.15	0.47	0.3		16	1.31	0.79
0.16	0.6	0.37		17	1.33	0.79
0.17	0.44	0.54		18	1.33	0.79
0.18	0.44	0.45		19	1.34	0.79
0.19	0.54	0.53		20	1.35	0.78
0.2	0.55	0.31		21	1.35	0.78
0.21	0.47	0.5		22	1.36	0.78
0.22	0.64	0.34		23	1.35	0.77
0.23	0.57	0.35		24	1.36	0.76
0.24	0.65	0.79		25	1.36	0.76
0.25	0.59	0.63		26	1.36	0.75
0.26	0.7	0.75		27	1.36	0.75
0.27	0.65	0.58		28	1.37	0.75
0.28	0.98	0.43		29	1.37	0.75
0.29	0.79	0.46		30	1.38	0.76
0.3	0.88	0.65		31	1.38	0.76
0.31	1	0.65		32	1.39	0.75
0.32	0.77	0.67		33	1.4	0.76
0.33	0.84	0.8		34	1.4	0.76
0.34	0.91	0.79		35	1.4	0.76
0.35	0.8	0.64		36	1.4	0.76
0.36	0.93	1.05		37	1.39	0.75
0.37	1.21	0.77		38	1.39	0.75
0.38	0.96	0.78		39	1.4	0.75
0.39	0.99	0.65		40	1.4	0.75
0.4	1.16	0.86		41	1.4	0.76
0.41	0.9	0.94		42	1.4	0.75
0.42	1.03	0.78		43	1.39	0.75
0.43	1.07	0.91		44	1.4	0.75
0.44	1.01	0.78		45	1.4	0.76
0.45	1.13	0.77		46	1.39	0.75
0.46	1.19	0.89		47	1.39	0.75
0.47	1.25	0.85		48	1.39	0.75
0.48	1.34	0.78		49	1.4	0.75
0.49	1.34	0.98		50	1.4	0.75
0.51	1.32	1.06		51	1.39	0.74
0.52	1.38	1.07		52	1.4	0.75
0.53	1.41	1.02		53	1.4	0.75
0.54	1.45	0.99		54	1.4	0.75
0.55	1.37	0.96		55	1.4	0.75
0.56	1.48	0.96		56	1.4	0.74
0.57	1.59	0.91		57	1.4	0.75
0.58	1.5	0.87		58	1.4	0.74
0.59	1.47	0.92		59	1.4	0.74
0.6	1.57	1.14		60	1.4	0.75
0.61	1.76	1.04		61	1.39	0.74
0.62	1.66	0.84		62	1.39	0.74
0.63	1.68	1.08		63	1.38	0.74
0.64	1.57	1.05		64	1.39	0.75
0.65	1.43	0.99		65	1.4	0.75
0.66	1.74	0.88		66	1.4	0.75
0.67	1.74	1.01		67	1.4	0.75
0.68	1.78	0.94		68	1.4	0.75
0.69	1.64	1.17		69	1.4	0.75
0.7	1.87	1.01		70	1.4	0.74
0.71	1.74	0.96		71	1.41	0.74
0.72	1.74	1.03		72	1.41	0.74
0.73	1.74	1.12		73	1.4	0.73
0.74	2.04	1.13		74	1.4	0.73
0.75	1.96	0.98		75	1.39	0.72
0.76	2.05	1.03		76	1.38	0.72
0.77	1.94	1.21		77	1.39	0.72
0.78	1.9	1.18		78	1.4	0.73
0.79	1.97	1.22		79	1.39	0.73
0.8	1.99	1.03		80	1.39	0.73
0.81	1.98	1.13		81	1.39	0.73
0.82	2.05	1.19		82	1.39	0.73
0.83	2.14	1.19		83	1.38	0.72
0.84	2.14	1.01		84	1.39	0.74
0.85	2.26	1.05		85	1.39	0.74
0.86	2.24	0.97		86	1.39	0.73
0.87	2.21	1.13		87	1.39	0.73
0.88	2.23	1.19		88	1.39	0.73
0.89	2.47	1.28		89	1.39	0.73
0.9	2.48	1.16		90	1.4	0.74
0.91	2.36	1.26		91	1.4	0.75
0.92	2.46	0.92		92	1.4	0.74
0.93	2.5	1.21		93	1.4	0.74
0.94	2.42	1.1		94	1.41	0.74
0.95	2.33	1.07		95	1.41	0.75
0.96	2.54	1.18		96	1.41	0.75
0.97	2.58	1.2		97	1.41	0.75
0.98	2.63	0.98		98	1.4	0.75
0.99	2.7	1.15		99	1.39	0.74
1	2.67	1.23		100	1.4	0.75
				101	1.4	0.75
				102	1.4	0.74
				103	1.41	0.74
				104	1.4	0.74
				105	1.41	0.74
				106	1.41	0.73
				107	1.41	0.74
				108	1.42	0.74
				109	1.42	0.75
				110	1.42	0.75
				111	1.42	0.75
				112	1.42	0.74
				113	1.41	0.74
				114	1.41	0.74
				115	1.41	0.75
				116	1.4	0.74
				117	1.4	0.74
				118	1.4	0.74
				119	1.4	0.74
				120	1.39	0.72
				121	1.39	0.73
				122	1.4	0.73
				123	1.4	0.73
				124	1.4	0.73
				125	1.39	0.73
				126	1.39	0.73
				127	1.39	0.73
				128	1.39	0.73
				129	1.38	0.72
				130	1.39	0.73
				131	1.39	0.73
				132	1.39	0.73
				133	1.39	0.73
				134	1.39	0.72
				135	1.39	0.73
				136	1.39	0.73
				137	1.39	0.73
				138	1.39	0.73
				139	1.39	0.72
				140	1.4	0.73
				141	1.4	0.73
				142	1.4	0.73
				143	1.4	0.73
				144	1.4	0.73
				145	1.4	0.73
				146	1.4	0.74
				147	1.41	0.75
				148	1.41	0.75
				149	1.41	0.74
				150	1.4	0.73
				151	1.4	0.74
				152	1.4	0.74
				153	1.4	0.74
				154	1.4	0.74
				155	1.41	0.75
				156	1.4	0.74
				157	1.4	0.75
				158	1.4	0.75
				159	1.4	0.76
				160	1.4	0.76
				161	1.4	0.75
				162	1.39	0.74
				163	1.4	0.74
				164	1.4	0.74
				165	1.4	0.73
				166	1.39	0.72
				167	1.4	0.73
				168	1.39	0.73
				169	1.4	0.74
				170	1.4	0.74
				171	1.4	0.73
				172	1.39	0.73
				173	1.4	0.74
				174	1.4	0.74
				175	1.41	0.74
				176	1.4	0.74
				177	1.4	0.74
				178	1.39	0.74
				179	1.4	0.74
				180	1.4	0.75
				181	1.4	0.74
				182	1.41	0.75
				183	1.41	0.75
				184	1.41	0.75
				185	1.41	0.75
				186	1.4	0.75
				187	1.41	0.75
				188	1.41	0.75
				189	1.41	0.75
				190	1.4	0.74
				191	1.4	0.74
				192	1.4	0.74
				193	1.39	0.74
				194	1.39	0.73
				195	1.39	0.73
				196	1.39	0.73
				197	1.39	0.73
				198	1.38	0.73
				199	1.38	0.73
				200	1.39	0.74
				201	1.39	0.73
				202	1.39	0.74
				203	1.39	0.73
				204	1.38	0.73
				205	1.39	0.73
				206	1.38	0.73
				207	1.38	0.72
				208	1.39	0.73
				209	1.4	0.74
				210	1.4	0.74
				211	1.4	0.74
				212	1.4	0.73
				213	1.4	0.73
				214	1.4	0.74
				215	1.4	0.73
				216	1.4	0.73
				217	1.39	0.72
				218	1.39	0.72
				219	1.39	0.72
				220	1.38	0.72
				221	1.39	0.72
				222	1.4	0.73
				223	1.4	0.73
				224	1.41	0.73
				225	1.41	0.75
				226	1.41	0.75
				227	1.41	0.74
				228	1.4	0.73
				229	1.4	0.73
				230	1.4	0.73
				231	1.4	0.73
				232	1.41	0.74
				233	1.41	0.74
				234	1.42	0.75
				235	1.42	0.75
				236	1.42	0.75
				237	1.42	0.75
				238	1.41	0.74
				239	1.41	0.74
				240	1.4	0.73
				241	1.4	0.73
				242	1.4	0.73
				243	1.4	0.73
				244	1.41	0.73
				245	1.41	0.75
				246	1.42	0.75
				247	1.42	0.76
				248	1.42	0.76
				249	1.41	0.75
				250	1.41	0.74
				251	1.41	0.74
				252	1.41	0.74
				253	1.41	0.74
				254	1.41	0.74
				255	1.4	0.74
				256	1.4	0.74
				257	1.41	0.74
				258	1.4	0.74
				259	1.4	0.73
				260	1.39	0.72
				261	1.4	0.73
				262	1.4	0.74
				263	1.4	0.74
				264	1.4	0.74
				265	1.4	0.74
				266	1.4	0.74
				267	1.4	0.74
				268	1.4	0.74
				269	1.4	0.74
				270	1.41	0.74
				271	1.4	0.74
				272	1.4	0.74
				273	1.4	0.73
				274	1.39	0.72
				275	1.38	0.72
				276	1.39	0.73
				277	1.4	0.73
				278	1.4	0.73
				279	1.4	0.73
				280	1.4	0.73
				281	1.4	0.74
				282	1.42	0.75
				283	1.42	0.76
				284	1.41	0.75
				285	1.42	0.75
				286	1.41	0.75
				287	1.41	0.75
				288	1.41	0.75
				289	1.4	0.74
				290	1.41	0.75
				291	1.41	0.75
				292	1.41	0.75
				293	1.4	0.74
				294	1.4	0.74
				295	1.4	0.74
				296	1.4	0.74
				297	1.39	0.73
				298	1.39	0.73
				299	1.39	0.73
				300	1.39	0.73
				301	1.39	0.73
				302	1.39	0.73
				303	1.39	0.73
				304	1.4	0.74
				305	1.4	0.75
				306	1.39	0.74
				307	1.39	0.74
				308	1.39	0.74
				309	1.39	0.74
				310	1.39	0.73
				311	1.39	0.74
				312	1.4	0.75
				313	1.41	0.76
				314	1.41	0.76
				315	1.41	0.76
				316	1.41	0.75
				317	1.42	0.75
				318	1.42	0.76
				319	1.42	0.76
				320	1.42	0.76
				321	1.42	0.75
				322	1.42	0.76
				323	1.41	0.75
				324	1.41	0.74
				325	1.4	0.73
				326	1.4	0.73
				327	1.41	0.74
				328	1.41	0.74
				329	1.41	0.74
				330	1.41	0.74
				331	1.4	0.74
				332	1.4	0.73
				333	1.4	0.74
				334	1.41	0.75
				335	1.41	0.75
				336	1.41	0.75
				337	1.41	0.74
				338	1.41	0.74
				339	1.41	0.75
				340	1.41	0.75
				341	1.4	0.74
				342	1.4	0.74
				343	1.4	0.74
				344	1.4	0.73
				345	1.39	0.73
				346	1.39	0.73
				347	1.39	0.73
				348	1.4	0.73
				349	1.4	0.73
				350	1.39	0.73
				351	1.39	0.73
				352	1.4	0.74
				353	1.4	0.74
				354	1.4	0.74
				355	1.41	0.75
				356	1.4	0.74
				357	1.41	0.74
				358	1.4	0.73
				359	1.4	0.73
				360	1.4	0.74
				361	1.41	0.74
				362	1.41	0.74
				363	1.42	0.74
				364	1.42	0.75
				365	1.42	0.75
				366	1.42	0.75
				367	1.43	0.75
				368	1.42	0.75
				369	1.42	0.75
				370	1.43	0.76
				371	1.43	0.77
				372	1.42	0.76
				373	1.42	0.75
				374	1.42	0.75
				375	1.41	0.75
				376	1.41	0.74
				377	1.4	0.74
				378	1.4	0.74
				379	1.41	0.75
				380	1.41	0.75
				381	1.41	0.75
				382	1.41	0.74
				383	1.41	0.74
				384	1.41	0.74
				385	1.42	0.75
				386	1.42	0.75
				387	1.42	0.75
				388	1.42	0.75
				389	1.41	0.75
				390	1.41	0.75
				391	1.42	0.75
				392	1.42	0.76
				393	1.42	0.75
				394	1.43	0.76
				395	1.43	0.76
				396	1.42	0.75
				397	1.42	0.75
				398	1.42	0.75
				399	1.42	0.75
				400	1.41	0.75
				401	1.41	0.75
				402	1.42	0.76
				403	1.42	0.75
				404	1.42	0.76
				405	1.43	0.76
				406	1.43	0.76
				407	1.44	0.76
				408	1.44	0.77
				409	1.44	0.77
				410	1.45	0.77
				411	1.45	0.77
				412	1.45	0.77
				413	1.44	0.76
				414	1.44	0.75
				415	1.44	0.76
				416	1.45	0.77
				417	1.44	0.76
				418	1.44	0.76
				419	1.44	0.75
				420	1.43	0.75
				421	1.42	0.74
				422	1.41	0.74
				423	1.41	0.73
				424	1.4	0.72
				425	1.4	0.72
				426	1.4	0.73
				427	1.39	0.72
				428	1.4	0.73
				429	1.41	0.73
				430	1.41	0.74
				431	1.41	0.74
				432	1.41	0.74
				433	1.42	0.74
				434	1.42	0.75
				435	1.42	0.74
				436	1.42	0.75
				437	1.42	0.75
				438	1.41	0.74
				439	1.42	0.75
				440	1.42	0.75
				441	1.42	0.75
				442	1.42	0.75
				443	1.42	0.75
				444	1.42	0.75
				445	1.42	0.75
				446	1.41	0.75
				447	1.42	0.76
				448	1.42	0.75
				449	1.42	0.76
				450	1.41	0.75
				451	1.41	0.74
				452	1.41	0.74
				453	1.4	0.74
				454	1.41	0.74
				455	1.41	0.74
				456	1.42	0.75
				457	1.42	0.74
				458	1.42	0.74
				459	1.42	0.74
				460	1.42	0.74
				461	1.42	0.73
				462	1.42	0.74
				463	1.42	0.74
				464	1.43	0.74
				465	1.43	0.75
				466	1.43	0.75
				467	1.43	0.75
				468	1.43	0.75
				469	1.43	0.76
				470	1.43	0.75
				471	1.42	0.74
				472	1.42	0.74
				473	1.43	0.75
				474	1.43	0.75
				475	1.43	0.75
				476	1.43	0.75
				477	1.44	0.75
				478	1.43	0.75
				479	1.44	0.76
				480	1.44	0.76
				481	1.44	0.76
				482	1.44	0.76
				483	1.44	0.76
				484	1.44	0.76
				485	1.44	0.76
				486	1.43	0.75
				487	1.43	0.75
				488	1.43	0.75
				489	1.42	0.74
				490	1.42	0.74
				491	1.42	0.74
				492	1.42	0.74
				493	1.42	0.74
				494	1.43	0.74
				495	1.43	0.74
				496	1.43	0.75
				497	1.42	0.75
				498	1.43	0.75
				499	1.43	0.75
				500	1.42	0.74
				501	1.42	0.74
				502	1.42	0.75
				503	1.42	0.75
				504	1.41	0.74
				505	1.42	0.74
				506	1.42	0.75
				507	1.42	0.75
				508	1.43	0.75
				509	1.42	0.74
				510	1.43	0.75
				511	1.42	0.75
				512	1.42	0.75
				513	1.42	0.75
				514	1.42	0.75
				515	1.42	0.74
				516	1.42	0.74
				517	1.42	0.74
				518	1.42	0.74
				519	1.42	0.74
				520	1.42	0.74
				521	1.42	0.74
				522	1.42	0.75
				523	1.42	0.74
				524	1.42	0.74
				525	1.41	0.74
				526	1.42	0.74
				527	1.42	0.74
				528	1.42	0.74
				529	1.41	0.74
				530	1.4	0.73
				531	1.4	0.73
				532	1.41	0.73
				533	1.41	0.73
				534	1.41	0.73
				535	1.42	0.73
				536	1.42	0.74
				537	1.42	0.74
				538	1.41	0.73
				539	1.42	0.74
				540	1.42	0.74
				541	1.43	0.75
				542	1.43	0.75
				543	1.43	0.76
				544	1.42	0.75
				545	1.41	0.74
				546	1.42	0.74
				547	1.42	0.74
				548	1.41	0.74
				549	1.42	0.74
				550	1.41	0.74
				551	1.41	0.73
				552	1.4	0.74
				553	1.4	0.74
				554	1.41	0.74
				555	1.41	0.74
				556	1.41	0.74
				557	1.41	0.74
				558	1.4	0.73
				559	1.41	0.74
				560	1.41	0.74
				561	1.41	0.74
				562	1.41	0.74
				563	1.41	0.74
				564	1.41	0.74
				565	1.41	0.75
				566	1.41	0.75
				567	1.41	0.74
				568	1.41	0.74
				569	1.4	0.74
				570	1.41	0.74
				571	1.41	0.74
				572	1.41	0.74
				573	1.4	0.74
				574	1.4	0.74
				575	1.39	0.73
				576	1.4	0.73
				577	1.4	0.73
				578	1.41	0.73
				579	1.41	0.74
				580	1.41	0.74
				581	1.41	0.74
				582	1.41	0.74
				583	1.42	0.74
				584	1.42	0.75
				585	1.42	0.74
				586	1.43	0.75
				587	1.43	0.75
				588	1.42	0.75
				589	1.43	0.75
				590	1.43	0.75
				591	1.43	0.75
				592	1.43	0.75
				593	1.43	0.75
				594	1.42	0.75
				595	1.42	0.74
				596	1.43	0.75
				597	1.43	0.75
				598	1.43	0.75
				599	1.44	0.75
				600	1.44	0.75
				601	1.44	0.75
				602	1.44	0.74
				603	1.44	0.75
				604	1.44	0.75
				605	1.45	0.76
				606	1.45	0.76
				607	1.44	0.75
				608	1.44	0.75
				609	1.44	0.76
				610	1.44	0.75
				611	1.45	0.76
				612	1.45	0.76
				613	1.44	0.75
				614	1.44	0.76
				615	1.43	0.76
				616	1.44	0.76
				617	1.44	0.76
				618	1.43	0.76
				619	1.43	0.76
				620	1.43	0.76
				621	1.43	0.75
				622	1.44	0.75
				623	1.45	0.76
				624	1.44	0.75
				625	1.44	0.75
				626	1.44	0.76
				627	1.45	0.76
				628	1.45	0.76
				629	1.43	0.76
				630	1.43	0.75
				631	1.42	0.75
				632	1.42	0.74
				633	1.43	0.76
				634	1.42	0.75
				635	1.42	0.75
				636	1.42	0.75
				637	1.42	0.75
				638	1.42	0.75
				639	1.42	0.74
				640	1.42	0.75
				641	1.43	0.75
				642	1.43	0.75
				643	1.43	0.75
				644	1.43	0.75
				645	1.44	0.75
				646	1.43	0.75
				647	1.42	0.74
				648	1.42	0.74
				649	1.42	0.75
				650	1.43	0.76
				651	1.42	0.75
				652	1.43	0.76
				653	1.42	0.75
				654	1.43	0.76
				655	1.43	0.76
				656	1.42	0.74
				657	1.42	0.75
				658	1.43	0.75
				659	1.42	0.75
				660	1.43	0.75
				661	1.43	0.74
				662	1.43	0.75
				663	1.42	0.74
				664	1.42	0.74
				665	1.41	0.73
				666	1.41	0.73
				667	1.41	0.73
				668	1.41	0.73
				669	1.41	0.73
				670	1.41	0.72
				671	1.41	0.72
				672	1.41	0.73
				673	1.41	0.73
				674	1.41	0.73
				675	1.41	0.73
				676	1.41	0.72
				677	1.41	0.72
				678	1.41	0.72
				679	1.41	0.72
				680	1.41	0.72
				681	1.41	0.72
				682	1.41	0.72
				683	1.42	0.73
				684	1.42	0.73
				685	1.42	0.72
				686	1.42	0.73
				687	1.43	0.74
				688	1.44	0.75
				689	1.45	0.75
				690	1.45	0.75
				691	1.45	0.75
				692	1.45	0.76
				693	1.45	0.75
				694	1.45	0.76
				695	1.45	0.75
				696	1.44	0.75
				697	1.43	0.74
				698	1.43	0.74
				699	1.43	0.74
				700	1.43	0.74
				701	1.43	0.74
				702	1.44	0.75
				703	1.43	0.74
				704	1.43	0.73
				705	1.43	0.73
				706	1.43	0.73
				707	1.44	0.74
				708	1.44	0.74
				709	1.43	0.74
				710	1.43	0.74
				711	1.44	0.75
				712	1.43	0.74
				713	1.43	0.74
				714	1.43	0.74
				715	1.42	0.74
				716	1.42	0.74
				717	1.42	0.73
				718	1.42	0.73
				719	1.43	0.74
				720	1.42	0.73
				721	1.42	0.73
				722	1.42	0.73
				723	1.42	0.73
				724	1.42	0.73
				725	1.41	0.73
				726	1.41	0.73
				727	1.41	0.73
				728	1.41	0.73
				729	1.41	0.73
				730	1.41	0.73
				731	1.41	0.74
				732	1.42	0.73
				733	1.42	0.74
				734	1.41	0.73
				735	1.41	0.73
				736	1.4	0.72
				737	1.41	0.72
				738	1.4	0.72
				739	1.41	0.73
				740	1.41	0.72
				741	1.41	0.72
				742	1.4	0.72
				743	1.41	0.73
				744	1.42	0.74
				745	1.42	0.73
				746	1.42	0.73
				747	1.42	0.73
				748	1.43	0.73
				749	1.42	0.74
				750	1.42	0.74
				751	1.43	0.74
				752	1.42	0.74
				753	1.43	0.74
				754	1.44	0.75
				755	1.44	0.74
				756	1.45	0.75
				757	1.45	0.76
				758	1.45	0.75
				759	1.45	0.75
				760	1.45	0.76
				761	1.45	0.76
				762	1.45	0.75
				763	1.45	0.76
				764	1.45	0.76
				765	1.45	0.75
				766	1.44	0.75
				767	1.44	0.74
				768	1.44	0.74
				769	1.43	0.74
				770	1.44	0.74
				771	1.44	0.75
				772	1.44	0.74
				773	1.43	0.73
				774	1.42	0.73
				775	1.42	0.73
				776	1.42	0.72
				777	1.42	0.73
				778	1.42	0.73
				779	1.42	0.73
				780	1.43	0.74
				781	1.43	0.74
				782	1.44	0.74
				783	1.43	0.73
				784	1.44	0.74
				785	1.43	0.74
				786	1.43	0.74
				787	1.43	0.74
				788	1.43	0.74
				789	1.44	0.74
				790	1.44	0.74
				791	1.43	0.74
				792	1.43	0.74
				793	1.43	0.74
				794	1.43	0.74
				795	1.44	0.75
				796	1.44	0.76
				797	1.43	0.75
				798	1.44	0.75
				799	1.43	0.74
				800	1.43	0.74
				801	1.42	0.74
				802	1.42	0.73
				803	1.41	0.72
				804	1.42	0.73
				805	1.42	0.74
				806	1.42	0.74
				807	1.42	0.73
				808	1.41	0.73
				809	1.42	0.74
				810	1.42	0.73
				811	1.41	0.73
				812	1.41	0.73
				813	1.42	0.73
				814	1.42	0.73
				815	1.42	0.73
				816	1.43	0.73
				817	1.43	0.74
				818	1.43	0.74
				819	1.42	0.72
				820	1.42	0.72
				821	1.42	0.72
				822	1.41	0.72
				823	1.41	0.72
				824	1.42	0.72
				825	1.43	0.73
				826	1.43	0.73
				827	1.44	0.74
				828	1.44	0.74
				829	1.44	0.74
				830	1.44	0.74
				831	1.44	0.74
				832	1.44	0.74
				833	1.43	0.73
				834	1.44	0.74
				835	1.44	0.74
				836	1.43	0.73
				837	1.43	0.74
				838	1.43	0.74
				839	1.43	0.74
				840	1.44	0.75
				841	1.44	0.75
				842	1.43	0.74
				843	1.43	0.74
				844	1.43	0.74
				845	1.43	0.74
				846	1.43	0.75
				847	1.43	0.74
				848	1.44	0.75
				849	1.44	0.75
				850	1.44	0.75
				851	1.43	0.75
				852	1.43	0.74
				853	1.43	0.74
				854	1.43	0.73
				855	1.44	0.74
				856	1.43	0.73
				857	1.43	0.73
				858	1.43	0.73
				859	1.43	0.73
				860	1.42	0.73
				861	1.42	0.72
				862	1.42	0.73
				863	1.43	0.73
				864	1.43	0.73
				865	1.42	0.73
				866	1.43	0.74
				867	1.44	0.74
				868	1.44	0.74
				869	1.43	0.74
				870	1.43	0.74
				871	1.43	0.73
				872	1.44	0.74
				873	1.43	0.73
				874	1.43	0.72
				875	1.43	0.72
				876	1.43	0.73
				877	1.42	0.72
				878	1.42	0.72
				879	1.42	0.72
				880	1.42	0.72
				881	1.42	0.72
				882	1.42	0.73
				883	1.42	0.73
				884	1.43	0.73
				885	1.42	0.73
				886	1.42	0.72
				887	1.42	0.73
				888	1.43	0.73
				889	1.43	0.74
				890	1.43	0.74
				891	1.43	0.73
				892	1.43	0.73
				893	1.43	0.74
				894	1.44	0.74
				895	1.44	0.74
				896	1.43	0.73
				897	1.43	0.73
				898	1.43	0.74
				899	1.44	0.75
				900	1.44	0.75
				901	1.45	0.76
				902	1.45	0.75
				903	1.45	0.76
				904	1.45	0.76
				905	1.46	0.77
				906	1.44	0.76
				907	1.45	0.76
				908	1.44	0.76
				909	1.44	0.76
				910	1.45	0.76
				911	1.45	0.76
				912	1.45	0.76
				913	1.45	0.76
				914	1.45	0.75
				915	1.44	0.74
				916	1.45	0.74
				917	1.44	0.73
				918	1.44	0.74
				919	1.44	0.74
				920	1.45	0.75
				921	1.44	0.74
				922	1.45	0.75
				923	1.45	0.75
				924	1.44	0.75
				925	1.44	0.75
				926	1.44	0.75
				927	1.43	0.74
				928	1.43	0.73
				929	1.43	0.73
				930	1.42	0.72
				931	1.43	0.72
				932	1.43	0.72
				933	1.43	0.72
				934	1.43	0.72
				935	1.42	0.71
				936	1.43	0.72
				937	1.43	0.72
				938	1.43	0.72
				939	1.43	0.73
				940	1.42	0.72
				941	1.42	0.72
				942	1.43	0.72
				943	1.42	0.72
				944	1.42	0.71
				945	1.42	0.71
				946	1.42	0.71
				947	1.43	0.72
				948	1.43	0.72
				949	1.43	0.72
				950	1.42	0.72
				951	1.43	0.73
				952	1.42	0.72
				953	1.41	0.71
				954	1.41	0.71
				955	1.41	0.72
				956	1.41	0.71
				957	1.42	0.72
				958	1.42	0.72
				959	1.42	0.72
				960	1.42	0.72
				961	1.43	0.73
				962	1.43	0.73
				963	1.44	0.73
				964	1.44	0.74
				965	1.43	0.73
				966	1.44	0.74
				967	1.44	0.74
				968	1.44	0.74
				969	1.44	0.74
				970	1.44	0.74
				971	1.45	0.75
				972	1.45	0.74
				973	1.45	0.75
				974	1.45	0.75
				975	1.45	0.75
				976	1.44	0.75
				977	1.44	0.75
				978	1.43	0.74
				979	1.44	0.74
				980	1.44	0.74
				981	1.45	0.74
				982	1.45	0.74
				983	1.45	0.75
				984	1.44	0.74
				985	1.44	0.74
				986	1.44	0.74
				987	1.44	0.74
				988	1.44	0.74
				989	1.44	0.74
				990	1.44	0.75
				991	1.44	0.75
				992	1.44	0.74
				993	1.44	0.73
				994	1.44	0.73
				995	1.44	0.73
				996	1.44	0.73
				997	1.43	0.73
				998	1.43	0.73
				999	1.43	0.73
				1000	1.43	0.73
				1001	1.43	0.72
				1002	1.42	0.72
				1003	1.43	0.72
				1004	1.43	0.72
				1005	1.43	0.73
				1006	1.43	0.73
				1007	1.44	0.74
				1008	1.44	0.73
				1009	1.45	0.73
				1010	1.44	0.73
				1011	1.44	0.73
				1012	1.45	0.74
				1013	1.45	0.74
				1014	1.45	0.73
				1015	1.45	0.74
				1016	1.45	0.74
				1017	1.45	0.74
				1018	1.44	0.74
				1019	1.44	0.74
				1020	1.45	0.74
				1021	1.45	0.75
				1022	1.45	0.75
				1023	1.44	0.74
				1024	1.44	0.74
				1025	1.44	0.74
				1026	1.45	0.74
				1027	1.44	0.73
				1028	1.44	0.74
				1029	1.44	0.74
				1030	1.43	0.73
				1031	1.43	0.73
				1032	1.43	0.73
				1033	1.44	0.73
				1034	1.44	0.73
				1035	1.44	0.74
				1036	1.43	0.73
				1037	1.44	0.74
				1038	1.44	0.73
				1039	1.44	0.74
				1040	1.44	0.74
				1041	1.44	0.73
				1042	1.44	0.74
				1043	1.45	0.75
				1044	1.45	0.75
				1045	1.45	0.74
				1046	1.44	0.73
				1047	1.44	0.74
				1048	1.44	0.74
				1049	1.44	0.74
				1050	1.44	0.75
				1051	1.44	0.74
				1052	1.43	0.74
				1053	1.43	0.74
				1054	1.43	0.74
				1055	1.44	0.75
				1056	1.44	0.74
				1057	1.45	0.75
				1058	1.45	0.74
				1059	1.45	0.74
				1060	1.44	0.74
				1061	1.44	0.73
				1062	1.44	0.74
				1063	1.45	0.74
				1064	1.45	0.75
				1065	1.45	0.75
				1066	1.45	0.75
				1067	1.44	0.75
				1068	1.44	0.75
				1069	1.45	0.76
				1070	1.46	0.76
				1071	1.46	0.76
				1072	1.45	0.74
				1073	1.45	0.74
				1074	1.44	0.73
				1075	1.44	0.73
				1076	1.44	0.72
				1077	1.45	0.73
				1078	1.45	0.74
				1079	1.45	0.74
				1080	1.45	0.74
				1081	1.44	0.73
				1082	1.44	0.73
				1083	1.43	0.73
				1084	1.44	0.73
				1085	1.44	0.73
				1086	1.44	0.73
				1087	1.45	0.74
				1088	1.44	0.74
				1089	1.45	0.73
				1090	1.45	0.74
				1091	1.45	0.74
				1092	1.45	0.74
				1093	1.45	0.74
				1094	1.45	0.74
				1095	1.45	0.74
				1096	1.45	0.75
				1097	1.45	0.74
				1098	1.44	0.73
				1099	1.44	0.73
				1100	1.44	0.74
				1101	1.44	0.73
				1102	1.44	0.73
				1103	1.43	0.73
				1104	1.44	0.73
				1105	1.44	0.73
				1106	1.44	0.73
				1107	1.44	0.73
				1108	1.43	0.72
				1109	1.43	0.73
				1110	1.43	0.73
				1111	1.44	0.74
				1112	1.44	0.74
				1113	1.43	0.73
				1114	1.44	0.73
				1115	1.44	0.73
				1116	1.44	0.73
				1117	1.44	0.74
				1118	1.45	0.74
				1119	1.44	0.73
				1120	1.44	0.73
				1121	1.44	0.73
				1122	1.43	0.73
				1123	1.43	0.73
				1124	1.44	0.72
				1125	1.43	0.72
				1126	1.44	0.73
				1127	1.44	0.73
				1128	1.44	0.73
				1129	1.44	0.73
				1130	1.45	0.73
				1131	1.44	0.73
				1132	1.43	0.72
				1133	1.43	0.71
				1134	1.43	0.72
				1135	1.43	0.72
				1136	1.44	0.72
				1137	1.43	0.72
				1138	1.43	0.71
				1139	1.44	0.72
				1140	1.44	0.72
				1141	1.45	0.73
				1142	1.45	0.74
				1143	1.46	0.74
				1144	1.46	0.74
				1145	1.46	0.74
				1146	1.46	0.75
				1147	1.46	0.75
				1148	1.46	0.75
				1149	1.46	0.75
				1150	1.47	0.76
				1151	1.47	0.76
				1152	1.46	0.75
				1153	1.45	0.75
				1154	1.44	0.74
				1155	1.45	0.74
				1156	1.44	0.74
				1157	1.45	0.74
				1158	1.44	0.73
				1159	1.44	0.73
				1160	1.44	0.73
				1161	1.44	0.73
				1162	1.45	0.74
				1163	1.45	0.73
				1164	1.45	0.74
				1165	1.45	0.74
				1166	1.45	0.74
				1167	1.45	0.74
				1168	1.44	0.73
				1169	1.45	0.74
				1170	1.45	0.74
				1171	1.46	0.75
				1172	1.47	0.75
				1173	1.46	0.75
				1174	1.45	0.74
				1175	1.45	0.74
				1176	1.44	0.73
				1177	1.44	0.73
				1178	1.44	0.73
				1179	1.43	0.72
				1180	1.43	0.73
				1181	1.43	0.72
				1182	1.44	0.72
				1183	1.44	0.72
				1184	1.44	0.72
				1185	1.44	0.72
				1186	1.45	0.73
				1187	1.44	0.73
				1188	1.44	0.73
				1189	1.45	0.73
				1190	1.45	0.73
				1191	1.45	0.73
				1192	1.46	0.74
				1193	1.45	0.74
				1194	1.45	0.73
				1195	1.44	0.73
				1196	1.44	0.73
				1197	1.44	0.73
				1198	1.45	0.73
				1199	1.45	0.73
				1200	1.45	0.73
				1201	1.45	0.74
				1202	1.45	0.73
				1203	1.44	0.72
				1204	1.44	0.72
				1205	1.44	0.71
				1206	1.43	0.71
				1207	1.43	0.72
				1208	1.44	0.73
				1209	1.44	0.73
				1210	1.45	0.73
				1211	1.45	0.73
				1212	1.45	0.73
				1213	1.45	0.74
				1214	1.45	0.74
				1215	1.45	0.74
				1216	1.45	0.74
				1217	1.45	0.74
				1218	1.45	0.74
				1219	1.45	0.74
				1220	1.46	0.74
				1221	1.46	0.74
				1222	1.45	0.74
				1223	1.44	0.73
				1224	1.44	0.74
				1225	1.44	0.74
				1226	1.45	0.74
				1227	1.45	0.74
				1228	1.46	0.75
				1229	1.45	0.74
				1230	1.46	0.75
				1231	1.45	0.74
				1232	1.45	0.73
				1233	1.45	0.73
				1234	1.44	0.73
				1235	1.44	0.74
				1236	1.44	0.73
				1237	1.44	0.73
				1238	1.44	0.73
				1239	1.45	0.74
				1240	1.45	0.74
				1241	1.44	0.74
				1242	1.44	0.74
				1243	1.44	0.73
				1244	1.45	0.73
				1245	1.44	0.73
				1246	1.44	0.73
				1247	1.44	0.73
				1248	1.44	0.72
				1249	1.45	0.73
				1250	1.45	0.73
				1251	1.45	0.73
				1252	1.44	0.73
				1253	1.45	0.73
				1254	1.45	0.73
				1255	1.45	0.74
				1256	1.46	0.74
				1257	1.46	0.74
				1258	1.47	0.75
				1259	1.46	0.74
				1260	1.45	0.73
				1261	1.44	0.73
				1262	1.43	0.73
				1263	1.44	0.73
				1264	1.44	0.73
				1265	1.45	0.73
				1266	1.45	0.73
				1267	1.45	0.74
				1268	1.45	0.73
				1269	1.45	0.73
				1270	1.44	0.73
				1271	1.45	0.73
				1272	1.45	0.73
				1273	1.45	0.72
				1274	1.44	0.73
				1275	1.44	0.73
				1276	1.44	0.73
				1277	1.44	0.73
				1278	1.44	0.73
				1279	1.44	0.73
				1280	1.45	0.74
				1281	1.45	0.74
				1282	1.45	0.74
				1283	1.44	0.74
				1284	1.44	0.74
				1285	1.44	0.74
				1286	1.44	0.73
				1287	1.44	0.73
				1288	1.43	0.72
				1289	1.43	0.72
				1290	1.43	0.71
				1291	1.44	0.72
				1292	1.44	0.72
				1293	1.45	0.73
				1294	1.45	0.73
				1295	1.45	0.73
				1296	1.46	0.74
				1297	1.45	0.73
				1298	1.45	0.73
				1299	1.45	0.74
				1300	1.45	0.74
				1301	1.45	0.74
				1302	1.45	0.74
				1303	1.46	0.74
				1304	1.46	0.74
				1305	1.46	0.75
				1306	1.47	0.75
				1307	1.46	0.74
				1308	1.46	0.74
				1309	1.47	0.75
				1310	1.46	0.75
				1311	1.46	0.75
				1312	1.47	0.75
				1313	1.46	0.75
				1314	1.46	0.74
				1315	1.46	0.74
				1316	1.46	0.74
				1317	1.47	0.74
				1318	1.46	0.74
				1319	1.47	0.74
				1320	1.47	0.74
				1321	1.46	0.74
				1322	1.46	0.74
				1323	1.47	0.74
				1324	1.47	0.74
				1325	1.46	0.73
				1326	1.45	0.73
				1327	1.46	0.74
				1328	1.45	0.73
				1329	1.46	0.74
				1330	1.45	0.74
				1331	1.45	0.74
				1332	1.44	0.73
				1333	1.44	0.73
				1334	1.45	0.74
				1335	1.45	0.74
				1336	1.45	0.73
				1337	1.45	0.73
				1338	1.46	0.74
				1339	1.46	0.74
				1340	1.46	0.74
				1341	1.46	0.74
				1342	1.45	0.73
				1343	1.46	0.73
				1344	1.46	0.74
				1345	1.46	0.74
				1346	1.45	0.73
				1347	1.45	0.74
				1348	1.45	0.73
				1349	1.44	0.73
				1350	1.45	0.73
				1351	1.45	0.73
				1352	1.44	0.72
				1353	1.45	0.73
				1354	1.45	0.72
				1355	1.44	0.72
				1356	1.45	0.72
				1357	1.45	0.72
				1358	1.45	0.72
				1359	1.45	0.73
				1360	1.45	0.73
				1361	1.45	0.73
				1362	1.46	0.74
				1363	1.45	0.74
				1364	1.46	0.74
				1365	1.46	0.74
				1366	1.47	0.74
				1367	1.47	0.75
				1368	1.47	0.74
				1369	1.46	0.74
				1370	1.47	0.74
				1371	1.47	0.75
				1372	1.46	0.75
				1373	1.45	0.74
				1374	1.45	0.73
				1375	1.45	0.73
				1376	1.47	0.74
				1377	1.46	0.73
				1378	1.47	0.73
				1379	1.46	0.73
				1380	1.46	0.73
				1381	1.47	0.74
				1382	1.47	0.74
				1383	1.46	0.73
				1384	1.46	0.73
				1385	1.46	0.73
				1386	1.46	0.74
				1387	1.47	0.73
				1388	1.46	0.73
				1389	1.45	0.73
				1390	1.45	0.74
				1391	1.46	0.74
				1392	1.45	0.73
				1393	1.45	0.74
				1394	1.45	0.73
				1395	1.45	0.73
				1396	1.45	0.74
				1397	1.45	0.74
				1398	1.45	0.73
				1399	1.44	0.73
				1400	1.45	0.73
				1401	1.45	0.73
				1402	1.44	0.73
				1403	1.45	0.73
				1404	1.46	0.74
				1405	1.46	0.75
				1406	1.45	0.74
				1407	1.46	0.74
				1408	1.46	0.74
				1409	1.45	0.74
				1410	1.44	0.73
				1411	1.44	0.72
				1412	1.43	0.72
				1413	1.43	0.72
				1414	1.44	0.72
				1415	1.44	0.72
				1416	1.44	0.72
				1417	1.44	0.72
				1418	1.44	0.72
				1419	1.44	0.72
				1420	1.45	0.73
				1421	1.45	0.73
				1422	1.45	0.73
				1423	1.46	0.73
				1424	1.46	0.74
				1425	1.46	0.75
				1426	1.46	0.75
				1427	1.46	0.75
				1428	1.46	0.75
				1429	1.47	0.75
				1430	1.47	0.74
				1431	1.47	0.75
				1432	1.47	0.75
				1433	1.47	0.75
				1434	1.46	0.73
				1435	1.46	0.73
				1436	1.46	0.74
				1437	1.46	0.74
				1438	1.46	0.74
				1439	1.47	0.75
				1440	1.47	0.75
				1441	1.46	0.74
				1442	1.46	0.74
				1443	1.47	0.75
				1444	1.47	0.75
				1445	1.48	0.75
				1446	1.47	0.74
				1447	1.48	0.75
				1448	1.47	0.75
				1449	1.47	0.74
				1450	1.46	0.73
				1451	1.46	0.74
				1452	1.47	0.74
				1453	1.46	0.73
				1454	1.45	0.73
				1455	1.45	0.72
				1456	1.45	0.72
				1457	1.46	0.73
				1458	1.45	0.73
				1459	1.45	0.73
				1460	1.44	0.72
				1461	1.45	0.73
				1462	1.45	0.73
				1463	1.46	0.74
				1464	1.46	0.74
				1465	1.46	0.73
				1466	1.46	0.74
				1467	1.47	0.74
				1468	1.47	0.75
				1469	1.47	0.75
				1470	1.47	0.75
				1471	1.47	0.75
				1472	1.47	0.75
				1473	1.47	0.75
				1474	1.47	0.75
				1475	1.47	0.75
				1476	1.47	0.75
				1477	1.47	0.75
				1478	1.47	0.75
				1479	1.47	0.75
				1480	1.47	0.75
				1481	1.46	0.74
				1482	1.47	0.75
				1483	1.46	0.74
				1484	1.46	0.73
				1485	1.45	0.73
				1486	1.45	0.72
				1487	1.45	0.73
				1488	1.45	0.72
				1489	1.45	0.72
				1490	1.45	0.72
				1491	1.44	0.72
				1492	1.44	0.72
				1493	1.44	0.71
				1494	1.44	0.71
				1495	1.44	0.71
				1496	1.44	0.71
				1497	1.44	0.71
				1498	1.44	0.7
				1499	1.43	0.7
				1500	1.43	0.71
				1501	1.44	0.71
				1502	1.44	0.71
				1503	1.44	0.72
				1504	1.44	0.72
				1505	1.45	0.73
				1506	1.45	0.72
				1507	1.45	0.72
				1508	1.46	0.73
				1509	1.45	0.73
				1510	1.45	0.73
				1511	1.45	0.73
				1512	1.45	0.73
				1513	1.45	0.73
				1514	1.45	0.73
				1515	1.45	0.73
				1516	1.45	0.73
				1517	1.44	0.72
				1518	1.44	0.72
				1519	1.44	0.72
				1520	1.44	0.73
				1521	1.44	0.73
				1522	1.44	0.73
				1523	1.46	0.74
				1524	1.45	0.73
				1525	1.45	0.74
				1526	1.46	0.74
				1527	1.46	0.74
				1528	1.47	0.74
				1529	1.47	0.74
				1530	1.46	0.73
				1531	1.46	0.72
				1532	1.46	0.73
				1533	1.47	0.74
				1534	1.46	0.73
				1535	1.46	0.72
				1536	1.46	0.73
				1537	1.46	0.73
				1538	1.45	0.73
				1539	1.45	0.73
				1540	1.45	0.72
				1541	1.44	0.72
				1542	1.45	0.72
				1543	1.45	0.72
				1544	1.45	0.72
				1545	1.44	0.71
				1546	1.44	0.71
				1547	1.43	0.7
				1548	1.44	0.7
				1549	1.44	0.71
				1550	1.44	0.72
				1551	1.45	0.72
				1552	1.45	0.73
				1553	1.45	0.73
				1554	1.45	0.73
				1555	1.46	0.73
				1556	1.45	0.72
				1557	1.45	0.73
				1558	1.47	0.74
				1559	1.46	0.74
				1560	1.46	0.74
				1561	1.46	0.73
				1562	1.47	0.74
				1563	1.46	0.73
				1564	1.46	0.73
				1565	1.46	0.73
				1566	1.46	0.73
				1567	1.45	0.72
				1568	1.46	0.73
				1569	1.46	0.73
				1570	1.46	0.74
				1571	1.46	0.74
				1572	1.46	0.73
				1573	1.45	0.72
				1574	1.45	0.72
				1575	1.45	0.72
				1576	1.45	0.72
				1577	1.45	0.71
				1578	1.45	0.72
				1579	1.45	0.71
				1580	1.46	0.72
				1581	1.46	0.72
				1582	1.45	0.72
				1583	1.46	0.72
				1584	1.45	0.72
				1585	1.46	0.72
				1586	1.45	0.72
				1587	1.46	0.72
				1588	1.46	0.73
				1589	1.47	0.73
				1590	1.46	0.73
				1591	1.46	0.73
				1592	1.46	0.73
				1593	1.46	0.72
				1594	1.46	0.73
				1595	1.46	0.73
				1596	1.47	0.74
				1597	1.47	0.74
				1598	1.47	0.74
				1599	1.48	0.74
				1600	1.47	0.74
				1601	1.47	0.74
				1602	1.47	0.74
				1603	1.47	0.74
				1604	1.46	0.74
				1605	1.47	0.74
				1606	1.47	0.75
				1607	1.47	0.75
				1608	1.47	0.75
				1609	1.47	0.75
				1610	1.47	0.75
				1611	1.47	0.75
				1612	1.47	0.74
				1613	1.47	0.74
				1614	1.47	0.74
				1615	1.46	0.73
				1616	1.46	0.74
				1617	1.47	0.74
				1618	1.46	0.74
				1619	1.47	0.74
				1620	1.47	0.74
				1621	1.46	0.73
				1622	1.47	0.74
				1623	1.47	0.74
				1624	1.48	0.75
				1625	1.47	0.75
				1626	1.47	0.74
				1627	1.47	0.74
				1628	1.46	0.73
				1629	1.45	0.73
				1630	1.45	0.73
				1631	1.45	0.73
				1632	1.45	0.73
				1633	1.47	0.74
				1634	1.46	0.74
				1635	1.46	0.73
				1636	1.46	0.73
				1637	1.46	0.73
				1638	1.46	0.73
				1639	1.46	0.74
				1640	1.47	0.74
				1641	1.47	0.73
				1642	1.46	0.73
				1643	1.47	0.74
				1644	1.47	0.74
				1645	1.47	0.73
				1646	1.46	0.73
				1647	1.47	0.74
				1648	1.48	0.74
				1649	1.48	0.75
				1650	1.48	0.74
				1651	1.47	0.74
				1652	1.47	0.74
				1653	1.46	0.74
				1654	1.46	0.73
				1655	1.46	0.73
				1656	1.45	0.72
				1657	1.45	0.72
				1658	1.45	0.71
				1659	1.45	0.72
				1660	1.45	0.72
				1661	1.46	0.72
				1662	1.47	0.73
				1663	1.47	0.73
				1664	1.47	0.73
				1665	1.47	0.74
				1666	1.46	0.73
				1667	1.47	0.74
				1668	1.47	0.74
				1669	1.47	0.73
				1670	1.47	0.74
				1671	1.47	0.74
				1672	1.47	0.74
				1673	1.47	0.75
				1674	1.47	0.74
				1675	1.47	0.74
				1676	1.47	0.73
				1677	1.46	0.72
				1678	1.47	0.73
				1679	1.47	0.73
				1680	1.47	0.73
				1681	1.47	0.73
				1682	1.47	0.73
				1683	1.46	0.73
				1684	1.47	0.73
				1685	1.46	0.72
				1686	1.46	0.73
				1687	1.46	0.73
				1688	1.45	0.72
				1689	1.45	0.72
				1690	1.44	0.72
				1691	1.44	0.71
				1692	1.44	0.72
				1693	1.44	0.71
				1694	1.45	0.72
				1695	1.45	0.72
				1696	1.45	0.72
				1697	1.46	0.73
				1698	1.47	0.74
				1699	1.46	0.74
				1700	1.46	0.74
				1701	1.47	0.74
				1702	1.46	0.74
				1703	1.45	0.73
				1704	1.45	0.72
				1705	1.45	0.72
				1706	1.45	0.72
				1707	1.45	0.73
				1708	1.46	0.73
				1709	1.46	0.73
				1710	1.45	0.73
				1711	1.46	0.73
				1712	1.45	0.72
				1713	1.46	0.73
				1714	1.46	0.73
				1715	1.46	0.73
				1716	1.46	0.73
				1717	1.46	0.73
				1718	1.46	0.73
				1719	1.46	0.73
				1720	1.46	0.72
				1721	1.47	0.73
				1722	1.47	0.73
				1723	1.47	0.73
				1724	1.46	0.72
				1725	1.46	0.71
				1726	1.46	0.71
				1727	1.45	0.71
				1728	1.46	0.71
				1729	1.46	0.72
				1730	1.47	0.72
				1731	1.47	0.73
				1732	1.48	0.73
				1733	1.48	0.74
				1734	1.47	0.72
				1735	1.47	0.72
				1736	1.47	0.72
				1737	1.47	0.72
				1738	1.48	0.73
				1739	1.47	0.72
				1740	1.46	0.71
				1741	1.46	0.71
				1742	1.46	0.71
				1743	1.46	0.71
				1744	1.46	0.71
				1745	1.45	0.71
				1746	1.46	0.71
				1747	1.46	0.71
				1748	1.46	0.71
				1749	1.46	0.71
				1750	1.46	0.71
				1751	1.45	0.71
				1752	1.46	0.72
				1753	1.46	0.72
				1754	1.46	0.71
				1755	1.46	0.72
				1756	1.46	0.71
				1757	1.46	0.71
				1758	1.46	0.71
				1759	1.45	0.7
				1760	1.45	0.7
				1761	1.45	0.7
				1762	1.46	0.71
				1763	1.46	0.71
				1764	1.47	0.71
				1765	1.47	0.72
				1766	1.47	0.72
				1767	1.47	0.72
				1768	1.47	0.73
				1769	1.47	0.72
				1770	1.47	0.72
				1771	1.48	0.73
				1772	1.48	0.73
				1773	1.48	0.73
				1774	1.48	0.73
				1775	1.47	0.72
				1776	1.47	0.72
				1777	1.47	0.72
				1778	1.47	0.71
				1779	1.47	0.72
				1780	1.47	0.72
				1781	1.46	0.71
				1782	1.46	0.71
				1783	1.47	0.71
				1784	1.46	0.71
				1785	1.46	0.72
				1786	1.47	0.72
				1787	1.47	0.72
				1788	1.47	0.72
				1789	1.47	0.73
				1790	1.48	0.73
				1791	1.47	0.73
				1792	1.47	0.73
				1793	1.48	0.73
				1794	1.48	0.73
				1795	1.48	0.73
				1796	1.47	0.72
				1797	1.47	0.72
				1798	1.47	0.73
				1799	1.47	0.73
				1800	1.47	0.73
				1801	1.47	0.73
				1802	1.47	0.73
				1803	1.48	0.73
				1804	1.47	0.74
				1805	1.48	0.73
				1806	1.48	0.74
				1807	1.49	0.75
				1808	1.48	0.74
				1809	1.48	0.74
				1810	1.48	0.74
				1811	1.48	0.74
				1812	1.49	0.74
				1813	1.48	0.74
				1814	1.48	0.73
				1815	1.48	0.73
				1816	1.48	0.73
				1817	1.47	0.73
				1818	1.47	0.73
				1819	1.47	0.73
				1820	1.47	0.73
				1821	1.47	0.73
				1822	1.48	0.74
				1823	1.48	0.74
				1824	1.48	0.74
				1825	1.47	0.73
				1826	1.47	0.72
				1827	1.47	0.73
				1828	1.46	0.72
				1829	1.46	0.72
				1830	1.47	0.73
				1831	1.47	0.73
				1832	1.47	0.73
				1833	1.47	0.73
				1834	1.48	0.73
				1835	1.48	0.74
				1836	1.48	0.74
				1837	1.48	0.74
				1838	1.48	0.73
				1839	1.49	0.74
				1840	1.48	0.74
				1841	1.49	0.74
				1842	1.48	0.74
				1843	1.48	0.74
				1844	1.48	0.74
				1845	1.49	0.74
				1846	1.48	0.74
				1847	1.48	0.74
				1848	1.49	0.74
				1849	1.49	0.74
				1850	1.48	0.74
				1851	1.47	0.74
				1852	1.48	0.74
				1853	1.48	0.74
				1854	1.47	0.74
				1855	1.48	0.74
				1856	1.47	0.74
				1857	1.47	0.73
				1858	1.47	0.73
				1859	1.48	0.74
				1860	1.47	0.73
				1861	1.47	0.74
				1862	1.47	0.73
				1863	1.47	0.73
				1864	1.47	0.73
				1865	1.47	0.73
				1866	1.47	0.73
				1867	1.47	0.73
				1868	1.48	0.74
				1869	1.48	0.74
				1870	1.48	0.74
				1871	1.48	0.74
				1872	1.47	0.74
				1873	1.47	0.74
				1874	1.47	0.73
				1875	1.47	0.73
				1876	1.46	0.72
				1877	1.47	0.73
				1878	1.46	0.72
				1879	1.47	0.73
				1880	1.47	0.73
				1881	1.47	0.73
				1882	1.47	0.74
				1883	1.46	0.73
				1884	1.46	0.73
				1885	1.46	0.73
				1886	1.46	0.73
				1887	1.46	0.73
				1888	1.47	0.73
				1889	1.47	0.73
				1890	1.47	0.73
				1891	1.47	0.73
				1892	1.48	0.73
				1893	1.48	0.73
				1894	1.48	0.73
				1895	1.47	0.73
				1896	1.46	0.72
				1897	1.46	0.71
				1898	1.46	0.72
				1899	1.46	0.72
				1900	1.46	0.72
				1901	1.47	0.73
				1902	1.47	0.72
				1903	1.47	0.72
				1904	1.47	0.72
				1905	1.47	0.72
				1906	1.48	0.72
				1907	1.48	0.72
				1908	1.48	0.73
				1909	1.48	0.73
				1910	1.48	0.73
				1911	1.49	0.73
				1912	1.49	0.74
				1913	1.48	0.73
				1914	1.49	0.73
				1915	1.49	0.73
				1916	1.48	0.73
				1917	1.48	0.73
				1918	1.49	0.74
				1919	1.5	0.74
				1920	1.49	0.74
				1921	1.49	0.74
				1922	1.49	0.74
				1923	1.49	0.74
				1924	1.49	0.74
				1925	1.49	0.73
				1926	1.49	0.74
				1927	1.5	0.75
				1928	1.49	0.74
				1929	1.49	0.74
				1930	1.49	0.75
				1931	1.5	0.75
				1932	1.49	0.74
				1933	1.49	0.73
				1934	1.49	0.74
				1935	1.49	0.74
				1936	1.49	0.74
				1937	1.48	0.74
				1938	1.49	0.74
				1939	1.49	0.74
				1940	1.48	0.74
				1941	1.48	0.74
				1942	1.48	0.74
				1943	1.48	0.74
				1944	1.48	0.73
				1945	1.48	0.73
				1946	1.47	0.73
				1947	1.47	0.73
				1948	1.47	0.73
				1949	1.48	0.74
				1950	1.47	0.73
				1951	1.48	0.73
				1952	1.48	0.73
				1953	1.48	0.73
				1954	1.47	0.73
				1955	1.47	0.73
				1956	1.47	0.73
				1957	1.47	0.73
				1958	1.47	0.73
				1959	1.47	0.72
				1960	1.48	0.73
				1961	1.48	0.73
				1962	1.48	0.73
				1963	1.48	0.73
				1964	1.47	0.72
				1965	1.48	0.73
				1966	1.47	0.72
				1967	1.48	0.73
				1968	1.48	0.72
				1969	1.47	0.72
				1970	1.47	0.73
				1971	1.47	0.72
				1972	1.49	0.73
				1973	1.48	0.73
				1974	1.48	0.73
				1975	1.48	0.73
				1976	1.48	0.73
				1977	1.48	0.72
				1978	1.48	0.72
				1979	1.48	0.72
				1980	1.48	0.72
				1981	1.48	0.72
				1982	1.49	0.72
				1983	1.48	0.73
				1984	1.48	0.73
				1985	1.49	0.74
				1986	1.49	0.74
				1987	1.48	0.74
				1988	1.48	0.73
				1989	1.48	0.73
				1990	1.48	0.73
				1991	1.48	0.73
				1992	1.48	0.73
				1993	1.48	0.73
				1994	1.48	0.73
				1995	1.48	0.72
				1996	1.48	0.72
				1997	1.48	0.73
				1998	1.48	0.73
				1999	1.48	0.73
[truncated: 8,001 more rows]

## Sheet: figS2
Vis. resp.	W final (old)	W final (young)		Time	Activity (old)	Activity (young)
0	0.87	0.07		1	1	1
0.01	1.04	0		2	0.97	0.97
0.02	1	0.18		3	0.95	0.96
0.03	0.95	0.14		4	0.93	0.93
0.04	0.89	0.26		5	0.91	0.92
0.05	0.98	0.18		6	0.89	0.91
0.06	0.85	0.12		7	0.88	0.89
0.07	0.96	0.47		8	0.86	0.88
0.08	0.82	0.29		9	0.86	0.87
0.09	0.81	0.17		10	0.84	0.86
0.1	1.05	0.28		11	0.83	0.84
0.11	0.93	0.56		12	0.82	0.84
0.12	0.95	0.29		13	0.81	0.82
0.13	0.77	0.41		14	0.8	0.82
0.14	1.05	0.38		15	0.8	0.82
0.15	0.83	0.49		16	0.8	0.82
0.16	0.89	0.54		17	0.79	0.8
0.17	0.92	0.53		18	0.79	0.8
0.18	1.02	0.4		19	0.79	0.79
0.19	1.05	0.46		20	0.78	0.79
0.2	1.06	0.5		21	0.78	0.79
0.21	0.86	0.56		22	0.78	0.79
0.22	0.96	0.55		23	0.77	0.79
0.23	1	0.57		24	0.77	0.77
0.24	0.95	0.42		25	0.76	0.77
0.25	0.89	0.44		26	0.75	0.76
0.26	0.96	0.5		27	0.75	0.76
0.27	1.03	0.71		28	0.75	0.76
0.28	0.96	0.66		29	0.74	0.76
0.29	0.87	0.58		30	0.74	0.76
0.3	0.96	0.67		31	0.75	0.77
0.31	0.89	0.89		32	0.76	0.78
0.32	1.01	0.69		33	0.75	0.77
0.33	1.02	0.6		34	0.74	0.76
0.34	0.91	0.74		35	0.74	0.76
0.35	1.01	0.75		36	0.75	0.77
0.36	0.99	0.72		37	0.75	0.77
0.37	0.91	0.72		38	0.75	0.77
0.38	1.01	0.87		39	0.75	0.76
0.39	1.05	0.88		40	0.75	0.77
0.4	0.85	0.7		41	0.75	0.77
0.41	1.1	0.89		42	0.74	0.77
0.42	0.89	1.1		43	0.75	0.77
0.43	0.96	0.79		44	0.75	0.77
0.44	1.04	0.92		45	0.75	0.77
0.45	1.08	0.97		46	0.75	0.77
0.46	0.92	0.91		47	0.75	0.76
0.47	0.87	0.89		48	0.75	0.76
0.48	1.03	0.87		49	0.75	0.77
0.49	0.95	0.89		50	0.76	0.77
0.51	1.08	1		51	0.76	0.77
0.52	1.02	1.01		52	0.76	0.77
0.53	0.97	1.01		53	0.75	0.76
0.54	0.81	0.99		54	0.76	0.77
0.55	0.92	1.02		55	0.76	0.77
0.56	1.11	0.84		56	0.76	0.77
0.57	1.12	0.96		57	0.75	0.76
0.58	1.06	1.15		58	0.75	0.76
0.59	1.09	0.91		59	0.74	0.75
0.6	0.82	1.11		60	0.75	0.76
0.61	1.12	1.11		61	0.75	0.75
0.62	1.08	1.01		62	0.75	0.76
0.63	0.98	0.74		63	0.75	0.76
0.64	0.99	0.91		64	0.75	0.76
0.65	0.91	1.16		65	0.74	0.75
0.66	0.99	1		66	0.74	0.75
0.67	1.2	1.13		67	0.74	0.75
0.68	1.03	0.99		68	0.74	0.75
0.69	1.16	1.1		69	0.74	0.75
0.7	1.18	1.2		70	0.74	0.75
0.71	1.14	0.97		71	0.74	0.75
0.72	1.06	1.15		72	0.74	0.75
0.73	1.03	0.89		73	0.74	0.75
0.74	1.06	1.05		74	0.74	0.76
0.75	1.07	1.09		75	0.75	0.76
0.76	0.9	0.84		76	0.75	0.76
0.77	1.22	1.05		77	0.76	0.77
0.78	1.02	0.97		78	0.77	0.78
0.79	1.2	1.09		79	0.76	0.77
0.8	1.03	1.13		80	0.75	0.76
0.81	0.95	1.18		81	0.76	0.76
0.82	1.17	1.03		82	0.75	0.76
0.83	1.13	1.1		83	0.75	0.76
0.84	1.18	1.1		84	0.74	0.75
0.85	1.27	1.11		85	0.74	0.75
0.86	1.26	1.1		86	0.74	0.75
0.87	1.18	1.08		87	0.74	0.74
0.88	1.25	0.94		88	0.74	0.75
0.89	1.17	1.09		89	0.73	0.75
0.9	1.17	1.14		90	0.73	0.74
0.91	1.14	1.32		91	0.73	0.74
0.92	1.11	1.18		92	0.73	0.75
0.93	1.08	1.2		93	0.72	0.74
0.94	1.2	1.08		94	0.73	0.74
0.95	1.14	1.12		95	0.74	0.74
0.96	1.08	1.12		96	0.74	0.75
0.97	1.23	1.2		97	0.74	0.75
0.98	1.03	1.17		98	0.74	0.75
0.99	1.27	1.3		99	0.75	0.76
1	1.31	1.35		100	0.74	0.75
				101	0.74	0.75
				102	0.74	0.75
				103	0.74	0.75
				104	0.74	0.75
				105	0.74	0.74
				106	0.74	0.74
				107	0.74	0.74
				108	0.73	0.74
				109	0.73	0.74
				110	0.74	0.74
				111	0.73	0.74
				112	0.73	0.74
				113	0.73	0.75
				114	0.73	0.75
				115	0.73	0.74
				116	0.73	0.74
				117	0.73	0.74
				118	0.73	0.74
				119	0.73	0.74
				120	0.72	0.74
				121	0.72	0.74
				122	0.72	0.74
				123	0.72	0.75
				124	0.72	0.75
				125	0.73	0.75
				126	0.73	0.75
				127	0.73	0.75
				128	0.72	0.74
				129	0.73	0.75
				130	0.73	0.75
				131	0.73	0.75
				132	0.73	0.75
				133	0.75	0.76
				134	0.74	0.75
				135	0.75	0.76
				136	0.75	0.76
				137	0.75	0.76
				138	0.75	0.76
				139	0.75	0.76
				140	0.75	0.75
				141	0.75	0.76
				142	0.75	0.75
				143	0.75	0.76
				144	0.76	0.77
				145	0.76	0.76
				146	0.75	0.76
				147	0.75	0.76
				148	0.75	0.75
				149	0.75	0.75
				150	0.75	0.76
				151	0.74	0.75
				152	0.75	0.75
				153	0.74	0.75
				154	0.75	0.75
				155	0.74	0.75
				156	0.75	0.76
				157	0.74	0.75
				158	0.74	0.75
				159	0.73	0.74
				160	0.74	0.74
				161	0.73	0.74
				162	0.72	0.73
				163	0.73	0.74
				164	0.73	0.74
				165	0.73	0.74
				166	0.73	0.74
				167	0.74	0.74
				168	0.74	0.74
				169	0.73	0.74
				170	0.72	0.73
				171	0.72	0.73
				172	0.73	0.74
				173	0.73	0.74
				174	0.73	0.75
				175	0.74	0.75
				176	0.73	0.75
				177	0.73	0.75
				178	0.74	0.75
				179	0.74	0.75
				180	0.73	0.75
				181	0.73	0.75
				182	0.74	0.75
				183	0.74	0.76
				184	0.74	0.76
				185	0.74	0.76
				186	0.73	0.75
				187	0.74	0.75
				188	0.73	0.75
				189	0.74	0.75
				190	0.73	0.75
				191	0.74	0.75
				192	0.74	0.76
				193	0.75	0.76
				194	0.74	0.76
				195	0.74	0.76
				196	0.74	0.76
				197	0.75	0.77
				198	0.75	0.77
				199	0.75	0.77
				200	0.74	0.77
				201	0.74	0.76
				202	0.73	0.75
				203	0.74	0.76
				204	0.74	0.76
				205	0.74	0.76
				206	0.73	0.75
				207	0.72	0.74
				208	0.73	0.75
				209	0.73	0.75
				210	0.72	0.74
				211	0.72	0.74
				212	0.72	0.74
				213	0.72	0.75
				214	0.73	0.75
				215	0.74	0.75
				216	0.75	0.76
				217	0.74	0.75
				218	0.74	0.75
				219	0.74	0.75
				220	0.74	0.76
				221	0.73	0.75
				222	0.74	0.75
				223	0.74	0.76
				224	0.75	0.76
				225	0.74	0.76
				226	0.73	0.75
				227	0.73	0.75
				228	0.72	0.74
				229	0.72	0.73
				230	0.72	0.73
				231	0.72	0.73
				232	0.72	0.73
				233	0.72	0.74
				234	0.73	0.74
				235	0.73	0.75
				236	0.73	0.75
				237	0.74	0.75
				238	0.74	0.76
				239	0.74	0.75
				240	0.74	0.75
				241	0.75	0.76
				242	0.74	0.75
				243	0.75	0.75
				244	0.74	0.75
				245	0.74	0.74
				246	0.74	0.75
				247	0.74	0.75
				248	0.74	0.75
				249	0.73	0.75
				250	0.74	0.75
				251	0.75	0.76
				252	0.75	0.76
				253	0.75	0.76
				254	0.75	0.77
				255	0.75	0.76
				256	0.75	0.76
				257	0.74	0.75
				258	0.75	0.76
				259	0.75	0.76
				260	0.75	0.77
				261	0.75	0.77
				262	0.74	0.76
				263	0.74	0.76
				264	0.74	0.76
				265	0.73	0.75
				266	0.73	0.75
				267	0.73	0.75
				268	0.73	0.75
				269	0.73	0.75
				270	0.72	0.75
				271	0.73	0.75
				272	0.72	0.75
				273	0.73	0.75
				274	0.74	0.76
				275	0.74	0.77
				276	0.75	0.77
				277	0.75	0.77
				278	0.75	0.77
				279	0.75	0.77
				280	0.75	0.77
				281	0.75	0.77
				282	0.75	0.77
				283	0.74	0.76
				284	0.73	0.76
				285	0.74	0.76
				286	0.74	0.76
				287	0.74	0.76
				288	0.73	0.75
				289	0.73	0.74
				290	0.73	0.74
				291	0.73	0.74
				292	0.73	0.73
				293	0.74	0.74
				294	0.73	0.74
				295	0.73	0.74
				296	0.73	0.74
				297	0.72	0.74
				298	0.72	0.73
				299	0.72	0.73
				300	0.72	0.73
				301	0.73	0.75
				302	0.73	0.75
				303	0.73	0.74
				304	0.73	0.74
				305	0.73	0.75
				306	0.73	0.74
				307	0.73	0.75
				308	0.73	0.74
				309	0.73	0.74
				310	0.73	0.74
				311	0.73	0.73
				312	0.73	0.73
				313	0.73	0.73
				314	0.73	0.74
				315	0.74	0.75
				316	0.74	0.75
				317	0.74	0.75
				318	0.74	0.75
				319	0.74	0.75
				320	0.73	0.74
				321	0.74	0.75
				322	0.74	0.75
				323	0.74	0.76
				324	0.74	0.75
				325	0.74	0.75
				326	0.74	0.74
				327	0.74	0.74
				328	0.74	0.73
				329	0.74	0.74
				330	0.74	0.74
				331	0.74	0.74
				332	0.75	0.75
				333	0.74	0.75
				334	0.73	0.74
				335	0.73	0.74
				336	0.74	0.74
				337	0.74	0.75
				338	0.74	0.75
				339	0.74	0.74
				340	0.73	0.74
				341	0.74	0.74
				342	0.74	0.74
				343	0.74	0.74
				344	0.73	0.74
				345	0.75	0.75
				346	0.76	0.76
				347	0.77	0.76
				348	0.76	0.76
				349	0.76	0.76
				350	0.75	0.75
				351	0.75	0.74
				352	0.74	0.74
				353	0.74	0.74
				354	0.74	0.74
				355	0.74	0.73
				356	0.74	0.74
				357	0.74	0.74
				358	0.74	0.74
				359	0.73	0.74
				360	0.73	0.74
				361	0.73	0.74
				362	0.72	0.74
				363	0.73	0.74
				364	0.73	0.74
				365	0.72	0.73
				366	0.71	0.72
				367	0.71	0.72
				368	0.71	0.73
				369	0.71	0.73
				370	0.72	0.74
				371	0.73	0.74
				372	0.73	0.74
				373	0.73	0.74
				374	0.74	0.75
				375	0.74	0.76
				376	0.74	0.75
				377	0.74	0.75
				378	0.75	0.76
				379	0.75	0.76
				380	0.75	0.76
				381	0.75	0.76
				382	0.75	0.75
				383	0.74	0.76
				384	0.74	0.76
				385	0.74	0.75
				386	0.74	0.75
				387	0.73	0.75
				388	0.74	0.75
				389	0.73	0.74
				390	0.74	0.74
				391	0.74	0.75
				392	0.74	0.75
				393	0.74	0.75
				394	0.74	0.74
				395	0.74	0.74
				396	0.74	0.74
				397	0.74	0.74
				398	0.73	0.73
				399	0.72	0.73
				400	0.73	0.73
				401	0.73	0.74
				402	0.74	0.74
				403	0.74	0.74
				404	0.74	0.75
				405	0.73	0.73
				406	0.73	0.74
				407	0.73	0.73
				408	0.73	0.74
				409	0.73	0.74
				410	0.74	0.74
				411	0.74	0.75
				412	0.75	0.76
				413	0.75	0.76
				414	0.75	0.75
				415	0.74	0.75
				416	0.74	0.74
				417	0.75	0.75
				418	0.75	0.75
				419	0.76	0.76
				420	0.76	0.77
				421	0.76	0.77
				422	0.77	0.77
				423	0.77	0.78
				424	0.76	0.77
				425	0.76	0.77
				426	0.77	0.77
				427	0.77	0.78
				428	0.77	0.78
				429	0.77	0.78
				430	0.76	0.77
				431	0.75	0.77
				432	0.75	0.77
				433	0.76	0.77
				434	0.75	0.75
				435	0.74	0.74
				436	0.74	0.74
				437	0.74	0.75
				438	0.74	0.75
				439	0.74	0.75
				440	0.74	0.75
				441	0.74	0.75
				442	0.74	0.75
				443	0.75	0.76
				444	0.74	0.74
				445	0.75	0.75
				446	0.75	0.76
				447	0.74	0.75
				448	0.74	0.74
				449	0.74	0.75
				450	0.74	0.75
				451	0.74	0.75
				452	0.74	0.76
				453	0.74	0.76
				454	0.74	0.76
				455	0.74	0.76
				456	0.74	0.76
				457	0.74	0.76
				458	0.73	0.75
				459	0.74	0.75
				460	0.75	0.76
				461	0.73	0.75
				462	0.74	0.75
				463	0.74	0.75
				464	0.74	0.74
				465	0.73	0.74
				466	0.74	0.75
				467	0.74	0.75
				468	0.73	0.74
				469	0.74	0.75
				470	0.73	0.74
				471	0.74	0.75
				472	0.73	0.74
				473	0.73	0.75
				474	0.74	0.75
				475	0.74	0.75
				476	0.74	0.75
				477	0.74	0.75
				478	0.74	0.75
				479	0.75	0.76
				480	0.75	0.75
				481	0.75	0.75
				482	0.73	0.75
				483	0.72	0.74
				484	0.73	0.74
				485	0.73	0.74
				486	0.73	0.74
				487	0.73	0.74
				488	0.72	0.74
				489	0.73	0.75
				490	0.73	0.75
				491	0.73	0.75
				492	0.73	0.75
				493	0.73	0.75
				494	0.72	0.74
				495	0.72	0.74
				496	0.73	0.75
				497	0.73	0.75
				498	0.73	0.74
				499	0.74	0.75
				500	0.74	0.75
				501	0.74	0.74
				502	0.73	0.74
				503	0.73	0.74
				504	0.74	0.75
				505	0.73	0.74
				506	0.73	0.74
				507	0.74	0.74
				508	0.74	0.75
				509	0.75	0.75
				510	0.74	0.74
				511	0.74	0.74
				512	0.74	0.74
				513	0.74	0.74
				514	0.73	0.74
				515	0.73	0.74
				516	0.74	0.74
				517	0.73	0.74
				518	0.73	0.73
				519	0.73	0.74
				520	0.73	0.74
				521	0.73	0.74
				522	0.73	0.75
				523	0.74	0.76
				524	0.75	0.76
				525	0.74	0.75
				526	0.74	0.74
				527	0.73	0.74
				528	0.73	0.74
				529	0.73	0.73
				530	0.73	0.74
				531	0.73	0.74
				532	0.73	0.74
				533	0.73	0.74
				534	0.73	0.74
				535	0.73	0.74
				536	0.74	0.74
				537	0.73	0.74
				538	0.72	0.74
				539	0.73	0.74
				540	0.73	0.75
				541	0.73	0.74
				542	0.73	0.74
				543	0.72	0.73
				544	0.73	0.73
				545	0.73	0.73
				546	0.73	0.74
				547	0.74	0.74
				548	0.74	0.75
				549	0.74	0.75
				550	0.74	0.74
				551	0.74	0.75
				552	0.74	0.75
				553	0.74	0.75
				554	0.75	0.75
				555	0.75	0.76
				556	0.74	0.75
				557	0.74	0.75
				558	0.75	0.75
				559	0.75	0.75
				560	0.75	0.75
				561	0.74	0.75
				562	0.74	0.75
				563	0.74	0.74
				564	0.74	0.74
				565	0.75	0.74
				566	0.74	0.75
				567	0.75	0.75
				568	0.75	0.75
				569	0.75	0.76
				570	0.76	0.76
				571	0.76	0.77
				572	0.75	0.76
				573	0.75	0.76
				574	0.74	0.76
				575	0.74	0.76
				576	0.75	0.76
				577	0.75	0.76
				578	0.75	0.76
				579	0.74	0.75
				580	0.75	0.76
				581	0.75	0.76
				582	0.75	0.76
				583	0.75	0.75
				584	0.74	0.74
				585	0.74	0.75
				586	0.75	0.75
				587	0.75	0.76
				588	0.75	0.76
				589	0.75	0.76
				590	0.74	0.76
				591	0.74	0.75
				592	0.73	0.75
				593	0.74	0.75
				594	0.75	0.76
				595	0.74	0.76
				596	0.74	0.76
				597	0.74	0.76
				598	0.74	0.75
				599	0.73	0.75
				600	0.73	0.75
				601	0.74	0.76
				602	0.74	0.75
				603	0.74	0.76
				604	0.75	0.76
				605	0.73	0.75
				606	0.73	0.75
				607	0.73	0.75
				608	0.73	0.75
				609	0.73	0.75
				610	0.73	0.75
				611	0.73	0.75
				612	0.73	0.75
				613	0.73	0.75
				614	0.72	0.74
				615	0.73	0.75
				616	0.74	0.76
				617	0.74	0.76
				618	0.73	0.75
				619	0.74	0.75
				620	0.74	0.75
				621	0.73	0.75
				622	0.73	0.75
				623	0.73	0.75
				624	0.73	0.74
				625	0.73	0.75
				626	0.73	0.76
				627	0.73	0.76
				628	0.73	0.76
				629	0.73	0.75
				630	0.72	0.75
				631	0.72	0.75
				632	0.73	0.76
				633	0.73	0.76
				634	0.73	0.75
				635	0.73	0.75
				636	0.74	0.75
				637	0.74	0.76
				638	0.75	0.77
				639	0.74	0.76
				640	0.75	0.77
				641	0.74	0.76
				642	0.75	0.76
				643	0.74	0.76
				644	0.74	0.76
				645	0.74	0.75
				646	0.74	0.75
				647	0.73	0.74
				648	0.73	0.74
				649	0.74	0.75
				650	0.74	0.75
				651	0.75	0.75
				652	0.76	0.76
				653	0.75	0.75
				654	0.76	0.76
				655	0.75	0.75
				656	0.74	0.74
				657	0.74	0.74
				658	0.75	0.75
				659	0.75	0.75
				660	0.75	0.75
				661	0.75	0.75
				662	0.75	0.76
				663	0.76	0.76
				664	0.75	0.75
				665	0.75	0.75
				666	0.75	0.75
				667	0.75	0.75
				668	0.75	0.75
				669	0.75	0.75
				670	0.75	0.75
				671	0.75	0.75
				672	0.75	0.76
				673	0.75	0.76
				674	0.76	0.76
				675	0.75	0.75
				676	0.75	0.75
				677	0.75	0.75
				678	0.75	0.75
				679	0.75	0.75
				680	0.74	0.74
				681	0.74	0.74
				682	0.74	0.73
				683	0.74	0.73
				684	0.75	0.74
				685	0.75	0.74
				686	0.75	0.74
				687	0.74	0.74
				688	0.74	0.74
				689	0.74	0.75
				690	0.75	0.76
				691	0.76	0.77
				692	0.77	0.77
				693	0.77	0.77
				694	0.76	0.77
				695	0.75	0.76
				696	0.76	0.77
				697	0.75	0.76
				698	0.75	0.76
				699	0.75	0.76
				700	0.74	0.75
				701	0.73	0.75
				702	0.73	0.74
				703	0.73	0.75
				704	0.73	0.75
				705	0.74	0.75
				706	0.73	0.74
				707	0.73	0.73
				708	0.73	0.73
				709	0.74	0.74
				710	0.73	0.74
				711	0.73	0.73
				712	0.73	0.73
				713	0.72	0.74
				714	0.72	0.73
				715	0.72	0.73
				716	0.72	0.73
				717	0.72	0.73
				718	0.73	0.74
				719	0.72	0.74
				720	0.73	0.74
				721	0.74	0.74
				722	0.73	0.74
				723	0.74	0.74
				724	0.73	0.74
				725	0.72	0.73
				726	0.73	0.74
				727	0.72	0.73
				728	0.71	0.73
				729	0.71	0.73
				730	0.72	0.73
				731	0.71	0.73
				732	0.72	0.73
				733	0.72	0.74
				734	0.72	0.73
				735	0.71	0.73
				736	0.72	0.73
				737	0.72	0.73
				738	0.72	0.73
				739	0.72	0.73
				740	0.72	0.72
				741	0.73	0.73
				742	0.73	0.73
				743	0.73	0.74
				744	0.73	0.74
				745	0.74	0.75
				746	0.74	0.75
				747	0.73	0.74
				748	0.73	0.74
				749	0.73	0.73
				750	0.72	0.73
				751	0.72	0.73
				752	0.72	0.74
				753	0.72	0.74
				754	0.73	0.74
				755	0.73	0.74
				756	0.73	0.74
				757	0.74	0.74
				758	0.73	0.74
				759	0.73	0.74
				760	0.74	0.74
				761	0.74	0.75
				762	0.74	0.75
				763	0.74	0.75
				764	0.75	0.76
				765	0.74	0.75
				766	0.74	0.75
				767	0.74	0.75
				768	0.75	0.76
				769	0.75	0.76
				770	0.75	0.77
				771	0.75	0.76
				772	0.76	0.76
				773	0.75	0.76
				774	0.76	0.77
				775	0.75	0.77
				776	0.75	0.77
				777	0.75	0.77
				778	0.75	0.77
				779	0.76	0.77
				780	0.75	0.77
				781	0.76	0.77
				782	0.76	0.77
				783	0.76	0.77
				784	0.76	0.77
				785	0.76	0.77
				786	0.75	0.76
				787	0.75	0.76
				788	0.74	0.75
				789	0.74	0.74
				790	0.74	0.75
				791	0.74	0.76
				792	0.74	0.76
				793	0.74	0.75
				794	0.73	0.75
				795	0.74	0.75
				796	0.74	0.75
				797	0.74	0.75
				798	0.74	0.75
				799	0.74	0.75
				800	0.75	0.75
				801	0.75	0.75
				802	0.75	0.75
				803	0.75	0.75
				804	0.75	0.75
				805	0.74	0.74
				806	0.74	0.75
				807	0.74	0.74
				808	0.74	0.74
				809	0.75	0.75
				810	0.74	0.74
				811	0.74	0.74
				812	0.73	0.73
				813	0.74	0.74
				814	0.74	0.74
				815	0.75	0.75
				816	0.75	0.75
				817	0.75	0.76
				818	0.75	0.76
				819	0.75	0.75
				820	0.75	0.76
				821	0.75	0.76
				822	0.75	0.76
				823	0.75	0.77
				824	0.75	0.77
				825	0.75	0.77
				826	0.76	0.77
				827	0.75	0.77
				828	0.75	0.76
				829	0.75	0.76
				830	0.74	0.75
				831	0.74	0.74
				832	0.74	0.74
				833	0.73	0.74
				834	0.73	0.74
				835	0.73	0.74
				836	0.73	0.74
				837	0.72	0.74
				838	0.72	0.74
				839	0.73	0.74
				840	0.73	0.75
				841	0.73	0.75
				842	0.74	0.75
				843	0.73	0.74
				844	0.73	0.73
				845	0.73	0.74
				846	0.73	0.74
				847	0.73	0.74
				848	0.72	0.73
				849	0.71	0.73
				850	0.72	0.73
				851	0.73	0.73
				852	0.73	0.74
				853	0.72	0.73
				854	0.73	0.74
				855	0.73	0.74
				856	0.73	0.74
				857	0.74	0.75
				858	0.74	0.75
				859	0.74	0.76
				860	0.75	0.76
				861	0.75	0.76
				862	0.75	0.76
				863	0.74	0.75
				864	0.74	0.76
				865	0.74	0.76
				866	0.75	0.76
				867	0.75	0.76
				868	0.75	0.77
				869	0.75	0.76
				870	0.75	0.76
				871	0.75	0.76
				872	0.75	0.76
				873	0.76	0.77
				874	0.76	0.77
				875	0.76	0.76
				876	0.75	0.76
				877	0.75	0.76
				878	0.75	0.75
				879	0.75	0.76
				880	0.76	0.76
				881	0.75	0.76
				882	0.76	0.77
				883	0.76	0.76
				884	0.76	0.76
				885	0.75	0.75
				886	0.75	0.76
				887	0.76	0.76
				888	0.75	0.75
				889	0.75	0.76
				890	0.76	0.76
				891	0.76	0.76
				892	0.76	0.76
				893	0.76	0.76
				894	0.77	0.76
				895	0.76	0.76
				896	0.76	0.76
				897	0.75	0.75
				898	0.75	0.75
				899	0.75	0.75
				900	0.76	0.75
				901	0.76	0.75
				902	0.76	0.75
				903	0.75	0.74
				904	0.76	0.75
				905	0.76	0.75
				906	0.76	0.76
				907	0.75	0.75
				908	0.75	0.75
				909	0.74	0.75
				910	0.74	0.75
				911	0.75	0.75
				912	0.74	0.75
				913	0.74	0.75
				914	0.74	0.74
				915	0.74	0.74
				916	0.75	0.75
				917	0.74	0.74
				918	0.74	0.74
				919	0.75	0.75
				920	0.74	0.75
				921	0.75	0.75
				922	0.75	0.75
				923	0.75	0.76
				924	0.75	0.75
				925	0.75	0.75
				926	0.75	0.75
				927	0.75	0.74
				928	0.75	0.75
				929	0.75	0.74
				930	0.75	0.74
				931	0.75	0.75
				932	0.75	0.75
				933	0.76	0.75
				934	0.76	0.75
				935	0.76	0.75
				936	0.76	0.76
				937	0.76	0.75
				938	0.75	0.75
				939	0.75	0.74
				940	0.75	0.74
				941	0.74	0.74
				942	0.74	0.74
				943	0.75	0.74
				944	0.75	0.74
				945	0.76	0.75
				946	0.75	0.75
				947	0.74	0.74
				948	0.73	0.73
				949	0.73	0.73
				950	0.74	0.74
				951	0.74	0.74
				952	0.74	0.74
				953	0.74	0.74
				954	0.73	0.74
				955	0.72	0.72
				956	0.72	0.72
				957	0.73	0.73
				958	0.74	0.74
				959	0.73	0.73
				960	0.73	0.73
				961	0.73	0.73
				962	0.73	0.73
				963	0.74	0.74
				964	0.75	0.75
				965	0.75	0.74
				966	0.75	0.74
				967	0.75	0.75
				968	0.75	0.75
				969	0.75	0.75
				970	0.75	0.75
				971	0.75	0.74
				972	0.76	0.75
				973	0.75	0.74
				974	0.75	0.74
				975	0.74	0.74
				976	0.75	0.74
				977	0.75	0.75
				978	0.74	0.74
				979	0.75	0.75
				980	0.75	0.75
				981	0.75	0.75
				982	0.75	0.76
				983	0.75	0.76
				984	0.76	0.76
				985	0.77	0.77
				986	0.76	0.76
				987	0.76	0.76
				988	0.75	0.75
				989	0.76	0.76
				990	0.75	0.75
				991	0.75	0.75
				992	0.75	0.76
				993	0.75	0.76
				994	0.75	0.76
				995	0.75	0.76
				996	0.75	0.76
				997	0.75	0.75
				998	0.74	0.75
				999	0.74	0.75
				1000	0.75	0.75
				1001	0.75	0.76
				1002	0.75	0.76
				1003	0.75	0.76
				1004	0.75	0.76
				1005	0.74	0.75
				1006	0.74	0.75
				1007	0.74	0.75
				1008	0.73	0.74
				1009	0.74	0.75
				1010	0.74	0.75
				1011	0.74	0.74
				1012	0.74	0.74
				1013	0.74	0.75
				1014	0.74	0.74
				1015	0.74	0.75
				1016	0.74	0.74
				1017	0.74	0.74
				1018	0.73	0.74
				1019	0.74	0.74
				1020	0.74	0.74
				1021	0.73	0.73
				1022	0.73	0.73
				1023	0.73	0.73
				1024	0.73	0.73
				1025	0.73	0.73
				1026	0.73	0.73
				1027	0.74	0.74
				1028	0.74	0.74
				1029	0.74	0.74
				1030	0.74	0.75
				1031	0.74	0.75
				1032	0.75	0.75
				1033	0.75	0.75
				1034	0.74	0.75
				1035	0.75	0.75
				1036	0.74	0.75
				1037	0.73	0.74
				1038	0.74	0.74
				1039	0.74	0.74
				1040	0.73	0.73
				1041	0.73	0.74
				1042	0.74	0.74
				1043	0.73	0.74
				1044	0.74	0.74
				1045	0.73	0.74
				1046	0.74	0.74
				1047	0.75	0.75
				1048	0.74	0.75
				1049	0.75	0.75
				1050	0.75	0.75
				1051	0.75	0.75
				1052	0.74	0.74
				1053	0.75	0.75
				1054	0.75	0.75
				1055	0.75	0.75
				1056	0.75	0.74
				1057	0.75	0.74
				1058	0.75	0.74
				1059	0.76	0.75
				1060	0.76	0.75
				1061	0.76	0.76
				1062	0.75	0.75
				1063	0.74	0.74
				1064	0.74	0.74
				1065	0.73	0.73
				1066	0.73	0.73
				1067	0.73	0.73
				1068	0.73	0.72
				1069	0.73	0.72
				1070	0.75	0.73
				1071	0.74	0.73
				1072	0.74	0.73
				1073	0.74	0.73
				1074	0.74	0.73
				1075	0.74	0.73
				1076	0.73	0.72
				1077	0.73	0.71
				1078	0.73	0.71
				1079	0.73	0.72
				1080	0.73	0.72
				1081	0.73	0.71
				1082	0.73	0.72
				1083	0.73	0.72
				1084	0.72	0.72
				1085	0.72	0.72
				1086	0.72	0.72
				1087	0.72	0.73
				1088	0.71	0.72
				1089	0.72	0.73
				1090	0.72	0.73
				1091	0.72	0.73
				1092	0.73	0.74
				1093	0.73	0.73
				1094	0.73	0.73
				1095	0.73	0.73
				1096	0.73	0.73
				1097	0.74	0.73
				1098	0.74	0.73
				1099	0.74	0.73
				1100	0.74	0.73
				1101	0.75	0.74
				1102	0.75	0.74
				1103	0.74	0.74
				1104	0.75	0.75
				1105	0.74	0.74
				1106	0.75	0.74
				1107	0.75	0.74
				1108	0.74	0.74
				1109	0.74	0.74
				1110	0.75	0.76
				1111	0.76	0.76
				1112	0.75	0.76
				1113	0.75	0.76
				1114	0.75	0.75
				1115	0.74	0.75
				1116	0.75	0.75
				1117	0.75	0.75
				1118	0.75	0.75
				1119	0.75	0.74
				1120	0.74	0.74
				1121	0.74	0.75
				1122	0.74	0.74
				1123	0.74	0.74
				1124	0.74	0.73
				1125	0.74	0.74
				1126	0.74	0.74
				1127	0.74	0.74
				1128	0.74	0.74
				1129	0.74	0.74
				1130	0.73	0.74
				1131	0.73	0.73
				1132	0.73	0.74
				1133	0.73	0.73
				1134	0.73	0.73
				1135	0.74	0.74
				1136	0.74	0.74
				1137	0.73	0.73
				1138	0.73	0.73
				1139	0.73	0.72
				1140	0.74	0.73
				1141	0.74	0.73
				1142	0.74	0.73
				1143	0.74	0.74
				1144	0.74	0.73
				1145	0.74	0.74
				1146	0.75	0.73
				1147	0.74	0.73
				1148	0.74	0.73
				1149	0.74	0.73
				1150	0.74	0.73
				1151	0.74	0.73
				1152	0.74	0.73
				1153	0.74	0.74
				1154	0.74	0.73
				1155	0.75	0.74
				1156	0.75	0.74
				1157	0.75	0.74
				1158	0.74	0.73
				1159	0.74	0.73
				1160	0.75	0.74
				1161	0.75	0.74
				1162	0.74	0.74
				1163	0.75	0.75
				1164	0.75	0.74
				1165	0.74	0.74
				1166	0.74	0.73
				1167	0.74	0.74
				1168	0.75	0.75
				1169	0.74	0.74
				1170	0.74	0.75
				1171	0.75	0.75
				1172	0.75	0.75
				1173	0.75	0.75
				1174	0.75	0.75
				1175	0.75	0.75
				1176	0.74	0.74
				1177	0.75	0.74
				1178	0.74	0.74
				1179	0.74	0.74
				1180	0.74	0.74
				1181	0.74	0.74
				1182	0.74	0.74
				1183	0.74	0.74
				1184	0.74	0.74
				1185	0.74	0.74
				1186	0.74	0.74
				1187	0.73	0.73
				1188	0.73	0.73
				1189	0.74	0.74
				1190	0.74	0.73
				1191	0.73	0.73
				1192	0.73	0.73
				1193	0.72	0.73
				1194	0.73	0.72
				1195	0.73	0.72
				1196	0.73	0.72
				1197	0.74	0.73
				1198	0.74	0.73
				1199	0.74	0.72
				1200	0.74	0.72
				1201	0.74	0.73
				1202	0.75	0.73
				1203	0.75	0.73
				1204	0.76	0.74
				1205	0.75	0.74
				1206	0.76	0.75
				1207	0.75	0.74
				1208	0.75	0.74
				1209	0.75	0.74
				1210	0.75	0.75
				1211	0.74	0.75
				1212	0.75	0.75
				1213	0.76	0.76
				1214	0.76	0.77
				1215	0.76	0.77
				1216	0.76	0.77
				1217	0.76	0.77
				1218	0.76	0.77
				1219	0.76	0.77
				1220	0.77	0.77
				1221	0.76	0.76
				1222	0.76	0.76
				1223	0.75	0.76
				1224	0.74	0.75
				1225	0.74	0.75
				1226	0.75	0.75
				1227	0.75	0.76
				1228	0.75	0.76
				1229	0.75	0.75
				1230	0.75	0.76
				1231	0.75	0.76
				1232	0.75	0.75
				1233	0.75	0.75
				1234	0.74	0.74
				1235	0.74	0.74
				1236	0.74	0.74
				1237	0.74	0.74
				1238	0.74	0.75
				1239	0.75	0.75
				1240	0.75	0.75
				1241	0.75	0.75
				1242	0.74	0.74
				1243	0.74	0.74
				1244	0.73	0.74
				1245	0.73	0.74
				1246	0.73	0.73
				1247	0.73	0.73
				1248	0.73	0.73
				1249	0.74	0.74
				1250	0.74	0.74
				1251	0.74	0.74
				1252	0.75	0.75
				1253	0.74	0.74
				1254	0.74	0.74
				1255	0.74	0.74
				1256	0.73	0.73
				1257	0.74	0.74
				1258	0.74	0.74
				1259	0.74	0.74
				1260	0.75	0.75
				1261	0.75	0.75
				1262	0.75	0.75
				1263	0.75	0.75
				1264	0.74	0.74
				1265	0.73	0.74
				1266	0.74	0.74
				1267	0.73	0.73
				1268	0.73	0.74
				1269	0.73	0.73
				1270	0.73	0.74
				1271	0.74	0.73
				1272	0.74	0.74
				1273	0.74	0.75
				1274	0.74	0.74
				1275	0.74	0.74
				1276	0.74	0.75
				1277	0.74	0.75
				1278	0.74	0.75
				1279	0.73	0.75
				1280	0.73	0.74
				1281	0.73	0.74
				1282	0.73	0.73
				1283	0.74	0.74
				1284	0.74	0.75
				1285	0.74	0.74
				1286	0.74	0.74
				1287	0.73	0.73
				1288	0.74	0.74
				1289	0.74	0.74
				1290	0.74	0.74
				1291	0.74	0.74
				1292	0.73	0.74
				1293	0.73	0.73
				1294	0.73	0.73
				1295	0.73	0.73
				1296	0.73	0.73
				1297	0.74	0.73
				1298	0.74	0.73
				1299	0.74	0.73
				1300	0.74	0.73
				1301	0.74	0.73
				1302	0.73	0.72
				1303	0.73	0.72
				1304	0.73	0.72
				1305	0.73	0.72
				1306	0.74	0.73
				1307	0.74	0.73
				1308	0.74	0.73
				1309	0.74	0.73
				1310	0.74	0.74
				1311	0.74	0.74
				1312	0.73	0.73
				1313	0.74	0.74
				1314	0.74	0.74
				1315	0.74	0.74
				1316	0.73	0.73
				1317	0.74	0.74
				1318	0.75	0.74
				1319	0.75	0.74
				1320	0.75	0.74
				1321	0.74	0.73
				1322	0.75	0.73
				1323	0.75	0.74
				1324	0.75	0.74
				1325	0.74	0.74
				1326	0.74	0.74
				1327	0.75	0.74
				1328	0.75	0.74
				1329	0.75	0.75
				1330	0.75	0.75
				1331	0.76	0.75
				1332	0.75	0.74
				1333	0.75	0.74
				1334	0.75	0.75
				1335	0.75	0.75
				1336	0.75	0.75
				1337	0.74	0.74
				1338	0.75	0.75
				1339	0.75	0.75
				1340	0.75	0.74
				1341	0.75	0.75
				1342	0.75	0.75
				1343	0.74	0.75
				1344	0.75	0.75
				1345	0.75	0.76
				1346	0.74	0.75
				1347	0.74	0.75
				1348	0.74	0.75
				1349	0.74	0.75
				1350	0.74	0.74
				1351	0.73	0.74
				1352	0.73	0.74
				1353	0.73	0.73
				1354	0.73	0.73
				1355	0.73	0.72
				1356	0.72	0.72
				1357	0.73	0.72
				1358	0.73	0.72
				1359	0.73	0.74
				1360	0.73	0.73
				1361	0.73	0.73
				1362	0.73	0.73
				1363	0.75	0.74
				1364	0.74	0.74
				1365	0.74	0.74
				1366	0.74	0.75
				1367	0.74	0.74
				1368	0.73	0.74
				1369	0.72	0.73
				1370	0.72	0.72
				1371	0.72	0.73
				1372	0.73	0.73
				1373	0.73	0.73
				1374	0.73	0.74
				1375	0.73	0.73
				1376	0.74	0.74
				1377	0.74	0.74
				1378	0.74	0.74
				1379	0.75	0.75
				1380	0.75	0.75
				1381	0.76	0.76
				1382	0.76	0.75
				1383	0.75	0.75
				1384	0.74	0.74
				1385	0.74	0.74
				1386	0.74	0.74
				1387	0.75	0.75
				1388	0.75	0.75
				1389	0.75	0.75
				1390	0.75	0.76
				1391	0.76	0.76
				1392	0.75	0.75
				1393	0.74	0.74
				1394	0.75	0.75
				1395	0.74	0.74
				1396	0.73	0.73
				1397	0.73	0.73
				1398	0.73	0.73
				1399	0.73	0.73
				1400	0.74	0.73
				1401	0.74	0.74
				1402	0.74	0.74
				1403	0.74	0.74
				1404	0.75	0.75
				1405	0.75	0.76
				1406	0.75	0.76
				1407	0.75	0.76
				1408	0.74	0.75
				1409	0.75	0.76
				1410	0.75	0.76
				1411	0.75	0.76
				1412	0.76	0.76
				1413	0.77	0.77
				1414	0.76	0.76
				1415	0.77	0.77
				1416	0.77	0.77
				1417	0.76	0.76
				1418	0.76	0.76
				1419	0.77	0.76
				1420	0.76	0.76
				1421	0.76	0.75
				1422	0.75	0.75
				1423	0.75	0.75
				1424	0.75	0.75
				1425	0.75	0.75
				1426	0.76	0.75
				1427	0.75	0.74
				1428	0.74	0.75
				1429	0.74	0.75
				1430	0.74	0.74
				1431	0.74	0.74
				1432	0.74	0.74
				1433	0.73	0.74
				1434	0.74	0.75
				1435	0.74	0.74
				1436	0.74	0.74
				1437	0.74	0.74
				1438	0.74	0.74
				1439	0.74	0.74
				1440	0.73	0.73
				1441	0.73	0.73
				1442	0.73	0.73
				1443	0.73	0.73
				1444	0.74	0.73
				1445	0.73	0.73
				1446	0.72	0.72
				1447	0.72	0.72
				1448	0.72	0.72
				1449	0.73	0.72
				1450	0.73	0.72
				1451	0.73	0.73
				1452	0.73	0.73
				1453	0.73	0.73
				1454	0.73	0.72
				1455	0.73	0.73
				1456	0.74	0.73
				1457	0.73	0.73
				1458	0.73	0.72
				1459	0.73	0.73
				1460	0.74	0.73
				1461	0.74	0.74
				1462	0.74	0.74
				1463	0.75	0.74
				1464	0.75	0.75
				1465	0.75	0.75
				1466	0.75	0.76
				1467	0.76	0.76
				1468	0.75	0.75
				1469	0.75	0.76
				1470	0.75	0.75
				1471	0.75	0.75
				1472	0.75	0.74
				1473	0.75	0.75
				1474	0.75	0.74
				1475	0.75	0.74
				1476	0.76	0.75
				1477	0.76	0.75
				1478	0.75	0.74
				1479	0.76	0.75
				1480	0.75	0.74
				1481	0.75	0.74
				1482	0.76	0.75
				1483	0.76	0.75
				1484	0.76	0.75
				1485	0.75	0.75
				1486	0.76	0.76
				1487	0.76	0.76
				1488	0.75	0.76
				1489	0.74	0.75
				1490	0.75	0.75
				1491	0.76	0.75
				1492	0.76	0.75
				1493	0.76	0.75
				1494	0.76	0.76
				1495	0.75	0.75
				1496	0.76	0.75
				1497	0.76	0.75
				1498	0.76	0.75
				1499	0.75	0.74
				1500	0.75	0.75
				1501	0.75	0.74
				1502	0.75	0.75
				1503	0.75	0.75
				1504	0.75	0.75
				1505	0.75	0.75
				1506	0.75	0.75
				1507	0.76	0.75
				1508	0.76	0.75
				1509	0.76	0.75
				1510	0.75	0.75
				1511	0.76	0.75
				1512	0.76	0.75
				1513	0.75	0.74
				1514	0.75	0.74
				1515	0.75	0.74
				1516	0.75	0.74
				1517	0.75	0.74
				1518	0.75	0.74
				1519	0.75	0.74
				1520	0.74	0.74
				1521	0.75	0.74
				1522	0.74	0.73
				1523	0.73	0.73
				1524	0.73	0.73
				1525	0.74	0.74
				1526	0.73	0.73
				1527	0.74	0.73
				1528	0.73	0.73
				1529	0.74	0.74
				1530	0.74	0.74
				1531	0.75	0.74
				1532	0.75	0.74
				1533	0.74	0.74
				1534	0.74	0.74
				1535	0.73	0.73
				1536	0.73	0.73
				1537	0.73	0.73
				1538	0.74	0.73
				1539	0.74	0.74
				1540	0.75	0.74
				1541	0.75	0.74
				1542	0.74	0.74
				1543	0.74	0.74
				1544	0.74	0.74
				1545	0.74	0.73
				1546	0.74	0.74
				1547	0.75	0.75
				1548	0.75	0.74
				1549	0.74	0.73
				1550	0.74	0.74
				1551	0.75	0.74
				1552	0.75	0.74
				1553	0.74	0.73
				1554	0.74	0.73
				1555	0.74	0.73
				1556	0.74	0.73
				1557	0.74	0.74
				1558	0.74	0.74
				1559	0.74	0.74
				1560	0.74	0.73
				1561	0.74	0.73
				1562	0.74	0.73
				1563	0.73	0.73
				1564	0.74	0.73
				1565	0.74	0.73
				1566	0.74	0.73
				1567	0.74	0.73
				1568	0.74	0.73
				1569	0.75	0.74
				1570	0.74	0.73
				1571	0.74	0.73
				1572	0.73	0.73
				1573	0.74	0.74
				1574	0.75	0.75
				1575	0.75	0.75
				1576	0.74	0.74
				1577	0.74	0.73
				1578	0.74	0.73
				1579	0.73	0.73
				1580	0.75	0.74
				1581	0.75	0.74
				1582	0.74	0.74
				1583	0.75	0.74
				1584	0.76	0.75
				1585	0.75	0.75
				1586	0.76	0.75
				1587	0.77	0.76
				1588	0.78	0.76
				1589	0.78	0.76
				1590	0.77	0.76
				1591	0.77	0.76
				1592	0.77	0.76
				1593	0.77	0.76
				1594	0.76	0.76
				1595	0.76	0.75
				1596	0.75	0.74
				1597	0.75	0.74
				1598	0.75	0.74
				1599	0.75	0.74
				1600	0.75	0.75
				1601	0.75	0.75
				1602	0.76	0.76
				1603	0.75	0.75
				1604	0.74	0.75
				1605	0.75	0.75
				1606	0.75	0.76
				1607	0.75	0.76
				1608	0.74	0.75
				1609	0.75	0.75
				1610	0.75	0.75
				1611	0.75	0.75
				1612	0.75	0.74
				1613	0.75	0.74
				1614	0.75	0.74
				1615	0.75	0.74
				1616	0.75	0.74
				1617	0.75	0.75
				1618	0.75	0.74
				1619	0.74	0.73
				1620	0.74	0.73
				1621	0.74	0.73
				1622	0.73	0.73
				1623	0.73	0.73
				1624	0.73	0.73
				1625	0.74	0.73
				1626	0.73	0.72
				1627	0.73	0.72
				1628	0.74	0.73
				1629	0.75	0.74
				1630	0.74	0.73
				1631	0.75	0.73
				1632	0.75	0.73
				1633	0.75	0.74
				1634	0.74	0.73
				1635	0.74	0.73
				1636	0.73	0.72
				1637	0.74	0.72
				1638	0.73	0.73
				1639	0.73	0.73
				1640	0.74	0.74
				1641	0.74	0.73
				1642	0.74	0.73
				1643	0.74	0.73
				1644	0.73	0.72
				1645	0.73	0.73
				1646	0.73	0.73
				1647	0.73	0.73
				1648	0.74	0.74
				1649	0.74	0.74
				1650	0.74	0.74
				1651	0.74	0.74
				1652	0.74	0.74
				1653	0.74	0.74
				1654	0.75	0.75
				1655	0.75	0.75
				1656	0.75	0.75
				1657	0.75	0.76
				1658	0.75	0.75
				1659	0.75	0.75
				1660	0.75	0.75
				1661	0.74	0.74
				1662	0.73	0.74
				1663	0.74	0.74
				1664	0.74	0.74
				1665	0.74	0.74
				1666	0.73	0.74
				1667	0.74	0.73
				1668	0.74	0.74
				1669	0.73	0.73
				1670	0.74	0.74
				1671	0.74	0.74
				1672	0.74	0.74
				1673	0.72	0.73
				1674	0.73	0.73
				1675	0.73	0.73
				1676	0.73	0.73
				1677	0.72	0.72
				1678	0.72	0.72
				1679	0.72	0.72
				1680	0.72	0.72
				1681	0.73	0.73
				1682	0.74	0.74
				1683	0.73	0.73
				1684	0.73	0.73
				1685	0.74	0.74
				1686	0.74	0.74
				1687	0.75	0.74
				1688	0.75	0.75
				1689	0.75	0.75
				1690	0.75	0.75
				1691	0.77	0.76
				1692	0.77	0.76
				1693	0.77	0.76
				1694	0.77	0.76
				1695	0.76	0.76
				1696	0.76	0.76
				1697	0.76	0.76
				1698	0.76	0.75
				1699	0.75	0.75
				1700	0.75	0.75
				1701	0.75	0.74
				1702	0.75	0.74
				1703	0.75	0.73
				1704	0.75	0.73
				1705	0.74	0.73
				1706	0.75	0.73
				1707	0.75	0.73
				1708	0.75	0.74
				1709	0.75	0.74
				1710	0.74	0.73
				1711	0.75	0.74
				1712	0.76	0.74
				1713	0.75	0.74
				1714	0.75	0.73
				1715	0.74	0.72
				1716	0.74	0.72
				1717	0.74	0.72
				1718	0.74	0.72
				1719	0.74	0.72
				1720	0.74	0.72
				1721	0.73	0.72
				1722	0.74	0.72
				1723	0.74	0.72
				1724	0.74	0.73
				1725	0.74	0.73
				1726	0.75	0.74
				1727	0.74	0.74
				1728	0.74	0.74
				1729	0.74	0.73
				1730	0.74	0.73
				1731	0.74	0.74
				1732	0.74	0.73
				1733	0.75	0.73
				1734	0.74	0.73
				1735	0.75	0.73
				1736	0.75	0.73
				1737	0.75	0.73
				1738	0.75	0.73
				1739	0.76	0.73
				1740	0.75	0.73
				1741	0.76	0.73
				1742	0.76	0.74
				1743	0.75	0.73
				1744	0.75	0.73
				1745	0.76	0.73
				1746	0.76	0.73
				1747	0.75	0.73
				1748	0.74	0.72
				1749	0.74	0.72
				1750	0.74	0.73
				1751	0.74	0.73
				1752	0.74	0.74
				1753	0.74	0.74
				1754	0.75	0.74
				1755	0.75	0.74
				1756	0.75	0.73
				1757	0.76	0.74
				1758	0.75	0.74
				1759	0.76	0.75
				1760	0.75	0.74
				1761	0.76	0.75
				1762	0.75	0.74
				1763	0.76	0.75
				1764	0.76	0.75
				1765	0.76	0.75
				1766	0.76	0.76
				1767	0.76	0.75
				1768	0.75	0.75
				1769	0.76	0.75
				1770	0.76	0.75
				1771	0.76	0.76
				1772	0.76	0.75
				1773	0.75	0.74
				1774	0.75	0.74
				1775	0.76	0.74
				1776	0.76	0.75
				1777	0.77	0.76
				1778	0.77	0.75
				1779	0.77	0.75
				1780	0.76	0.75
				1781	0.77	0.76
				1782	0.77	0.76
				1783	0.77	0.76
				1784	0.77	0.76
				1785	0.77	0.76
				1786	0.77	0.76
				1787	0.77	0.76
				1788	0.77	0.75
				1789	0.76	0.75
				1790	0.75	0.74
				1791	0.76	0.75
				1792	0.75	0.74
				1793	0.75	0.73
				1794	0.75	0.73
				1795	0.75	0.73
				1796	0.75	0.74
				1797	0.75	0.74
				1798	0.76	0.74
				1799	0.76	0.75
				1800	0.77	0.76
				1801	0.77	0.76
				1802	0.76	0.75
				1803	0.77	0.75
				1804	0.77	0.76
				1805	0.77	0.76
				1806	0.77	0.76
				1807	0.77	0.75
				1808	0.77	0.75
				1809	0.76	0.75
				1810	0.76	0.75
				1811	0.77	0.76
				1812	0.76	0.76
				1813	0.76	0.75
				1814	0.76	0.75
				1815	0.76	0.76
				1816	0.76	0.76
				1817	0.76	0.75
				1818	0.76	0.76
				1819	0.75	0.76
				1820	0.76	0.76
				1821	0.76	0.75
				1822	0.76	0.75
				1823	0.75	0.75
				1824	0.76	0.75
				1825	0.76	0.75
				1826	0.76	0.75
				1827	0.76	0.75
				1828	0.76	0.76
				1829	0.76	0.76
				1830	0.76	0.75
				1831	0.75	0.74
				1832	0.75	0.74
				1833	0.74	0.73
				1834	0.75	0.74
				1835	0.74	0.73
				1836	0.75	0.74
				1837	0.75	0.74
				1838	0.76	0.74
				1839	0.76	0.74
				1840	0.75	0.74
				1841	0.75	0.74
				1842	0.75	0.74
				1843	0.74	0.73
				1844	0.74	0.73
				1845	0.74	0.73
				1846	0.74	0.73
				1847	0.74	0.73
				1848	0.74	0.73
				1849	0.74	0.73
				1850	0.74	0.73
				1851	0.74	0.73
				1852	0.75	0.74
				1853	0.74	0.73
				1854	0.74	0.73
				1855	0.73	0.72
				1856	0.73	0.73
				1857	0.73	0.72
				1858	0.72	0.71
				1859	0.72	0.71
				1860	0.73	0.71
				1861	0.73	0.71
				1862	0.72	0.71
				1863	0.72	0.71
				1864	0.73	0.72
				1865	0.73	0.72
				1866	0.74	0.73
				1867	0.73	0.73
				1868	0.73	0.73
				1869	0.74	0.74
				1870	0.74	0.73
				1871	0.74	0.74
				1872	0.74	0.74
				1873	0.74	0.74
				1874	0.73	0.74
				1875	0.73	0.73
				1876	0.73	0.73
				1877	0.73	0.73
				1878	0.73	0.73
				1879	0.73	0.72
				1880	0.73	0.72
				1881	0.74	0.72
				1882	0.74	0.73
				1883	0.74	0.73
				1884	0.75	0.73
				1885	0.75	0.73
				1886	0.75	0.73
				1887	0.75	0.73
				1888	0.75	0.73
				1889	0.75	0.73
				1890	0.75	0.73
				1891	0.74	0.74
				1892	0.75	0.74
				1893	0.75	0.75
				1894	0.75	0.75
				1895	0.75	0.75
				1896	0.74	0.74
				1897	0.74	0.74
				1898	0.75	0.75
				1899	0.76	0.75
				1900	0.76	0.75
				1901	0.76	0.75
				1902	0.76	0.74
				1903	0.76	0.74
				1904	0.75	0.73
				1905	0.75	0.73
				1906	0.75	0.73
				1907	0.76	0.74
				1908	0.76	0.74
				1909	0.75	0.73
				1910	0.75	0.73
				1911	0.74	0.72
				1912	0.74	0.72
				1913	0.74	0.72
				1914	0.75	0.73
				1915	0.75	0.73
				1916	0.74	0.72
				1917	0.75	0.73
				1918	0.75	0.73
				1919	0.76	0.74
				1920	0.76	0.75
				1921	0.76	0.75
				1922	0.76	0.74
				1923	0.76	0.74
				1924	0.75	0.73
				1925	0.74	0.73
				1926	0.74	0.72
				1927	0.73	0.72
				1928	0.73	0.72
				1929	0.73	0.72
				1930	0.73	0.72
				1931	0.74	0.73
				1932	0.73	0.72
				1933	0.74	0.72
				1934	0.75	0.73
				1935	0.75	0.73
				1936	0.75	0.73
				1937	0.74	0.72
				1938	0.74	0.72
				1939	0.74	0.72
				1940	0.74	0.73
				1941	0.74	0.73
				1942	0.75	0.73
				1943	0.75	0.73
				1944	0.75	0.73
				1945	0.76	0.74
				1946	0.75	0.73
				1947	0.74	0.72
				1948	0.74	0.73
				1949	0.74	0.73
				1950	0.74	0.73
				1951	0.73	0.72
				1952	0.74	0.73
				1953	0.75	0.74
				1954	0.75	0.75
				1955	0.75	0.74
				1956	0.75	0.74
				1957	0.75	0.74
				1958	0.75	0.74
				1959	0.75	0.74
				1960	0.75	0.74
				1961	0.76	0.74
				1962	0.76	0.75
				1963	0.76	0.75
				1964	0.76	0.76
				1965	0.76	0.75
				1966	0.76	0.76
				1967	0.76	0.75
				1968	0.76	0.74
				1969	0.75	0.74
				1970	0.74	0.73
				1971	0.74	0.73
				1972	0.74	0.73
				1973	0.75	0.73
				1974	0.74	0.73
				1975	0.73	0.72
				1976	0.73	0.72
				1977	0.74	0.73
				1978	0.73	0.72
				1979	0.74	0.72
				1980	0.73	0.72
				1981	0.73	0.72
				1982	0.73	0.71
				1983	0.73	0.72
				1984	0.74	0.72
				1985	0.74	0.72
				1986	0.74	0.72
				1987	0.74	0.73
				1988	0.74	0.73
				1989	0.74	0.74
				1990	0.75	0.74
				1991	0.75	0.74
				1992	0.74	0.74
				1993	0.74	0.73
				1994	0.74	0.74
				1995	0.74	0.74
				1996	0.74	0.74
				1997	0.74	0.73
				1998	0.74	0.74
				1999	0.75	0.74
[truncated: 8,001 more rows]

## Sheet: figS3
Vis. resp.	W final (old)	W final (young)		Time	Activity (old)	Activity (young)
0	0.54	0.36		1	1	1
0.01	0.37	0.05		2	1	0.98
0.02	0.56	0.2		3	1	0.95
0.03	0.39	0.06		4	1	0.93
0.04	0.33	0		5	1.01	0.92
0.05	0.51	0.14		6	1.01	0.9
0.06	0.64	0.18		7	1.01	0.88
0.07	0.66	0.2		8	1	0.87
0.08	0.56	0.38		9	0.99	0.85
0.09	0.75	0.14		10	0.99	0.84
0.1	0.83	0.26		11	0.99	0.83
0.11	0.54	0.29		12	0.99	0.82
0.12	0.6	0.17		13	0.99	0.81
0.13	0.53	0.28		14	0.99	0.8
0.14	0.56	0.42		15	0.99	0.79
0.15	0.57	0.37		16	0.98	0.78
0.16	0.59	0.4		17	0.98	0.78
0.17	0.71	0.54		18	0.98	0.77
0.18	0.76	0.56		19	0.98	0.76
0.19	0.73	0.49		20	0.98	0.76
0.2	0.66	0.52		21	0.98	0.76
0.21	0.6	0.5		22	0.99	0.76
0.22	0.77	0.53		23	0.99	0.75
0.23	0.69	0.5		24	0.99	0.75
0.24	0.81	0.56		25	1	0.75
0.25	0.8	0.53		26	1	0.75
0.26	0.85	0.46		27	1	0.76
0.27	0.76	0.42		28	1	0.76
0.28	0.73	0.75		29	0.99	0.75
0.29	0.74	0.72		30	0.98	0.74
0.3	0.95	0.73		31	0.98	0.74
0.31	0.81	0.67		32	0.99	0.75
0.32	0.86	0.72		33	0.99	0.75
0.33	0.93	0.7		34	0.99	0.75
0.34	0.86	0.78		35	0.99	0.75
0.35	0.98	0.67		36	1	0.76
0.36	0.98	0.77		37	1	0.75
0.37	0.88	0.75		38	0.99	0.75
0.38	0.87	0.8		39	0.99	0.74
0.39	0.98	0.64		40	0.99	0.75
0.4	0.88	0.81		41	1	0.74
0.41	0.7	0.83		42	0.99	0.74
0.42	1.12	0.93		43	0.99	0.74
0.43	1.04	1.03		44	0.99	0.74
0.44	1.12	0.82		45	0.98	0.73
0.45	1.02	0.92		46	0.97	0.72
0.46	1.18	0.79		47	0.99	0.73
0.47	0.81	1.03		48	1	0.74
0.48	0.95	0.93		49	1	0.75
0.49	1.13	1.05		50	1	0.75
0.51	0.96	0.96		51	1	0.75
0.52	1.16	0.78		52	1.01	0.75
0.53	0.99	1.11		53	1.01	0.75
0.54	1.08	1.16		54	1.01	0.75
0.55	1.2	1.03		55	1.01	0.75
0.56	1.14	1.02		56	1.02	0.75
0.57	1.01	0.82		57	1.02	0.75
0.58	1.09	0.98		58	1.02	0.75
0.59	1.17	0.88		59	1.03	0.76
0.6	1.14	0.96		60	1.02	0.75
0.61	1.13	0.84		61	1.01	0.74
0.62	1.2	1.07		62	1.01	0.74
0.63	1.1	1.19		63	1.01	0.75
0.64	1.13	1.15		64	1.01	0.75
0.65	1.05	0.97		65	1.01	0.74
0.66	1.14	1.09		66	1.01	0.74
0.67	1.21	0.9		67	1.01	0.74
0.68	1.12	0.89		68	1.01	0.74
0.69	1.21	1.05		69	1	0.75
0.7	1.17	0.97		70	1	0.75
0.71	1.17	1.1		71	1	0.75
0.72	1.08	1		72	1	0.74
0.73	1.11	1.17		73	1	0.75
0.74	1.29	0.98		74	1	0.74
0.75	1.43	1.16		75	1	0.73
0.76	1.23	1.03		76	1	0.74
0.77	1.48	1.14		77	1	0.74
0.78	1.22	1.02		78	1	0.73
0.79	1.28	0.93		79	0.99	0.73
0.8	1.12	0.97		80	0.99	0.73
0.81	1.28	0.99		81	0.99	0.72
0.82	1.25	1.04		82	0.98	0.72
0.83	1.49	1.09		83	0.99	0.73
0.84	1.4	1.01		84	0.99	0.72
0.85	1.55	1.01		85	0.99	0.72
0.86	1.56	1.12		86	0.99	0.72
0.87	1.33	1.2		87	0.99	0.72
0.88	1.31	0.89		88	0.99	0.72
0.89	1.53	1.02		89	0.99	0.72
0.9	1.43	1.21		90	1	0.73
0.91	1.53	1.06		91	0.99	0.72
0.92	1.33	1.18		92	0.99	0.72
0.93	1.5	1.11		93	0.99	0.71
0.94	1.56	1.19		94	0.99	0.72
0.95	1.41	1.19		95	1	0.72
0.96	1.55	1.11		96	0.99	0.71
0.97	1.53	1.11		97	0.98	0.71
0.98	1.69	1.14		98	0.99	0.72
0.99	1.48	1.14		99	0.99	0.72
1	1.63	1.03		100	0.99	0.72
				101	0.99	0.72
				102	0.99	0.72
				103	0.99	0.72
				104	0.99	0.73
				105	0.98	0.72
				106	0.98	0.72
				107	0.98	0.73
				108	0.98	0.72
				109	0.98	0.72
				110	0.97	0.72
				111	0.97	0.72
				112	0.97	0.72
				113	0.97	0.71
				114	0.97	0.71
				115	0.96	0.7
				116	0.98	0.71
				117	0.97	0.71
				118	0.97	0.71
				119	0.98	0.72
				120	0.98	0.72
				121	0.98	0.72
				122	0.97	0.71
				123	0.98	0.72
				124	0.97	0.71
				125	0.98	0.72
				126	0.98	0.72
				127	0.98	0.72
				128	0.98	0.71
				129	0.98	0.72
				130	0.99	0.72
				131	1	0.73
				132	1	0.73
				133	0.99	0.72
				134	1	0.73
				135	1	0.73
				136	1	0.74
				137	1	0.74
				138	1	0.74
				139	1.01	0.74
				140	1.01	0.74
				141	1	0.73
				142	0.99	0.73
				143	1	0.73
				144	1	0.73
				145	1	0.73
				146	1	0.73
				147	1	0.73
				148	0.99	0.72
				149	1.01	0.73
				150	1.01	0.73
				151	1.01	0.73
				152	1.01	0.73
				153	1.01	0.73
				154	1	0.72
				155	1	0.73
				156	1	0.72
				157	1.01	0.73
				158	1	0.72
				159	1	0.72
				160	1.01	0.73
				161	1	0.73
				162	1	0.72
				163	1	0.72
				164	1	0.73
				165	1	0.74
				166	1	0.74
				167	1	0.74
				168	1	0.74
				169	1	0.73
				170	1	0.74
				171	1	0.73
				172	1.01	0.74
				173	1.01	0.74
				174	0.99	0.73
				175	1	0.73
				176	1.01	0.74
				177	1	0.73
				178	1	0.73
				179	1.01	0.74
				180	1.01	0.74
				181	1.01	0.74
				182	1.01	0.74
				183	1.02	0.75
				184	1.02	0.75
				185	1.01	0.75
				186	1.01	0.74
				187	1.01	0.74
				188	1.01	0.75
				189	1.02	0.75
				190	1.01	0.74
				191	1.01	0.74
				192	1	0.73
				193	1	0.73
				194	1	0.73
				195	1	0.73
				196	1	0.72
				197	0.99	0.72
				198	0.99	0.72
				199	1	0.73
				200	0.99	0.73
				201	1	0.74
				202	1	0.74
				203	1.01	0.74
				204	1	0.74
				205	1	0.74
				206	1	0.73
				207	1	0.73
				208	0.99	0.73
				209	0.99	0.73
				210	1	0.73
				211	1	0.75
				212	1	0.74
				213	1	0.74
				214	1	0.75
				215	1	0.75
				216	1	0.74
				217	1	0.74
				218	0.99	0.74
				219	1	0.74
				220	1	0.74
				221	1	0.74
				222	1.01	0.74
				223	1.01	0.74
				224	1	0.74
				225	1.01	0.74
				226	1	0.74
				227	0.99	0.72
				228	1	0.73
				229	1	0.74
				230	1.01	0.74
				231	1.01	0.74
				232	1.01	0.75
				233	1.01	0.74
				234	1.01	0.74
				235	1	0.74
				236	1.01	0.74
				237	1.01	0.74
				238	1.01	0.74
				239	1.01	0.74
				240	1.01	0.74
				241	1.01	0.74
				242	1	0.73
				243	1	0.73
				244	1	0.73
				245	1	0.73
				246	1	0.73
				247	1	0.73
				248	0.99	0.73
				249	0.99	0.72
				250	0.99	0.73
				251	0.99	0.73
				252	0.99	0.73
				253	0.98	0.72
				254	0.98	0.72
				255	0.98	0.72
				256	0.98	0.72
				257	0.98	0.72
				258	0.97	0.71
				259	0.98	0.72
				260	0.98	0.72
				261	0.97	0.71
				262	0.98	0.71
				263	0.98	0.71
				264	0.98	0.71
				265	0.99	0.72
				266	1	0.72
				267	1	0.73
				268	1	0.74
				269	0.99	0.72
				270	0.99	0.73
				271	0.99	0.72
				272	0.99	0.72
				273	0.98	0.72
				274	0.98	0.72
				275	0.98	0.71
				276	0.98	0.71
				277	0.99	0.72
				278	0.99	0.72
				279	1	0.72
				280	1	0.72
				281	0.99	0.72
				282	0.98	0.71
				283	0.98	0.71
				284	0.98	0.72
				285	0.98	0.72
				286	0.99	0.72
				287	0.98	0.72
				288	0.98	0.71
				289	0.99	0.72
				290	0.99	0.73
				291	0.99	0.72
				292	1	0.73
				293	1.01	0.74
				294	1.01	0.74
				295	1.01	0.75
				296	1.02	0.75
				297	1.02	0.75
				298	1.01	0.75
				299	1.02	0.75
				300	1.03	0.75
				301	1.02	0.76
				302	1.03	0.76
				303	1.02	0.75
				304	1.02	0.75
				305	1.01	0.74
				306	1.02	0.75
				307	1.02	0.75
				308	1.01	0.74
				309	1.02	0.75
				310	1.01	0.74
				311	1.02	0.75
				312	1.01	0.75
				313	1.01	0.75
				314	1.01	0.74
				315	1.01	0.75
				316	1.01	0.74
				317	1.02	0.75
				318	1.01	0.74
				319	1.01	0.75
				320	1.01	0.74
				321	1.01	0.74
				322	1.01	0.74
				323	1	0.73
				324	1	0.73
				325	1	0.74
				326	1	0.73
				327	0.99	0.72
				328	1	0.73
				329	0.99	0.72
				330	0.99	0.72
				331	0.99	0.71
				332	0.99	0.71
				333	0.99	0.72
				334	0.99	0.72
				335	0.99	0.71
				336	0.99	0.71
				337	0.99	0.72
				338	1	0.73
				339	1	0.72
				340	1	0.72
				341	1	0.72
				342	1	0.72
				343	1.02	0.73
				344	1.01	0.74
				345	1.01	0.74
				346	1.01	0.73
				347	1.02	0.74
				348	1.02	0.74
				349	1.01	0.74
				350	1.01	0.74
				351	1.02	0.74
				352	1.02	0.74
				353	1.02	0.74
				354	1.02	0.74
				355	1.02	0.74
				356	1.01	0.73
				357	1	0.72
				358	1	0.72
				359	1	0.72
				360	0.99	0.72
				361	0.99	0.72
				362	0.99	0.72
				363	1	0.73
				364	1	0.73
				365	0.99	0.72
				366	0.99	0.72
				367	0.99	0.73
				368	0.99	0.72
				369	0.99	0.72
				370	0.98	0.72
				371	0.98	0.71
				372	0.98	0.7
				373	0.98	0.71
				374	0.98	0.72
				375	0.98	0.72
				376	0.99	0.72
				377	0.99	0.72
				378	0.99	0.72
				379	1	0.73
				380	0.99	0.73
				381	0.99	0.72
				382	0.99	0.72
				383	1	0.72
				384	0.99	0.72
				385	0.99	0.72
				386	0.99	0.73
				387	0.99	0.72
				388	1	0.73
				389	0.99	0.72
				390	0.99	0.72
				391	0.99	0.72
				392	0.98	0.72
				393	0.99	0.72
				394	0.99	0.73
				395	0.99	0.73
				396	0.99	0.73
				397	0.99	0.73
				398	1	0.73
				399	1	0.73
				400	1.01	0.74
				401	1	0.74
				402	1	0.74
				403	1.01	0.75
				404	1.01	0.74
				405	1.01	0.74
				406	1.01	0.74
				407	1.01	0.74
				408	1.02	0.74
				409	1.01	0.74
				410	1.01	0.73
				411	1.01	0.73
				412	1	0.72
				413	1	0.73
				414	1	0.73
				415	1	0.72
				416	0.99	0.72
				417	1	0.73
				418	1	0.73
				419	1.01	0.73
				420	1.01	0.73
				421	1	0.73
				422	1.01	0.73
				423	1.01	0.73
				424	1.01	0.73
				425	1	0.73
				426	1	0.73
				427	1.01	0.73
				428	1	0.72
				429	1	0.72
				430	1	0.72
				431	1	0.73
				432	1	0.73
				433	1	0.72
				434	1	0.72
				435	1	0.72
				436	0.99	0.72
				437	0.99	0.73
				438	0.99	0.72
				439	0.99	0.73
				440	1	0.73
				441	1.01	0.74
				442	1.01	0.73
				443	1.01	0.74
				444	1.02	0.74
				445	1.02	0.75
				446	1.01	0.75
				447	1.02	0.75
				448	1.02	0.76
				449	1.02	0.76
				450	1.02	0.76
				451	1.01	0.75
				452	1.01	0.74
				453	1.01	0.74
				454	1.01	0.73
				455	1	0.73
				456	1	0.73
				457	1	0.73
				458	1.01	0.73
				459	1.01	0.74
				460	1.01	0.74
				461	1.01	0.74
				462	1.01	0.74
				463	1.01	0.74
				464	1.01	0.73
				465	1	0.73
				466	1.01	0.73
				467	1.01	0.72
				468	1.01	0.73
				469	1	0.72
				470	1	0.73
				471	1	0.72
				472	0.99	0.72
				473	0.99	0.72
				474	0.99	0.72
				475	0.99	0.72
				476	0.98	0.71
				477	0.98	0.7
				478	0.98	0.7
				479	0.98	0.7
				480	0.98	0.7
				481	0.98	0.7
				482	0.99	0.71
				483	0.98	0.71
				484	0.98	0.71
				485	0.99	0.71
				486	0.99	0.71
				487	0.99	0.71
				488	0.99	0.71
				489	1	0.71
				490	1	0.71
				491	1	0.71
				492	1	0.71
				493	1	0.72
				494	1.01	0.72
				495	1.01	0.73
				496	1.02	0.74
				497	1.02	0.74
				498	1.02	0.74
				499	1.02	0.74
				500	1.01	0.73
				501	1.01	0.74
				502	1.01	0.74
				503	1.01	0.74
				504	1.01	0.74
				505	1	0.73
				506	1	0.73
				507	0.99	0.72
				508	0.99	0.72
				509	0.99	0.72
				510	0.99	0.72
				511	1	0.73
				512	0.99	0.73
				513	0.99	0.72
				514	0.99	0.72
				515	0.99	0.72
				516	0.99	0.72
				517	0.99	0.72
				518	0.99	0.72
				519	0.98	0.72
				520	0.99	0.72
				521	0.99	0.72
				522	0.98	0.71
				523	0.99	0.71
				524	0.99	0.72
				525	0.99	0.72
				526	1	0.73
				527	1	0.73
				528	1.01	0.73
				529	1.01	0.73
				530	1	0.72
				531	1	0.73
				532	1	0.72
				533	0.99	0.72
				534	1	0.72
				535	1	0.73
				536	1	0.73
				537	0.99	0.73
				538	1	0.73
				539	1.01	0.73
				540	1	0.73
				541	1	0.73
				542	0.99	0.72
				543	0.99	0.71
				544	0.99	0.72
				545	0.99	0.72
				546	0.99	0.72
				547	0.98	0.71
				548	0.99	0.72
				549	0.98	0.71
				550	0.98	0.71
				551	0.97	0.71
				552	0.98	0.71
				553	0.98	0.71
				554	0.98	0.71
				555	0.98	0.71
				556	0.99	0.72
				557	0.99	0.72
				558	1	0.73
				559	1	0.73
				560	1	0.73
				561	0.99	0.72
				562	0.99	0.72
				563	0.99	0.73
				564	0.99	0.73
				565	0.99	0.72
				566	0.99	0.72
				567	1	0.73
				568	1	0.73
				569	1	0.73
				570	0.99	0.73
				571	1	0.74
				572	1.01	0.74
				573	1.01	0.74
				574	1	0.74
				575	1	0.74
				576	1	0.73
				577	1	0.73
				578	0.99	0.73
				579	1	0.74
				580	1	0.74
				581	1	0.74
				582	1	0.75
				583	1	0.74
				584	1	0.74
				585	1.01	0.74
				586	1	0.73
				587	1	0.74
				588	1.01	0.74
				589	1	0.74
				590	1	0.73
				591	1	0.73
				592	1	0.73
				593	1	0.73
				594	1	0.73
				595	0.99	0.73
				596	1	0.73
				597	1.01	0.73
				598	1	0.73
				599	1	0.72
				600	1	0.72
				601	1	0.72
				602	1	0.73
				603	1	0.73
				604	1.01	0.73
				605	1.01	0.74
				606	1.02	0.74
				607	1.01	0.74
				608	1.01	0.73
				609	1.01	0.74
				610	1.01	0.74
				611	1.02	0.75
				612	1.01	0.74
				613	1.01	0.74
				614	1.01	0.74
				615	1	0.73
				616	1.01	0.74
				617	1.01	0.74
				618	1.01	0.74
				619	1.01	0.74
				620	1.01	0.74
				621	1	0.73
				622	1	0.73
				623	1	0.73
				624	1	0.73
				625	1	0.73
				626	1	0.72
				627	1	0.72
				628	1	0.72
				629	1.01	0.73
				630	1.01	0.74
				631	1.01	0.74
				632	1.02	0.74
				633	1.02	0.74
				634	1.02	0.75
				635	1.03	0.75
				636	1.03	0.75
				637	1.03	0.75
				638	1.02	0.74
				639	1.02	0.75
				640	1.02	0.74
				641	1.02	0.74
				642	1.02	0.74
				643	1.01	0.73
				644	1.01	0.73
				645	1.01	0.73
				646	1.01	0.73
				647	1.01	0.73
				648	1	0.72
				649	1	0.72
				650	0.99	0.72
				651	0.99	0.73
				652	0.99	0.73
				653	0.99	0.73
				654	1	0.74
				655	1	0.74
				656	1	0.73
				657	1	0.73
				658	1	0.73
				659	1	0.74
				660	1	0.73
				661	0.99	0.72
				662	0.99	0.72
				663	0.99	0.72
				664	0.99	0.72
				665	1	0.72
				666	1	0.72
				667	1	0.72
				668	0.99	0.71
				669	1	0.72
				670	1	0.72
				671	1	0.72
				672	1	0.72
				673	1	0.72
				674	1	0.72
				675	1.01	0.73
				676	1.01	0.73
				677	1.01	0.74
				678	1.01	0.74
				679	1.01	0.74
				680	1.01	0.74
				681	1	0.73
				682	1.01	0.74
				683	1.01	0.74
				684	1.01	0.74
				685	1.01	0.74
				686	1.01	0.74
				687	1.01	0.73
				688	1	0.72
				689	1	0.72
				690	1.01	0.72
				691	1.01	0.73
				692	1.01	0.73
				693	1.01	0.73
				694	1.01	0.73
				695	1.01	0.73
				696	1.02	0.74
				697	1.01	0.74
				698	1.02	0.74
				699	1.01	0.74
				700	1	0.73
				701	1.01	0.73
				702	1.01	0.73
				703	1.01	0.72
				704	1	0.71
				705	1	0.72
				706	0.99	0.71
				707	1	0.72
				708	1	0.72
				709	0.99	0.71
				710	1	0.72
				711	0.99	0.72
				712	0.98	0.7
				713	0.99	0.71
				714	0.99	0.71
				715	0.99	0.71
				716	0.99	0.72
				717	1	0.72
				718	0.99	0.72
				719	1	0.72
				720	1	0.73
				721	1	0.72
				722	1	0.72
				723	1	0.72
				724	1	0.72
				725	1	0.72
				726	1	0.71
				727	1	0.71
				728	1	0.72
				729	1.01	0.72
				730	1.01	0.73
				731	1.01	0.73
				732	1.01	0.73
				733	1.02	0.73
				734	1.02	0.73
				735	1.01	0.72
				736	1.01	0.73
				737	1.02	0.73
				738	1.02	0.74
				739	1.01	0.73
				740	1	0.72
				741	1	0.72
				742	1	0.71
				743	1	0.72
				744	1	0.71
				745	1	0.71
				746	1	0.71
				747	1	0.71
				748	1	0.71
				749	0.99	0.7
				750	0.99	0.7
				751	0.98	0.7
				752	0.99	0.71
				753	1	0.72
				754	1	0.72
				755	1	0.72
				756	1	0.72
				757	1.01	0.72
				758	1	0.71
				759	0.99	0.71
				760	0.99	0.71
				761	0.99	0.72
				762	0.99	0.71
				763	1	0.72
				764	1	0.72
				765	1	0.72
				766	1	0.72
				767	1	0.72
				768	1	0.72
				769	1	0.72
				770	0.99	0.72
				771	1	0.72
				772	1	0.72
				773	1	0.72
				774	0.99	0.71
				775	0.99	0.72
				776	1	0.72
				777	1	0.72
				778	1	0.72
				779	0.99	0.72
				780	0.99	0.72
				781	0.99	0.72
				782	1	0.72
				783	0.99	0.72
				784	0.99	0.72
				785	0.98	0.71
				786	0.98	0.71
				787	0.98	0.71
				788	0.98	0.7
				789	0.98	0.7
				790	0.98	0.7
				791	0.98	0.7
				792	0.98	0.7
				793	0.99	0.71
				794	0.98	0.7
				795	0.98	0.7
				796	0.99	0.71
				797	1	0.72
				798	1	0.72
				799	1	0.72
				800	1	0.71
				801	1	0.71
				802	1.01	0.72
				803	1.01	0.72
				804	1	0.72
				805	1.01	0.73
				806	1.01	0.73
				807	1.01	0.72
				808	1	0.72
				809	1	0.71
				810	1	0.72
				811	1	0.72
				812	1	0.73
				813	1	0.73
				814	1	0.73
				815	1.01	0.73
				816	1	0.73
				817	1	0.73
				818	1	0.72
				819	1	0.72
				820	1	0.72
				821	1	0.72
				822	1	0.72
				823	1	0.72
				824	1	0.73
				825	1	0.73
				826	1.01	0.73
				827	1	0.73
				828	1.01	0.73
				829	1	0.73
				830	1.01	0.73
				831	1.01	0.73
				832	1.01	0.73
				833	1.02	0.73
				834	1.02	0.73
				835	1.02	0.73
				836	1.02	0.73
				837	1.01	0.73
				838	1.02	0.73
				839	1.02	0.73
				840	1.02	0.73
				841	1.01	0.73
				842	1.02	0.74
				843	1.02	0.74
				844	1.02	0.74
				845	1.01	0.73
				846	1.01	0.73
				847	1.01	0.73
				848	1.01	0.74
				849	1.03	0.75
				850	1.03	0.75
				851	1.02	0.75
				852	1.02	0.75
				853	1.02	0.74
				854	1.02	0.75
				855	1.02	0.74
				856	1.03	0.75
				857	1.03	0.75
				858	1.02	0.75
				859	1.01	0.73
				860	1.01	0.73
				861	1.01	0.73
				862	1	0.72
				863	1	0.72
				864	1	0.72
				865	1.01	0.72
				866	1.01	0.72
				867	1.01	0.72
				868	1	0.72
				869	1.01	0.72
				870	1.01	0.72
				871	1.01	0.73
				872	1	0.72
				873	1.01	0.73
				874	1.02	0.74
				875	1.02	0.74
				876	1.02	0.74
				877	1.01	0.73
				878	1.01	0.73
				879	1.02	0.73
				880	1.01	0.73
				881	1.01	0.72
				882	1.02	0.73
				883	1.02	0.73
				884	1.03	0.73
				885	1.02	0.73
				886	1.02	0.73
				887	1.02	0.72
				888	1.02	0.72
				889	1.02	0.73
				890	1.02	0.73
				891	1.02	0.73
				892	1.01	0.72
				893	1.01	0.73
				894	1.01	0.73
				895	1.01	0.73
				896	1.01	0.73
				897	1.01	0.73
				898	1.01	0.72
				899	1.01	0.72
				900	1.02	0.73
				901	1.01	0.72
				902	1.01	0.73
				903	1.02	0.73
				904	1.01	0.72
				905	1.01	0.72
				906	1.01	0.72
				907	1.01	0.72
				908	1	0.72
				909	1	0.72
				910	1	0.73
				911	1	0.72
				912	1	0.72
				913	1	0.72
				914	0.99	0.72
				915	0.99	0.72
				916	0.99	0.72
				917	0.99	0.72
				918	0.99	0.72
				919	1	0.72
				920	0.99	0.71
				921	0.99	0.71
				922	0.99	0.71
				923	0.99	0.72
				924	0.99	0.72
				925	0.99	0.72
				926	1	0.72
				927	1	0.73
				928	1.01	0.73
				929	1.01	0.73
				930	1	0.73
				931	1	0.73
				932	1.01	0.74
				933	1.01	0.74
				934	1.02	0.74
				935	1.02	0.74
				936	1.03	0.75
				937	1.03	0.75
				938	1.03	0.75
				939	1.03	0.74
				940	1.03	0.75
				941	1.02	0.74
				942	1.03	0.74
				943	1.03	0.75
				944	1.03	0.75
				945	1.03	0.75
				946	1.02	0.74
				947	1.02	0.74
				948	1.03	0.74
				949	1.02	0.73
				950	1.02	0.73
				951	1.02	0.73
				952	1.01	0.73
				953	1.01	0.73
				954	1.01	0.73
				955	1.02	0.74
				956	1.03	0.74
				957	1.03	0.75
				958	1.02	0.75
				959	1.01	0.73
				960	1.01	0.74
				961	1.02	0.75
				962	1.02	0.74
				963	1.02	0.74
				964	1.02	0.74
				965	1.01	0.74
				966	1.02	0.74
				967	1.02	0.74
				968	1.01	0.74
				969	1.02	0.74
				970	1.02	0.74
				971	1.01	0.74
				972	1.01	0.74
				973	1.01	0.74
				974	1.01	0.73
				975	1.01	0.73
				976	1.01	0.73
				977	1.01	0.73
				978	1	0.72
				979	1	0.72
				980	1.01	0.73
				981	1.01	0.73
				982	1.01	0.73
				983	1.01	0.73
				984	1.01	0.73
				985	1.02	0.74
				986	1.01	0.73
				987	1.01	0.73
				988	1.01	0.73
				989	1.01	0.73
				990	1.01	0.73
				991	1.01	0.73
				992	1.01	0.73
				993	1.01	0.73
				994	1.02	0.73
				995	1.02	0.73
				996	1.01	0.73
				997	1.02	0.73
				998	1.02	0.73
				999	1.03	0.74
				1000	1.02	0.74
				1001	1.02	0.73
				1002	1.02	0.73
				1003	1.01	0.73
				1004	1.02	0.73
				1005	1.01	0.72
				1006	1.01	0.71
				1007	1	0.71
				1008	1.01	0.72
				1009	1.01	0.72
				1010	1.01	0.72
				1011	1.01	0.72
				1012	1	0.72
				1013	1	0.71
				1014	0.99	0.71
				1015	0.99	0.71
				1016	1	0.72
				1017	1	0.71
				1018	1	0.71
				1019	1	0.71
				1020	1	0.71
				1021	1	0.71
				1022	1	0.72
				1023	1	0.72
				1024	0.99	0.71
				1025	1	0.72
				1026	1	0.72
				1027	1	0.72
				1028	1.01	0.72
				1029	1.01	0.72
				1030	1.01	0.72
				1031	1.01	0.73
				1032	1.01	0.73
				1033	1.01	0.73
				1034	1.01	0.73
				1035	1.01	0.72
				1036	1.02	0.73
				1037	1.01	0.73
				1038	1.02	0.73
				1039	1.01	0.73
				1040	1.01	0.72
				1041	1.01	0.73
				1042	1	0.72
				1043	1	0.72
				1044	1	0.72
				1045	1	0.72
				1046	1	0.71
				1047	1	0.72
				1048	1.01	0.72
				1049	1.01	0.72
				1050	1	0.73
				1051	1	0.72
				1052	1	0.72
				1053	1	0.72
				1054	1	0.71
				1055	1	0.72
				1056	1	0.71
				1057	1.01	0.72
				1058	1.01	0.72
				1059	1.01	0.72
				1060	1	0.72
				1061	1	0.72
				1062	1	0.71
				1063	1	0.72
				1064	1.01	0.72
				1065	1.01	0.72
				1066	1	0.72
				1067	1	0.72
				1068	1	0.72
				1069	1	0.72
				1070	1	0.72
				1071	1.01	0.73
				1072	1.02	0.74
				1073	1.02	0.74
				1074	1.02	0.74
				1075	1.01	0.73
				1076	1.01	0.73
				1077	1.01	0.73
				1078	1.01	0.72
				1079	1.01	0.73
				1080	1.01	0.73
				1081	1.02	0.74
				1082	1.03	0.74
				1083	1.02	0.73
				1084	1.02	0.73
				1085	1.02	0.73
				1086	1.02	0.73
				1087	1.01	0.72
				1088	1.01	0.72
				1089	1.01	0.72
				1090	1	0.72
				1091	1.01	0.72
				1092	1.01	0.72
				1093	1.01	0.73
				1094	1.01	0.73
				1095	1.02	0.74
				1096	1.02	0.73
				1097	1.01	0.73
				1098	1.02	0.73
				1099	1.02	0.73
				1100	1.02	0.73
				1101	1.02	0.74
				1102	1.02	0.74
				1103	1.02	0.74
				1104	1.02	0.73
				1105	1.03	0.74
				1106	1.02	0.73
				1107	1.02	0.74
				1108	1.02	0.73
				1109	1.02	0.74
				1110	1.02	0.73
				1111	1.02	0.73
				1112	1.01	0.73
				1113	1.01	0.72
				1114	1.01	0.72
				1115	1.01	0.72
				1116	1.01	0.72
				1117	1.01	0.71
				1118	1.01	0.71
				1119	1.02	0.72
				1120	1.02	0.72
				1121	1.02	0.73
				1122	1.02	0.73
				1123	1.02	0.73
				1124	1.02	0.73
				1125	1.02	0.73
				1126	1.01	0.73
				1127	1.02	0.73
				1128	1.01	0.73
				1129	1.02	0.73
				1130	1.02	0.73
				1131	1.02	0.73
				1132	1.02	0.73
				1133	1.03	0.74
				1134	1.02	0.73
				1135	1.02	0.73
				1136	1.01	0.72
				1137	1.02	0.73
				1138	1.02	0.73
				1139	1.03	0.73
				1140	1.02	0.72
				1141	1.01	0.72
				1142	1.01	0.71
				1143	1.01	0.71
				1144	1.02	0.72
				1145	1.01	0.71
				1146	1	0.7
				1147	1	0.7
				1148	1	0.7
				1149	1	0.7
				1150	1	0.71
				1151	0.99	0.71
				1152	0.99	0.71
				1153	0.99	0.7
				1154	0.98	0.7
				1155	0.99	0.7
				1156	0.99	0.7
				1157	0.99	0.7
				1158	0.99	0.7
				1159	1	0.71
				1160	0.99	0.71
				1161	1	0.71
				1162	0.99	0.7
				1163	1	0.71
				1164	1	0.71
				1165	1	0.71
				1166	0.99	0.71
				1167	0.99	0.71
				1168	0.99	0.71
				1169	0.99	0.71
				1170	0.99	0.71
				1171	0.97	0.7
				1172	0.98	0.71
				1173	0.99	0.72
				1174	0.98	0.71
				1175	0.99	0.73
				1176	0.99	0.72
				1177	1	0.73
				1178	1	0.73
				1179	1	0.73
				1180	1.01	0.73
				1181	1.01	0.74
				1182	1.02	0.74
				1183	1.03	0.75
				1184	1.03	0.75
				1185	1.02	0.74
				1186	1.01	0.73
				1187	1.01	0.73
				1188	1.01	0.73
				1189	1.01	0.73
				1190	1.02	0.74
				1191	1.01	0.74
				1192	1.02	0.74
				1193	1.02	0.74
				1194	1.02	0.74
				1195	1.01	0.73
				1196	1.01	0.74
				1197	1.01	0.73
				1198	1.02	0.74
				1199	1.01	0.73
				1200	1.02	0.73
				1201	1.01	0.73
				1202	1.01	0.72
				1203	1	0.72
				1204	1.01	0.72
				1205	1.01	0.71
				1206	1.01	0.72
				1207	1.01	0.72
				1208	1.01	0.72
				1209	1.01	0.72
				1210	1.02	0.72
				1211	1.01	0.72
				1212	1.01	0.72
				1213	1.02	0.72
				1214	1.02	0.72
				1215	1.01	0.72
				1216	1.01	0.73
				1217	1.01	0.72
				1218	1.01	0.72
				1219	1.02	0.73
				1220	1.01	0.73
				1221	1.01	0.73
				1222	1.02	0.73
				1223	1.03	0.74
				1224	1.02	0.74
				1225	1.02	0.73
				1226	1.01	0.73
				1227	1.02	0.73
				1228	1.02	0.73
				1229	1.01	0.73
				1230	1	0.72
				1231	1	0.72
				1232	1	0.72
				1233	1	0.72
				1234	1.01	0.73
				1235	1	0.72
				1236	1	0.73
				1237	1	0.73
				1238	1.01	0.74
				1239	1.01	0.74
				1240	1.01	0.73
				1241	1	0.72
				1242	1.01	0.73
				1243	1.01	0.73
				1244	1.01	0.73
				1245	1.02	0.74
				1246	1.02	0.74
				1247	1.01	0.74
				1248	1.01	0.74
				1249	1.01	0.74
				1250	1.01	0.74
				1251	1.01	0.73
				1252	1.01	0.73
				1253	1.01	0.73
				1254	1.01	0.73
				1255	1.01	0.73
				1256	1	0.72
				1257	1	0.72
				1258	1	0.72
				1259	1	0.71
				1260	1	0.71
				1261	0.99	0.71
				1262	1	0.71
				1263	1	0.71
				1264	1	0.71
				1265	1.01	0.72
				1266	1.01	0.72
				1267	1.01	0.72
				1268	1	0.72
				1269	1	0.72
				1270	1	0.72
				1271	1.01	0.72
				1272	1.01	0.72
				1273	1.01	0.73
				1274	1.02	0.73
				1275	1.01	0.72
				1276	1.01	0.72
				1277	1.01	0.72
				1278	1.01	0.72
				1279	1.01	0.71
				1280	1	0.71
				1281	1	0.71
				1282	1	0.71
				1283	1	0.71
				1284	1	0.71
				1285	1.01	0.71
				1286	1	0.71
				1287	1.01	0.71
				1288	1	0.7
				1289	1	0.71
				1290	1	0.7
				1291	1	0.71
				1292	1	0.71
				1293	1.01	0.71
				1294	1.01	0.72
				1295	1.02	0.73
				1296	1.01	0.72
				1297	1.01	0.72
				1298	1	0.71
				1299	1.01	0.72
				1300	1.01	0.72
				1301	1.01	0.72
				1302	1.02	0.73
				1303	1.01	0.72
				1304	1.01	0.73
				1305	1.01	0.73
				1306	1.02	0.73
				1307	1.01	0.73
				1308	1.01	0.72
				1309	1.01	0.73
				1310	1.01	0.72
				1311	1.01	0.72
				1312	1.01	0.73
				1313	1.02	0.73
				1314	1.03	0.74
				1315	1.02	0.73
				1316	1.02	0.73
				1317	1.03	0.73
				1318	1.03	0.73
				1319	1.02	0.72
				1320	1.02	0.72
				1321	1.02	0.72
				1322	1.02	0.73
				1323	1.03	0.73
				1324	1.03	0.74
				1325	1.03	0.73
				1326	1.03	0.73
				1327	1.04	0.73
				1328	1.03	0.74
				1329	1.03	0.73
				1330	1.02	0.73
				1331	1.02	0.72
				1332	1.01	0.72
				1333	1.02	0.73
				1334	1.02	0.73
				1335	1.03	0.74
				1336	1.03	0.73
				1337	1.03	0.73
				1338	1.03	0.73
				1339	1.03	0.73
				1340	1.02	0.73
				1341	1.02	0.73
				1342	1.02	0.72
				1343	1.01	0.72
				1344	1	0.72
				1345	1	0.72
				1346	1.01	0.72
				1347	1.02	0.73
				1348	1.02	0.73
				1349	1.01	0.73
				1350	1.01	0.73
				1351	1	0.72
				1352	1	0.72
				1353	1.01	0.72
				1354	1.01	0.73
				1355	1.02	0.74
				1356	1.03	0.75
				1357	1.03	0.74
				1358	1.03	0.75
				1359	1.03	0.75
				1360	1.04	0.76
				1361	1.05	0.77
				1362	1.05	0.76
				1363	1.04	0.75
				1364	1.04	0.75
				1365	1.04	0.75
				1366	1.02	0.74
				1367	1.02	0.74
				1368	1.02	0.74
				1369	1.02	0.73
				1370	1.02	0.74
				1371	1.02	0.74
				1372	1.01	0.73
				1373	1.02	0.74
				1374	1.02	0.74
				1375	1.02	0.73
				1376	1.02	0.73
				1377	1.02	0.73
				1378	1.02	0.73
				1379	1.02	0.74
				1380	1.03	0.74
				1381	1.03	0.74
				1382	1.02	0.73
				1383	1.02	0.74
				1384	1.02	0.74
				1385	1.02	0.74
				1386	1.01	0.73
				1387	1.01	0.73
				1388	1.01	0.72
				1389	1.02	0.72
				1390	1.01	0.72
				1391	1.01	0.72
				1392	1.01	0.72
				1393	1.01	0.72
				1394	1.02	0.72
				1395	1.01	0.71
				1396	1	0.71
				1397	1	0.71
				1398	1.01	0.72
				1399	1.01	0.72
				1400	1.01	0.72
				1401	1.01	0.72
				1402	1.01	0.73
				1403	1.01	0.73
				1404	1.01	0.73
				1405	1.01	0.73
				1406	1.01	0.73
				1407	1.01	0.72
				1408	1.01	0.73
				1409	1.01	0.73
				1410	1.02	0.73
				1411	1.02	0.73
				1412	1.02	0.73
				1413	1.01	0.72
				1414	1.02	0.73
				1415	1.02	0.73
				1416	1.02	0.73
				1417	1.02	0.73
				1418	1.02	0.73
				1419	1.02	0.73
				1420	1.02	0.73
				1421	1.02	0.73
				1422	1.01	0.73
				1423	1.02	0.73
				1424	1.01	0.73
				1425	1.01	0.73
				1426	1.01	0.73
				1427	1	0.72
				1428	1	0.72
				1429	1	0.72
				1430	1	0.72
				1431	1	0.72
				1432	1	0.71
				1433	1.01	0.72
				1434	1.01	0.72
				1435	1.02	0.72
				1436	1.02	0.73
				1437	1.02	0.73
				1438	1.02	0.72
				1439	1.02	0.73
				1440	1.02	0.72
				1441	1.02	0.73
				1442	1.02	0.73
				1443	1.03	0.74
				1444	1.03	0.73
				1445	1.03	0.73
				1446	1.03	0.73
				1447	1.03	0.73
				1448	1.03	0.73
				1449	1.03	0.73
				1450	1.03	0.73
				1451	1.03	0.73
				1452	1.02	0.72
				1453	1.02	0.72
				1454	1.02	0.73
				1455	1.01	0.72
				1456	1.02	0.73
				1457	1.02	0.73
				1458	1.02	0.73
				1459	1.01	0.72
				1460	1	0.72
				1461	1.01	0.72
				1462	1.02	0.73
				1463	1.03	0.74
				1464	1.03	0.74
				1465	1.03	0.74
				1466	1.03	0.74
				1467	1.03	0.74
				1468	1.03	0.74
				1469	1.04	0.74
				1470	1.03	0.74
				1471	1.04	0.74
				1472	1.04	0.75
				1473	1.04	0.74
				1474	1.04	0.75
				1475	1.04	0.75
				1476	1.04	0.75
				1477	1.04	0.75
				1478	1.03	0.74
				1479	1.02	0.73
				1480	1.02	0.73
				1481	1.03	0.74
				1482	1.03	0.74
				1483	1.02	0.73
				1484	1.02	0.73
				1485	1.02	0.73
				1486	1.02	0.73
				1487	1.02	0.74
				1488	1.02	0.73
				1489	1.01	0.73
				1490	1.01	0.73
				1491	1.02	0.73
				1492	1.02	0.74
				1493	1.01	0.73
				1494	1.02	0.74
				1495	1.02	0.74
				1496	1.01	0.73
				1497	1.02	0.73
				1498	1.02	0.74
				1499	1.02	0.74
				1500	1.03	0.74
				1501	1.02	0.74
				1502	1.02	0.73
				1503	1.02	0.73
				1504	1.03	0.74
				1505	1.03	0.74
				1506	1.03	0.74
				1507	1.03	0.74
				1508	1.03	0.74
				1509	1.02	0.73
				1510	1.02	0.73
				1511	1.02	0.73
				1512	1.02	0.73
				1513	1.02	0.73
				1514	1.02	0.73
				1515	1.02	0.72
				1516	1.01	0.71
				1517	1.01	0.71
				1518	1.01	0.72
				1519	1.02	0.72
				1520	1.03	0.73
				1521	1.03	0.74
				1522	1.03	0.74
				1523	1.03	0.73
				1524	1.03	0.73
				1525	1.03	0.73
				1526	1.02	0.73
				1527	1.03	0.74
				1528	1.03	0.73
				1529	1.03	0.73
				1530	1.03	0.73
				1531	1.03	0.74
				1532	1.02	0.72
				1533	1.02	0.72
				1534	1.04	0.73
				1535	1.03	0.73
				1536	1.03	0.73
				1537	1.03	0.73
				1538	1.03	0.73
				1539	1.03	0.73
				1540	1.03	0.73
				1541	1.03	0.73
				1542	1.03	0.73
				1543	1.03	0.73
				1544	1.03	0.73
				1545	1.03	0.73
				1546	1.02	0.72
				1547	1.02	0.73
				1548	1.03	0.73
				1549	1.03	0.73
				1550	1.03	0.73
				1551	1.03	0.73
				1552	1.02	0.72
				1553	1.02	0.71
				1554	1.01	0.71
				1555	1.02	0.72
				1556	1.01	0.71
				1557	1.01	0.71
				1558	1.01	0.71
				1559	1	0.71
				1560	1	0.71
				1561	1	0.71
				1562	1	0.71
				1563	1	0.71
				1564	0.99	0.7
				1565	0.99	0.7
				1566	0.99	0.7
				1567	1	0.7
				1568	0.99	0.7
				1569	0.99	0.7
				1570	0.99	0.7
				1571	0.99	0.7
				1572	0.99	0.7
				1573	0.98	0.7
				1574	0.99	0.71
				1575	0.99	0.71
				1576	0.98	0.7
				1577	0.98	0.69
				1578	0.98	0.69
				1579	0.99	0.7
				1580	0.98	0.69
				1581	0.98	0.69
				1582	0.99	0.7
				1583	0.99	0.7
				1584	0.99	0.7
				1585	1	0.7
				1586	1	0.7
				1587	1	0.71
				1588	1	0.71
				1589	1	0.71
				1590	1	0.71
				1591	1	0.71
				1592	1	0.71
				1593	0.99	0.71
				1594	1	0.71
				1595	1	0.7
				1596	0.99	0.7
				1597	0.99	0.7
				1598	0.98	0.69
				1599	0.99	0.7
				1600	1	0.7
				1601	1	0.7
				1602	1	0.7
				1603	1	0.7
				1604	1	0.7
				1605	1	0.7
				1606	1	0.7
				1607	1.01	0.7
				1608	1	0.71
				1609	1.01	0.71
				1610	1.01	0.71
				1611	1.01	0.71
				1612	1.01	0.72
				1613	1.01	0.72
				1614	1.02	0.72
				1615	1.01	0.72
				1616	1.02	0.72
				1617	1.01	0.72
				1618	1.02	0.72
				1619	1.02	0.72
				1620	1.02	0.72
				1621	1.02	0.72
				1622	1.01	0.71
				1623	1	0.71
				1624	1	0.71
				1625	1	0.71
				1626	1	0.71
				1627	1	0.71
				1628	1	0.71
				1629	1	0.71
				1630	1	0.71
				1631	0.99	0.71
				1632	1	0.71
				1633	1	0.71
				1634	1.01	0.71
				1635	1.01	0.72
				1636	1.01	0.71
				1637	1	0.7
				1638	1	0.7
				1639	1	0.7
				1640	1.01	0.7
				1641	1.01	0.7
				1642	1	0.7
				1643	1.01	0.7
				1644	1	0.7
				1645	1.01	0.71
				1646	1.02	0.71
				1647	1.01	0.71
				1648	1.01	0.71
				1649	1.02	0.72
				1650	1.02	0.72
				1651	1.01	0.72
				1652	1.01	0.72
				1653	1.01	0.72
				1654	1.01	0.71
				1655	1.01	0.71
				1656	1.01	0.72
				1657	1.01	0.72
				1658	1.01	0.72
				1659	1.01	0.72
				1660	1.01	0.72
				1661	1.01	0.72
				1662	1.02	0.72
				1663	1.02	0.73
				1664	1.02	0.72
				1665	1.02	0.72
				1666	1.02	0.72
				1667	1.02	0.72
				1668	1.02	0.73
				1669	1.02	0.72
				1670	1.01	0.72
				1671	1	0.71
				1672	1.01	0.71
				1673	1.01	0.71
				1674	1.01	0.71
				1675	1.01	0.71
				1676	1.01	0.71
				1677	1.01	0.7
				1678	1.01	0.71
				1679	1.01	0.72
				1680	1.01	0.72
				1681	1.02	0.72
				1682	1.01	0.71
				1683	1.01	0.71
				1684	1.01	0.71
				1685	1.01	0.71
				1686	1.02	0.72
				1687	1.01	0.72
				1688	1.01	0.72
				1689	1.01	0.72
				1690	1.01	0.72
				1691	1.01	0.72
				1692	1.01	0.72
				1693	1.01	0.72
				1694	1.01	0.72
				1695	1.02	0.72
				1696	1.02	0.72
				1697	1.02	0.72
				1698	1.02	0.73
				1699	1.03	0.73
				1700	1.02	0.73
				1701	1.01	0.73
				1702	1.01	0.72
				1703	1	0.71
				1704	1	0.71
				1705	0.99	0.7
				1706	0.99	0.71
				1707	1	0.71
				1708	1	0.71
				1709	1.01	0.71
				1710	1.01	0.72
				1711	1.01	0.71
				1712	1.02	0.73
				1713	1.01	0.72
				1714	1.02	0.72
				1715	1.01	0.72
				1716	1.01	0.71
				1717	1.01	0.71
				1718	1.01	0.71
				1719	1.02	0.72
				1720	1.01	0.72
				1721	1.01	0.71
				1722	1.01	0.71
				1723	1.01	0.71
				1724	1.01	0.71
				1725	1	0.7
				1726	1	0.7
				1727	0.99	0.7
				1728	1	0.7
				1729	1	0.7
				1730	1	0.71
				1731	1.01	0.71
				1732	1.01	0.71
				1733	1.01	0.71
				1734	1.01	0.72
				1735	1.01	0.72
				1736	1.01	0.71
				1737	1	0.7
				1738	1.01	0.7
				1739	1.01	0.7
				1740	1	0.7
				1741	1.01	0.7
				1742	1	0.69
				1743	1	0.7
				1744	1	0.7
				1745	1	0.7
				1746	1	0.71
				1747	1.01	0.71
				1748	1.01	0.71
				1749	1.01	0.71
				1750	1	0.71
				1751	1.01	0.72
				1752	1.02	0.72
				1753	1.02	0.73
				1754	1.01	0.72
				1755	1.02	0.73
				1756	1.01	0.72
				1757	1.02	0.73
				1758	1.02	0.73
				1759	1.01	0.72
				1760	1.01	0.72
				1761	1.01	0.71
				1762	1.01	0.71
				1763	1	0.71
				1764	1.01	0.71
				1765	1	0.71
				1766	1.01	0.71
				1767	1.02	0.72
				1768	1.02	0.72
				1769	1.01	0.72
				1770	1.02	0.72
				1771	1.02	0.72
				1772	1.02	0.72
				1773	1.01	0.72
				1774	1.02	0.72
				1775	1.02	0.73
				1776	1.03	0.73
				1777	1.02	0.73
				1778	1.02	0.72
				1779	1.01	0.71
				1780	1.01	0.72
				1781	1.02	0.72
				1782	1.03	0.73
				1783	1.02	0.72
				1784	1.02	0.71
				1785	1.02	0.72
				1786	1.02	0.72
				1787	1.02	0.71
				1788	1.02	0.71
				1789	1.01	0.71
				1790	1.02	0.72
				1791	1.02	0.72
				1792	1.02	0.72
				1793	1.02	0.71
				1794	1.02	0.71
				1795	1.01	0.71
				1796	1.01	0.71
				1797	1.02	0.71
				1798	1.02	0.71
				1799	1.02	0.71
				1800	1.02	0.72
				1801	1.02	0.73
				1802	1.02	0.73
				1803	1.02	0.74
				1804	1.02	0.73
				1805	1.02	0.74
				1806	1.02	0.73
				1807	1.02	0.74
				1808	1.02	0.73
				1809	1.02	0.73
				1810	1.02	0.74
				1811	1.03	0.74
				1812	1.03	0.74
				1813	1.04	0.75
				1814	1.04	0.74
				1815	1.03	0.74
				1816	1.02	0.73
				1817	1.02	0.73
				1818	1.02	0.73
				1819	1.02	0.73
				1820	1.02	0.74
				1821	1.02	0.74
				1822	1.02	0.74
				1823	1.02	0.74
				1824	1.01	0.73
				1825	1.01	0.73
				1826	1.02	0.73
				1827	1.01	0.72
				1828	1.01	0.72
				1829	1.01	0.71
				1830	1.01	0.72
				1831	1.02	0.73
				1832	1.02	0.72
				1833	1.01	0.72
				1834	1.02	0.72
				1835	1.03	0.73
				1836	1.03	0.72
				1837	1.03	0.73
				1838	1.04	0.73
				1839	1.04	0.74
				1840	1.04	0.74
				1841	1.04	0.74
				1842	1.03	0.73
				1843	1.02	0.72
				1844	1.01	0.71
				1845	1.01	0.71
				1846	1.01	0.71
				1847	1.02	0.72
				1848	1.02	0.72
				1849	1.03	0.73
				1850	1.02	0.72
				1851	1.02	0.72
				1852	1.02	0.73
				1853	1.02	0.72
				1854	1.02	0.72
				1855	1.02	0.72
				1856	1.03	0.73
				1857	1.02	0.72
				1858	1.02	0.73
				1859	1.02	0.73
				1860	1.03	0.74
				1861	1.03	0.74
				1862	1.03	0.74
				1863	1.04	0.74
				1864	1.03	0.74
				1865	1.02	0.73
				1866	1.03	0.73
				1867	1.03	0.73
				1868	1.03	0.73
				1869	1.02	0.72
				1870	1.02	0.73
				1871	1.02	0.72
				1872	1.02	0.72
				1873	1.02	0.72
				1874	1.02	0.72
				1875	1.02	0.72
				1876	1.02	0.72
				1877	1.01	0.71
				1878	1.01	0.72
				1879	1.01	0.71
				1880	1	0.71
				1881	1.01	0.72
				1882	1.01	0.72
				1883	1.01	0.72
				1884	1.01	0.71
				1885	1	0.71
				1886	1.01	0.71
				1887	1.02	0.71
				1888	1.02	0.71
				1889	1.02	0.72
				1890	1.03	0.72
				1891	1.03	0.73
				1892	1.03	0.72
				1893	1.02	0.71
				1894	1.03	0.72
				1895	1.02	0.72
				1896	1.02	0.71
				1897	1.02	0.71
				1898	1.02	0.71
				1899	1.02	0.72
				1900	1.02	0.72
				1901	1.02	0.73
				1902	1.03	0.74
				1903	1.03	0.73
				1904	1.03	0.72
				1905	1.03	0.73
				1906	1.03	0.73
				1907	1.02	0.73
				1908	1.02	0.73
				1909	1.02	0.72
				1910	1.02	0.71
				1911	1.02	0.72
				1912	1.02	0.72
				1913	1.01	0.71
				1914	1.01	0.71
				1915	1.01	0.71
				1916	1.01	0.71
				1917	1.01	0.72
				1918	1.02	0.72
				1919	1.02	0.72
				1920	1.02	0.73
				1921	1.03	0.73
				1922	1.03	0.73
				1923	1.03	0.73
				1924	1.02	0.73
				1925	1.02	0.73
				1926	1.02	0.72
				1927	1.03	0.72
				1928	1.03	0.73
				1929	1.03	0.73
				1930	1.03	0.73
				1931	1.04	0.74
				1932	1.04	0.74
				1933	1.05	0.74
				1934	1.04	0.74
				1935	1.04	0.73
				1936	1.04	0.73
				1937	1.03	0.73
				1938	1.03	0.73
				1939	1.03	0.74
				1940	1.03	0.73
				1941	1.03	0.74
				1942	1.03	0.73
				1943	1.03	0.74
				1944	1.03	0.74
				1945	1.02	0.73
				1946	1.03	0.74
				1947	1.03	0.74
				1948	1.02	0.73
				1949	1.02	0.73
				1950	1.02	0.73
				1951	1.02	0.73
				1952	1.02	0.73
				1953	1.02	0.72
				1954	1.02	0.72
				1955	1.01	0.72
				1956	1.02	0.72
				1957	1.01	0.72
				1958	1.02	0.72
				1959	1.02	0.73
				1960	1.02	0.73
				1961	1.03	0.73
				1962	1.02	0.73
				1963	1.03	0.73
				1964	1.03	0.73
				1965	1.03	0.73
				1966	1.03	0.73
				1967	1.03	0.73
				1968	1.03	0.73
				1969	1.03	0.73
				1970	1.03	0.73
				1971	1.03	0.73
				1972	1.03	0.73
				1973	1.02	0.72
				1974	1.02	0.72
				1975	1.02	0.71
				1976	1.02	0.71
				1977	1.03	0.72
				1978	1.02	0.72
				1979	1.02	0.72
				1980	1.02	0.72
				1981	1.01	0.71
				1982	1.02	0.72
				1983	1.03	0.73
				1984	1.02	0.72
				1985	1.02	0.72
				1986	1.02	0.72
				1987	1.02	0.72
				1988	1.02	0.72
				1989	1.01	0.72
				1990	1.01	0.71
				1991	1	0.71
				1992	1.01	0.71
				1993	1.02	0.72
				1994	1.02	0.73
				1995	1.02	0.73
				1996	1.01	0.73
				1997	1.01	0.73
				1998	1.02	0.73
				1999	1.02	0.73
[truncated: 8,001 more rows]
