# Supplementary material for: Age-related dysregulation of homeostatic control in neuronal microcircuits
Source: Nat Neurosci. 2023 Nov 2;26(12):2158–70. doi: 10.1038/s41593-023-01451-z (PMC10689243; doi:10.1038/s41593-023-01451-z)
Supplement: Supplementary file 5 — Modeling code. [file 41593_2023_1451_MOESM5_ESM.zip › ModelCodes_Upload/model_neuron.m]

r_post_all = ones(1,l);
inps_soma = nan*zeros(1,l);
inps_dend = nan*zeros(1,l);
w_pre = zeros(N,l);
w_pre(:,1) = w_pre0;
for i = 1:l-1

    r_post = r_post_all(:,i);
    r_pre_rec = r_pre(:,i) + alpha*r_post;

    % - recurrent plastic
    dw_rec = A_ltp*r_pre_rec.*(r_pre_rec-r0).*r_post.*(1-I_inh) ... 
            + A_hom*(r_pre_rec<r0).*(r_pre_rec-r0)*downscaling;    
    
    w_pre(:,i+1) = rectify(w_pre(:,i) + dw_rec*plastic(i));
    
    % - ffw plastic
    dw_ffw = A_ltp*r_ffw(i).*(r_ffw(i)- r0).*r_post.*(1-I_inh) + ... 
             A_hom*(r_ffw(i)<r0).*(r_ffw(i)-r0) *downscaling;        
    w_ffw(i+1) = rectify(w_ffw(i) + dw_ffw * plastic_ffw);
        
    % - dynamics
    inps_soma(i) = (r_ffw(i)*w_ffw(i) + r_exc_soma(i) + r_inh_soma(i));
    inps_dend(i) = rectify(w_pre(:,i)'*r_pre(:,i)/N - I_inh);
    inp_post = rectify(inps_soma(i) + inps_dend(i));
    
    r_post_all(:,i+1) = r_post_all(:,i) + dt/tau * (-r_post + inp_post);
end

function [zr] = rectify(z)
    zr = z .* (z>0);
end
