# Supplementary material for: Age-related dysregulation of homeostatic control in neuronal microcircuits
Source: Nat Neurosci. 2023 Nov 2;26(12):2158–70. doi: 10.1038/s41593-023-01451-z (PMC10689243; doi:10.1038/s41593-023-01451-z)
Supplement: Supplementary file 5 — Modeling code. [file 41593_2023_1451_MOESM5_ESM.zip › ModelCodes_Upload/run_diff_figs.m]

write_data = 1;

plot_figM1 = 1;

plot_figS1 = 1;
plot_figS2 = 1;
plot_figS3 = 1;

home_path = pwd();
fig_path = [home_path '/Figures/'];
if ~exist(fig_path); mkdir(fig_path); end

%% - default params (figM1,S4,S5)
if plot_figM1
    I_inh_old = 0.1;
    downscaling_old = 0;

    fig1 = 'figM1';
    fig2 = 'figS4';
    fig3 = 'figS5';
    
    plot_plot0 = 1;
    plot_plot_inputs = 1;
    plot_plot_inputs_visresp = 1;

    model_ageing__plasticity;
end

%% - downscaling = 1 for old (figS1)
if plot_figS1
    I_inh_old = 0.1;
    downscaling_old = 1;
    fig1 = 'figS1';
    
    plot_plot0 = 1;
    plot_plot_inputs = 0;
    plot_plot_inputs_visresp = 0;

    model_ageing__plasticity;
end

%% - inhibition = 0.75 for old (figS2)
if plot_figS2
    I_inh_old = 0.75;
    downscaling_old = 0;
    fig1 = 'figS2';

    plot_plot0 = 1;
    plot_plot_inputs = 0;
    plot_plot_inputs_visresp = 0;
    
    model_ageing__plasticity;
end

%% - inhibition = 0.5 for old (8m) (figS3)
if plot_figS3
    I_inh_old = 0.5;
    downscaling_old = 0.5;
    fig1 = 'figS3';

    plot_plot0 = 1;
    plot_plot_inputs = 0;
    plot_plot_inputs_visresp = 0;
    
    model_ageing__plasticity;
end
