# Supplementary material for: Age-related dysregulation of homeostatic control in neuronal microcircuits
Source: Nat Neurosci. 2023 Nov 2;26(12):2158–70. doi: 10.1038/s41593-023-01451-z (PMC10689243; doi:10.1038/s41593-023-01451-z)
Supplement: Supplementary file 6 — Raw data and statistical source data. [file 41593_2023_1451_MOESM6_ESM.xlsx]

## Sheet: Fig.1
Panel 1c	Con-Day0	Con-Day1	Con-Day2	Con-Day3	Stim-Day0	Stim-Day1	Stim-Day2	Stim-Day3		Panel 1d	Control	Stimulated		Panel 1e	Control	Stimulated		Panel 1f	Control	Stimulated		Panel 1h	Control	Stimulated	MTEP		Panel 1i	Control	Stimulated	MTEP
	0	-0.377012	-0.274372	-0.627537	0	-0.178008	-0.145759	0.0120149			0.327754	0.259223			0.00835	0.00935			0.083	0.081			0.487103	0.431876	0.548624			0.34979	0.2815	0.5093
	0	-0.215424	-0.115384	0.0220768	0	-0.125643	-0.0456053	0.371355			0.355642	0.31979			0.00855	0.0115			0.098	0.088			0.519347	0.476429	0.656791			0.427521	0.4015	0.553
	0	-0.180358	-0.174493	-0.191642	0	-0.0201702	-0.0150824	-0.0112198			0.448653	0.330684			0.00885	0.01155			0.098	0.095			0.531675	0.51581	0.742488			0.448275	0.416	0.57
	0	-0.0578917	-0.11595	-0.548632	0	-0.962369	-1.4811	-0.943401			0.452523	0.384287			0.0093	0.0132			0.103	0.1			0.544508	0.528402	0.748533			0.460189	0.4736	0.7388
	0	-0.146	-0.0893002	-0.185853	0	-0.0377659	-0.0315523	-0.0561947			0.471554	0.450484			0.01045	0.01455			0.105	0.1			0.55746	0.559819	0.751736			0.545342	0.486	0.7508
	0	-0.0146726	0.0982712	0.440053	0	-0.117036	0.459908	-0.00826083			0.647913	0.654363			0.011	0.01475			0.107	0.103			0.594782	0.568012	0.824106			0.556292	0.513	0.7516
	0	-0.204904	0.014304	-0.199055	0	-0.430439	-0.350655	-0.347648			0.681696	0.693205			0.0127	0.01475			0.107	0.105			0.610824	0.570864	0.87099			0.563077	0.57	0.7569
	0	0.12979	0.115816	-0.0046406	0	-0.16599	-0.167335	-0.0673657			0.865963	0.715023			0.013	0.01525			0.11	0.105			0.63811	0.576594	0.913774			0.577153	0.5736	0.7674
	0	0.00446763	0.00320888	-0.0061887	0	-0.0129019	-0.0486881	-0.0486881			1.01027	0.71845			0.01305	0.01565			0.11	0.105			0.640985	0.623253	0.914829			0.588182	0.6239	0.776
	0	-0.367669	0.0191345	-0.400932	0	-0.34073	-0.369784	-0.331711			1.12912	0.856028			0.0131	0.01595			0.11	0.11			0.650708	0.635028	0.919026			0.591952	0.6282	0.7826
	0	0.00222744	0.233776	-0.0146997	0	0.0057229	0.0109686	0.0149102			1.3181	0.994096			0.0134	0.01605			0.112	0.11			0.65626	0.637946	0.94937			0.593856	0.6325	0.8148
	0	-0.920712	-1.11871	-1.26411	0	0.127466	0.0486478	0			1.47577	1.07001			0.01355	0.01625			0.112	0.112			0.660945	0.641594	0.955101			0.611553	0.6643	0.8172
	0	0.000124511	0.464517	1.1313	0	-1.45243	-1.45235	-0.951153			1.48456				0.01395	0.0171			0.11	0.112			0.66491	0.647174	0.960642			0.66276	0.6692	0.8179
	0	0.00294253	0.0364462	0.0443378	0	-0.970186	-0.974144	-0.608087			1.76406				0.01405	0.0176			0.115	0.115			0.667924	0.649717	0.994875			0.689138	0.7067	0.8245
	0	0.0965733	-0.489094	-0.912728	0	-0.711649	-0.711649	-0.711649			2.02691				0.01445	0.0178			0.117	0.115			0.668476	0.667368	1.03114			0.696064	0.7158	0.8282
	0	-0.204138	-0.25085	0.298718	0	-0.0521127	-0.049422	-0.0484725			2.12894				0.01455	0.0183			0.12	0.117			0.673973	0.670864	1.07603			0.69958	0.7388	0.8294
	0	-0.094917	-0.319397	-0.562518	0	0.0234276	0.199953	-0.0232403							0.0148	0.01845			0.12	0.117			0.696453	0.671859	1.08988			0.70492	0.7447	0.8319
	0	1.4484	-0.424459	-2.07318	0	0.121155	-0.179561	-0.000532328							0.01505	0.0186			0.12	0.117			0.705461	0.681424	1.11275			0.706719	0.7695	0.8879
	0	0.288876	0.0819537	-1.08586	0	-0.810018	-1.01119	-0.589898							0.0153	0.01865			0.12	0.117			0.707027	0.681589	1.14257			0.710343	0.776	0.8879
	0	-0.131618	0.244167	1.03199	0	-0.686274	-0.837506	-0.706926							0.01545	0.01905			0.13	0.12			0.707368	0.688919	1.18195			0.714004	0.7961	0.8965
	0	-0.0754911	0.120849	-1.00898	0	-0.127011	0.0241065	-0.203053							0.0156	0.0192			0.127	0.12			0.71951	0.703377	1.26193			0.725219	0.8245	0.9034
	0	-0.00303768	0.0193125	0.00312155	0	-2.35007	-2.92616	-2.96477							0.01615	0.01975			0.127	0.12			0.741069	0.704382	1.29171			0.738756	0.827	0.9065
	0	0.0194883	0.0367245	-0.00686656	0	-0.211086	-0.221844	-0.269638							0.0179	0.02045			0.127	0.12			0.753974	0.723694	1.32659			0.765286	0.8275	0.9234
	0	1.70209	0.431633	-0.914165	0	0.0339441	0.0137742	0							0.018	0.02045			0.127	0.12			0.759246	0.727616	1.41752			0.777311	0.8395	0.9328
	0	0.0613008	0.213203	0.202842	0	-0.254022	-0.251644	-0.0260464							0.01835	0.0205			0.129	0.122			0.766993	0.734931	2.60462			0.80533	0.8446	0.9388
	0	-0.0199052	-0.180347	-0.151736	0	0.0504222	0.598367	0.0959644							0.01845	0.02125			0.129	0.122			0.767618	0.759458				0.81004	0.859	0.952
	0	-0.446815	0.449582	0.551136	0	-0.15504	-0.192208	0.36403							0.0192	0.0214			0.132	0.122			0.769366	0.763727				0.81004	0.8712	0.9553
	0	0.912394	0.134378	-0.242385	0	-0.227779	-0.252408	0.368401							0.01935	0.0215			0.132	0.122			0.777292	0.782131				0.813608	0.8759	0.9569
	0	0.0301195	0.0439511	0.626134	0	0.0814746	-0.330199	-0.27089							0.0199	0.022			0.132	0.125			0.781569	0.783899				0.819626	0.8965	0.967
	0	-0.0937885	0.0582772	0.0286669	0	0.787646	0.228109	0.262977							0.01995	0.02225			0.132	0.125			0.787683	0.798968				0.824505	0.9125	0.972
	0	-0.12969	-0.150115	-0.250185	0	-0.0147339	-0.342015	0.366099							0.02	0.0223			0.132	0.125			0.799122	0.799921				0.831933	0.9189	0.9741
	0	-0.006172	0.0221949	0.0284187	0	-0.495833	-0.657417	-0.597697							0.0202	0.0228			0.13	0.125			0.810452	0.808416				0.834439	0.9208	0.9772
	0	0.583188	0.533574	-0.158158	0	-0.0357204	-0.0473144	-0.0643631							0.02085	0.0233			0.134	0.127			0.81408	0.828796				0.855042	0.9234	0.9824
	0	-0.0729786	0.142972	0.184999	0	-0.0598242	-0.0909184	-0.205645							0.02105	0.0233			0.134	0.127			0.826704	0.83314				0.863033	0.9385	0.993
	0	-0.0253419	0.0666259	0.0866355	0	-0.247794	0.0561969	-0.201439							0.02105	0.02375			0.134	0.129			0.827022	0.835324				0.871175	0.952	1.0037
	0	0.00314463	0.001258	0.0103062	0	0.287921	0.00101399	0.743026							0.0212	0.02375			0.134	0.129			0.839827	0.844168				0.871175	0.9653	1.0135
	0	2.02057	0.152568	-0.142482	0	-0.275574	-0.147978	-0.163369							0.0214	0.02425			0.13	0.129			0.844696	0.851859				0.871175	0.972	1.0185
	0	-0.0363665	0.318557	0.0170479	0	0.00548889	0.0798979	0.0567468							0.0215	0.02575			0.137	0.132			0.868407	0.866491				0.876689	0.972	1.0392
	0	0.195333	0.513503	-0.0808343	0	0.208218	-0.322703	-0.185777							0.0216	0.0263			0.139	0.132			0.870805	0.893451				0.882273	0.9824	1.0434
	0	-0.0582195	0.122515	0.0492772	0	-0.186634	-0.203092	-0.164613							0.0219	0.02645			0.139	0.132			0.880322	0.911662				0.887928	1.0037	1.0494
	0	0.00955033	0.0127801	0.0690698	0	-0.654938	-0.366556	-1.05925							0.0222	0.02755			0.139	0.134			0.890371	0.931486				0.905339	1.0148	1.0614
	0	0.911302	0.39909	0.11209	0	0.0191334	-0.00516784	0.0891124							0.0223	0.02775			0.139	0.134			0.898927	0.936957				0.942291	1.0148	1.0696
	0	0.0507254	0.216382	-0.190481	0	-0.451839	-0.55324	-0.491389							0.02415	0.02785			0.139	0.134			0.900506	0.937904				0.952006	1.0196	1.0696
	0	0.0414933	0.0134461	0.00613854	0	-0.158299	-0.135266	-0.119791							0.0245	0.02785			0.139	0.137			0.900944	0.938243				0.965274	1.0204	1.0738
	0	0.133063	-0.0221814	-0.0814349	0	-0.100087	-0.135709	-0.0732479							0.0248	0.0279			0.139	0.137			0.902567	0.950861				0.968649	1.0542	1.0738
	0	-0.0633701	-0.0221865	0.0285169	0	-0.253117	-0.342696	-0.305922							0.0252	0.0283			0.14	0.137			0.910616	0.996301				0.982389	1.0559	1.0907
	0	0.0307423	0.0437804	-0.120178	0	-0.129765	-0.0161446	-0.0646064							0.02525	0.02865			0.142	0.137			0.918383	1.01893				0.988397	1.0738	1.0907
	0	0.0251517	-0.00311098	-0.00311098	0	0.328236	0.00152289	-0.0774078							0.0256	0.0292			0.142	0.137			0.929569	1.06648				0.992952	1.0822	1.0956
	0	0.226397	0.140144	0.0275248	0	0.0155926	0.21431	0.16562							0.0264	0.0294			0.142	0.139			0.935412	1.0692				1.01107	1.0941	1.0993
	0	0.0163943	0.420183	0.996951	0	-0.0772011	-0.135441	0.0802362							0.0264	0.02965			0.142	0.139			0.936623	1.10014				1.01255	1.095	1.1031
	0	0.0618908	-0.0879148	-0.0896181	0	-0.239791	-0.0701149	0.0836535							0.02675	0.0303			0.142	0.139			0.941914	1.10953				1.01478	1.1171	1.1081
	0	-0.719774	-0.99309	-1.06995	0	-0.207833	-0.25367	-0.112939							0.0268	0.03075			0.142	0.139			0.951035	1.12592				1.01478	1.1262	1.1145
	0	-0.0388575	0.0180053	0.270621	0	-0.439499	-0.918461	-0.853889							0.02745	0.03085			0.142	0.139			0.953231	1.14493				1.01757	1.1307	1.1262
	0	0.031759	0.0589331	-0.00594956	0	-0.0857738	0.756862	0.0760124							0.02815	0.0309			0.142	0.142			0.960562	1.19765				1.02038	1.138	1.1471
	0	-0.0496607	-0.0850646	-0.0881234	0	-0.225434	-0.311505	-0.304287							0.02835	0.03105			0.142	0.142			0.96217	1.28544				1.02605	1.1429	1.1486
	0	0.107192	0.147839	0.11609	0	-0.914424	-0.934102	-0.826286							0.029	0.03115			0.14	0.142			0.966069	1.34713				1.03178	1.1608	1.1584
	0	-0.378107	-0.304982	-0.116612	0	-0.698095	-0.554896	-0.760169							0.02955	0.0312			0.144	0.142			0.966359	1.47098				1.03371	1.161	1.164
	0	0.0027996	2.48203	2.29365	0	-1.66069	-1.72525	-1.68082							0.03	0.0314			0.144	0.144			0.975399	1.66205				1.03758	1.166	1.164
	0	-0.000316289	-0.00624849	0.0173188	0	-0.914018	-1.11151	-0.632254							0.03015	0.0323			0.144	0.144			0.982147	1.78965				1.03758	1.1839	1.164
	0	0.0918363	0.0373444	-0.00621166	0	-0.359157	-0.352884	-0.382895							0.0305	0.0335			0.144	0.146			0.989369	1.89081				1.04148	1.1839	1.164
	0	0.0680337	-0.0183179	-0.0377193	0	0.736813	-0.186734	-0.289953							0.0316	0.0338			0.144	0.146			0.989546	1.95401				1.04148	1.1877	1.166
	0	-0.444317	-0.407357	-0.425756	0	-0.170375	-0.176611	-0.119843							0.03165	0.0351			0.144	0.146			0.991848	2.2043				1.04937	1.1971	1.1796
	0	-0.143119	-0.292787	-0.310113	0	-0.257656	-0.0646288	0.562883							0.0332	0.0352			0.146	0.146			0.997743					1.05336	1.2045	1.1839
	0	-0.0154156	0.000855375	0.023507	0	-0.551368	-0.363458	-0.566748							0.03345	0.03565			0.146	0.149			1.02246					1.05537	1.2479	1.19
	0	-0.318841	-0.321847	0.0091631	0	-0.368003	-0.295179	-0.299761							0.03455	0.0357			0.146	0.149			1.03219					1.06143	1.2479	1.1993
	0	-0.0180539	-0.0180539	-0.0180539	0	0.160697	0.18564	-0.155737							0.03525	0.03615			0.146	0.149			1.03497					1.06449	1.2527	1.2032
	0	-0.0346954	-0.025064	-0.0316801	0	0	0.00756398	0.016024							0.0357	0.03645			0.15	0.149			1.04099					1.09068	1.2527	1.2258
	0	-0.107696	-0.0710457	-0.0815877	0	-0.0612055	-0.021566	-0.0612055							0.03735	0.0367			0.15	0.149			1.04129					1.10813	1.2564	1.2547
	0	-0.0327504	-0.0420871	-0.0573696	0	-0.42909	0.273601	0.11892							0.0375	0.03685			0.149	0.151			1.04376					1.11258	1.2775	1.2547
	0	0.0530072	-0.0340295	0.026216	0	-0.660885	-0.652807	-0.660842							0.03795	0.0369			0.149	0.151			1.05805					1.12615	1.3099	1.2564
	0	0.0126702	0.00609877	0.0345961	0	-0.0499373	-0.117975	-0.0607092							0.0384	0.037			0.149	0.151			1.0744					1.12615	1.3165	1.2592
	0	0.12228	-0.0234184	-0.0234524	0	-0.863501	-0.434392	-0.840981							0.0396	0.0376			0.15	0.151			1.094					1.12615	1.3192	1.2767
	0	-0.074346	-0.0919994	-0.104689	0	-0.496528	-0.524976	-0.495085							0.03995	0.0377			0.151	0.151			1.10043					1.13306	1.3192	1.2767
	0	-0.00625062	-0.0164832	-0.0147593	0	-0.623668	-0.634372	-0.634372							0.04085	0.03815			0.151	0.151			1.10261					1.13538	1.3246	1.2826
	0	0.320129	0.0380528	0.0574021	0	-0.307252	-0.165977	0.224549							0.0413	0.0387			0.151	0.151			1.10523					1.14006	1.3422	1.3006
	0	-0.0575858	0.111262	0.428095	0	-0.0417656	-0.027319	0.0369083							0.04185	0.039			0.151	0.151			1.10787					1.16681	1.358	1.3268
	0	0.00273349	-0.0331703	-0.0210513	0	-0.113193	-0.100872	-0.0166431							0.04215	0.0399			0.151	0.151			1.11305					1.16892	1.3913	1.3448
	0	0	0.00309131	0.0178268	0	-0.0561138	-0.0887746	-0.00213436							0.0437	0.03995			0.151	0.151			1.14705					1.19154	1.3956	1.358
	0	-0.00634438	-0.00634438	0.165894	0	-0.232912	-0.0256372	0.0934803							0.0437	0.0401			0.151	0.154			1.16475					1.21506	1.3992	1.3783
	0	0.0193401	0.00988077	0.00297598	0	-1.02198	-1.234	-0.91743							0.0438	0.04015			0.151	0.154			1.17319					1.21907	1.4077	1.4207
	0	-0.010931	0.0256055	0.0504424	0	-2.61105	-2.75155	-2.85434							0.04485	0.04035			0.151	0.154			1.19246					1.22581	1.4251	1.4542
	0	-0.0157426	0.0340114	0.00910596	0	-0.587331	-1.17358	-0.988913							0.0466	0.04095			0.15	0.154			1.19958					1.22799	1.428	1.4611
	0	0	0	0.0326148	0	-0.663677	-0.686059	-0.636628							0.04705	0.04205			0.15	0.154			1.23106					1.23455	1.4365	1.4736
	0	-0.112945	-0.143224	-0.0679289	0	-0.188293	-0.188293	0.312149							0.04705	0.0429			0.154	0.154			1.24435					1.23952	1.4388	1.5264
	0	-0.037743	0.0804295	-0.037743	0	0	0.0176361	0.00745748							0.0471	0.04305			0.154	0.154			1.27631					1.25924	1.4559	1.5705
	0	-0.0649676	-0.1425	-0.170653	0	-0.039589	-0.199296	-0.0726411							0.04775	0.0432			0.154	0.154			1.27938					1.30063	1.4625	1.6107
	0	-0.097186	-0.00867407	-0.0676517	0	0.0178167	-0.00302048	-0.0794382							0.0478	0.0435			0.154	0.154			1.30245					1.3043	1.4705	1.6609
	0	0.0110681	0.0849956	0.0340806	0	-0.0297235	0.0302479	0.111452							0.0478	0.04355			0.15	0.156			1.30276					1.31921	1.4894	1.7589
	0	0.182846	-0.00323321	-0.000145678	0	-0.196316	-0.188628	-0.188703							0.04785	0.0437			0.156	0.156			1.31114					1.31921	1.4991	2.2708
	0	0.00602999	0.0326513	0.0474119	0	-0.431307	-0.412189	-0.431307							0.0485	0.04385			0.156	0.156			1.32566					1.33446	1.5477	2.4862
	0	0.0927467	0.0182091	-0.0192733	0	-1.13609	-1.13609	-1.20964							0.04995	0.0441			0.156	0.156			1.42219					1.37145	1.5921	2.856
	0	0.0286006	0.0731212	-0.0102642	0	-0.0626164	-0.0626164	-0.0626164							0.0507	0.0447			0.156	0.156			1.47978					1.39916	1.5921
	0	-0.00119306	0.00952684	0.0465582	0	-0.243745	-0.243745	-0.144911							0.05115	0.0452			0.156	0.156			1.4965					1.40769	1.5972
	0	-0.0156901	-0.00914142	-0.0121422	0	-0.0331705	-0.0331705	-0.0331705							0.0513	0.0471			0.156	0.156			1.49683					1.43011	1.7261
	0	0.0112527	0.130325	0.0156247	0	-0.00242113	-0.00242113	0.0233789							0.05145	0.04725			0.156	0.156			1.50949					1.48943	1.7931
	0	-0.00310593	0.00323019	0.00928511	0	-0.0601454	-0.0601454	-0.0577477							0.05205	0.04745			0.16	0.156			1.51126					1.52636	1.8107
	0	0.0463963	-0.0673389	0.57183	0	-0.144198	-0.144198	-0.151526							0.0521	0.048			0.159	0.156			1.5941					1.52888	1.8469
	0	-1.278	-1.26394	-0.808431	0	-0.0362739	-0.0362739	0.00691786							0.0521	0.04805			0.159	0.159			1.66162					1.56516	2.0296
	0	-0.0133598	-0.0163353	3.23826	0	-0.23436	-0.23436	-0.23436							0.05315	0.0484			0.159	0.159			1.70172					1.61066	2.118
	0	0	0	0	0	0.0278023	0.0278023	0.0257795							0.054	0.04865			0.159	0.159			1.70975					1.66387	2.8858
	0	0.538291	0.042891	0	0	-0.142979	-0.142979	-0.142979							0.05435	0.0488			0.159	0.159			1.86617					1.70308
	0	-0.404839	-0.404839	0.0504806	0	-0.017668	-0.017668	-0.00955969							0.05485	0.04895			0.159	0.159			1.93901					1.72607
	0	-0.234133	-0.210829	0.346805	0	-0.130562	-0.130562	-0.140883							0.05505	0.05075			0.159	0.159			2.14879
	0	-0.00873225	-0.0639273	-0.0951296	0	-0.0512783	-0.0537962	-0.0561869							0.0555	0.0509			0.159	0.159
	0	-0.508971	-0.544296	-0.373117	0	-0.0463745	-0.0463745	-0.0391144							0.05575	0.0509			0.159	0.159
	0	-0.273164	-0.312185	-0.124058	0	-0.0149544	-0.0149544	-0.0333276							0.0559	0.05125			0.159	0.159
	0	0.105619	0.133941	0.00294261	0	-0.0825436	-0.0825436	-0.0825436							0.0562	0.0518			0.159	0.159
	0	-0.585621	-0.75211	0.757184	0	-0.0726556	-0.0726556	-0.0726556							0.0567	0.05205			0.16	0.159
	0	-0.450354	-0.544581	-0.442889	0	-0.0536135	-0.0536135	-0.0536135							0.05705	0.0527			0.16	0.161
	0	-0.942925	-0.974785	-0.881701	0	-0.0247324	-0.0248398	-0.0457975							0.0572	0.05405			0.161	0.161
	0	0.124509	0.16768	1.22681	0	-0.217919	-0.217919	-0.217919							0.0578	0.0542			0.161	0.161
	0	-0.450043	-0.91056	-0.766009	0	0	0	0							0.0581	0.0542			0.161	0.161
	0	0.0209015	-0.396125	-0.237365	0	-0.61376	-0.618526	-0.562137							0.05825	0.0549			0.161	0.161
	0	0.00116024	0.00407347	0.0239013	0	-0.0194486	-0.0194486	-0.011834							0.05975	0.05505			0.164	0.161
	0	-0.845449	-0.801587	-0.62052	0	-0.0392385	-0.0392385	-0.0312821							0.05985	0.0553			0.164	0.164
	0	-0.753903	-0.753915	-0.756866	0	-0.0491553	-0.0491553	-0.0671435							0.06005	0.0553			0.164	0.164
	0	0.00321819	0.0394253	0	0	-1.4312	-1.42883	-1.54911							0.06015	0.056			0.164	0.164
	0	0	0.0131936	0.0750274	0	-0.0197808	-0.0197808	-0.0469105							0.06035	0.05635			0.164	0.164
	0	-0.124355	-0.467131	-0.164453	0	-0.246252	-0.246252	-0.222626							0.06035	0.0568			0.164	0.164
	0	-0.0620246	-0.378631	0.777772	0	-1.19146	-1.19151	-1.2256							0.06085	0.0572			0.164	0.164
	0	-0.755189	0.832516	-0.42477	0	-0.0328301	-0.0328301	-0.0646254							0.0611	0.0574			0.164	0.164
	0	0.0337832	0.462597	0.63842	0	0.0418635	0.0418635	0.00566395							0.0618	0.0579			0.164	0.164
	0	-0.212857	-0.365056	0.0978029	0	-0.00449266	-0.00449266	0.0288805							0.0619	0.0582			0.164	0.164
	0	0.077065	-0.0204139	-0.0204139	0	-0.017803	-0.017803	0.00662258							0.062	0.0582			0.16	0.164
	0	-0.02756	-0.046742	-0.0642392	0	0.00305557	0.00305557	-0.0280038							0.06215	0.0592			0.166	0.166
	0	-0.799429	-1.45793	-1.463	0	-0.0294584	-0.0294584	-0.0210668							0.06235	0.0593			0.166	0.166
	0	0.32622	0.919356	0	0	-0.147818	-0.147818	-0.147818							0.06255	0.06			0.166	0.166
	0	-0.238271	-0.151816	-0.247239	0	-0.190842	-0.190842	-0.193254							0.0645	0.0615			0.168	0.166
	0	0.00627661	0.0794099	0.263626	0	-0.0219352	-0.0219352	-0.0349266							0.06455	0.0618			0.168	0.166
	0	0.107795	0.373951	-0.0211685	0	-0.0546218	-0.0546218	-0.0546218							0.06605	0.062			0.168	0.166
	0	0.073551	0.116411	1.70744	0	0.0105166	0.0105166	-0.0158353							0.06695	0.06205			0.168	0.166
	0	0.197025	0.235357	0.461557	0	-0.083671	-0.0819253	-0.272508							0.06735	0.06215			0.168	0.168
	0	0.18973	-0.539092	-0.387167	0	-0.06376	-0.06376	-0.06376							0.0677	0.0624			0.168	0.168
	0	0.103443	0.0385989	0.076185	0	-0.00678014	-0.00678014	-0.0118883							0.0678	0.06245			0.168	0.168
	0	-0.211557	-0.394062	-0.322057	0	0.0379932	0.0345794	0.09456							0.0681	0.06265			0.168	0.168
	0	-0.538307	-0.957711	0.365599	0	-0.048085	-0.048085	-0.0404804							0.0686	0.0627			0.17	0.168
	0	-1.18713	-1.24825	-0.982441	0	4.07848e-06	4.07848e-06	0.00822542							0.0689	0.0635			0.171	0.168
	0	-0.0259837	-0.028975	0.00556582	0	-0.0130391	-0.0130391	0.0179335							0.0693	0.06415			0.171	0.168
	0	-0.106821	-0.116981	1.80134	0	0.0332358	0.0332358	-0.0123962							0.07125	0.06445			0.171	0.168
	0	-0.623538	-0.596242	-0.131564	0	-0.0950869	-0.0950869	-0.112395							0.0714	0.06455			0.171	0.168
	0	-0.40974	-0.45998	-0.46621	0	-0.457987	-0.450568	-0.501157							0.07165	0.0652			0.171	0.168
	0	-0.607371	-0.605485	0.449882	0	-0.0480907	-0.0480907	-0.0480907							0.07315	0.0653			0.171	0.168
	0	0.0030431	0.0110446	0	0	0.0294705	0.0294705	-0.0618812							0.0732	0.06645			0.171	0.168
	0	0.27017	0.509926	0.0945098	0	-0.0868004	-0.0891673	-0.137282							0.07385	0.0669			0.171	0.168
	0	0.0370391	0.1097	0.287973	0	-0.0297252	-0.0297252	-0.0300515							0.0739	0.0672			0.171	0.168
	0	0.499331	0.930387	0.0100201	0	-1.66248	-1.65515	-1.66754							0.074	0.0679			0.171	0.168
	0	0.0543701	0.0374726	0.0211559	0	-0.300049	-0.218967	-0.379609							0.07415	0.06925			0.171	0.171
	0	0.00520424	0.766016	-0.188423	0	-0.111939	-0.116947	-0.093354							0.0748	0.06945			0.17	0.171
	0	0.0956931	0.0360237	0.0030537	0	-0.0359253	-0.0359253	0.0534102							0.0754	0.0713			0.17	0.171
	0	0.0629259	-0.0131945	-0.0229145	0	-0.104474	-0.104474	-0.109279							0.0757	0.07135			0.173	0.171
	0	-0.0999673	-0.0364479	-0.341139	0	-0.780453	-0.780453	-0.805179							0.07575	0.0716			0.173	0.171
	0	0	0.0167122	0.301319	0	-0.0974549	-0.0974549	-0.139765							0.076	0.07165			0.173	0.171
	0	-0.343363	0.0154117	-0.311742	0	-0.0255341	-0.0255341	-0.0255341							0.07655	0.07265			0.173	0.171
	0	-0.0384467	0.577533	-0.110312	0	-0.039319	-0.039319	-0.0441929							0.0767	0.07375			0.173	0.171
	0	-0.0421427	0.0190942	-0.0349094	0	-0.0224502	-0.0224502	-0.0224502							0.07695	0.07375			0.173	0.173
	0	0.602753	0.276094	-0.00808291	0	-0.22749	-0.583245	-0.485011							0.07795	0.07515			0.176	0.173
	0	-0.260548	0.144238	-0.0820045	0	-0.0163424	0.26206	1.05378							0.07875	0.07595			0.176	0.173
	0	-0.163629	0.503913	-0.0884999	0	-0.0141659	-0.0471443	-0.0298806							0.0792	0.0763			0.176	0.173
	0	0.400953	0.94024	-0.602866	0	0.350483	0.270435	0.101452							0.07985	0.07635			0.176	0.173
	0	-0.374231	-0.194059	-0.374231	0	-0.047387	-0.0422467	-0.0961261							0.0801	0.07705			0.176	0.173
	0	-0.0415143	-0.200292	-0.314984	0	0.0118582	1.53561	0.102295							0.0805	0.07715			0.176	0.173
	0	0.325013	-0.169127	-0.197329	0	0.24297	0.38654	0.239428							0.0824	0.07725			0.176	0.173
	0	-0.0684371	0.0289497	-0.626515	0	-0.177586	-0.198044	-0.210214							0.08295	0.07765			0.18	0.176
	0	-0.217877	0.0395152	-0.242142	0	-0.094347	-0.0347186	-0.0476401							0.08515	0.07805			0.178	0.176
	0	0.206584	0.0215492	-0.0122418	0	-0.820799	-0.924633	-0.909402							0.08515	0.07875			0.178	0.176
	0	0.864185	-0.121957	-0.291481	0	1.06085	0.0588919	-0.00644019							0.0853	0.07935			0.178	0.176
	0	0.0907572	0.285645	0.0716026	0	0.832549	0.795758	1.1828							0.08575	0.08015			0.178	0.176
	0	-0.333284	-0.179308	-0.395104	0	-0.180237	-0.190271	-0.142747							0.08625	0.0803			0.178	0.176
	0	0.0205637	-0.0721597	-0.195763	0	-0.415619	-0.464676	-0.248297							0.08855	0.0805			0.178	0.176
	0	0.345867	1.00331	-0.02568	0	-0.313112	-0.270771	-0.283503							0.0887	0.08065			0.178	0.178
	0	0.00955736	0.198631	2.73402	0	0.343459	0.330606	1.17517							0.0904	0.0807			0.178	0.178
	0	-0.00600625	0.0744558	0.146435	0	-0.537519	-1.1851	-0.687457							0.09085	0.08075			0.178	0.181
	0	-0.140989	-0.154283	-0.114079	0	0.931841	0.369844	0.474924							0.0919	0.0808			0.178	0.181
	0	0.321477	1.24163	-0.696647	0	0.532313	0.865191	0.199296							0.092	0.0808			0.18	0.181
	0	-0.0221644	0.0368242	-0.0480449	0	0.434181	1.03255	1.13866							0.0937	0.08105			0.18	0.181
	0	-0.38735	-0.250547	0.014913	0	0.101675	2.09215	0.403812							0.09385	0.08175			0.181	0.181
	0	-0.25575	-0.421227	-0.454244	0	0.447772	1.30692	0.681164							0.09475	0.08205			0.181	0.181
	0	0.678917	-0.101211	-0.107394	0	0.0969476	-0.150891	-0.173585							0.09485	0.08215			0.181	0.181
	0	0.194738	-0.366124	-0.157355	0	0.139634	0.1415	0.50438							0.095	0.08215			0.181	0.181
	0	0.0460764	0.0402258	0.0125156	0	0.222093	0.217849	1.45688							0.0952	0.08315			0.181	0.181
	0	-0.00612499	0.016684	0.225103	0	-1.87438	-2.19407	-1.28963							0.09595	0.0834			0.181	0.181
	0	-0.239087	0.322219	-0.26048	0	0.946468	1.10004	1.58125							0.0965	0.08395			0.181	0.183
	0	-0.0793042	0.992958	-0.125325	0	-0.0621618	-0.267322	0.295055							0.09705	0.0846			0.181	0.183
	0	0.0963845	0.00633378	0.029804	0	-1.76359	-1.07403	-1.88361							0.0972	0.0846			0.181	0.183
	0	0.0605369	0.781076	0.208546	0	-0.435464	-0.328251	-0.432454							0.09755	0.0857			0.18	0.183
	0	0.0215964	0.0158699	0	0	-0.280029	-0.289663	-0.120162							0.0979	0.08585			0.18	0.183
	0	-0.05561	-0.0420754	-0.0553566											0.09895	0.0865			0.183	0.183
	0	0.10747	-0.0306562	-0.0375955											0.099	0.08675			0.183	0.186
	0	0.9789	0.315227	0.470541											0.09905	0.0873			0.183	0.186
	0	0.106287	0.023119	-0.011349											0.0996	0.0875			0.183	0.186
	0	0.180428	-0.127795	-0.207122											0.09975	0.08755			0.183	0.186
	0	-0.0768769	-0.126019	-0.168047											0.1	0.08865			0.183	0.186
	0	-0.0180499	-0.0243564	-0.0108907											0.10005	0.0894			0.183	0.186
															0.10015	0.08955			0.183	0.188
															0.10055	0.0909			0.183	0.188
															0.1018	0.0911			0.183	0.188
															0.10185	0.0912			0.183	0.188
															0.1027	0.09175			0.18	0.188
															0.10305	0.0926			0.18	0.19
															0.10455	0.0936			0.18	0.19
															0.10515	0.09375			0.186	0.19
															0.1056	0.0955			0.186	0.19
															0.10575	0.0964			0.186	0.19
															0.1058	0.09675			0.186	0.19
															0.10595	0.09695			0.186	0.19
															0.1063	0.09715			0.186	0.19
															0.1064	0.09725			0.186	0.193
															0.10795	0.09805			0.19	0.193
															0.10855	0.0986			0.188	0.193
															0.10875	0.099			0.188	0.193
															0.1108	0.1006			0.188	0.193
															0.11125	0.10075			0.188	0.193
															0.112	0.1011			0.188	0.193
															0.1138	0.1013			0.188	0.193
															0.11545	0.10255			0.188	0.195
															0.11585	0.1026			0.188	0.195
															0.11605	0.103			0.188	0.195
															0.11685	0.104			0.188	0.195
															0.11965	0.1044			0.19	0.195
															0.12065	0.1055			0.19	0.195
															0.12255	0.1055			0.19	0.195
															0.1229	0.1062			0.19	0.195
															0.12295	0.1065			0.19	0.195
															0.1262	0.1071			0.19	0.195
															0.1266	0.1082			0.19	0.195
															0.12755	0.11025			0.19	0.195
															0.1276	0.11315			0.19	0.198
															0.1276	0.11365			0.19	0.198
															0.1282	0.1138			0.193	0.198
															0.1289	0.11535			0.193	0.198
															0.13095	0.11675			0.193	0.198
															0.1311	0.1169			0.193	0.198
															0.1314	0.1186			0.193	0.198
															0.1334	0.1195			0.193	0.198
															0.13425	0.12045			0.193	0.198
															0.1347	0.1205			0.19	0.198
															0.1354	0.12145			0.195	0.198
															0.1355	0.1215			0.195	0.198
															0.1362	0.1217			0.195	0.2
															0.13735	0.1217			0.195	0.2
															0.13775	0.1227			0.195	0.2
															0.1381	0.1228			0.195	0.2
															0.13835	0.12365			0.195	0.2
															0.13865	0.1242			0.195	0.2
															0.13905	0.12485			0.2	0.2
															0.13915	0.12505			0.198	0.2
															0.13915	0.12705			0.198	0.2
															0.1394	0.12785			0.198	0.2
															0.14	0.12925			0.198	0.203
															0.14005	0.1334			0.198	0.203
															0.14025	0.13485			0.198	0.203
															0.14185	0.1354			0.198	0.203
															0.1423	0.13645			0.198	0.203
															0.1425	0.1372			0.2	0.203
															0.1425	0.13735			0.2	0.205
															0.14255	0.13745			0.2	0.205
															0.1431	0.13775			0.2	0.205
															0.1436	0.1378			0.2	0.205
															0.14405	0.1383			0.2	0.205
															0.14555	0.1387			0.2	0.205
															0.14575	0.1388			0.2	0.205
															0.1462	0.13995			0.2	0.205
															0.14785	0.1401			0.2	0.205
															0.1482	0.14015			0.2	0.205
															0.14945	0.1404			0.2	0.205
															0.1515	0.1415			0.2	0.205
															0.15225	0.1419			0.203	0.205
															0.15245	0.1424			0.203	0.205
															0.15245	0.1447			0.203	0.205
															0.15275	0.1463			0.203	0.205
															0.1534	0.14785			0.203	0.208
															0.15445	0.1494			0.205	0.208
															0.15495	0.1501			0.205	0.208
															0.15565	0.15045			0.205	0.208
															0.1557	0.15085			0.205	0.208
															0.15625	0.1516			0.205	0.208
															0.1573	0.15245			0.205	0.208
															0.1581	0.15315			0.205	0.208
															0.15855	0.15515			0.205	0.208
															0.1605	0.15535			0.205	0.208
															0.16215	0.15605			0.205	0.208
															0.1622	0.1561			0.205	0.208
															0.16265	0.1566			0.21	0.21
															0.1629	0.157			0.208	0.21
															0.16335	0.1593			0.208	0.21
															0.1643	0.1599			0.208	0.21
															0.16435	0.16035			0.208	0.21
															0.1661	0.1604			0.208	0.21
															0.16695	0.16195			0.208	0.21
															0.167	0.16235			0.208	0.21
															0.16715	0.16265			0.208	0.212
															0.1673	0.1627			0.21	0.212
															0.1683	0.16505			0.21	0.212
															0.169	0.1652			0.21	0.212
															0.1707	0.16555			0.21	0.212
															0.17215	0.16565			0.21	0.212
															0.1737	0.16615			0.21	0.212
															0.1743	0.1678			0.21	0.212
															0.1748	0.1681			0.21	0.212
															0.1758	0.16845			0.21	0.212
															0.176	0.1688			0.21	0.212
															0.17615	0.16905			0.21	0.212
															0.17645	0.1699			0.21	0.212
															0.1765	0.1699			0.212	0.212
															0.17665	0.17425			0.212	0.212
															0.17695	0.1744			0.212	0.212
															0.1779	0.17605			0.212	0.212
															0.17875	0.1761			0.212	0.215
															0.17905	0.1764			0.212	0.215
															0.1793	0.1796			0.212	0.215
															0.1804	0.1796			0.212	0.215
															0.18205	0.17985			0.21	0.215
															0.18285	0.18055			0.215	0.215
															0.1838	0.18085			0.215	0.215
															0.18395	0.18105			0.215	0.215
															0.1859	0.18165			0.215	0.217
															0.1863	0.18175			0.217	0.217
															0.18655	0.182			0.217	0.217
															0.18865	0.1836			0.217	0.217
															0.1898	0.18375			0.217	0.217
															0.1905	0.1839			0.217	0.217
															0.19095	0.184			0.217	0.217
															0.192	0.1843			0.22	0.217
															0.1926	0.1858			0.22	0.217
															0.19295	0.1876			0.22	0.22
															0.1934	0.18775			0.22	0.22
															0.19365	0.1926			0.22	0.22
															0.19505	0.1931			0.22	0.22
															0.19515	0.1937			0.22	0.22
															0.1966	0.19465			0.22	0.22
															0.19715	0.19515			0.22	0.22
															0.19765	0.19535			0.22	0.22
															0.19795	0.19595			0.22	0.22
															0.19855	0.19625			0.22	0.22
															0.2004	0.19665			0.22	0.22
															0.2008	0.19735			0.22	0.222
															0.2008	0.198			0.22	0.222
															0.20105	0.1981			0.22	0.222
															0.2012	0.1985			0.22	0.222
															0.2013	0.1993			0.22	0.222
															0.202	0.1996			0.22	0.222
															0.2037	0.2001			0.222	0.222
															0.20395	0.2003			0.222	0.222
															0.20395	0.20095			0.222	0.222
															0.2051	0.20105			0.222	0.222
															0.20525	0.20115			0.22	0.222
															0.2057	0.2021			0.22	0.222
															0.20625	0.20375			0.22	0.222
															0.20735	0.2042			0.225	0.225
															0.2092	0.20535			0.225	0.225
															0.2099	0.20605			0.225	0.225
															0.21365	0.20695			0.225	0.225
															0.21455	0.20735			0.23	0.225
															0.21545	0.20845			0.23	0.225
															0.21645	0.2085			0.227	0.225
															0.21705	0.20905			0.227	0.225
															0.2174	0.2098			0.227	0.225
															0.21825	0.2127			0.227	0.225
															0.2202	0.21295			0.227	0.225
															0.22045	0.21445			0.227	0.225
															0.2212	0.2154			0.23	0.225
															0.2216	0.21665			0.229	0.225
															0.2226	0.21875			0.229	0.225
															0.2267	0.2198			0.229	0.227
															0.22815	0.2209			0.229	0.227
															0.2309	0.2233			0.229	0.227
															0.2316	0.2239			0.229	0.227
															0.2323	0.2242			0.229	0.227
															0.2338	0.2249			0.229	0.227
															0.23615	0.2259			0.229	0.229
															0.2363	0.2277			0.23	0.229
															0.23685	0.22845			0.23	0.229
															0.2369	0.2294			0.23	0.229
															0.2372	0.2304			0.232	0.229
															0.23765	0.2309			0.232	0.232
															0.238	0.23215			0.232	0.232
															0.2383	0.2323			0.232	0.232
															0.23855	0.23255			0.232	0.232
															0.23895	0.233			0.232	0.232
															0.239	0.2386			0.232	0.234
															0.2394	0.2386			0.232	0.234
															0.2401	0.23905			0.232	0.234
															0.2432	0.2402			0.232	0.234
															0.24395	0.24025			0.232	0.234
															0.2442	0.241			0.232	0.234
															0.24465	0.2411			0.23	0.234
															0.24825	0.24145			0.234	0.234
															0.2497	0.2415			0.234	0.237
															0.2497	0.24285			0.234	0.237
															0.255	0.2461			0.234	0.237
															0.2566	0.2468			0.23	0.237
															0.2574	0.24975			0.237	0.237
															0.2583	0.2513			0.237	0.237
															0.25915	0.2513			0.237	0.237
															0.25945	0.2521			0.237	0.237
															0.2613	0.25385			0.237	0.239
															0.2615	0.2555			0.237	0.239
															0.26285	0.25595			0.237	0.239
															0.2643	0.25595			0.239	0.239
															0.2644	0.25755			0.239	0.239
															0.26505	0.25795			0.239	0.239
															0.26525	0.25845			0.239	0.239
															0.2662	0.25975			0.239	0.239
															0.2665	0.2601			0.239	0.239
															0.2671	0.2604			0.24	0.239
															0.2676	0.26105			0.24	0.239
															0.2679	0.26115			0.242	0.242
															0.26875	0.2617			0.242	0.242
															0.2691	0.262			0.242	0.242
															0.27035	0.26205			0.244	0.242
															0.2711	0.2624			0.244	0.242
															0.2724	0.2628			0.244	0.242
															0.27395	0.2647			0.244	0.244
															0.2742	0.26755			0.244	0.244
															0.2755	0.2695			0.244	0.244
															0.27765	0.27215			0.244	0.244
															0.27775	0.2731			0.244	0.244
															0.28015	0.2772			0.244	0.247
															0.2805	0.2777			0.24	0.247
															0.2807	0.2799			0.24	0.247
															0.28095	0.2814			0.247	0.247
															0.28105	0.28185			0.247	0.247
															0.282	0.28235			0.247	0.249
															0.28285	0.2848			0.247	0.249
															0.2839	0.2872			0.247	0.249
															0.284	0.289			0.247	0.249
															0.28605	0.28945			0.247	0.249
															0.2887	0.29305			0.247	0.249
															0.2922	0.29325			0.247	0.249
															0.29435	0.29425			0.25	0.251
															0.29445	0.2944			0.25	0.251
															0.296	0.29535			0.25	0.251
															0.2999	0.29715			0.25	0.251
															0.3001	0.2981			0.249	0.251
															0.3002	0.3012			0.249	0.251
															0.3014	0.30135			0.249	0.254
															0.3015	0.3014			0.249	0.254
															0.3027	0.30195			0.249	0.254
															0.30365	0.3023			0.249	0.254
															0.3054	0.3031			0.249	0.254
															0.30655	0.30385			0.249	0.254
															0.30675	0.30435			0.249	0.254
															0.3068	0.30445			0.249	0.254
															0.3072	0.30675			0.249	0.254
															0.31075	0.30765			0.25	0.256
															0.3124	0.3093			0.251	0.256
															0.31595	0.3102			0.251	0.256
															0.31865	0.31945			0.251	0.256
															0.3189	0.32015			0.251	0.256
															0.31915	0.32095			0.251	0.259
															0.3202	0.32205			0.251	0.259
															0.32035	0.32215			0.251	0.259
															0.3218	0.3231			0.251	0.259
															0.32365	0.3237			0.25	0.259
															0.3237	0.3274			0.251	0.259
															0.324	0.32755			0.25	0.259
															0.3242	0.32965			0.254	0.261
															0.32615	0.3301			0.254	0.261
															0.3268	0.33135			0.254	0.261
															0.32965	0.3315			0.254	0.261
															0.33655	0.333			0.254	0.261
															0.339	0.33445			0.254	0.261
															0.34015	0.3352			0.254	0.261
															0.3464	0.3359			0.25	0.264
															0.34685	0.33775			0.25	0.264
															0.3471	0.3382			0.25	0.264
															0.3478	0.33955			0.25	0.264
															0.35215	0.3415			0.256	0.264
															0.35425	0.34205			0.256	0.264
															0.35975	0.34275			0.256	0.264
															0.36055	0.34275			0.256	0.264
															0.36275	0.34445			0.256	0.269
															0.3632	0.3445			0.256	0.269
															0.3646	0.3472			0.26	0.269
															0.36515	0.3498			0.259	0.269
															0.36525	0.3508			0.26	0.269
															0.36645	0.3517			0.26	0.269
															0.36935	0.3525			0.26	0.269
															0.37035	0.3554			0.261	0.271
															0.3713	0.3557			0.261	0.271
															0.37155	0.35715			0.261	0.271
															0.3731	0.3577			0.261	0.271
															0.3781	0.3584			0.261	0.271
															0.3781	0.35845			0.26	0.271
															0.38	0.3591			0.264	0.273
															0.38015	0.36015			0.264	0.273
															0.38275	0.36175			0.264	0.273
															0.38335	0.3643			0.264	0.276
															0.3869	0.36455			0.264	0.276
															0.3925	0.3671			0.26	0.276
															0.3929	0.37055			0.266	0.276
															0.39355	0.3708			0.266	0.276
															0.40125	0.3712			0.266	0.276
															0.4014	0.3754			0.266	0.276
															0.40165	0.37635			0.266	0.276
															0.4046	0.37845			0.266	0.276
															0.4064	0.3813			0.27	0.278
															0.41155	0.38355			0.269	0.278
															0.4119	0.38505			0.269	0.278
															0.41225	0.38585			0.269	0.278
															0.415	0.39075			0.271	0.278
															0.41515	0.39315			0.271	0.278
															0.41525	0.39425			0.271	0.278
															0.416	0.397			0.271	0.278
															0.4162	0.40145			0.271	0.278
															0.4168	0.40365			0.271	0.281
															0.4225	0.4043			0.273	0.281
															0.4235	0.40705			0.273	0.281
															0.42395	0.4084			0.273	0.281
															0.42535	0.40885			0.273	0.281
															0.42545	0.4129			0.273	0.283
															0.4281	0.4163			0.273	0.283
															0.4289	0.41665			0.27	0.283
															0.4362	0.41805			0.27	0.283
															0.43635	0.42165			0.276	0.283
															0.43855	0.42255			0.276	0.283
															0.4386	0.4262			0.276	0.283
															0.44455	0.42775			0.276	0.283
															0.4471	0.42815			0.278	0.286
															0.4516	0.4293			0.278	0.288
															0.45685	0.43235			0.278	0.288
															0.4578	0.4348			0.278	0.288
															0.45855	0.43645			0.278	0.291
															0.4636	0.437			0.278	0.291
															0.4666	0.43835			0.278	0.291
															0.46725	0.43865			0.28	0.291
															0.468	0.43935			0.281	0.291
															0.47065	0.4406			0.281	0.291
															0.4743	0.44425			0.281	0.291
															0.47575	0.4464			0.281	0.293
															0.47615	0.454			0.281	0.293
															0.4769	0.4541			0.28	0.293
															0.47695	0.45635			0.283	0.295
															0.478	0.4593			0.283	0.295
															0.47905	0.45955			0.283	0.295
															0.47915	0.46015			0.286	0.295
															0.4825	0.46045			0.286	0.295
															0.48285	0.462			0.288	0.295
															0.48335	0.4631			0.288	0.298
															0.4845	0.46315			0.288	0.298
															0.4861	0.4641			0.288	0.298
															0.48765	0.4645			0.288	0.298
															0.4877	0.4648			0.288	0.298
															0.4909	0.46505			0.291	0.298
															0.49125	0.47585			0.291	0.3
															0.4914	0.4772			0.291	0.3
															0.49215	0.47895			0.291	0.303
															0.49585	0.4838			0.293	0.303
															0.4973	0.4841			0.293	0.303
															0.49895	0.48635			0.293	0.303
															0.4997	0.493			0.293	0.303
															0.50145	0.49465			0.293	0.305
															0.50165	0.49615			0.293	0.305
															0.5029	0.49635			0.293	0.308
															0.5046	0.4983			0.293	0.308
															0.5077	0.5073			0.295	0.308
															0.50785	0.5079			0.295	0.308
															0.5088	0.50895			0.295	0.31
															0.51215	0.5105			0.295	0.31
															0.5142	0.511			0.295	0.313
															0.5145	0.5127			0.295	0.313
															0.51485	0.5138			0.295	0.313
															0.5159	0.5199			0.3	0.315
															0.5168	0.5333			0.3	0.315
															0.5178	0.53525			0.298	0.317
															0.51825	0.54005			0.298	0.317
															0.51825	0.54535			0.298	0.317
															0.5183	0.54825			0.298	0.317
															0.5203	0.5512			0.3	0.317
															0.52205	0.5586			0.3	0.317
															0.533	0.56095			0.3	0.317
															0.5416	0.56115			0.3	0.317
															0.5454	0.56335			0.3	0.32
															0.5474	0.56845			0.3	0.32
															0.54805	0.5699			0.3	0.32
															0.5482	0.57155			0.3	0.32
															0.55425	0.5733			0.3	0.32
															0.55565	0.5739			0.3	0.322
															0.55665	0.576			0.3	0.322
															0.5576	0.5775			0.3	0.322
															0.55935	0.5794			0.3	0.325
															0.5641	0.58355			0.303	0.325
															0.5689	0.58505			0.303	0.327
															0.575	0.5851			0.303	0.327
															0.57565	0.58875			0.303	0.327
															0.576	0.5934			0.303	0.327
															0.5772	0.59625			0.305	0.33
															0.5777	0.5966			0.305	0.33
															0.57805	0.5978			0.305	0.33
															0.5817	0.60645			0.305	0.33
															0.5822	0.6097			0.308	0.332
															0.58255	0.61245			0.308	0.334
															0.58345	0.61375			0.308	0.334
															0.59505	0.61395			0.31	0.337
															0.59685	0.617			0.31	0.339
															0.6009	0.61765			0.31	0.339
															0.6031	0.62135			0.31	0.342
															0.6047	0.62745			0.31	0.342
															0.6047	0.63575			0.31	0.342
															0.6053	0.6401			0.31	0.344
															0.6055	0.6411			0.31	0.344
															0.60645	0.64495			0.31	0.344
															0.6098	0.6593			0.313	0.344
															0.61165	0.66095			0.313	0.347
															0.6193	0.66875			0.313	0.347
															0.6226	0.6694			0.313	0.347
															0.6271	0.67095			0.313	0.349
															0.62765	0.6758			0.313	0.349
															0.629	0.69515			0.313	0.349
															0.63265	0.699			0.31	0.352
															0.6341	0.70545			0.31	0.352
															0.6348	0.70555			0.315	0.354
															0.63745	0.7082			0.315	0.354
															0.63935	0.7124			0.32	0.356
															0.6445	0.7153			0.317	0.356
															0.6487	0.71595			0.317	0.356
															0.65765	0.7163			0.317	0.356
															0.66075	0.719			0.317	0.361
															0.6618	0.7206			0.317	0.361
															0.66555	0.72505			0.317	0.364
															0.6674	0.7301			0.32	0.369
															0.67045	0.7318			0.32	0.369
															0.6721	0.7361			0.32	0.369
															0.67655	0.7411			0.32	0.374
															0.6789	0.7426			0.32	0.376
															0.67905	0.74315			0.32	0.376
															0.6822	0.7433			0.32	0.378
															0.6867	0.7547			0.322	0.381
															0.6879	0.7573			0.322	0.386
															0.69455	0.75865			0.32	0.388
															0.69605	0.76145			0.32	0.388
															0.69875	0.76615			0.32	0.393
															0.7005	0.7667			0.32	0.393
															0.70055	0.77625			0.325	0.396
															0.701	0.77725			0.325	0.396
															0.70195	0.7812			0.325	0.396
															0.70225	0.7863			0.33	0.4
															0.71195	0.7866			0.33	0.4
															0.7126	0.78765			0.327	0.405
															0.7147	0.78795			0.327	0.417
															0.7161	0.7983			0.33	0.417
															0.71665	0.8012			0.33	0.42
															0.72315	0.80225			0.33	0.42
															0.7232	0.80475			0.33	0.42
															0.7273	0.80835			0.332	0.42
															0.73725	0.8146			0.332	0.425
															0.7393	0.81675			0.33	0.427
															0.7413	0.8178			0.334	0.432
															0.74135	0.81985			0.334	0.435
															0.74155	0.822			0.334	0.435
															0.74285	0.8256			0.334	0.435
															0.743	0.8294			0.334	0.437
															0.7601	0.8339			0.337	0.439
															0.76165	0.83535			0.337	0.449
															0.7639	0.84405			0.337	0.457
															0.76845	0.84425			0.337	0.457
															0.7707	0.8494			0.337	0.459
															0.77235	0.8542			0.34	0.461
															0.7767	0.8567			0.339	0.464
															0.7769	0.8617			0.339	0.479
															0.77785	0.86265			0.339	0.491
															0.78035	0.863			0.339	0.498
															0.78055	0.8654			0.342	0.522
															0.7821	0.8749			0.342	0.562
															0.78325	0.87515			0.34	0.574
															0.7835	0.88235			0.34	0.581
															0.7852	0.8832			0.34	0.583
															0.7933	0.89495			0.344	0.62
															0.79475	0.9008			0.344	0.647
															0.7972	0.90345			0.344	0.664
															0.79935	0.91995			0.347	0.73
															0.79975	0.92985			0.347	0.823
															0.8015	0.93055			0.347
															0.81575	0.93085			0.347
															0.81645	0.9373			0.347
															0.81755	0.9384			0.349
															0.8179	0.9392			0.35
															0.8181	0.9453			0.35
															0.8215	0.95			0.352
															0.82305	0.95095			0.354
															0.82365	0.95175			0.354
															0.82685	0.95205			0.35
															0.8269	0.95675			0.356
															0.83055	0.96035			0.356
															0.8317	0.97325			0.356
															0.83455	0.98165			0.356
															0.83515	0.9842			0.359
															0.8374	0.99735			0.359
															0.83835	0.99975			0.359
															0.84005	0.99995			0.359
															0.8418	1.0181			0.359
															0.843	1.01835			0.361
															0.8439	1.02025			0.361
															0.84735	1.02935			0.361
															0.8475	1.0301			0.361
															0.85065	1.03225			0.361
															0.86	1.0334			0.364
															0.86405	1.03835			0.364
															0.8651	1.0401			0.364
															0.87555	1.04195			0.36
															0.87605	1.04485			0.366
															0.87965	1.04765			0.366
															0.8807	1.051			0.37
															0.88245	1.0875			0.369
															0.8904	1.09945			0.37
															0.89065	1.13865			0.371
															0.8933	1.14945			0.371
															0.89965	1.15105			0.371
															0.9024	1.15535			0.371
															0.916	1.1568			0.37
															0.9166	1.16885			0.376
															0.91715	1.16935			0.376
															0.91875	1.1796			0.376
															0.92245	1.184			0.38
															0.9229	1.20355			0.378
															0.94765	1.23445			0.38
															0.95475	1.2346			0.381
															0.9614	1.2393			0.381
															0.96275	1.27565			0.381
															0.963	1.2863			0.381
															0.96845	1.29835			0.38
															0.9731	1.31005			0.38
															0.97445	1.31405			0.383
															0.9751	1.31935			0.386
															0.97565	1.33395			0.39
															0.98165	1.3746			0.388
															0.98965	1.39895			0.388
															0.9901	1.4061			0.388
															0.9959	1.40715			0.39
															1.0021	1.41465			0.393
															1.00275	1.4316			0.393
															1.00355	1.44725			0.39
															1.00585	1.46455			0.398
															1.0148	1.4742			0.398
															1.0175	1.47925			0.4
															1.021	1.4797			0.4
															1.0234	1.48225			0.4
															1.0327	1.49195			0.405
															1.0366	1.52655			0.408
															1.0382	1.53965			0.408
															1.03855	1.5508			0.408
															1.039	1.563			0.41
															1.0413	1.5768			0.41
															1.05635	1.58305			0.41
															1.0566	1.6574			0.41
															1.06175	1.6623			0.413
															1.06645	1.6782			0.413
															1.06915	1.6794			0.413
															1.06985	1.68115			0.41
															1.0951	1.726			0.417
															1.1051	1.7284			0.417
															1.1087	1.72885			0.417
															1.1118	1.7344			0.417
															1.11735	1.7391			0.417
															1.1205	1.76555			0.42
															1.1216	1.79955			0.42
															1.1228	1.8124			0.43
															1.1251	1.8133			0.432
															1.14425	1.8275			0.437
															1.14805	1.84485			0.439
															1.15585	1.86435			0.439
															1.16005	1.892			0.44
															1.1674	1.91595			0.44
															1.1677	1.99145			0.449
															1.17745	1.9971			0.449
															1.1823	2.019			0.45
															1.18475	2.22875			0.454
															1.18715	2.27915			0.459
															1.1875	2.33475			0.459
															1.19935	2.3441			0.46
															1.2041	2.4184			0.466
															1.2135	2.52			0.466
															1.2238	2.56545			0.469
															1.22445	2.5921			0.47
															1.2378	2.63585			0.471
															1.23875	2.71675			0.47
															1.24055	2.792			0.476
															1.2532	2.8053			0.48
															1.25355	2.9916			0.48
															1.2676	3.0662			0.48
															1.2726	3.2698			0.486
															1.2746	5.35505			0.491
															1.2805	6.0787			0.49
															1.2895				0.503
															1.30515				0.505
															1.30525				0.513
															1.306				0.515
															1.30815				0.54
															1.30885				0.537
															1.3144				0.547
															1.31675				0.547
															1.31815				0.56
															1.3291				0.57
															1.33235				0.59
															1.33645				0.593
															1.337				0.593
															1.34025				0.598
															1.34555				0.605
															1.35045				0.623
															1.36375				0.63
															1.36915				0.632
															1.4056				0.637
															1.41735				0.64
															1.41795				0.691
															1.42445				0.71
															1.42485				0.71
															1.43545				0.747
															1.4403				0.801
															1.45355				0.803
															1.4624				0.83
															1.4736				0.847
															1.4754				0.989
															1.47815
															1.48795
															1.4973
															1.5001
															1.51255
															1.5143
															1.5239
															1.53895
															1.53995
															1.54895
															1.55275
															1.5641
															1.59565
															1.5975
															1.59785
															1.59835
															1.6043
															1.61615
															1.61995
															1.6202
															1.63965
															1.6463
															1.6567
															1.6607
															1.66125
															1.6945
															1.72055
															1.7236
															1.72385
															1.74365
															1.7488
															1.76045
															1.7889
															1.79755
															1.8019
															1.81125
															1.8238
															1.83285
															1.84245
															1.8743
															1.8923
															1.91535
															1.9179
															1.918
															1.9234
															1.9436
															1.95935
															1.9634
															1.9778
															2.0017
															2.0054
															2.01485
															2.02445
															2.03855
															2.0412
															2.04205
															2.04825
															2.05395
															2.06035
															2.13
															2.1627
															2.17175
															2.2812
															2.3532
															2.3595
															2.3775
															2.38315
															2.4007
															2.49695
															2.52435
															2.5544
															2.5981
															2.62485
															2.6815
															2.69055
															2.70085
															2.70235
															2.7397
															2.75645
															2.8274
															2.8314
															2.8367
															2.89605
															2.9101
															2.98565
															3.0852
															3.177
															3.23855
															3.25535
															3.2579
															3.2913
															3.34785
															3.3511
															3.3912
															3.4624
															3.6072
															3.64255
															3.7197
															3.93475
															4.1104
															4.14405
															4.3028
															4.32765
															4.66205
															5.18615
															5.39135
															6.8329
															7.00535
															7.23205
