# Supplementary material for: Age-related dysregulation of homeostatic control in neuronal microcircuits
Source: Nat Neurosci. 2023 Nov 2;26(12):2158–70. doi: 10.1038/s41593-023-01451-z (PMC10689243; doi:10.1038/s41593-023-01451-z)
Supplement: Supplementary file 7 — Raw data and statistical source data. [file 41593_2023_1451_MOESM7_ESM.xlsx]

## Sheet: Fig.2
Panel 2d	3m	8m	12m		Panel 2e	3m	8m	12m		Panel 2f	Timepoint	Control	Timepoint	3mStim	Timepoint	8mStim	Timepoint	12mStim		Panel 2g	Timepoint	Control	Timepoint	Stimulated		Panel 2h	Timepoint	Control	Timepoint	Stimulated		Panel 2i	Timepoint	3m	Timepoint	12m		Panel 2j	Timepoint	3m		Timepoint	12m		Panel 2k	Timepoint	3m		Timepoint
	0.764706	0.752016	0.44843			0.515464	0.417827	0.372449			Day0	0	Day0	0	Day0	0	Day0	0			BL S1	0.0980875	BL S1	1.6154			BL S1	1.021	BL S1	1.69406			BL S1	2.16531	BL S1	1.60575			BL S1	2.16531		BL S1	1.60575			BL S1	1.82208		BL S1
	0.764706	0.665323	0.479821			0.453608	0.458217	0.464286			Day0	0	Day0	0	Day0	0	Day0	0			BL S1	0.451009	BL S1	0.18166			BL S1	0.75795	BL S1	0.133821			BL S1	0.2435	BL S1	0.126845			BL S1	0.2435		BL S1	0.126845			BL S1	0.140275		BL S1
	0.716578	0.564516	0.396861			0.556701	0.448468	0.377551			Day0	0	Day0	0	Day0	0	Day0	0			BL S1	3.99591	BL S1	0.908916			BL S1	2.38505	BL S1	3.0548			BL S1	1.21833	BL S1	2.89555			BL S1	1.21833		BL S1	2.89555			BL S1	0.545577		BL S1
											Day0	0	Day0	0	Day0	0	Day0	0			BL S1	0.325303	BL S1	2.38165			BL S1	0.71032	BL S1	1.64658			BL S1	3.1924	BL S1	1.56074			BL S1	3.1924		BL S1	1.56074			BL S1	0.37547		BL S1
											Day0	0	Day0	0	Day0	0	Day0	0			BL S1	0.699366	BL S1	1.95121			BL S1	0.698844	BL S1	0.194488			BL S1	2.61544	BL S1	0.18435			BL S1	2.61544		BL S1	0.18435			BL S1	0.635372		BL S1
											Day0	0	Day0	0	Day0	0	Day0	0			BL S1	0.0161364	BL S1	0.309836			BL S1	0.800984	BL S1	2.19713			BL S1	0.415309	BL S1	2.0826			BL S1	0.415309		BL S1	2.0826			BL S1	0.011503		BL S1
											Day0	0	Day0	0	Day0	0	Day0	0			BL S1	0.309893	BL S1	1.33256			BL S1	1.31959	BL S1	0.518022			BL S1	1.78619	BL S1	0.491018			BL S1	1.78619		BL S1	0.491018			BL S1	1.26858		BL S1
											Day0	0	Day0	0	Day0	0	Day0	0			BL S1	0.164533	BL S1	1.97927			BL S1	1.16314	BL S1	0.358409			BL S1	2.65305	BL S1	0.339726			BL S1	2.65305		BL S1	0.339726			BL S1	0.0115033		BL S1
											Day0	0	Day0	0	Day0	0	Day0	0			BL S1	0.0323437	BL S1	4.0193			BL S1	1.4492	BL S1	0.500936			BL S1	5.38754	BL S1	0.474823			BL S1	5.38754		BL S1	0.474823			BL S1	0.301797		BL S1
											Day0	0	Day0	0	Day0	0	Day0	0			BL S1	0.0896198	BL S1	1.65769			BL S1	0.624687	BL S1	0.334855			BL S1	2.222	BL S1	0.3174			BL S1	2.222		BL S1	0.3174			BL S1	0.564497		BL S1
											Day0	0	Day0	0	Day0	0	Day0	0			BL S1	1.79584	BL S1	2.39526			BL S1	1.97675	BL S1	0.637254			BL S1	3.21064	BL S1	0.604035			BL S1	3.21064		BL S1	0.604035			BL S1	0.179665		BL S1
											Day0	0	Day0	0	Day0	0	Day0	0			BL S1	0.575496	BL S1	0.335197			BL S1	0.677613	BL S1	0.073012			BL S1	0.449304	BL S1	0.069206			BL S1	0.449304		BL S1	0.069206			BL S1	2.50602		BL S1
											Day0	0	Day0	0	Day0	0	Day0	0			BL S1	0.380068	BL S1	3.40217			BL S1	0.684374	BL S1	0.939874			BL S1	4.56032	BL S1	0.89088			BL S1	4.56032		BL S1	0.89088			BL S1	2.49873		BL S1
											Day0	0	Day0	0	Day0	0	Day0	0			BL S1	0.220323	BL S1	0.271443			BL S1	0.58044	BL S1	3.34422			BL S1	0.363847	BL S1	3.16989			BL S1	0.363847		BL S1	3.16989			BL S1	0.850483		BL S1
											Day0	0	Day0	0	Day0	0	Day0	0			BL S1	0.706006	BL S1	0.433127			BL S1	0.422723	BL S1	4.37931			BL S1	0.580572	BL S1	4.15102			BL S1	0.580572		BL S1	4.15102			BL S1	0.1177		BL S1
											Day0	0	Day0	0	Day0	0	Day0	0			BL S1	0.323536	BL S1	0.357917			BL S1	0.982622	BL S1	0.564018			BL S1	0.479758	BL S1	0.534617			BL S1	0.479758		BL S1	0.534617			BL S1	3.17566		BL S1
											Day0	0	Day0	0	Day0	0	Day0	0			BL S1	0.257015	BL S1	0.0689398			BL S1	0.611975	BL S1	0.629777			BL S1	0.0924081	BL S1	0.596948			BL S1	0.0924081		BL S1	0.596948			BL S1	1.90766		BL S1
											Day0	0	Day0	0	Day0	0	Day0	0			BL S1	0.137188	BL S1	0.16685			BL S1	0.610948	BL S1	3.66			BL S1	0.223649	BL S1	3.46821			BL S1	0.223649		BL S1	3.46821			BL S1	1.42051		BL S1
											Day0	0	Day0	0	Day0	0	Day0	0			BL S1	0.211028	BL S1	0.0865785			BL S1	0.688318	BL S1	0.00615			BL S1	0.116051	BL S1	0.00583			BL S1	0.116051		BL S1	0.00583			BL S1	1.78572		BL S2
											Day0	0	Day0	0	Day0	0	Day0	0			BL S1	2.50836	BL S1	0.165551			BL S1	1.11036	BL S1	0.0366134			BL S1	0.221908	BL S1	0.0347048			BL S1	0.221908		BL S1	0.0347048			BL S1	2.24473		BL S2
											Day0	0	Day0	0	Day0	0	Day0	0			BL S1	0.0406784	BL S1	0.321338			BL S1	1.30923	BL S1	0.80058			BL S1	0.430728	BL S1	0.758847			BL S1	0.430728		BL S1	0.758847			BL S1	1.60971		BL S2
											Day0	0	Day0	0	Day0	0	Day0	0			BL S1	0.165472	BL S1	4.27471			BL S1	0.501129	BL S1	0.817394			BL S1	5.7299	BL S1	0.774784			BL S1	5.7299		BL S1	0.774784			BL S1	1.47927		BL S2
											Day0	0	Day0	0	Day0	0	Day0	0			BL S1	0.692077	BL S1	0.218847			BL S1	0.610989	BL S1	1.76141			BL S1	0.293347	BL S1	1.66959			BL S1	0.293347		BL S1	1.66959			BL S1	0.392862		BL S2
											Day0	0	Day0	0	Day0	0	Day0	0			BL S1	2.94608	BL S1	0.0430272			BL S1	0.669063	BL S1	2.09385			BL S1	0.0576744	BL S1	1.9847			BL S1	0.0576744		BL S1	1.9847			BL S1	1.35203		BL S2
											Day0	0	Day0	0	Day0	0	Day0	0			BL S1	0.0568576	BL S1	0.0611746			BL S1	0.441891	BL S1	0.875652			BL S1	0.0819996	BL S1	0.830006			BL S1	0.0819996		BL S1	0.830006			BL S1	3.90634		BL S2
											Day0	0	Day0	0	Day0	0	Day0	0			BL S1	0.354365	BL S1	0.034376			BL S1	0.44658	BL S1	1.06067			BL S1	0.0460782	BL S1	1.00538			BL S1	0.0460782		BL S1	1.00538			BL S2	0.227448		BL S2
											Day0	0	Day0	0	Day0	0	Day0	0			BL S1	0.0973915	BL S1	0.0345276			BL S1	0.475869	BL S1	0.209418			BL S1	0.0462814	BL S1	0.198502			BL S1	0.0462814		BL S1	0.198502			BL S2	0.760336		BL S2
											Day0	0	Day0	0	Day0	0	Day0	0			BL S1	0.273038	BL S1	1.73963			BL S1	0.816311	BL S1	0.778165			BL S1	2.33183	BL S1	0.7376			BL S1	2.33183		BL S1	0.7376			BL S2	0.602747		BL S2
											Day0	0	Day0	0	Day0	0	Day0	0			BL S1	0.24403	BL S1	0.388124			BL S1	0.539474	BL S1	0.914072			BL S1	0.520248	BL S1	0.866423			BL S1	0.520248		BL S2	0.516325			BL S2	0.415933		BL S2
											Day0	0	Day0	0	Day0	0	Day0	0			BL S1	3.62965	BL S1	0.847148			BL S1	0.816327	BL S1	0.983139			BL S1	1.13553	BL S1	0.931889			BL S1	1.13553		BL S2	0.186372			BL S2	1.0937		BL S2
											Day0	0	Day0	0	Day0	0	Day0	0			BL S1	0.285943	BL S1	3.95542			BL S1	0.657953	BL S1	0.63397			BL S1	5.30191	BL S1	0.600922			BL S1	5.30191		BL S2	3.41866			BL S2	1.47764		BL S2
											Day0	0	Day0	0	Day0	0	Day0	0			BL S1	0.372928	BL S1	0.02587			BL S1	0.714457	BL S1	1.11532			BL S1	0.0346765	BL S1	1.05718			BL S1	0.0346765		BL S2	0.552912			BL S2	0.0694779		BL S2
											Day0	0	Day0	0	Day0	0	Day0	0			BL S1	1.8822	BL S1	0.183968			BL S1	0.413204	BL S1	0.722412			BL S1	0.246593	BL S1	0.684754			BL S1	0.246593		BL S2	0.435317			BL S2	0.267387		BL S2
											Day0	0	Day0	0	Day0	0	Day0	0			BL S1	1.0559	BL S1	1.15415			BL S1	2.12168	BL S1	1.48646			BL S1	1.54704	BL S1	1.40897			BL S1	1.54704		BL S2	1.03809			BL S2	1.28255		BL S2
											Day0	0	Day0	0	Day0	0	Day0	0			BL S1	0.301812	BL S1	0.464745			BL S1	0.542417	BL S1	0.531042			BL S1	0.622952	BL S1	0.50336			BL S1	0.622952		BL S2	0.0924975			BL S2	1.95363		BL S2
											Day0	0	Day0	0	Day0	0	Day0	0			BL S1	0.0816341	BL S1	1.29065			BL S1	2.21426	BL S1	2.72493			BL S1	1.73001	BL S1	2.58289			BL S1	1.73001		BL S2	1.32834			BL S2	0.572677		BL S2
											Day0	0	Day0	0	Day0	0	Day0	0			BL S1	0.0488647	BL S1	0.605352			BL S1	2.06356	BL S1	0.400705			BL S1	0.811425	BL S1	0.379816			BL S1	0.811425		BL S2	0.225117			BL S2	0.361496		BL S2
											Day0	0	Day0	0	Day0	0	Day0	0			BL S1	0.872065	BL S1	0.61235			BL S1	0.432247	BL S1	0.098228			BL S1	0.820804	BL S1	0.0931075			BL S1	0.820804		BL S2	3.4185			BL S2	0.733763		BL S2
											Day0	0	Day0	0	Day0	0	Day0	0			BL S1	0.0484043	BL S1	2.36915			BL S1	0.51371	BL S1	1.33065			BL S1	3.17566	BL S1	1.26129			BL S1	3.17566		BL S2	0.235971			BL S2	1.25962		BL S2
											Day0	0	Day0	0	Day0	0	Day0	0			BL S1	0.0819098	BL S1	1.42318			BL S1	0.713722	BL S1	0.580364			BL S1	1.90766	BL S1	0.550111			BL S1	1.90766		BL S2	0.245991			BL S2	0.436825		BL S2
											Day0	0	Day0	0	Day0	0	Day0	0			BL S1	1.17675	BL S1	1.35934			BL S1	0.528466	BL S1	2.40763			BL S1	1.82208	BL S1	2.28212			BL S2	1.98668		BL S2	1.24138			BL S2	0.707779		BL S2
											Day0	0	Day0	0	Day0	0	Day0	0			BL S1	6.61567	BL S1	0.10465			BL S1	1.42233	BL S1	0.714981			BL S1	0.140275	BL S1	0.67771			BL S2	0.225327		BL S2	0.96472			BL S2	0.455596		BL S2
											Day0	0	Day0	0	Day0	0	Day0	0			BL S1	0.527775	BL S1	0.40702			BL S1	0.524906	BL S1	1.80692			BL S1	0.545577	BL S1	1.71273			BL S2	4.05018		BL S2	1.40468			BL S2	0.662538		BL S2
											Day0	0	Day0	0	Day0	0	Day0	0			BL S1	6.53033	BL S1	0.280114			BL S1	1.33506	BL S1	1.58969			BL S1	0.37547	BL S1	1.50682			BL S2	0.736397		BL S2	0.813494			BL S2	2.92846		BL S2
											Day0	0	Day0	0	Day0	0	Day0	0			BL S1	0.148419	BL S1	0.47401			BL S1	1.42233	BL S1	0.171548			BL S1	0.635372	BL S1	0.162605			BL S2	1.53249		BL S2	3.7403			BL S2	0.513504		BL S2
											Day0	0	Day0	0	Day0	0	Day0	0			BL S1	3.10855	BL S1	0.00858167			BL S1	0.524906	BL S1	3.18228			BL S1	0.011503	BL S1	3.01639			BL S2	0.335882		BL S2	0.637233			BL S2	0.220176		BL S2
											Day0	0	Day0	0	Day0	0	Day0	0			BL S1	0.160502	BL S1	0.946403			BL S1	1.34752	BL S2	0.544721			BL S1	1.26858	BL S2	0.516325			BL S2	2.62238		BL S2	0.186196			BL S2	0.140965		BL S2
											Day0	0	Day0	0	Day0	0	Day0	0			BL S1	0.236746	BL S1	0.0085819			BL S1	1.41453	BL S2	0.196622			BL S1	0.0115033	BL S2	0.186372			BL S2	0.224229		BL S2	0.367498			BL S2	1.25291		BL S2
											Day0	0	Day0	0	Day0	0	Day0	0			BL S1	0.237164	BL S1	0.225151			BL S1	0.154293	BL S2	3.60667			BL S1	0.301797	BL S2	3.41866			BL S2	1.20131		BL S2	0.0577237			BL S2	3.25776		BL S2
											Day0	0	Day0	0	Day0	0	Day0	0			BL S1	0.307964	BL S1	0.421135			BL S1	1.28162	BL S2	0.58332			BL S1	0.564497	BL S2	0.552912			BL S2	3.05657		BL S2	0.512708			BL S2	4.82617		BL S3
											Day0	0	Day0	0	Day0	0	Day0	0			BL S1	0.299205	BL S1	0.134036			BL S1	0.705717	BL S2	0.459258			BL S1	0.179665	BL S2	0.435317			BL S2	3.13646		BL S2	0.381441			BL S2	0.343295		BL S3
											Day0	0	Day0	0	Day0	0	Day0	0			BL S1	0.324538	BL S1	1.86958			BL S1	0.758615	BL S2	1.09519			BL S1	2.50602	BL S2	1.03809			BL S2	1.91658		BL S2	0.234178			BL S2	2.26566		BL S3
											Day0	0	Day0	0	Day0	0	Day0	0			BL S1	1.03058	BL S1	1.86414			BL S1	0.518971	BL S2	0.0975844			BL S1	2.49873	BL S2	0.0924975			BL S2	0.416382		BL S2	3.82754			BL S2	1.67406		BL S3
											Day0	0	Day0	0	Day0	0	Day0	0			BL S1	0.146002	BL S1	0.634491			BL S1	1.13382	BL S2	1.4014			BL S1	0.850483	BL S2	1.32834			BL S2	0.266701		BL S2	3.9573			BL S2	2.1681		BL S3
											Day0	0	Day0	0	Day0	0	Day0	0			BL S1	0.878625	BL S1	0.0878088			BL S1	1.07152	BL S2	0.237497			BL S1	0.1177	BL S2	0.225117			BL S2	2.02461		BL S2	0.023018			BL S2	1.39337		BL S3
											Day0	0	Day0	0	Day0	0	Day0	0			BL S1	0.76686	BL S1	2.36915			BL S1	1.05083	BL S2	3.6065			BL S1	3.17566	BL S2	3.4185			BL S2	0.127193		BL S2	1.36526			BL S3	0.103784		BL S3
											Day0	0	Day0	0	Day0	0	Day0	0			BL S1	0.302258	BL S1	1.42318			BL S1	0.989875	BL S2	0.248949			BL S1	1.90766	BL S2	0.235971			BL S2	0.057711		BL S2	0.806602			BL S3	0.0691458		BL S3
											Day0	0	Day0	0	Day0	0	Day0	0			BL S1	4.62727	BL S1	1.05975			BL S1	1.96583	BL S2	0.259519			BL S1	1.42051	BL S2	0.245991			BL S2	0.373885		BL S3	0.151574			BL S3	0.365661		BL S3
											Day0	0	Day0	0	Day0	0	Day0	0			BL S1	0.080736	BL S1	1.33221			BL S1	0.762676	BL S2	1.30965			BL S1	1.78572	BL S2	1.24138			BL S2	0.517229		BL S3	3.14978			BL S3	0.023038		BL S3
											Day0	0	Day0	0	Day0	0	Day0	0			BL S1	5.36899	BL S1	1.67465			BL S1	0.724621	BL S2	1.01778			BL S1	2.24473	BL S2	0.96472			BL S2	3.29627		BL S3	0.221647			BL S3	0.259544		BL S3
											Day0	0	Day0	0	Day0	0	Day0	0			BL S1	0.148167	BL S1	1.2009			BL S1	1.02386	BL S2	1.48193			BL S1	1.60971	BL S2	1.40468			BL S2	0.419984		BL S3	0.399407			BL S3	0.386949		BL S3
											Day0	0	Day0	0	Day0	0	Day0	0			BL S1	2.27688	BL S1	1.10359			BL S1	2.23601	BL S2	0.858233			BL S1	1.47927	BL S2	0.813494			BL S2	0.150041		BL S3	1.80516			BL S3	1.08308		BL S3
											Day0	0	Day0	0	Day0	0	Day0	0			BL S1	0.253639	BL S1	0.293089			BL S1	0.528957	BL S2	3.946			BL S1	0.392862	BL S2	3.7403			BL S2	0.30558		BL S3	0.42129			BL S3	1.13668		BL S3
											Day0	0	Day0	0	Day0	0	Day0	0			BL S1	0.716532	BL S1	1.00866			BL S1	0.527917	BL S2	0.672278			BL S1	1.35203	BL S2	0.637233			BL S2	0.607685		BL S3	0.66989			BL S3	0.48834		BL S3
											Day0	0	Day0	0	Day0	0	Day0	0			BL S1	0.953602	BL S1	2.91427			BL S1	0.993692	BL S2	0.196436			BL S1	3.90634	BL S2	0.186196			BL S2	3.484		BL S3	0.198899			BL S3	1.75481		BL S3
											Day0	0	Day0	0	Day0	0	Day0	0			BL S1	0.74834	BL S2	1.48213			BL S1	0.642002	BL S2	0.387708			BL S2	1.98668	BL S2	0.367498			BL S2	3.617		BL S3	0.927033			BL S3	0.274904		BL S3
											Day0	0	Day0	0	Day0	0	Day0	0			BL S1	0.048618	BL S2	0.168102			BL S1	0.446665	BL S2	0.0608982			BL S2	0.225327	BL S2	0.0577237			BL S2	0.151973		BL S3	0.754933			BL S3	3.73057		BL S3
											Day0	0	Day0	0	Day0	0	Day0	0			BL S1	0.883651	BL S2	3.02158			BL S1	0.509989	BL S2	0.540904			BL S2	4.05018	BL S2	0.512708			BL S2	0.537234		BL S3	0.0808247			BL S3	3.21849		BL S3
											Day0	0	Day0	0	Day0	0	Day0	0			BL S1	0.113263	BL S2	0.549379			BL S1	2.30344	BL S2	0.402418			BL S2	0.736397	BL S2	0.381441			BL S2	2.59274		BL S3	1.07764			BL S3	0.38808		BL S3
											Day0	0	Day0	0	Day0	0	Day0	0			BL S1	0.260326	BL S2	1.14329			BL S1	0.894557	BL S2	0.247057			BL S2	1.53249	BL S2	0.234178			BL S2	2.52984		BL S3	0.254414			BL S3	0.227391		BL S3
											Day0	0	Day0	0	Day0	0	Day0	0			BL S1	0.235088	BL S2	0.25058			BL S1	2.16546	BL S2	4.03804			BL S2	0.335882	BL S2	3.82754			BL S2	1.62882		BL S3	1.3651			BL S3	0.358729		BL S3
											Day0	0	Day0	0	Day0	0	Day0	0			BL S1	0.0322552	BL S2	1.95639			BL S1	1.0981	BL S2	4.17493			BL S2	2.62238	BL S2	3.9573			BL S2	0.765086		BL S3	1.52268			BL S3	0.587489		BL S3
											Day0	0	Day0	0	Day0	0	Day0	0			BL S1	1.0142	BL S2	0.167283			BL S1	1.67447	BL S2	0.0242839			BL S2	0.224229	BL S2	0.023018			BL S2	0.479581		BL S3	0.163206			BL S3	0.0881863		BL S3
											Day0	0	Day0	0	Day0	0	Day0	0			BL S1	2.41208	BL S2	0.896217			BL S1	0.519613	BL S2	1.44034			BL S2	1.20131	BL S2	1.36526			BL S2	0.0926752		BL S3	0.367865			BL S3	0.177872		BL S3
											Day0	0	Day0	0	Day0	0	Day0	0			BL S1	0.898874	BL S2	2.28031			BL S1	0.456512	BL S2	0.850961			BL S2	3.05657	BL S2	0.806602			BL S2	2.72754		BL S3	0.16168			BL S3	0.153913		BL S3
											Day0	0	Day0	0	Day0	0	Day0	0			BL S1	0.0484742	BL S2	2.33991			BL S1	1.80722	BL S2	0.0435741			BL S2	3.13646	BL S2	0.0413026			BL S2	1.93364		BL S3	0.260491			BL S3	0.0753901		BL S3
											Day0	0	Day0	0	Day0	0	Day0	0			BL S1	0.214256	BL S2	1.42984			BL S1	1.02846	BL S2	0.34302			BL S2	1.91658	BL S2	0.325139			BL S2	1.05206		BL S3	0.0811879			BL S3	3.20945		BL S3
											Day0	0	Day0	0	Day0	0	Day0	0			BL S1	0.157199	BL S2	0.310636			BL S1	0.854503	BL S2	1.38258			BL S2	0.416382	BL S2	1.31051			BL S2	1.65716		BL S3	2.35715			BL S3	0.0375707		BL S3
											Day0	0	Day0	0	Day0	0	Day0	0			BL S1	0.22207	BL S2	0.198969			BL S1	1.45888	BL S2	0.782602			BL S2	0.266701	BL S2	0.741806			BL S2	2.08921		BL S3	0.795613			BL S3	0.658193		BL S3
											Day0	0	Day0	0	Day0	0	Day0	0			BL S1	0.0322582	BL S2	1.51043			BL S1	0.967379	BL S2	1.43559			BL S2	2.02461	BL S2	1.36076			BL S2	0.755347		BL S3	3.03748			BL S3	3.998		BL S3
											Day0	0	Day0	0	Day0	0	Day0	0			BL S1	0.275633	BL S2	0.0948904			BL S1	0.568651	BL S2	0.257084			BL S2	0.127193	BL S2	0.243682			BL S2	1.80336		BL S3	0.612043			BL S3	0.834407		BL S3
											Day0	0	Day0	0	Day0	0	Day0	0			BL S1	0.130603	BL S2	0.0430545			BL S1	1.93027	BL S2	4.28339			BL S2	0.057711	BL S2	4.0601			BL S2	2.69373		BL S3	0.328263			BL S3	0.102426		BL S3
											Day0	0	Day0	0	Day0	0	Day0	0			BL S1	0.0894263	BL S2	0.278932			BL S2	0.951471	BL S2	0.773274			BL S2	0.373885	BL S2	0.732965			BL S3	0.64392		BL S3	0.556841			BL S3	1.02939		BL S3
											Day0	0	Day0	0	Day0	0	Day0	0			BL S1	1.38631	BL S2	0.385872			BL S2	0.494369	BL S2	0.665907			BL S2	0.517229	BL S2	0.631195			BL S3	0.0930516		BL S3	0.104032			BL S3	1.35769		BL S3
											Day0	0	Day0	0	Day0	0	Day0	0			BL S1	0.0323146	BL S2	2.45914			BL S2	2.00524	BL S2	0.147772			BL S2	3.29627	BL S2	0.140069			BL S3	8.22935		BL S3	0.0345265			BL S3	0.67588		BL S3
											Day0	0	Day0	0	Day0	0	Day0	0			BL S1	0.0323446	BL S2	0.313323			BL S2	2.14281	BL S2	0.0365181			BL S2	0.419984	BL S2	0.0346145			BL S3	0.39687		BL S3	2.26621			BL S3	4.38769		BL S4
											Day0	0	Day0	0	Day0	0	Day0	0			BL S1	0.0568591	BL S2	0.111936			BL S2	0.41796	BL S2	1.63275			BL S2	0.150041	BL S2	1.54763			BL S3	0.0115126		BL S3	0.0230168			BL S3	0.981804		BL S4
											Day0	0	Day0	0	Day0	0	Day0	0			BL S1	0.176293	BL S2	0.227974			BL S2	0.633663	BL S2	0.466408			BL S2	0.30558	BL S2	0.442095			BL S3	0.610152		BL S3	1.07559			BL S3	1.72761		BL S4
											Day0	0	Day0	0	Day0	0	Day0	0			BL S1	0.569687	BL S2	0.453355			BL S2	0.413213	BL S2	0.0364387			BL S2	0.607685	BL S2	0.0345392			BL S3	2.65012		BL S3	0.495044			BL S3	1.44341		BL S4
											Day0	0	Day0	0	Day0	0	Day0	0			BL S1	0.0487416	BL S2	2.59919			BL S2	0.668955	BL S2	0.146743			BL S2	3.484	BL S2	0.139094			BL S3	1.99512		BL S3	2.88747			BL S3	0.373308		BL S4
											Day0	0	Day0	0	Day0	0	Day0	0			BL S1	0.448349	BL S2	2.69841			BL S2	0.490392	BL S2	0.56423			BL S2	3.617	BL S2	0.534817			BL S3	1.45606		BL S3	2.78916			BL S3	1.02597		BL S4
											Day0	0	Day0	0	Day0	0	Day0	0			BL S1	0.927751	BL S2	0.113377			BL S2	2.49984	BL S2	0.810605			BL S2	0.151973	BL S2	0.768349			BL S3	1.80339		BL S3	0.16213			BL S3	1.00125		BL S4
											Day0	0	Day0	0	Day0	0	Day0	0			BL S1	0.426846	BL S2	0.400796			BL S2	0.76544	BL S2	0.172962			BL S2	0.537234	BL S2	0.163946			BL S3	0.207931		BL S3	0.379999			BL S3	0.0345865		BL S4
											Day0	0	Day0	0	Day0	0	Day0	0			BL S1	0.368571	BL S2	1.93427			BL S2	0.714354	BL S2	2.33825			BL S2	2.59274	BL S2	2.21636			BL S3	2.38311		BL S3	7.15843			BL S3	2.5616		BL S4
											Day0	0	Day0	0	Day0	0	Day0	0			BL S1	0.0728203	BL S2	1.88735			BL S2	0.480522	BL S2	0.494783			BL S2	2.52984	BL S2	0.468991			BL S3	0.370844		BL S3	0.964307			BL S3	3.13107		BL S4
											Day0	0	Day0	0	Day0	0	Day0	0			BL S1	0.238667	BL S2	1.21516			BL S2	1.35599	BL S2	0.325186			BL S2	1.62882	BL S2	0.308235			BL S3	0.0575927		BL S3	0.914524			BL S3	2.53461		BL S4
											Day0	0	Day0	0	Day0	0	Day0	0			BL S1	5.32508	BL S2	0.570782			BL S2	0.547377	BL S2	0.436725			BL S2	0.765086	BL S2	0.413959			BL S3	0.0692955		BL S3	0.671362			BL S3	1.29915		BL S4
											Day0	0	Day0	0	Day0	0	Day0	0			BL S1	1.30195	BL S2	0.357785			BL S2	2.33996	BL S2	2.54174			BL S2	0.479581	BL S2	2.40925			BL S3	0.178156		BL S4	0.225929			BL S3	1.58322		BL S4
											Day0	0	Day0	0	Day0	0	Day0	0			BL S1	0.89889	BL S2	0.0691391			BL S2	0.475613	BL S2	0.122278			BL S2	0.0926752	BL S2	0.115904			BL S3	0.311196		BL S4	0.548704			BL S3	1.76245		BL S4
											Day0	0	Day0	0	Day0	0	Day0	0			BL S1	3.62265	BL S2	2.03485			BL S2	0.47605	BL S2	0.0975646			BL S2	2.72754	BL S2	0.0924787			BL S3	0.19068		BL S4	2.0656			BL S4	2.49215		BL S4
											Day0	0	Day0	0	Day0	0	Day0	0			BL S1	1.66635	BL S2	1.44257			BL S2	4.27032	BL S2	0.81574			BL S2	1.93364	BL S2	0.773216			BL S3	1.30309		BL S4	1.32799			BL S4	0.23303		BL S4
											Day0	0	Day0	0	Day0	0	Day0	0			BL S1	1.98667	BL S2	0.784876			BL S2	0.828569	BL S2	0.307778			BL S2	1.05206	BL S2	0.291734			BL S3	0.0625517		BL S4	1.77082			BL S4	0.533461		BL S4
											Day0	0	Day0	0	Day0	0	Day0	0			BL S1	1.1983	BL S2	1.2363			BL S2	0.667895	BL S2	0.135098			BL S2	1.65716	BL S2	0.128055			BL S3	0.645072		BL S4	0.530228			BL S4	0.570507		BL S4
											Day0	0	Day0	0	Day0	0	Day0	0			BL S1	4.5664	BL S2	1.55863			BL S2	0.451454	BL S2	1.72438			BL S2	2.08921	BL S2	1.63449			BL S3	0.303777		BL S4	0.185408			BL S4	0.140135		BL S4
											Day0	0	Day0	0	Day0	0	Day0	0			BL S1	4.19082	BL S2	0.563516			BL S2	3.63019	BL S2	0.0243257			BL S2	0.755347	BL S2	0.0230577			BL S3	0.0378847		BL S4	1.0348			BL S4	0.153661		BL S4
											Day0	0	Day0	0	Day0	0	Day0	0			BL S1	3.53264	BL S2	1.34537			BL S2	0.446834	BL S2	0.254635			BL S2	1.80336	BL S2	0.241361			BL S3	0.52588		BL S4	0.151811			BL S4	0.852563		BL S4
											Day0	0	Day0	0	Day0	0	Day0	0			BL S1	0.464329	BL S2	2.00962			BL S2	0.789108	BL S3	0.15991			BL S2	2.69373	BL S3	0.151574			BL S3	0.0376582		BL S4	0.0524758			BL S4	2.95911		BL S4
											Day0	0	Day0	0	Day0	0	Day0	0			BL S1	1.2083	BL S2	0.169684			BL S2	0.846613	BL S3	3.323			BL S2	0.227448	BL S3	3.14978			BL S3	0.127134		BL S4	0.361214			BL S4	0.571191		BL S4
											Day0	0	Day0	0	Day0	0	Day0	0			BL S1	0.0979127	BL S2	0.567238			BL S2	0.977045	BL S3	0.233837			BL S2	0.760336	BL S3	0.221647			BL S3	0.625563		BL S4	0.395054			BL S4	0.138967		BL S4
											Day0	0	Day0	0	Day0	0	Day0	0			BL S1	0.0898121	BL S2	0.449671			BL S2	0.684218	BL S3	0.421373			BL S2	0.602747	BL S3	0.399407			BL S3	0.533877		BL S4	1.55309			BL S4	1.7628		BL S4
											Day0	0	Day0	0	Day0	0	Day0	0			BL S1	0.431875	BL S2	0.310301			BL S2	0.411099	BL S3	1.90444			BL S2	0.415933	BL S3	1.80516			BL S3	0.229814		BL S4	0.150783			BL S4	0.90325		BL S4
											Day0	0	Day0	0	Day0	0	Day0	0			BL S1	0.105002	BL S2	0.815942			BL S2	0.47538	BL S3	0.444459			BL S2	1.0937	BL S3	0.42129			BL S3	0.471602		BL S4	0.919074			BL S4	1.33946		BL S4
											Day0	0	Day0	0	Day0	0	Day0	0			BL S1	0.194158	BL S2	1.10237			BL S2	0.465947	BL S3	0.706731			BL S2	1.47764	BL S3	0.66989			BL S3	0.141885		BL S4	0.408843			BL S4	0.557206		BL S4
											Day0	0	Day0	0	Day0	0	Day0	0			BL S1	0.0888872	BL S2	0.051833			BL S2	0.715157	BL S3	0.209837			BL S2	0.0694779	BL S3	0.198899			BL S3	1.2791		BL S4	0.857968			BL S4	0.557125		BL S4
											Day0	0	Day0	0	Day0	0	Day0	0			BL S1	0.0161427	BL S2	0.19948			BL S2	0.460954	BL S3	0.978015			BL S2	0.267387	BL S3	0.927033			BL S3	2.16531		BL S4	0.994709			BL S4	3.01237		BL S4
											Day0	0	Day0	0	Day0	0	Day0	0			BL S1	0.064645	BL S2	0.95683			BL S2	0.422728	BL S3	0.79645			BL S2	1.28255	BL S3	0.754933			BL S3	0.2435		BL S4	0.280837			BL S4	0.429342		BL S4
											Day0	0	Day0	0	Day0	0	Day0	0			BL S1	0.131661	BL S2	1.45748			BL S2	0.413206	BL S3	0.0852697			BL S2	1.95363	BL S3	0.0808247			BL S3	1.21833		BL S4	0.127882			BL S4	4.59438		BL S4
											Day0	0	Day0	0	Day0	0	Day0	0			BL S1	6.87828	BL S2	0.427238			BL S2	0.548913	BL S3	1.1369			BL S2	0.572677	BL S3	1.07764			BL S3	3.1924		BL S4	0.871305			BL S4	0.435198		BL S4
											Day0	0	Day0	0	Day0	0	Day0	0			BL S1	0.517693	BL S2	0.269689			BL S2	1.31654	BL S3	0.268406			BL S2	0.361496	BL S3	0.254414			BL S3	2.61544		BL S4	1.26349			BL S4	0.128422		BL S4
											Day0	0	Day0	0	Day0	0	Day0	0			BL S1	0.274893	BL S2	0.547414			BL S2	0.602391	BL S3	1.44018			BL S2	0.733763	BL S3	1.3651			BL S3	0.415309		BL S4	3.8016			BL S4	4.19753		BL S4
											Day0	0	Day0	0	Day0	0	Day0	0			BL S1	6.17684	BL S2	0.939722			BL S2	0.456784	BL S3	1.60642			BL S2	1.25962	BL S3	1.52268			BL S3	1.78619		BL S4	1.69054			BL S4	1.29505		BL S4
											Day0	0	Day0	0	Day0	0	Day0	0			BL S1	2.13572	BL S2	0.325887			BL S2	0.413203	BL S3	0.172181			BL S2	0.436825	BL S3	0.163206			BL S3	3.09052		BL S4	2.98558			BL S4	1.37294		BL S4
											Day0	0	Day0	0	Day0	0	Day0	0			BL S1	0.797773	BL S2	0.528029			BL S2	0.764653	BL S3	0.388096			BL S2	0.707779	BL S3	0.367865			BL S3	2.65305		BL S4	0.162874			D1 S1	0.224517		BL S4
											Day0	0	Day0	0	Day0	0	Day0	0			BL S1	0.177052	BL S2	0.339891			BL S2	0.425336	BL S3	0.170572			BL S2	0.455596	BL S3	0.16168			BL S3	5.38754		BL S4	1.56478			D1 S1	0.268014		BL S4
											Day0	0	Day0	0	Day0	0	Day0	0			BL S1	0.712926	BL S2	0.494277			BL S2	0.124808	BL S3	0.274817			BL S2	0.662538	BL S3	0.260491			BL S3	2.222		BL S4	2.64229			D1 S1	2.15841		BL S4
											Day0	0	Day0	0	Day0	0	Day0	0			BL S1	0.0322866	BL S2	2.18474			BL S2	3.00719	BL S3	0.0856529			BL S2	2.92846	BL S3	0.0811879			BL S3	3.21064		BL S4	0.877941			D1 S1	0.685995		BL S4
											Day0	0	Day0	0	Day0	0	Day0	0			BL S1	0.0648576	BL S2	0.383093			BL S2	1.05237	BL S3	2.48678			BL S2	0.513504	BL S3	2.35715			BL S3	0.449304		BL S4	1.40095			D1 S1	0.321657		BL S4
											Day0	0	Day0	0	Day0	0	Day0	0			BL S1	0.31792	BL S2	0.16426			BL S2	0.777487	BL S3	0.839368			BL S2	0.220176	BL S3	0.795613			BL S3	4.56032		BL S4	0.407768			D1 S1	0.479698		BL S4
											Day0	0	Day0	0	Day0	0	Day0	0			BL S2	1.46769	BL S2	0.105165			BL S2	0.499175	BL S3	3.20453			BL S2	0.140965	BL S3	3.03748			BL S3	0.363847		BL S4	0.110707			D1 S1	0.365836		BL S4
											Day0	0	Day0	0	Day0	0	Day0	0			BL S2	2.42319	BL S2	0.934715			BL S2	0.105003	BL S3	0.645703			BL S2	1.25291	BL S3	0.612043			BL S3	0.580572		BL S4	1.28448			D1 S1	2.72336		BL S4
											Day0	0	Day0	0	Day0	0	Day0	0			BL S2	0.105353	BL S2	2.43041			BL S2	0.239743	BL S3	0.346316			BL S2	3.25776	BL S3	0.328263			BL S3	0.479758		BL S4	2.63774			D1 S1	3.98376		BL S4
											Day0	0	Day0	0	Day0	0	Day0	0			BL S2	4.96832	BL S2	3.6005			BL S2	0.816841	BL S3	0.587465			BL S2	4.82617	BL S3	0.556841			BL S3	0.0924081		BL S4	0.231804			D1 S1	2.0066		BL S4
											Day0	0	Day0	0	Day0	0	Day0	0			BL S2	0.105582	BL S2	0.25611			BL S2	0.461123	BL S3	0.109753			BL S2	0.343295	BL S3	0.104032			BL S3	0.223649		BL S4	0.83287			D1 S1	0.348144		BL S4
											Day0	0	Day0	0	Day0	0	Day0	0			BL S2	2.1236	BL S2	1.69027			BL S2	1.53211	BL S3	0.0364253			BL S2	2.26566	BL S3	0.0345265			BL S3	2.50245		BL S4	1.92991			D1 S1	1.00957		BL S4
											Day0	0	Day0	0	Day0	0	Day0	0			BL S2	0.684485	BL S2	1.24891			BL S2	0.195765	BL S3	2.39084			BL S2	1.67406	BL S3	2.26621			BL S3	1.19422		BL S4	1.4009			D1 S1	0.225882		BL S4
											Day0	0	Day0	0	Day0	0	Day0	0			BL S2	3.90449	BL S2	1.61748			BL S2	0.504088	BL S3	0.0242827			BL S2	2.1681	BL S3	0.0230168			BL S3	1.89327		BL S4	0.185216			D1 S1	2.48097		BL S4
											Day0	0	Day0	0	Day0	0	Day0	0			BL S2	0.448204	BL S2	1.0395			BL S2	0.884313	BL S3	1.13475			BL S2	1.39337	BL S3	1.07559			BL S3	1.39275		BL S4	0.0230217			D1 S1	0.51899		BL S4
											Day0	0	Day0	0	Day0	0	Day0	0			BL S2	1.1421	BL S3	0.480387			BL S2	4.24279	BL S3	0.522269			BL S3	0.64392	BL S3	0.495044			BL S3	1.3697		BL S4	1.07464			D1 S1	1.98327		BL S4
											Day0	0	Day0	0	Day0	0	Day0	0			BL S2	0.268536	BL S3	0.0694198			BL S2	0.413204	BL S3	3.04626			BL S3	0.0930516	BL S3	2.88747			BL S3	3.05311		BL S4	0.175384			D1 S1	0.43303		BL S4
											Day0	0	Day0	0	Day0	0	Day0	0			BL S2	0.138948	BL S3	6.1394			BL S2	0.697841	BL S3	2.94255			BL S3	8.22935	BL S3	2.78916			BL S3	1.78938		BL S4	0.080885			D1 S1	1.2474		BL S4
											Day0	0	Day0	0	Day0	0	Day0	0			BL S2	0.0293249	BL S3	0.296079			BL S2	0.72589	BL S3	0.171046			BL S3	0.39687	BL S3	0.16213			BL S3	2.48901		BL S4	0.528354			D1 S1	0.232991		BL S4
											Day0	0	Day0	0	Day0	0	Day0	0			BL S2	5.81637	BL S3	0.0085888			BL S2	3.50035	BL S3	0.400897			BL S3	0.0115126	BL S3	0.379999			BL S3	1.14493		BL S4	0.610887			D1 S1	0.141556		BL S4
											Day0	0	Day0	0	Day0	0	Day0	0			BL S2	0.493711	BL S3	0.455195			BL S2	0.422757	BL S3	7.55211			BL S3	0.610152	BL S3	7.15843			BL S3	1.98729		BL S4	2.11177			D1 S1	0.151045		BL S4
											Day0	0	Day0	0	Day0	0	Day0	0			BL S2	0.0891901	BL S3	1.97708			BL S2	0.613805	BL S3	1.01734			BL S3	2.65012	BL S3	0.964307			BL S3	2.6004		BL S4	1.0651			D1 S1	2.75699		BL S4
											Day0	0	Day0	0	Day0	0	Day0	0			BL S2	0.113659	BL S3	1.48843			BL S2	0.432253	BL S3	0.964818			BL S3	1.99512	BL S3	0.914524			BL S3	2.75293		BL S4	0.222804			D1 S1	0.448105		BL S4
											Day0	0	Day0	0	Day0	0	Day0	0			BL S2	0.5705	BL S3	1.08628			BL S2	1.51976	BL S3	0.708283			BL S3	1.45606	BL S3	0.671362			BL S3	1.92831		BL S4	0.33828			D1 S1	1.86622		BL S4
											Day0	0	Day0	0	Day0	0	Day0	0			BL S2	0.205667	BL S3	1.34539			BL S2	0.156146	BL S3	0.185775			BL S3	1.80339	BL S3	0.176091			BL S3	2.00711		BL S4	0.490279			D1 S1	0.244086		BL S4
											Day0	0	Day0	0	Day0	0	Day0	0			BL S2	0.229723	BL S3	0.155124			BL S2	4.62376	BL S3	0.0613325			BL S3	0.207931	BL S3	0.0581353			BL S3	2.15576		BL S4	1.25758			D1 S1	0.189057		BL S4
											Day0	0	Day0	0	Day0	0	Day0	0			BL S2	0.154223	BL S3	1.77789			BL S2	0.163107	BL S3	0.468817			BL S3	2.38311	BL S3	0.444378			BL S3	1.04665		BL S4	4.2275			D1 S1	0.13974		BL S4
											Day0	0	Day0	0	Day0	0	Day0	0			BL S2	0.311358	BL S3	0.276663			BL S2	0.571508	BL S3	1.27367			BL S3	0.370844	BL S3	1.20728			BL S3	1.57939		BL S4	0.0233459			D1 S1	0.352034		BL S4
											Day0	0	Day0	0	Day0	0	Day0	0			BL S2	1.37321	BL S3	0.0429662			BL S2	0.587873	BL S3	0.236615			BL S3	0.0575927	BL S3	0.22428			BL S3	1.65732		BL S4	0.457539			D1 S1	1.5732		BL S4
											Day0	0	Day0	0	Day0	0	Day0	0			BL S2	0.385479	BL S3	0.0516969			BL S2	1.02332	BL S3	2.52346			BL S3	0.0692955	BL S3	2.39191			BL S3	0.842491		BL S4	1.76682			D1 S1	0.176121		BL S4
											Day0	0	Day0	0	Day0	0	Day0	0			BL S2	0.556087	BL S3	0.13291			BL S3	4.74057	BL S3	1.18112			BL S3	0.178156	BL S3	1.11955			BL S3	0.85434		BL S4	0.346888			D1 S2	1.93946		BL S4
											Day0	0	Day0	0	Day0	0	Day0	0			BL S2	6.54802	BL S3	0.232163			BL S3	0.790425	BL S3	1.38183			BL S3	0.311196	BL S3	1.3098			BL S3	2.43857		BL S4	1.49115			D1 S2	0.0461297		BL S4
											Day0	0	Day0	0	Day0	0	Day0	0			BL S2	0.170218	BL S3	0.142254			BL S3	0.456266	BL S3	0.494547			BL S3	0.19068	BL S3	0.468767			BL S3	1.38492		BL S4	0.0230322			D1 S2	7.7256		BL S4
											Day0	0	Day0	0	Day0	0	Day0	0			BL S2	0.40932	BL S3	0.972149			BL S3	0.728151	BL S3	0.307673			BL S3	1.30309	BL S3	0.291635			BL S3	1.25233		BL S4	1.85641			D1 S2	1.30645		BL S4
											Day0	0	Day0	0	Day0	0	Day0	0			BL S2	0.996656	BL S3	0.0466658			BL S3	0.475715	BL S3	0.695465			BL S3	0.0625517	BL S3	0.659212			BL S4	0.233206		BL S4	0.0931377			D1 S2	0.708048		BL S4
											Day0	0	Day0	0	Day0	0	Day0	0			BL S2	0.188018	BL S3	0.481247			BL S3	4.98811	BL S3	0.377197			BL S3	0.645072	BL S3	0.357534			BL S4	0.691508		BL S4	2.02632			D1 S2	0.715181		BL S4
											Day0	0	Day0	0	Day0	0	Day0	0			BL S2	0.407747	BL S3	0.226629			BL S3	4.94529	BL S3	2.68468			BL S3	0.303777	BL S3	2.54473			BL S4	4.60598		BL S4	0.704772			D1 S2	1.06899		BL S4
											Day0	0	Day0	0	Day0	0	Day0	0			BL S2	0.0726673	BL S3	0.0282633			BL S3	0.887736	BL S3	2.22023			BL S3	0.0378847	BL S3	2.10449			BL S4	0.255586		BL S4	0.320794			D1 S2	1.64109		D1 S1
											Day0	0	Day0	0	Day0	0	Day0	0			BL S2	0.024177	BL S3	0.392326			BL S3	0.437005	BL S3	0.420299			BL S3	0.52588	BL S3	0.398389			BL S4	0.397889		BL S4	1.26126			D1 S2	2.50665		D1 S1
											Day0	0	Day0	0	Day0	0	Day0	0			BL S2	0.34088	BL S3	0.0280944			BL S3	1.79754	BL S3	1.38716			BL S3	0.0376582	BL S3	1.31484			BL S4	1.07905		BL S4	1.54692			D1 S2	2.65184		D1 S1
											Day0	0	Day0	0	Day0	0	Day0	0			BL S2	0.0242459	BL S3	0.0948465			BL S3	0.550019	BL S3	0.320319			BL S3	0.127134	BL S3	0.303621			BL S4	1.98467		BL S4	0.247633			D1 S2	1.72366		D1 S1
											Day0	0	Day0	0	Day0	0	Day0	0			BL S2	1.46238	BL S3	0.466693			BL S3	0.417982	BL S3	0.416658			BL S3	0.625563	BL S3	0.394939			BL S4	1.47691		BL S4	1.03122			D1 S2	1.90034		D1 S1
											Day0	0	Day0	0	Day0	0	Day0	0			BL S2	4.85456	BL S3	0.398292			BL S3	0.46577	BL S3	0.65126			BL S3	0.533877	BL S3	0.617311			BL S4	4.91955		BL S4	0.0345365			D1 S2	0.8217		D1 S1
											Day0	0	Day0	0	Day0	0	Day0	0			BL S2	2.59027	BL S3	0.171449			BL S3	0.485558	BL S3	1.39385			BL S3	0.229814	BL S3	1.32119			BL S4	1.44425		BL S4	0.0345177			D1 S2	2.87659		D1 S1
											Day0	0	Day0	0	Day0	0	Day0	0			BL S2	0.279159	BL S3	0.351832			BL S3	0.705982	BL S3	4.36419			BL S3	0.471602	BL S3	4.13669			BL S4	2.60862		BL S4	0.623416			D1 S2	0.242127		D1 S1
											Day0	0	Day0	0	Day0	0	Day0	0			BL S2	0.293977	BL S3	0.105852			BL S3	0.749959	BL S3	0.356525			BL S3	0.141885	BL S3	0.337939			BL S4	0.150133		BL S4	0.968433			D1 S2	0.30308		D1 S1
											Day0	0	Day0	0	Day0	0	Day0	0			BL S2	0.226347	BL S3	0.954254			BL S3	0.543482	BL S3	0.9269			BL S3	1.2791	BL S3	0.878582			BL S4	1.74958		BL S4	0.0575988			D1 S2	0.347002		D1 S1
											Day0	0	Day0	0	Day0	0	Day0	0			BL S2	0.35727	BL S3	1.6154			BL S3	0.652198	BL S3	0.566807			BL S3	2.16531	BL S3	0.53726			BL S4	0.352511		BL S4	0.85219			D1 S2	0.441636		D1 S1
											Day0	0	Day0	0	Day0	0	Day0	0			BL S2	0.089424	BL S3	0.18166			BL S3	0.417975	BL S3	0.467172			BL S3	0.2435	BL S3	0.442819			BL S4	0.500581		BL S4	2.73892			D1 S2	5.22369		D1 S1
											Day0	0	Day0	0	Day0	0	Day0	0			BL S2	0.40441	BL S3	0.908916			BL S3	0.413205	BL S3	0.438937			BL S3	1.21833	BL S3	0.416056			BL S4	0.115822		BL S4	0.127776			D1 S2	3.06213		D1 S1
											Day0	0	Day0	0	Day0	0	Day0	0			BL S2	0.324745	BL S3	2.38165			BL S3	0.489846	BL S3	3.85146			BL S3	3.1924	BL S3	3.65069			BL S4	1.13624		BL S4	0.84153			D1 S2	1.9446		D1 S1
											Day0	0	Day0	0	Day0	0	Day0	0			BL S2	0.670618	BL S3	1.95121			BL S3	1.36862	BL S3	0.386245			BL S3	2.61544	BL S3	0.366111			BL S4	1.62979		BL S4	0.849851			D1 S2	0.151191		D1 S1
											Day0	0	Day0	0	Day0	0	Day0	0			BL S2	4.86844	BL S3	0.309836			BL S3	1.14784	BL S3	0.20858			BL S3	0.415309	BL S3	0.197707			BL S4	1.37736		BL S4	0.87375			D1 S2	0.905417		D1 S1
											Day0	0	Day0	0	Day0	0	Day0	0			BL S2	0.282645	BL S3	1.33256			BL S3	1.06991	BL S3	2.43264			BL S3	1.78619	BL S3	2.30583			BL S4	0.77844		BL S4	2.6474			D1 S2	0.299873		D1 S1
											Day0	0	Day0	0	Day0	0	Day0	0			BL S2	0.00806324	BL S3	2.30564			BL S3	0.437115	BL S3	2.72281			BL S3	3.09052	BL S3	2.58087			BL S4	1.4349		BL S4	0.495793			D1 S2	1.36572		D1 S1
											Day0	0	Day0	0	Day0	0	Day0	0			BL S2	0.28754	BL S3	1.97927			BL S3	0.480501	BL S3	0.233504			BL S3	2.65305	BL S3	0.221332			BL S4	2.9619		BL S4	0.281254			D1 S2	0.538292		D1 S1
											Day0	0	Day0	0	Day0	0	Day0	0			BL S2	1.61824	BL S3	4.0193			BL S3	0.508768	BL S3	0.0729892			BL S3	5.38754	BL S3	0.0691843			BL S4	1.6065		D1 S1	5.70349			D1 S2	1.6211		D1 S1
											Day0	0	Day0	0	Day0	0	Day0	0			BL S2	1.00936	BL S3	1.65769			BL S3	0.460983	BL S3	0.349443			BL S3	2.222	BL S3	0.331227			BL S4	2.11623		D1 S1	0.49633			D1 S2	4.47623		D1 S1
											Day0	0	Day0	0	Day0	0	Day0	0			BL S2	0.11392	BL S3	2.39526			BL S3	0.446722	BL S3	4.456			BL S3	3.21064	BL S3	4.22371			BL S4	1.27172		D1 S1	1.90949			D1 S2	1.81228		D1 S1
											Day0	0	Day0	0	Day0	0	Day0	0			BL S2	3.1123	BL S3	0.335197			BL S3	0.568309	BL S3	0.533781			BL S3	0.449304	BL S3	0.505955			BL S4	1.74268		D1 S1	7.99392			D1 S2	2.59006		D1 S1
											Day0	0	Day0	0	Day0	0	Day0	0			BL S2	0.325662	BL S3	3.40217			BL S3	0.461262	BL S4	0.238354			BL S3	4.56032	BL S4	0.225929			BL S4	3.83144		D1 S1	2.53708			D1 S2	4.10084		D1 S1
											Day0	0	Day0	0	Day0	0	Day0	0			BL S2	0.197345	BL S3	0.271443			BL S3	0.825674	BL S4	0.57888			BL S3	0.363847	BL S4	0.548704			BL S4	1.5949		D1 S1	1.89908			D1 S2	0.364758		D1 S1
											Day0	0	Day0	0	Day0	0	Day0	0			BL S2	0.0734754	BL S3	0.433127			BL S3	0.789949	BL S4	2.1792			BL S3	0.580572	BL S4	2.0656			BL S4	0.201721		D1 S1	1.0687			D1 S2	2.29916		D1 S1
											Day0	0	Day0	0	Day0	0	Day0	0			BL S2	0.438931	BL S3	0.357917			BL S3	0.862492	BL S4	1.40102			BL S3	0.479758	BL S4	1.32799			BL S4	0.133813		D1 S1	1.0823			D1 S2	0.641977		D1 S1
											Day0	0	Day1	-0.178008	Day0	0	Day0	0			BL S2	1.08532	BL S3	0.0689398			BL S3	0.771211	BL S4	1.8682			BL S3	0.0924081	BL S4	1.77082			BL S4	0.945019		D1 S1	0.242804			D1 S2	0.254879		D1 S1
											Day0	0		-0.125643	Day0	0	Day0	0			BL S2	0.0242107	BL S3	0.16685			BL S3	0.635993	BL S4	0.559388			BL S3	0.223649	BL S4	0.530228			D1 S1	2.44339		D1 S1	7.03951			D1 S2	0.0932048		D1 S1
											Day0	0		-0.0201702	Day0	0	Day0	0			BL S2	0.0377095	BL S3	1.86692			BL S3	0.518963	BL S4	0.195605			BL S3	2.50245	BL S4	0.185408			D1 S1	0.37455		D1 S1	0.64991			D1 S2	0.0115378		D1 S1
											Day0	0		-0.962369	Day0	0	Day0	0			BL S2	2.40597	BL S3	0.890934			BL S3	0.427629	BL S4	1.09171			BL S3	1.19422	BL S4	1.0348			D1 S1	1.25106		D1 S1	4.41595			D1 S2	0.0230114		D1 S1
											Day0	0		-0.0377659	Day0	0	Day0	0			BL S2	1.0698	BL S3	1.41245			BL S3	1.06243	BL S4	0.16016			BL S3	1.89327	BL S4	0.151811			D1 S1	3.75978		D1 S1	0.958839			D1 S3	3.22905		D1 S1
											Day0	0		-0.117036	Day0	0	Day0	0			BL S2	0.433373	BL S3	1.03904			BL S3	0.603323	BL S4	0.0553617			BL S3	1.39275	BL S4	0.0524758			D1 S1	1.21436		D1 S1	0.826105			D1 S3	6.72188		D1 S1
											Day0	0		-0.430439	Day0	0	Day0	0			BL S2	0.0894487	BL S3	1.02184			BL S3	0.470981	BL S4	0.381079			BL S3	1.3697	BL S4	0.361214			D1 S1	0.0462688		D1 S1	0.115747			D1 S3	3.08391		D1 S1
											Day0	0		-0.16599	Day0	0	Day0	0			BL S2	2.3217	BL S3	2.27773			BL S3	0.500353	BL S4	0.41678			BL S3	3.05311	BL S4	0.395054			D1 S1	0.628498		D1 S1	0.115659			D1 S3	0.755773		D1 S1
											Day0	0		-0.0129019	Day0	0	Day0	0			BL S2	0.539795	BL S3	1.33494			BL S3	0.417967	BL S4	1.63851			BL S3	1.78938	BL S4	1.55309			D1 S1	0.0230352		D1 S1	1.6205			D1 S3	2.38695		D1 S1
											Day0	0		-0.34073	Day0	0	Day0	0			BL S2	3.12605	BL S3	1.85689			BL S3	0.552979	BL S4	0.159075			BL S3	2.48901	BL S4	0.150783			D1 S1	0.32415		D1 S1	0.188734			D1 S3	0.690337		D1 S1
											Day0	0		0.0057229	Day0	0	Day0	0			BL S2	2.97905	BL S3	0.854162			BL S3	0.529108	BL S4	0.969619			BL S3	1.14493	BL S4	0.919074			D1 S1	0.0115149		D1 S1	1.38741			D1 S3	2.50633		D1 S1
											Day0	0		0.127466	Day0	0	Day0	0			BL S2	0.34206	BL S3	1.48259			BL S3	0.480233	BL S4	0.431328			BL S3	1.98729	BL S4	0.408843			D1 S1	0.0461364		D1 S1	1.17876			D1 S3	0.424234		D1 S1
											Day0	0		-1.45243	Day0	0	Day0	0			BL S2	1.10073	BL S3	1.94			BL S3	0.494376	BL S4	0.905153			BL S3	2.6004	BL S4	0.857968			D1 S1	8.3949		D1 S1	0.511033			D1 S3	0.338749		D1 S1
											Day0	0		-0.970186	Day0	0	Day0	0			BL S2	0.00805838	BL S3	2.05379			BL S3	0.417974	BL S4	1.04941			BL S3	2.75293	BL S4	0.994709			D1 S1	0.437082		D1 S1	0.185272			D1 S3	4.50515		D1 S1
											Day0	0		-0.711649	Day0	0	Day0	0			BL S2	0.032454	BL S3	1.43859			BL S3	0.437124	BL S4	0.296281			BL S3	1.92831	BL S4	0.280837			D1 S1	0.442168		D1 S1	0.902683			D1 S3	1.67193		D1 S1
											Day0	0		-0.0521127	Day0	0	Day0	0			BL S2	2.57999	BL S3	1.49737			BL S3	0.432239	BL S4	0.134915			BL S3	2.00711	BL S4	0.127882			D1 S1	0.150564		D1 S1	0.0921518			D1 S3	4.43596		D1 S1
											Day0	0		0.0234276	Day0	0	Day0	0			BL S2	0.0979529	BL S3	1.60828			BL S3	0.906127	BL S4	0.919223			BL S3	2.15576	BL S4	0.871305			D1 S1	0.174989		D1 S1	4.4189			D1 S3	1.69057		D1 S1
											Day0	0		0.121155	Day0	0	Day0	0			BL S2	0.369354	BL S3	0.780836			BL S3	0.427475	BL S4	1.33298			BL S3	1.04665	BL S4	1.26349			D1 S1	0.481873		D1 S1	0.24359			D1 S3	0.643708		D1 S1
											Day0	0		-0.810018	Day0	0	Day0	0			BL S2	1.38552	BL S3	1.17828			BL S3	0.470604	BL S4	4.01068			BL S3	1.57939	BL S4	3.8016			D1 S1	0.0461203		D1 S1	3.01449			D1 S3	3.38791		D1 S1
											Day0	0		-0.686274	Day0	0	Day0	0			BL S2	0.701521	BL S3	1.23642			BL S3	0.509502	BL S4	1.78351			BL S3	1.65732	BL S4	1.69054			D1 S1	1.82576		D1 S1	0.339857			D1 S3	3.07023		D1 S1
											Day0	0		-0.127011	Day0	0	Day0	0			BL S2	1.67129	BL S3	0.628529			BL S4	0.609958	BL S4	3.14977			BL S3	0.842491	BL S4	2.98558			D1 S1	8.56334		D1 S1	0.163659			D1 S3	0.380438		D1 S1
											Day0	0		-2.35007	Day0	0	Day0	0			BL S2	0.114653	BL S3	0.637368			BL S4	1.82563	BL S4	0.171831			BL S3	0.85434	BL S4	0.162874			D1 S1	1.59397		D1 S1	1.31575			D1 S3	2.72167		D1 S1
											Day0	0		-0.211086	Day0	0	Day0	0			BL S2	0.172993	BL S3	1.81926			BL S4	0.432359	BL S4	1.65084			BL S3	2.43857	BL S4	1.56478			D1 S1	0.778666		D1 S1	0.0996658			D1 S3	2.25375		D1 S1
											Day0	0		0.0339441	Day0	0	Day0	0			BL S2	0.355842	BL S3	1.0332			BL S4	0.62519	BL S4	2.7876			BL S3	1.38492	BL S4	2.64229			D1 S1	0.295665		D1 S1	1.77002			D1 S3	0.558789		D1 S1
											Day0	0		-0.254022	Day0	0	Day0	0			BL S2	0.148848	BL S3	0.934286			BL S4	0.561608	BL S4	0.926224			BL S3	1.25233	BL S4	0.877941			D1 S1	0.561211		D1 S1	1.49609			D1 S3	4.75971		D1 S1
											Day0	0		0.0504222	Day0	0	Day0	0			BL S2	0.710229	BL S3	0.0774267			BL S4	0.7912	BL S4	1.47799			BL S3	0.103784	BL S4	1.40095			D1 S1	0.401235		D1 S1	0.847145			D1 S3	2.3318		D1 S1
											Day0	0		-0.15504	Day0	0	Day0	0			BL S2	0.559693	BL S3	0.0515853			BL S4	1.39855	BL S4	0.430194			BL S3	0.0691458	BL S4	0.407768			D1 S1	0.23227		D1 S1	0.584652			D1 S3	3.9503		D1 S1
											Day0	0		-0.227779	Day0	0	Day0	0			BL S2	0.152519	BL S3	0.272796			BL S4	0.518856	BL S4	0.116795			BL S3	0.365661	BL S4	0.110707			D1 S2	0.598076		D1 S1	0.765051			D1 S3	0.681332		D1 S1
											Day0	0		0.0814746	Day0	0	Day0	0			BL S2	0.081209	BL S3	0.0171872			BL S4	0.690992	BL S4	1.35512			BL S3	0.023038	BL S4	1.28448			D1 S2	0.54608		D1 S1	0.123397			D1 S3	0.431431		D1 S1
											Day0	0		0.787646	Day0	0	Day0	0			BL S2	1.9993	BL S3	0.193629			BL S4	0.451464	BL S4	2.78281			BL S3	0.259544	BL S4	2.63774			D1 S2	1.39951		D1 S1	0.279546			D1 S3	2.77079		D1 S1
											Day0	0		-0.0147339	Day0	0	Day0	0			BL S2	0.0122015	BL S3	0.288678			BL S4	1.00472	BL S4	0.244552			BL S3	0.386949	BL S4	0.231804			D1 S2	0.163793		D1 S1	2.20069			D1 S3	2.00652		D1 S1
											Day0	0		-0.495833	Day0	0	Day0	0			BL S2	0.460166	BL S3	0.808015			BL S4	0.519145	BL S4	0.878674			BL S3	1.08308	BL S4	0.83287			D1 S2	0.6453		D1 S1	0.109899			D1 S3	1.15304		D1 S1
											Day0	0		-0.0357204	Day0	0	Day0	0			BL S2	0.298171	BL S3	0.848002			BL S4	0.812826	BL S4	2.03605			BL S3	1.13668	BL S4	1.92991			D1 S2	0.0580238		D1 S1	0.516925			D1 S3	1.19962		D1 S1
											Day0	0		-0.0598242	Day0	0	Day0	0			BL S2	0.0647557	BL S3	0.36432			BL S4	0.422751	BL S4	1.47794			BL S3	0.48834	BL S4	1.4009			D1 S2	0.0230267		D1 S1	1.77893			D1 S3	0.537781		D1 S1
											Day0	0		-0.247794	Day0	0	Day0	0			BL S3	0.170035	BL S3	1.30915			BL S4	1.37009	BL S4	0.195402			BL S3	1.75481	BL S4	0.185216			D1 S2	0.0346656		D1 S1	2.95226			D1 S3	4.87173		D1 S1
											Day0	0		0.287921	Day0	0	Day0	0			BL S3	0.704634	BL S3	0.205088			BL S4	0.465816	BL S4	0.0242878			BL S3	0.274904	BL S4	0.0230217			D1 S2	0.545956		D1 S1	2.46465			D1 S3	3.00351		D1 S1
											Day0	0		-0.275574	Day0	0	Day0	0			BL S3	2.22706	BL S3	2.78314			BL S4	2.01941	BL S4	1.13374			BL S3	3.73057	BL S4	1.07464			D1 S2	8.00636		D1 S1	0.845433			D1 S3	3.49204		D1 S1
											Day0	0		0.00548889	Day0	0	Day0	0			BL S3	0.368278	BL S3	2.40111			BL S4	0.739042	BL S4	0.18503			BL S3	3.21849	BL S4	0.175384			D1 S2	2.70388		D1 S1	0.0115013			D1 S3	0.787925		D1 S1
											Day0	0		0.208218	Day0	0	Day0	0			BL S3	0.11319	BL S3	0.289522			BL S4	1.89215	BL S4	0.0853333			BL S3	0.38808	BL S4	0.080885			D1 S2	6.48045		D1 S1	0.127145			D1 S4	0.792499		D1 S1
											Day0	0		-0.186634	Day0	0	Day0	0			BL S3	0.887348	BL S3	0.169642			BL S4	1.95359	BL S4	0.557411			BL S3	0.227391	BL S4	0.528354			D1 S2	0.115838		D1 S1	0.87558			D1 S4	0.163513		D1 S1
											Day0	0		-0.654938	Day0	0	Day0	0			BL S3	0.610447	BL S3	0.267625			BL S4	0.59688	BL S4	0.644483			BL S3	0.358729	BL S4	0.610887			D1 S2	0.885759		D1 S1	1.0717			D1 S4	0.336626		D1 S1
											Day0	0		0.0191334	Day0	0	Day0	0			BL S3	0.0646181	BL S3	0.438288			BL S4	0.862483	BL S4	2.22791			BL S3	0.587489	BL S4	2.11177			D1 S2	0.0464167		D1 S1	5.0168			D1 S4	0.370055		D1 S1
											Day0	0		-0.451839	Day0	0	Day0	0			BL S3	6.19323	BL S3	0.0657902			BL S4	0.686217	BL S4	1.12367			BL S3	0.0881863	BL S4	1.0651			D1 S2	0.140142		D1 S1	0.0460406			D1 S4	0.152834		D1 S1
											Day0	0		-0.158299	Day0	0	Day0	0			BL S3	4.39794	BL S3	0.132699			BL S4	0.422719	BL S4	0.235057			BL S3	0.177872	BL S4	0.222804			D1 S2	0.326911		D1 S1	1.18664			D1 S4	0.175683		D1 S1
											Day0	0		-0.100087	Day0	0	Day0	0			BL S3	0.165553	BL S3	0.114824			BL S4	0.844621	BL S4	0.356884			BL S3	0.153913	BL S4	0.33828			D1 S2	1.82662		D1 S1	0.19893			D1 S4	0.0694272		D1 S1
											Day0	0		-0.253117	Day0	0	Day0	0			BL S3	2.23051	BL S3	0.0562438			BL S4	0.442096	BL S4	0.517242			BL S3	0.0753901	BL S4	0.490279			D1 S2	0.189369		D1 S1	1.64595			D1 S4	0.613985		D1 S1
											Day0	0		-0.129765	Day0	0	Day0	0			BL S3	1.64895	BL S3	2.39436			BL S4	0.696151	BL S4	1.32674			BL S3	3.20945	BL S4	1.25758			D1 S2	0.318245		D1 S1	3.72216			D1 S4	0.772931		D1 S1
											Day0	0		0.328236	Day0	0	Day0	0			BL S3	3.1556	BL S3	0.0280291			BL S4	0.59182	BL S4	4.45999			BL S3	0.0375707	BL S4	4.2275			D1 S2	11.6919		D1 S1	0.543775			D1 S4	0.0346021		D1 S1
											Day0	0		0.0155926	Day0	0	Day0	0			BL S3	0.253118	BL S3	0.491036			BL S4	0.567468	BL S4	0.0246299			BL S3	0.658193	BL S4	0.0233459			D1 S2	1.56197		D1 S1	3.62953			D1 S4	2.6783		D1 S2
											Day0	0		-0.0772011	Day0	0	Day0	0			BL S3	5.8977	BL S3	2.98265			BL S4	0.446703	BL S4	0.482702			BL S3	3.998	BL S4	0.457539			D1 S2	0.491927		D1 S1	1.468			D1 S4	0.165117		D1 S2
											Day0	0		-0.239791	Day0	0	Day0	0			BL S3	0.476563	BL S3	0.622498			BL S4	1.41606	BL S4	1.86399			BL S3	0.834407	BL S4	1.76682			D1 S2	0.0346105		D1 S1	0.0924007			D1 S4	0.37435		D1 S2
											Day0	0		-0.207833	Day0	0	Day0	0			BL S3	0.481655	BL S3	0.0764138			BL S4	3.27241	BL S4	0.365965			BL S3	0.102426	BL S4	0.346888			D1 S2	0.175516		D1 S1	8.48263			D1 S4	1.24604		D1 S2
											Day0	0		-0.439499	Day0	0	Day0	0			BL S3	0.073636	BL S3	0.767965			BL S4	2.2642	BL S4	1.57315			BL S3	1.02939	BL S4	1.49115			D1 S2	1.12081		D1 S1	0.0928005			D1 S4	0.0634417		D1 S2
											Day0	0		-0.0857738	Day0	0	Day0	0			BL S3	5.45436	BL S3	1.01289			BL S4	0.826285	BL S4	0.0242989			BL S3	1.35769	BL S4	0.0230322			D1 S2	10.327		D1 S1	0.702098			D1 S4	0.0883511		D1 S2
											Day0	0		-0.225434	Day0	0	Day0	0			BL S3	0.146494	BL S3	0.504231			BL S4	0.914462	BL S4	1.95851			BL S3	0.67588	BL S4	1.85641			D1 S2	2.92894		D1 S1	0.24555			D1 S4	0.44704		D1 S2
											Day0	0		-0.914424	Day0	0	Day0	0			BL S3	2.11251	BL S3	3.27338			BL S4	0.592054	BL S4	0.0982599			BL S3	4.38769	BL S4	0.0931377			D1 S2	3.91946		D1 S1	0.640505			D1 S4	0.0886442		D1 S2
											Day0	0		-0.698095	Day0	0	Day0	0			BL S3	0.828599	BL S3	0.732461			BL S4	0.61906	BL S4	2.13776			BL S3	0.981804	BL S4	2.02632			D1 S2	0.567922		D1 S1	0.0230782			D1 S4	0.0501189		D1 S2
											Day0	0		-1.66069	Day0	0	Day0	0			BL S3	2.0699	BL S3	1.28886			BL S4	1.68628	BL S4	0.743531			BL S3	1.72761	BL S4	0.704772			D1 S2	0.446454		D1 S1	0.300014			D1 S4	0.0500741		D1 S2
											Day0	0		-0.914018	Day0	0	Day0	0			BL S3	0.113517	BL S3	1.07683			BL S4	2.80985	BL S4	0.338436			BL S3	1.44341	BL S4	0.320794			D1 S2	0.55938		D1 S1	0.0461962			D1 S4	1.10218		D1 S2
											Day0	0		-0.359157	Day0	0	Day0	0			BL S3	4.31646	BL S3	0.278502			BL S4	1.59136	BL S4	1.33062			BL S3	0.373308	BL S4	1.26126			D1 S2	0.057973		D1 S1	0.30718			D1 S4	0.100504		D1 S2
											Day0	0		0.736813	Day0	0	Day0	0			BL S3	0.324951	BL S3	0.765411			BL S4	1.69914	BL S4	1.63199			BL S3	1.02597	BL S4	1.54692			D1 S2	0.243381		D1 S1	0.19853			D1 S4	0.312201		D1 S2
											Day0	0		-0.170375	Day0	0	Day0	0			BL S3	0.297348	BL S3	0.746972			BL S4	0.485392	BL S4	0.261252			BL S3	1.00125	BL S4	0.247633			D1 S3	3.06352		D1 S1	0.373388			D1 S4	0.290306		D1 S2
											Day0	0		-0.257656	Day0	0	Day0	0			BL S3	3.30353	BL S3	0.0258027			BL S4	1.31848	BL S4	1.08794			BL S3	0.0345865	BL S4	1.03122			D1 S3	3.31856		D1 S2	1.18361			D1 S4	0.68124		D1 S2
											Day0	0		-0.551368	Day0	0	Day0	0			BL S3	0.145566	BL S3	1.91105			BL S4	2.62496	BL S4	0.0364358			BL S3	2.5616	BL S4	0.0345365			D1 S3	1.61511		D1 S2	8.97306			D1 S4	0.409799		D1 S2
											Day0	0		-0.368003	Day0	0	Day0	0			BL S3	0.883524	BL S3	2.33589			BL S4	1.52046	BL S4	0.036416			BL S3	3.13107	BL S4	0.0345177			D1 S3	1.38851		D1 S2	2.43388			D1 S4	0.967332		D1 S2
											Day0	0		0.160697	Day0	0	Day0	0			BL S3	0.389293	BL S3	1.89091			BL S4	1.24112	BL S4	0.657701			BL S3	2.53461	BL S4	0.623416			D1 S3	2.98051		D1 S2	11.2122			D1 S4	0.153653		D1 S2
											Day0	0		0	Day0	0	Day0	0			BL S3	2.08858	BL S3	0.969214			BL S4	2.88805	BL S4	1.02169			BL S3	1.29915	BL S4	0.968433			D1 S3	1.11726		D1 S2	3.17258			D1 S4	0.563917		D1 S2
											Day0	0		-0.0612055	Day0	0	Day0	0			BL S3	0.130173	BL S3	1.18114			BL S4	0.451509	BL S4	0.0607665			BL S3	1.58322	BL S4	0.0575988			D1 S3	2.98781		D1 S2	0.0924303			D1 S4	1.41335		D1 S2
											Day0	0		-0.42909	Day0	0	Day0	0			BL S3	0.146611	BL S3	1.31485			BL S4	0.596091	BL S4	0.899057			BL S3	1.76245	BL S4	0.85219			D1 S3	7.20149		D1 S2	10.7092			D1 S4	0.468727		D1 S2
											Day0	0		-0.660885	Day0	0	Day0	0			BL S3	0.632564	BL S4	0.17398			BL S4	2.65468	BL S4	2.88955			BL S4	0.233206	BL S4	2.73892			D1 S3	1.65034		D1 S2	0.919198			D1 S4	1.9842		D1 S2
											Day0	0		-0.0499373	Day0	0	Day0	0			BL S3	0.916119	BL S4	0.51589			BL S4	1.91145	BL S4	0.134803			BL S4	0.691508	BL S4	0.127776			D1 S3	8.00636		D1 S2	0.431808			D1 S4	0.67151		D1 S2
											Day0	0		-0.863501	Day0	0	Day0	0			BL S3	3.65276	BL S4	3.43623			BL S4	1.42434	BL S4	0.88781			BL S4	4.60598	BL S4	0.84153			D1 S3	2.37617		D1 S2	5.37031			D1 S4	4.04013		D1 S2
											Day0	0		-0.496528	Day0	0	Day0	0			BL S3	0.0161342	BL S4	0.190677			BL S4	0.586359	BL S4	0.896589			BL S4	0.255586	BL S4	0.849851			D1 S3	1.31421		D1 S2	3.53613			D1 S4	0.679966		D1 S2
											Day0	0		-0.623668	Day0	0	Day0	0			BL S3	3.00942	BL S4	0.29684			BL S4	1.36089	BL S4	0.921802			BL S4	0.397889	BL S4	0.87375			D1 S3	1.30691		D1 S2	0.0806654			D1 S4	2.2877		D1 S2
											Day0	0		-0.307252	Day0	0	Day0	0			BL S3	0.588093	BL S4	0.805012			BL S4	2.9778	BL S4	2.79299			BL S4	1.07905	BL S4	2.6474			D1 S3	0.831208		D1 S2	1.04541			D1 S4	2.37841		D1 S2
											Day0	0		-0.0417656	Day0	0	Day0	0			BL S3	0.131455	BL S4	1.48063			BL S4	2.4072	BL S4	0.523059			BL S4	1.98467	BL S4	0.495793			D1 S3	1.09145		D1 S2	0.2324			D1 S4	0.436147		D1 S2
											Day0	0		-0.113193	Day0	0	Day0	0			BL S3	0.0565613	BL S4	1.10183			BL S4	0.739324	BL S4	0.296721			BL S4	1.47691	BL S4	0.281254			D1 S3	3.3645		D1 S2	4.036			D1 S4	0.0757742		D1 S2
											Day0	0		-0.0561138	Day0	0	Day0	0			BL S3	0.024225	BL S4	3.67016			BL S4	0.767243	BL S4	0.579403			BL S4	4.91955	BL S4	0.549199			D1 S3	3.71082		D1 S2	0.269302			D1 S4	0.1932		D1 S2
											Day0	0		-0.232912	Day0	0	Day0	0			BL S3	2.95963	BL S4	1.07746			BL S4	1.32871	BL S4	0.806878			BL S4	1.44425	BL S4	0.764817			D1 S3	4.20104		D1 S2	0.227395			D1 S4	0.0125032		D1 S2
											Day0	0		-1.02198	Day0	0	Day0	0			BL S3	3.87084	BL S4	1.94612			BL S4	0.441827	BL S4	1.41847			BL S4	2.60862	BL S4	1.34453			D1 S3	4.20104		D1 S2	0.517716			D1 S4	0.164492		D1 S2
											Day0	0		-2.61105	Day0	0	Day0	0			BL S3	1.4605	BL S4	0.112005			BL S4	3.95489	BL S4	0.199092			BL S4	0.150133	BL S4	0.188714			D1 S4	0.471647		D1 S2	0.746962			D1 S4	0.454861		D1 S2
											Day0	0		-0.587331	Day0	0	Day0	0			BL S3	1.16822	BL S4	1.30525			BL S4	1.15496	BL S4	0.359554			BL S4	1.74958	BL S4	0.340811			D1 S4	0.189621		D1 S2	0.301549			D1 S4	0.480644		D1 S2
											Day0	0		-0.663677	Day0	0	Day0	0			BL S3	0.67385	BL S4	0.262986			BL S4	0.0574593	BL S4	0.213572			BL S4	0.352511	BL S4	0.202438			D1 S4	0.432884		D1 S2	1.10213			D1 S4	0.601409		D1 S2
											Day0	0		-0.188293	Day0	0	Day0	0			BL S3	0.0973612	BL S4	0.373452			BL S4	0.683847	BL S4	0.0608932			BL S4	0.500581	BL S4	0.057719			D1 S4	1.17649		D1 S2	1.35076			D1 S4	0.088553		D1 S2
											Day0	0		0	Day0	0	Day0	0			BL S3	0.202413	BL S4	0.0864074			BL S4	0.909729	BL S4	3.48313			BL S4	0.115822	BL S4	3.30156			D1 S4	0.376916		D1 S2	0.200541			D1 S4	0.0755601		D1 S2
											Day0	0		-0.039589	Day0	0	Day0	0			BL S3	0.230339	BL S4	0.847674			BL S4	0.518367	BL S4	0.0242908			BL S4	1.13624	BL S4	0.0230245			D1 S4	0.580763		D1 S2	1.09553			D1 S4	0.729221		D1 S2
											Day0	0		0.0178167	Day0	0	Day0	0			BL S3	0.0486417	BL S4	1.21588			BL S4	0.635208	BL S4	1.18414			BL S4	1.62979	BL S4	1.12241			D1 S4	0.406309		D1 S2	1.23274			D2 S1	0.0345687		D1 S2
											Day0	0		-0.0297235	Day0	0	Day0	0			BL S3	0.0808699	BL S4	1.02756			BL S4	3.61445	BL S4	0.199405			BL S4	1.37736	BL S4	0.18901			D1 S4	0.799363		D1 S2	0.723826			D2 S1	0.747149		D1 S2
											Day0	0		-0.196316	Day0	0	Day0	0			BL S3	0.00804843	BL S4	0.580744			BL S4	2.12325	BL S4	0.616239			BL S4	0.77844	BL S4	0.584115			D1 S4	0.140273		D1 S2	1.50754			D2 S1	0.104187		D1 S2
											Day0	0		-0.431307	Day0	0	Day0	0			BL S3	1.04	BL S4	1.07049			BL S4	0.0572382	BL S4	0.109746			BL S4	1.4349	BL S4	0.104025			D1 S4	0.126997		D1 S2	0.480557			D2 S1	0.128185		D1 S2
											Day0	0		-1.13609	Day0	0	Day0	0			BL S3	0.0811607	BL S4	2.20968			BL S4	0.907142	BL S4	0.463993			BL S4	2.9619	BL S4	0.439805			D1 S4	1.70037		D1 S2	1.99515			D2 S1	0.185691		D1 S2
											Day0	0		-0.0626164	Day0	0	Day0	0			BL S3	0.870339	BL S4	1.1985			BL S4	0.523813	BL S4	0.809569			BL S4	1.6065	BL S4	0.767368			D1 S4	1.37844		D1 S2	0.303033			D2 S1	0.328864		D1 S2
											Day0	0		-0.243745	Day0	0	Day0	0			BL S3	1.02555	BL S4	1.57878			BL S4	0.496804	BL S4	0.611542			BL S4	2.11623	BL S4	0.579664			D1 S4	5.49408		D1 S2	0.246871			D2 S1	0.332718		D1 S2
											Day0	0		-0.0331705	Day0	0	Day0	0			BL S3	1.4945	BL S4	0.948746			BL S4	0.417965	BL S4	0.134498			BL S4	1.27172	BL S4	0.127487			D1 S4	0.845343		D1 S2	0.281337			D2 S1	0.0576663		D1 S2
											Day0	0		-0.00242113	Day0	0	Day0	0			BL S3	0.410974	BL S4	1.3001			BL S4	0.480721	BL S4	0.0242915			BL S4	1.74268	BL S4	0.0230252			D1 S4	0.20419		D1 S2	0.0576354			D2 S1	0.600119		D1 S2
											Day0	0		-0.0601454	Day0	0	Day0	0			BL S3	0.290243	BL S4	2.85839			BL S4	0.0285807	BL S4	2.06507			BL S4	3.83144	BL S4	1.95742			D1 S4	2.06098		D1 S2	4.21159			D2 S1	1.05315		D1 S2
											Day0	0		-0.144198	Day0	0	Day0	0			BL S3	0.0324013	BL S4	1.18986			BL S4	0.0572377	BL S4	0.401236			BL S4	1.5949	BL S4	0.380321			D1 S4	0.0638029		D1 S2	3.17653			D2 S1	2.33867		D1 S2
											Day0	0		-0.0362739	Day0	0	Day0	0			BL S3	4.62993	BL S4	0.150491			BL S4	0.0958397	BL S4	0.146603			BL S4	0.201721	BL S4	0.138961			D1 S4	0.0375426		D1 S2	11.4047			D2 S1	0.520477		D1 S2
											Day0	0		-0.23436	Day0	0	Day0	0			BL S3	1.33146	BL S4	0.0998297			BL S4	0.485502	BL S4	3.50123			BL S4	0.133813	BL S4	3.31871			D1 S4	0.151725		D1 S2	1.87333			D2 S1	1.75146		D1 S2
											Day0	0		0.0278023	Day0	0	Day0	0			BL S3	0.123559	BL S4	0.705018			BL S4	0.00952	BL S4	0.209169			BL S4	0.945019	BL S4	0.198265			D1 S4	0.661943		D1 S2	0.0230126			D2 S1	0.128045		D1 S2
											Day0	0		-0.142979	Day0	0	Day0	0			BL S3	1.00071	BL S4	1.85923			BL S4	0.461086	BL S4	1.71145			BL S4	2.49215	BL S4	1.62223			D1 S4	0.125917		D1 S2	0.274974			D2 S1	0.0230918		D1 S2
											Day0	0		-0.017668	Day0	0	Day0	0			BL S3	0.218467	BL S4	0.173849			BL S4	0.00952	BL S4	0.302072			BL S4	0.23303	BL S4	0.286325			D1 S4	0.0126008		D1 S2	18.5808			D2 S1	0.186268		D1 S2
											Day0	0		-0.130562	Day0	0	Day0	0			BL S3	1.66962	BL S4	0.397981			BL S4	0.028551	BL S4	1.33525			BL S4	0.533461	BL S4	1.26565			D1 S4	0.064285		D1 S2	0.954263			D2 S1	0.17419		D1 S2
											Day0	0		-0.0512783	Day0	0	Day0	0			BL S3	0.244817	BL S4	0.425619			BL S4	0.00476	BL S4	0.172896			BL S4	0.570507	BL S4	0.163883			D1 S4	0.0125159		D1 S2	0.256451			D2 S1	1.50317		D1 S2
											Day0	0		-0.0463745	Day0	0	Day0	0			BL S3	0.0648764	BL S4	0.104546			BL S4	1.65931	BL S4	1.17672			BL S4	0.140135	BL S4	1.11538			D1 S4	0.173346		D1 S2	0.234736			D2 S1	1.15327		D1 S2
											Day0	0		-0.0149544	Day0	0	Day0	0			BL S3	0.147011	BL S4	0.114637			BL S4	0.019049	BL S4	0.376336			BL S4	0.153661	BL S4	0.356718			D1 S4	0.269995		D1 S2	0.0577833			D2 S1	0.0345881		D1 S2
											Day0	0		-0.0825436	Day0	0	Day0	0			BL S3	0.820467	BL S4	0.636043			BL S4	0.0190918	BL S4	0.745971			BL S4	0.852563	BL S4	0.707085			D1 S4	0.717796		D1 S2	0.746739			D2 S1	0.421199		D1 S2
											Day0	0		-0.0726556	Day0	0	Day0	0			BL S3	0.660838	BL S4	2.2076			BL S4	0.626234	BL S4	0.0243406			BL S4	2.95911	BL S4	0.0230718			D1 S4	0.327898		D1 S2	4.64869			D2 S1	0.463355		D1 S2
											Day0	0		-0.0536135	Day0	0	Day0	0			BL S3	1.10788	BL S4	0.426129			BL S4	0.520932	BL S4	0.0855792			BL S4	0.571191	BL S4	0.081118			D1 S4	0.608433		D1 S2	0.970543			D2 S1	2.40749		D1 S2
											Day0	0		-0.0247324	Day0	0	Day0	0			BL S3	0.18851	BL S4	0.103674			BL S4	0.48529	BL S4	0.0978076			BL S4	0.138967	BL S4	0.092709			D1 S4	0.454919		D1 S2	0.330402			D2 S1	0.737107		D1 S2
											Day0	0		-0.217919	Day0	0	Day0	0			BL S3	2.36581	BL S4	1.31511			BL S4	3.63223	BL S4	0.0982091			BL S4	1.7628	BL S4	0.0930896			D1 S4	0.223482		D1 S2	0.298285			D2 S1	0.601674		D1 S3
											Day0	0		0	Day0	0	Day0	0			BL S3	0.130897	BL S4	0.673857			BL S4	1.65047	BL S4	1.01863			BL S4	0.90325	BL S4	0.96553			D1 S4	0.576557		D1 S2	0.836989			D2 S1	0.0230617		D1 S3
											Day0	0		-0.61376	Day0	0	Day0	0			BL S3	0.796524	BL S4	0.999286			BL S4	1.1294	BL S4	0.579403			BL S4	1.33946	BL S4	0.549199			D1 S4	0.854574		D1 S2	1.11106			D2 S1	0.0577626		D1 S3
											Day0	0		-0.0194486	Day0	0	Day0	0			BL S3	0.0978567	BL S4	0.415696			BL S4	0.643022	BL S4	0.806878			BL S4	0.557206	BL S4	0.764817			D1 S4	0.390419		D1 S2	0.0809284			D2 S1	0.069585		D1 S3
											Day0	0		-0.0392385	Day0	0	Day0	0			BL S3	0.227525	BL S4	0.415636			BL S4	0.482968	BL S4	1.41847			BL S4	0.557125	BL S4	1.34453			D1 S4	1.05664		D1 S2	1.23515			D2 S2	0.730966		D1 S3
											Day0	0		-0.0491553	Day0	0	Day0	0			BL S3	1.29127	BL S4	2.24733			BL S4	1.49563	BL S4	0.199092			BL S4	3.01237	BL S4	0.188714			D1 S4	1.85613		D1 S2	0.267758			D2 S2	2.62242		D1 S3
											Day0	0		-1.4312	Day0	0	Day0	0			BL S3	0.899962	BL S4	0.320305			BL S4	0.795501	BL S4	0.359554			BL S4	0.429342	BL S4	0.340811			D1 S4	1.17243		D1 S2	3.00064			D2 S2	1.97161		D1 S3
											Day0	0		-0.0197808	Day0	0	Day0	0			BL S3	0.51237	BL S4	3.42757			BL S4	1.50795	BL S4	0.94093			BL S4	4.59438	BL S4	0.891881			D1 S4	0.658823		D1 S2	3.70207			D2 S2	1.14545		D1 S3
											Day0	0		-0.246252	Day0	0	Day0	0			BL S3	0.040478	BL S4	0.324673			BL S4	1.40773	BL S4	2.94197			BL S4	0.435198	BL S4	2.78861			D1 S4	0.185778		D1 S2	2.28574			D2 S2	0.199919		D1 S3
											Day0	0		-1.19146	Day0	0	Day0	0			BL S3	0.527855	BL S4	0.0958078			BL S4	0.853181	BL S4	0.404969			BL S4	0.128422	BL S4	0.383858			D1 S4	1.2203		D1 S2	1.84966			D2 S2	7.23496		D1 S3
											Day0	0		-0.0328301	Day0	0	Day0	0			BL S3	0.33148	BL S4	3.13151			BL S4	0.66974	BL S4	1.96834			BL S4	4.19753	BL S4	1.86574			D1 S4	0.0125099		D1 S2	0.0922984			D2 S2	0.382033		D1 S3
											Day0	0		0.0418635	Day0	0	Day0	0			BL S3	0.609037	BL S4	0.966154			BL S4	0.442004	BL S4	1.37715			BL S4	1.29505	BL S4	1.30536			D1 S4	0.140645		D1 S2	1.8448			D2 S2	0.56261		D1 S3
											Day0	0		-0.00449266	Day0	0	Day0	0			BL S3	0.140002	BL S4	1.02427			BL S4	3.84872	BL S4	1.21036			BL S4	1.37294	BL S4	1.14726			D1 S4	0.0502403		D1 S2	1.35065			D2 S2	0.115729		D1 S3
											Day0	0		-0.017803	Day0	0	Day0	0			BL S3	0.518481	D1 S1	1.82286			BL S4	0.0577287	BL S4	0.347616			D1 S1	2.44339	BL S4	0.329495			D1 S4	0.113533		D1 S2	1.18486			D2 S2	0.0923322		D1 S3
											Day0	0		0.00305557	Day0	0	Day0	0			BL S3	1.78236	D1 S1	0.279428			BL S4	1.63054	BL S4	0.33604			D1 S1	0.37455	BL S4	0.318523			D1 S4	0.100533		D1 S2	0.162687			D2 S2	0.673979		D1 S3
											Day0	0		-0.0294584	Day0	0	Day0	0			BL S3	1.21859	D1 S1	0.93334			BL S4	1.81772	BL S4	0.391364			D1 S1	1.25106	BL S4	0.370963			D1 S4	1.093		D1 S2	0.200869			D2 S2	1.38753		D1 S3
											Day0	0		-0.147818	Day0	0	Day0	0			BL S3	0.27859	D1 S1	2.80493			BL S4	0.601436	BL S4	1.24521			D1 S1	3.75978	BL S4	1.1803			D1 S4	0.227374		D1 S2	0.897175			D2 S2	0.163658		D1 S3
											Day0	0		-0.190842	Day0	0	Day0	0			BL S3	0.208477	D1 S1	0.905958			BL S4	1.98473	BL S4	0.725258			D1 S1	1.21436	BL S4	0.687451			D1 S4	0.113375		D1 S3	1.28951			D2 S2	1.93065		D1 S3
											Day0	0		-0.0219352	Day0	0	Day0	0			BL S3	0.130204	D1 S1	0.0345182			BL S4	0.609051	BL S4	0.487082			D1 S1	0.0462688	BL S4	0.461691			D1 S4	0.0252035		D1 S3	0.997973			D2 S2	0.291618		D1 S3
											Day0	0		-0.0546218	Day0	0	Day0	0			BL S3	0.0403194	D1 S1	0.468883			BL S4	1.95916	BL S4	0.366163			D1 S1	0.628498	BL S4	0.347075			D1 S4	0.34995		D1 S3	7.94162			D2 S2	4.09083		D1 S3
											Day0	0		0.0105166	Day0	0	Day0	0			BL S4	0.540996	D1 S1	0.0171851			BL S4	2.06959	BL S4	0.235821			D1 S1	0.0230352	BL S4	0.223528			D1 S4	4.98301		D1 S3	1.38661			D2 S2	0.145466		D1 S3
											Day0	0		-0.083671	Day0	0	Day0	0			BL S4	0.917062	D1 S1	0.241827			BL S4	0.533942	BL S4	0.590101			D1 S1	0.32415	BL S4	0.55934			D2 S1	0.349134		D1 S3	3.48977			D2 S2	1.61231		D1 S3
											Day0	0		-0.06376	Day0	0	Day0	0			BL S4	0.642896	D1 S1	0.00859			D1 S1	2.50203	BL S4	0.641295			D1 S1	0.0115149	BL S4	0.607866			D2 S1	0.25794		D1 S3	2.48251			D2 S2	1.96327		D1 S3
											Day0	0		-0.00678014	Day0	0	Day0	0			BL S4	0.622801	D1 S1	0.0344195			D1 S1	3.97104	BL S4	0.234392			D1 S1	0.0461364	BL S4	0.222173			D2 S1	0.510548		D1 S3	6.25897			D2 S2	0.582015		D1 S3
											Day0	0		0.0379932	Day0	0	Day0	0			BL S4	0.631825	D1 S1	6.2629			D1 S1	0.144419	BL S4	2.40562			D1 S1	8.3949	BL S4	2.28022			D2 S1	0.831698		D1 S3	1.36472			D2 S2	0.069585		D1 S3
											Day0	0		-0.048085	Day0	0	Day0	0			BL S4	0.0161603	D1 S1	0.326079			D1 S1	0.2874	BL S4	0.196878			D1 S1	0.437082	BL S4	0.186615			D2 S1	0.684207		D1 S3	0.312736			D2 S2	0.0230088		D1 S3
											Day0	0		4.07848e-06	Day0	0	Day0	0			BL S4	0.356817	D1 S1	0.329873			D1 S1	1.15632	BL S4	1.09941			D1 S1	0.442168	BL S4	1.0421			D2 S1	0.188745		D1 S3	0.34686			D2 S3	0.91372		D1 S3
											Day0	0		-0.0130391	Day0	0	Day0	0			BL S4	0.114339	D1 S1	0.112326			D1 S1	0.153154	BL S4	1.54512			D1 S1	0.150564	BL S4	1.46458			D2 S1	0.242433		D1 S3	7.52146			D2 S3	0.377767		D1 S3
											Day0	0		0.0332358	Day0	0	Day0	0			BL S4	0.691747	D1 S1	0.130548			D1 S1	0.258994	BL S4	2.60439			D1 S1	0.174989	BL S4	2.46863			D2 S1	2.82415		D1 S3	8.34928			D2 S3	0.127272		D1 S3
											Day0	0		-0.0950869	Day0	0	Day0	0			BL S4	0.526713	D1 S1	0.359495			D1 S1	0.134832	BL S4	0.110784			D1 S1	0.481873	BL S4	0.105009			D2 S1	2.96049		D1 S3	3.07382			D2 S3	0.624466		D1 S3
											Day0	0		-0.457987	Day0	0	Day0	0			BL S4	1.4639	D1 S1	0.0344074			D1 S1	0.575884	BL S4	1.25011			D1 S1	0.0461203	BL S4	1.18494			D2 S1	0.210753		D1 S3	0.793089			D2 S3	0.350264		D1 S3
											Day0	0		-0.0480907	Day0	0	Day0	0			BL S4	0.147495	D1 S1	1.36208			D1 S1	0.835636	BL S4	0.587357			D1 S1	1.82576	BL S4	0.556739			D2 S1	0.115644		D1 S3	0.481133			D2 S3	1.7846		D1 S3
											Day0	0		0.0294705	Day0	0	Day0	0			BL S4	0.862997	D1 S1	6.38856			D1 S1	0.212463	BL S4	0.436947			D1 S1	8.56334	BL S4	0.414169			D2 S1	0.345971		D1 S3	0.641114			D2 S3	0.705352		D1 S3
											Day0	0		-0.0868004	Day0	0	Day0	0			BL S4	1.66252	D1 S1	1.18916			D1 S1	0.173455	BL S4	0.245599			D1 S1	1.59397	BL S4	0.232796			D2 S1	0.188928		D1 S3	1.97221			D2 S3	0.758394		D1 S3
											Day0	0		-0.0297252	Day0	0	Day0	0			BL S4	0.166924	D1 S1	0.580913			D1 S1	0.251786	BL S4	1.94255			D1 S1	0.778666	BL S4	1.84128			D2 S1	0.235626		D1 S3	0.931699			D2 S3	1.70867		D1 S3
											Day0	0		-1.66248	Day0	0	Day0	0			BL S4	1.02051	D1 S1	0.220577			D1 S1	0.16302	BL S4	0.356228			D1 S1	0.295665	BL S4	0.337658			D2 S1	0.0345904		D1 S3	3.87891			D2 S3	0.140801		D1 S3
											Day0	0		-0.300049	Day0	0	Day0	0			BL S4	1.8904	D1 S1	0.418684			D1 S1	0.506823	BL S4	0.122225			D1 S1	0.561211	BL S4	0.115854			D2 S1	0.796637		D1 S3	15.1392			D2 S3	0.104812		D1 S3
											Day0	0		-0.111939	Day0	0	Day0	0			BL S4	2.41646	D1 S1	0.299336			D1 S1	0.154071	BL S4	0.199209			D1 S1	0.401235	BL S4	0.188825			D2 S1	0.5672		D1 S3	0.401791			D2 S3	0.279726		D1 S3
											Day0	0		-0.0359253	Day0	0	Day0	0			BL S4	1.26919	D1 S1	0.173282			D1 S1	0.124275	BL S4	1.06456			D1 S1	0.23227	BL S4	1.00907			D2 S1	0.847321		D1 S3	0.632234			D2 S3	0.0692102		D1 S3
											Day0	0		-0.104474	Day0	0	Day0	0			BL S4	3.12117	D1 S1	0.167498			D1 S1	0.0191541	BL S4	1.28235			D1 S1	0.224517	BL S4	1.21551			D2 S1	0.283793		D1 S3	0.293704			D2 S3	0.42759		D1 S3
											Day0	0		-0.780453	Day0	0	Day0	0			BL S4	1.02899	D1 S1	0.199948			D1 S1	0.30964	BL S4	0.412495			D1 S1	0.268014	BL S4	0.390993			D2 S1	1.28189		D1 S3	5.05723			D2 S3	1.41374		D1 S3
											Day0	0		-0.0974549	Day0	0	Day0	0			BL S4	1.35693	D1 S1	1.61025			D1 S1	0.249129	D1 S1	6.01715			D1 S1	2.15841	D1 S1	5.70349			D2 S1	2.6968		D1 S3	10.8814			D2 S3	0.606668		D1 S3
											Day0	0		-0.0255341	Day0	0	Day0	0			BL S4	2.81809	D1 S1	0.511777			D1 S1	0.369228	D1 S1	0.523626			D1 S1	0.685995	D1 S1	0.49633			D2 S1	3.26172		D1 S3	1.55637			D2 S3	0.0485807		D1 S3
											Day0	0		-0.039319	Day0	0	Day0	0			BL S4	0.388307	D1 S1	0.239968			D1 S1	1.22465	D1 S1	2.0145			D1 S1	0.321657	D1 S1	1.90949			D2 S1	0.692011		D1 S3	0.26807			D2 S3	1.39712		D1 S3
											Day0	0		-0.0224502	Day0	0	Day0	0			BL S4	0.278412	D1 S1	0.357872			D1 S1	0.0667909	D1 S1	8.43355			D1 S1	0.479698	D1 S1	7.99392			D2 S1	1.24487		D1 S3	2.57012			D2 S3	0.0347132		D1 S3
											Day0	0		-0.22749	Day0	0	Day0	0			BL S4	0.34184	D1 S1	0.272927			D1 S1	5.04313	D1 S1	2.67661			D1 S1	0.365836	D1 S1	2.53708			D2 S1	2.19639		D1 S3	0.584682			D2 S3	1.74743		D1 S3
											Day0	0		-0.0163424	Day0	0	Day0	0			BL S4	0.810348	D1 S1	2.03173			D1 S1	1.96007	D1 S1	2.00352			D1 S1	2.72336	D1 S1	1.89908			D2 S1	0.431921		D1 S3	0.49137			D2 S3	0.673819		D1 S3
											Day0	0		-0.0141659	Day0	0	Day0	0			BL S4	2.82813	D1 S1	2.97203			D1 S1	0.837606	D1 S1	1.12748			D1 S1	3.98376	D1 S1	1.0687			D2 S1	0.140843		D1 S3	0.453485			D2 S3	2.35586		D1 S3
											Day0	0		0.350483	Day0	0	Day0	0			BL S4	0.896672	D1 S1	1.497			D1 S1	0.83863	D1 S1	1.14182			D1 S1	2.0066	D1 S1	1.0823			D2 S1	0.455237		D1 S3	0.10417			D2 S3	0.593107		D1 S3
											Day0	0		-0.047387	Day0	0	Day0	0			BL S4	1.02099	D1 S1	0.259728			D1 S1	5.51104	D1 S1	0.256157			D1 S1	0.348144	D1 S1	0.242804			D2 S1	0.597493		D1 S3	0.997436			D2 S3	3.69684		D1 S3
											Day0	0		0.0118582	Day0	0	Day0	0			BL S4	0.234287	D1 S1	0.753175			D1 S1	2.71398	D1 S1	7.42665			D1 S1	1.00957	D1 S1	7.03951			D2 S1	0.0346214		D1 S3	0.201622			D2 S3	0.104485		D1 S3
											Day0	0		0.24297	Day0	0	Day0	0			BL S4	1.57404	D1 S1	0.168516			D1 S1	0.0476773	D1 S1	0.685652			D1 S1	0.225882	D1 S1	0.64991			D2 S1	0.0807446		D1 S3	0.12749			D2 S3	0.198396		D1 S3
											Day0	0		-0.177586	Day0	0	Day0	0			BL S4	0.636025	D1 S1	1.85089			D1 S1	4.81477	D1 S1	4.65881			D1 S1	2.48097	D1 S1	4.41595			D2 S1	0.649201		D1 S3	1.29533			D2 S3	0.293015		D1 S3
											Day0	0		-0.094347	Day0	0	Day0	0			BL S4	0.244286	D1 S1	0.387186			D1 S1	0.454631	D1 S1	1.01157			D1 S1	0.51899	D1 S1	0.958839			D2 S2	0.0807744		D1 S3	0.1045			D2 S3	0.443964		D1 S3
											Day0	0		-0.820799	Day0	0	Day0	0			BL S4	3.51665	D1 S1	1.47959			D1 S1	5.04782	D1 S1	0.871537			D1 S1	1.98327	D1 S1	0.826105			D2 S2	0.157246		D1 S3	3.0442			D2 S3	3.0838		D1 S3
											Day0	0		1.06085	Day0	0	Day0	0			BL S4	3.51731	D1 S1	0.323056			D1 S1	2.95238	D1 S1	0.122113			D1 S1	0.43303	D1 S1	0.115747			D2 S2	1.43173		D1 S3	0.703082			D2 S3	1.61232		D1 S3
											Day0	0		0.832549	Day0	0	Day0	0			BL S4	1.57642	D1 S1	0.930607			D1 S1	0.028575	D1 S1	0.122019			D1 S1	1.2474	D1 S1	0.115659			D2 S2	0.349831		D1 S3	0.340006			D2 S3	0.962414		D1 S3
											Day0	0		-0.180237	Day0	0	Day0	0			BL S4	0.539937	D1 S1	0.17382			D1 S1	1.25548	D1 S1	1.70962			D1 S1	0.232991	D1 S1	1.6205			D2 S2	0.198556		D1 S3	1.07392			D2 S3	5.93261		D1 S3
											Day0	0		-0.415619	Day0	0	Day0	0			BL S4	0.221194	D1 S1	0.105606			D1 S1	0.0669583	D1 S1	0.199114			D1 S1	0.141556	D1 S1	0.188734			D2 S2	5.04462		D1 S3	0.759646			D2 S3	2.08665		D1 S3
											Day0	0		-0.313112	Day0	0	Day0	0			BL S4	0.772382	D1 S1	0.112685			D1 S1	0.0670148	D1 S1	1.46372			D1 S1	0.151045	D1 S1	1.38741			D2 S2	2.87613		D1 S3	0.311377			D2 S3	0.80934		D1 S3
											Day0	0		0.343459	Day0	0	Day0	0			BL S4	2.01301	D1 S1	2.05681			D1 S1	0.277863	D1 S1	1.24359			D1 S1	2.75699	D1 S1	1.17876			D2 S2	0.355128		D1 S3	1.68143			D2 S3	0.0836127		D1 S3
											Day0	0		-0.537519	Day0	0	Day0	0			BL S4	1.54835	D1 S1	0.334302			D1 S1	0.656093	D1 S1	0.539138			D1 S1	0.448105	D1 S1	0.511033			D2 S2	0.585908		D1 S3	0.705766			D2 S3	0.713836		D1 S3
											Day0	0		0.931841	Day0	0	Day0	0			BL S4	0.564454	D1 S1	1.39227			D1 S1	0.503933	D1 S1	0.195461			D1 S1	1.86622	D1 S1	0.185272			D2 S2	0.188956		D1 S3	2.52693			D2 S4	0.512793		D1 S3
											Day0	0		0.532313	Day0	0	Day0	0			BL S4	1.68378	D1 S1	0.182097			D1 S1	0.320035	D1 S1	0.952326			D1 S1	0.244086	D1 S1	0.902683			D2 S2	1.00669		D1 S3	0.401721			D2 S4	0.655818		D1 S3
											Day0	0		0.434181	Day0	0	Day0	0			BL S4	2.61242	D1 S1	0.141043			D1 S1	0.105452	D1 S1	0.0972197			D1 S1	0.189057	D1 S1	0.0921518			D2 S2	0.0231292		D1 S3	1.09046			D2 S4	0.487676		D1 S3
											Day0	0		0.101675	Day0	0	Day0	0			BL S4	2.65549	D1 S1	0.104251			D1 S1	7.15102	D1 S1	4.66192			D1 S1	0.13974	D1 S1	4.4189			D2 S2	0.650855		D1 S3	0.937354			D2 S4	1.40581		D1 S3
											Day0	0		0.447772	Day0	0	Day0	0			BL S4	0.313737	D1 S1	0.26263			D1 S1	5.10086	D1 S1	0.256987			D1 S1	0.352034	D1 S1	0.24359			D2 S2	0.323886		D1 S3	0.451361			D2 S4	2.20887		D1 S3
											Day0	0		0.0969476	Day0	0	Day0	0			BL S4	1.68581	D1 S1	1.17366			D1 S1	0.0190569	D1 S1	3.18027			D1 S1	1.5732	D1 S1	3.01449			D2 S2	0.223661		D1 S3	5.59625			D2 S4	0.447366		D1 S3
											Day0	0		0.139634	Day0	0	Day0	0			BL S4	1.56284	D1 S1	0.131392			D1 S1	0.105132	D1 S1	0.358548			D1 S1	0.176121	D1 S1	0.339857			D2 S2	0.37077		D1 S3	0.586159			D2 S4	0.275436		D1 S3
											Day0	0		0.222093	Day0	0	Day0	0			BL S4	0.464227	D1 S2	0.446186			D1 S1	0.503933	D1 S1	0.17266			D1 S2	0.598076	D1 S1	0.163659			D2 S2	0.283341		D1 S3	0.822711			D2 S4	0.899017		D1 S3
											Day0	0		-1.87438	Day0	0	Day0	0			BL S4	0.494606	D1 S2	0.407395			D1 S1	0.320035	D1 S1	1.38811			D1 S2	0.54608	D1 S1	1.31575			D2 S2	0.246484		D1 S3	0.324231			D2 S4	1.50667		D1 S3
											Day0	0		0.946468	Day0	0	Day0	0			BL S4	0.526423	D1 S2	1.04408			D1 S1	0.105452	D1 S1	0.105147			D1 S2	1.39951	D1 S1	0.0996658			D2 S2	2.15433		D1 S3	0.116405			D2 S4	0.389884		D1 S3
											Day0	0		-0.0621618	Day0	0	Day0	0			BL S4	1.69592	D1 S2	0.122195			D1 S1	7.15102	D1 S1	1.86737			D1 S2	0.163793	D1 S1	1.77002			D2 S2	0.0346239		D1 S3	1.32106			D2 S4	0.139291		D1 S3
											Day0	0		-1.76359	Day0	0	Day0	0			BL S4	1.74019	D1 S2	0.481417			D1 S1	5.10086	D1 S1	1.57836			D1 S2	0.6453	D1 S1	1.49609			D2 S2	0.0460609		D1 S3	0.279756			D2 S4	0.0882593		D1 S3
											Day0	0		-0.435464	Day0	0	Day0	0			BL S4	1.5466	D1 S2	0.0432879			D1 S1	0.0190569	D1 S1	0.893734			D1 S2	0.0580238	D1 S1	0.847145			D2 S2	0.103726		D1 S3	0.489044			D2 S4	0.464369		D1 S3
											Day0	0		-0.280029	Day0	0	Day0	0			BL S4	0.358303	D1 S2	0.0171787			D1 S1	0.105132	D1 S1	0.616805			D1 S2	0.0230267	D1 S1	0.584652			D2 S3	0.0928944		D1 S3	0.190226			D2 S4	0.307857		D1 S3
											Day0	0	Day2	-0.145759	Day0	0	Day0	0			BL S4	1.66354	D1 S2	0.0258618			D1 S1	0.311878	D1 S1	0.807125			D1 S2	0.0346656	D1 S1	0.765051			D2 S3	0.694281		D1 S3	1.42583			D2 S4	0.46947		D1 S3
											Day0	0		-0.0456053	Day0	0	Day0	0			BL S4	0.227734	D1 S2	0.407303			D1 S1	0.174839	D1 S1	0.130183			D1 S2	0.545956	D1 S1	0.123397			D2 S3	0.549874		D1 S3	1.04342			D2 S4	0.176077		D1 S3
											Day0	0		-0.0150824	Day0	0	Day0	0			BL S4	0.0484902	D1 S2	5.97304			D1 S1	0.12446	D1 S1	0.29492			D1 S2	8.00636	D1 S1	0.279546			D2 S3	2.86919		D1 S3	2.04895			D2 S4	0.0756208		D1 S3
											Day0	0		-1.4811	Day0	0	Day0	0			BL S4	1.66449	D1 S2	2.01719			D1 S1	0.105159	D1 S1	2.32172			D1 S2	2.70388	D1 S1	2.20069			D2 S3	0.115605		D1 S3	2.98785			D2 S4	0.0378204		D1 S3
											Day0	0		-0.0315523	Day0	0	Day0	0			BL S4	0.833122	D1 S2	4.83465			D1 S1	0.278419	D1 S1	0.115943			D1 S2	6.48045	D1 S1	0.109899			D2 S3	1.9832		D1 S3	1.46654			D2 S4	1.46426		D1 S3
											Day0	0		0.459908	Day0	0	Day0	0			BL S4	2.58763	D1 S2	0.0864191			D1 S1	0.0478297	D1 S1	0.545354			D1 S2	0.115838	D1 S1	0.516925			D2 S3	5.45034		D1 S3	0.375966			D2 S4	0.316771		D1 S3
											Day0	0		-0.350655	Day0	0	Day0	0			BL S4	0.0566288	D1 S2	0.660808			D1 S1	0.105232	D1 S1	1.87676			D1 S2	0.885759	D1 S1	1.77893			D2 S3	1.0305		D1 S3	0.257706			D2 S4	0.139958		D1 S3
											Day0	0		-0.167335	Day0	0	Day0	0			BL S4	4.14438	D1 S2	0.0346285			D1 S1	0.396514	D1 S1	3.11462			D1 S2	0.0464167	D1 S1	2.95226			D2 S3	0.467872		D1 S3	13.1946			D2 S4	0.740901		D1 S3
											Day0	0		-0.0486881	Day0	0	Day0	0			BL S4	0.273049	D1 S2	0.104551			D1 S1	0.615447	D1 S1	2.6002			D1 S2	0.140142	D1 S1	2.46465			D2 S3	0.469083		D1 S3	0.161632			D2 S4	0.923586		D1 S3
											Day0	0		-0.369784	Day0	0	Day0	0			BL S4	1.28343	D1 S2	0.243888			D1 S1	0.0381019	D1 S1	0.891928			D1 S2	0.326911	D1 S1	0.845433			D2 S3	0.231521		D1 S3	0.878335			D2 S4	0.329513		D1 S3
											Day0	0		0.0109686	Day0	0	Day0	0			BL S4	0.296753	D1 S2	1.36272			D1 S1	0.574455	D1 S1	0.0121338			D1 S2	1.82662	D1 S1	0.0115013			D2 S3	1.37534		D1 S3	1.67443			D2 S4	0.747017		D1 S3
											Day0	0		0.0486478	Day0	0	Day0	0			BL S4	0.178094	D1 S2	0.141276			D1 S1	0.356168	D1 S1	0.134138			D1 S2	0.189369	D1 S1	0.127145			D2 S3	0.104211		D1 S3	0.376803			D2 S4	0.0346243		D1 S3
											Day0	0		-1.45235	Day0	0	Day0	0			BL S4	0.117176	D1 S2	0.237422			D1 S1	0.478417	D1 S1	0.923733			D1 S2	0.318245	D1 S1	0.87558			D2 S3	0.0460978		D1 S3	6.59831			D2 S4	1.01941		D1 S3
											Day0	0		-0.974144	Day0	0	Day0	0			BL S4	0.0404534	D1 S2	8.72261			D1 S1	0.13421	D1 S1	1.13064			D1 S2	11.6919	D1 S1	1.0717			D2 S3	0.16315		D1 S3	11.9971			D2 S4	2.34616		D1 S3
											Day0	0		-0.711649	Day0	0	Day0	0			BL S4	0.649227	D1 S2	1.16529			D1 S1	1.88414	D1 S1	5.2927			D1 S2	1.56197	D1 S1	5.0168			D2 S3	0.126873		D1 S3	0.296294			D2 S4	3.44829		D1 S3
											Day0	0		-0.049422	Day0	0	Day0	0			BL S4	0.180822	D1 S2	0.366995			D1 S1	0.520904	D1 S1	0.0485726			D1 S2	0.491927	D1 S1	0.0460406			D2 S3	1.87917		D1 S3	0.174233			D2 S4	0.876474		D1 S3
											Day0	0		0.199953	Day0	0	Day0	0			BL S4	1.25197	D1 S2	0.0258207			D1 S1	0.849983	D1 S1	1.25189			D1 S2	0.0346105	D1 S1	1.18664			D2 S3	0.586835		D1 S3	0.260256			D2 S4	0.0125849		D1 S3
											Day0	0		-0.179561	Day0	0	Day0	0			BL S4	0.628736	D1 S2	0.130942			D1 S1	1.80671	D1 S1	0.20987			D1 S2	0.175516	D1 S1	0.19893			D2 S3	0.715604		D1 S3	4.62909			D2 S4	0.0376186		D1 S3
											Day0	0		-1.01119	Day0	0	Day0	0			BL S4	0.698923	D1 S2	0.836161			D1 S1	0.30693	D1 S1	1.73647			D1 S2	1.12081	D1 S1	1.64595			D2 S3	0.311169		D1 S3	11.3239			D2 S4	0.252132		D1 S3
											Day0	0		-0.837506	Day0	0	Day0	0			BL S4	0.496404	D1 S2	7.70432			D1 S1	2.36928	D1 S1	3.92686			D1 S2	10.327	D1 S1	3.72216			D2 S3	1.69316		D1 S3	0.472284			D2 S4	0.0125045		D1 S3
											Day0	0		0.0241065	Day0	0	Day0	0			BL S4	0.028883	D1 S2	2.18509			D1 S1	0.162785	D1 S1	0.57368			D1 S2	2.92894	D1 S1	0.543775			D2 S3	0.278097		D1 S3	0.833333			D2 S4	0.0376155		D1 S3
											Day0	0		-2.92616	Day0	0	Day0	0			BL S4	1.14527	D1 S2	2.92406			D1 S1	2.19853	D1 S1	3.82914			D1 S2	3.91946	D1 S1	3.62953			D2 S3	0.0115047		D1 S3	0.829569			D2 S4	0.234945		D1 S3
											Day0	0		-0.221844	Day0	0	Day0	0			BL S4	0.239093	D1 S2	0.42369			D1 S1	1.05433	D1 S1	1.54873			D1 S2	0.567922	D1 S1	1.468			D2 S3	1.31318		D1 S3	0.327315			D2 S4	0.0502265		D1 S3
											Day0	0		0.0137742	Day0	0	Day0	0			BL S4	2.34469	D1 S2	0.333071			D1 S1	0.0956821	D1 S1	0.0974823			D1 S2	0.446454	D1 S1	0.0924007			D2 S3	0.176124		D1 S3	1.05402			D2 S4	1.03835		D1 S3
											Day0	0		-0.251644	Day0	0	Day0	0			BL S4	2.07142	D1 S2	0.417318			D1 S1	0.220652	D1 S1	8.94914			D1 S2	0.55938	D1 S1	8.48263			D2 S3	1.59731		D1 S3	0.162931			D2 S4	0.192445		D1 S3
											Day0	0		0.598367	Day0	0	Day0	0			BL S4	0.175689	D1 S2	0.04325			D1 S1	0.492543	D1 S1	0.0979041			D1 S2	0.057973	D1 S1	0.0928005			D2 S3	5.55796		D1 S3	1.38997			D2 S4	0.0250555		D1 S3
											Day0	0		-0.192208	Day0	0	Day0	0			BL S4	0.62989	D1 S2	0.181571			D1 S2	0.56582	D1 S1	0.740711			D1 S2	0.243381	D1 S1	0.702098			D2 S3	0.5204		D1 S3	1.54299			D2 S4	0.12758		D1 S3
											Day0	0		-0.252408	Day0	0	Day0	0			BL S4	1.66059	D1 S2	1.4469			D1 S2	3.92186	D1 S1	0.259054			D1 S2	1.93946	D1 S1	0.24555			D2 S3	0.458148		D1 S3	0.138938			D3 S1	1.11387		D1 S3
											Day0	0		-0.330199	Day0	0	Day0	0			BL S4	1.96275	D1 S2	0.0344144			D1 S2	0.154417	D1 S1	0.675729			D1 S2	0.0461297	D1 S1	0.640505			D2 S3	1.68152		D1 S3	2.20645			D3 S1	0.046177		D1 S3
											Day0	0		0.228109	Day0	0	Day0	0			BL S4	0.275952	D1 S2	5.76357			D1 S2	2.76252	D1 S1	0.0243474			D1 S2	7.7256	D1 S1	0.0230782			D2 S3	0.388479		D1 S3	2.09508			D3 S1	0.225501		D1 S3
											Day0	0		-0.342015	Day0	0	Day0	0			BL S4	0.562841	D1 S2	0.974656			D1 S2	6.54173	D1 S1	0.316513			D1 S2	1.30645	D1 S1	0.300014			D2 S3	0.18955		D1 S3	1.94182			D3 S1	0.712118		D1 S3
											Day0	0		-0.657417	Day0	0	Day0	0			BL S4	0.19746	D1 S2	0.528229			D1 S2	0.852799	D1 S1	0.0487367			D1 S2	0.708048	D1 S1	0.0461962			D2 S3	0.127344		D1 S3	0.290882			D3 S1	0.0231035		D1 S3
											Day0	0		-0.0473144	Day0	0	Day0	0			BL S4	0.202183	D1 S2	0.533551			D1 S2	0.543783	D1 S1	0.324074			D1 S2	0.715181	D1 S1	0.30718			D2 S3	1.27466		D1 S3	4.41148			D3 S1	0.0230849		D1 S3
											Day0	0		-0.0909184	Day0	0	Day0	0			BL S4	0.1315	D1 S2	0.797504			D1 S2	5.35042	D1 S1	0.209448			D1 S2	1.06899	D1 S1	0.19853			D2 S3	0.221746		D1 S3	2.00576			D3 S1	0.766848		D1 S3
											Day0	0		0.0561969	Day0	0	Day0	0			BL S4	0.259072	D1 S2	1.22432			D1 S2	0.154269	D1 S1	0.393922			D1 S2	1.64109	D1 S1	0.373388			D2 S3	0.029897		D1 S3	2.18465			D3 S1	1.24763		D1 S3
											Day0	0		0.00101399	Day0	0	Day0	0			BL S4	0.0730879	D1 S2	1.87005			D1 S2	0.482246	D1 S1	0.895639			D1 S2	2.50665	D1 S1	0.84895			D2 S3	0.0230896		D1 S3	0.37335			D3 S1	0.471049		D1 S3
											Day0	0		-0.147978	Day0	0	Day0	0			BL S4	0.252492	D1 S2	1.97837			D1 S2	0.412593	D1 S1	5.76204			D1 S2	2.65184	D1 S1	5.46167			D2 S3	0.0460648		D1 S3	3.92663			D3 S1	0.0698607		D1 S3
											Day0	0		0.0798979	Day0	0	Day0	0			BL S4	0.437362	D1 S2	1.28591			D1 S2	6.21481	D1 S1	2.34297			D1 S2	1.72366	D1 S1	2.22084			D2 S4	1.55806		D1 S3	1.10264			D3 S1	1.093		D1 S3
											Day0	0		-0.322703	Day0	0	Day0	0			BL S4	0.310616	D1 S2	1.41772			D1 S2	4.86573	D1 S1	8.96871			D1 S2	1.90034	D1 S1	8.50119			D2 S4	0.302941		D1 S3	0.36127			D3 S1	0.0345509		D1 S3
											Day0	0		-0.203092	Day0	0	Day0	0			BL S4	0.295547	D1 S2	0.613018			D1 S2	0.267678	D1 S1	0.0486702			D1 S2	0.8217	D1 S1	0.0461331			D2 S4	0.66323		D1 S3	10.4583			D3 S1	0.034554		D1 S3
											Day0	0		-0.366556	Day0	0	Day0	0			BL S4	1.26465	D1 S2	2.14604			D1 S2	0.614912	D1 S1	1.31961			D1 S2	2.87659	D1 S1	1.25082			D2 S4	0.199879		D1 S3	1.89439			D3 S1	1.60689		D1 S3
											Day0	0		-0.00516784	Day0	0	Day0	0			BL S4	2.24902	D1 S2	0.180636			D1 S2	0.0380948	D1 S1	0.382034			D1 S2	0.242127	D1 S1	0.36212			D2 S4	0.715227		D1 S3	0.141431			D3 S1	0.0576796		D1 S3
											Day0	0		-0.55324	Day0	0	Day0	0			BL S4	1.82899	D1 S2	0.226109			D1 S2	0.374521	D1 S1	0.110356			D1 S2	0.30308	D1 S1	0.104603			D2 S4	0.289553		D1 S3	1.08353			D3 S1	1.01878		D1 S3
											Day0	0		-0.135266	Day0	0	Day0	0			BL S4	5.6417	D1 S2	0.258876			D1 S2	2.20771	D1 S1	0.172415			D1 S2	0.347002	D1 S1	0.163427			D2 S4	0.492602		D1 S3	0.512788			D3 S1	0.277184		D1 S3
											Day0	0		-0.135709	Day0	0	Day0	0			BL S4	3.32217	D1 S2	0.329476			D1 S2	2.5564	D1 S1	1.35475			D1 S2	0.441636	D1 S1	1.28413			D2 S4	1.08735		D1 S3	0.185603			D3 S1	0.239034		D1 S3
											Day0	0		-0.342696	Day0	0	Day0	0			BL S4	0.286719	D1 S2	3.89706			D1 S2	0.133831	D1 S1	0.172089			D1 S2	5.22369	D1 S1	0.163118			D2 S4	2.85026		D1 S4	17.0293			D3 S1	0.399363		D1 S3
											Day0	0		-0.0161446	Day0	0	Day0	0			BL S4	0.114041	D1 S2	2.28446			D1 S2	2.2809	D1 S1	0.257499			D1 S2	3.06213	D1 S1	0.244076			D2 S4	2.4273		D1 S4	1.76997			D3 S1	0.72911		D1 S3
											Day0	0		0.00152289	Day0	0	Day0	0			BL S4	0.467681	D1 S2	1.45075			D1 S2	0.3665	D1 S1	0.808			D1 S2	1.9446	D1 S1	0.76588			D2 S4	3.72898		D1 S4	0.7504			D3 S1	3.18228		D1 S3
											Day0	0		0.21431	Day0	0	Day0	0			BL S4	0.197745	D1 S2	0.112794			D1 S2	1.11733	D1 S1	0.897226			D1 S2	0.151191	D1 S1	0.850455			D2 S4	0.0125101		D1 S4	3.37979			D3 S1	0.238771		D1 S3
											Day0	0		-0.135441	Day0	0	Day0	0			BL S4	0.460511	D1 S2	0.675473			D1 S2	0.0667059	D1 S1	5.18654			D1 S2	0.905417	D1 S1	4.91617			D2 S4	0.0125022		D1 S4	1.13136			D3 S1	0.623503		D1 S3
											Day0	0		-0.0701149	Day0	0	Day0	0			BL S4	0.138657	D1 S2	0.223716			D1 S2	0.884062	D1 S1	3.26409			D1 S2	0.299873	D1 S1	3.09394			D2 S4	5.6975		D1 S4	3.56821			D3 S1	1.44709		D1 S3
											Day0	0		-0.25367	Day0	0	Day0	0			BL S4	0.140643	D1 S2	1.01888			D1 S2	5.77996	D1 S1	0.248393			D1 S2	1.36572	D1 S1	0.235445			D2 S4	0.101654		D1 S4	0.323613			D3 S1	0.469219		D1 S3
											Day0	0		-0.918461	Day0	0	Day0	0			BL S4	0.349341	D1 S2	0.401586			D1 S2	0.633755	D1 S1	0.566194			D1 S2	0.538292	D1 S1	0.536679			D2 S4	0.11341		D1 S4	0.922108			D3 S1	2.46682		D1 S3
											Day0	0		0.756862	Day0	0	Day0	0			BL S4	0.0485615	D1 S2	1.2094			D1 S2	0.0383071	D1 S1	0.796402			D1 S2	1.6211	D1 S1	0.754887			D2 S4	0.242642		D1 S4	16.7086			D3 S1	0.553072		D1 S3
											Day0	0		-0.311505	Day0	0	Day0	0			BL S4	0.0323248	D1 S2	3.33943			D1 S2	0.403903	D1 S1	0.805466			D1 S2	4.47623	D1 S1	0.763478			D2 S4	0.404583		D1 S4	0.174448			D3 S1	1.04473		D1 S3
											Day0	0		-0.934102	Day0	0	Day0	0			BL S4	0.337692	D1 S2	1.35203			D1 S2	0.659177	D1 S1	0.208371			D1 S2	1.81228	D1 S1	0.197509			D2 S4	0.864011		D1 S4	2.0352			D3 S1	0.467685		D1 S3
											Day0	0		-0.554896	Day0	0	Day0	0			BL S4	0.0728891	D1 S2	1.93228			D1 S2	0.143447	D1 S1	3.87122			D1 S2	2.59006	D1 S1	3.66942			D2 S4	0.291204		D1 S4	1.37868			D3 S1	0.115967		D1 S3
											Day0	0		-1.72525	Day0	0	Day0	0			BL S4	1.20414	D1 S2	3.05938			D1 S2	0.114748	D1 S1	0.598392			D1 S2	4.10084	D1 S1	0.567198			D2 S4	0.0632071		D1 S4	2.6075			D3 S2	0.308007		D1 S3
											Day0	0		-1.11151	Day0	0	Day0	0			BL S4	0.17885	D1 S2	0.272122			D1 S2	0.0190677	D1 S1	0.134477			D1 S2	0.364758	D1 S1	0.127467			D2 S4	0.046105		D1 S4	0.349171			D3 S2	0.918232		D1 S3
											Day0	0		-0.352884	Day0	0	Day0	0			D1 S1	5.0922	D1 S2	1.71526			D1 S2	0.22037	D1 S1	1.42027			D1 S2	2.29916	D1 S1	1.34623			D2 S4	0.179899		D1 S4	0.0346064			D3 S2	0.397014		D1 S3
											Day0	0		-0.186734	Day0	0	Day0	0			D1 S1	4.21358	D1 S2	0.478938			D1 S2	0.212328	D1 S1	0.735502			D1 S2	0.641977	D1 S1	0.697161			D2 S4	0.256738		D1 S4	3.97401			D3 S2	1.55492		D1 S3
											Day0	0		-0.176611	Day0	0	Day0	0			D1 S1	2.58156	D1 S2	0.190149			D1 S2	0.155015	D1 S1	0.568679			D1 S2	0.254879	D1 S1	0.539035			D2 S4	0.0920744		D1 S4	0.926988			D3 S2	0.567131		D1 S4
											Day0	0		-0.0646288	Day0	0	Day0	0			D1 S1	0.0733978	D1 S2	0.0695341			D1 S2	0.0191144	D1 S1	1.4735			D1 S2	0.0932048	D1 S1	1.39668			D2 S4	0.0577932		D1 S4	0.693554			D3 S2	0.23731		D1 S4
											Day0	0		-0.363458	Day0	0	Day0	0			D1 S1	0.957468	D1 S2	0.00861			D1 S2	0.63741	D1 S1	0.0855045			D1 S2	0.0115378	D1 S1	0.0810473			D2 S4	0.623113		D1 S4	0.809695			D3 S2	0.26783		D1 S4
											Day0	0		-0.295179	Day0	0	Day0	0			D1 S1	0.568813	D1 S2	0.0171674			D1 S2	0.057241	D1 S1	0.323751			D1 S2	0.0230114	D1 S1	0.306874			D2 S4	2.1523		D1 S4	2.95325			D3 S2	0.0925122		D1 S4
											Day0	0		0.18564	Day0	0	Day0	0			D1 S1	0.0484522	D1 S3	2.2855			D1 S2	4.09632	D1 S1	0.619347			D1 S3	3.06352	D1 S1	0.587061			D2 S4	0.210203		D1 S4	3.25416			D3 S2	0.0346196		D1 S4
											Day0	0		0.00756398	Day0	0	Day0	0			D1 S1	0.0161028	D1 S3	2.47576			D1 S2	0.445071	D1 S1	0.0609089			D1 S3	3.31856	D1 S1	0.0577338			D2 S4	0.938059		D1 S4	0.434428			D3 S2	1.6574		D1 S4
											Day0	0		-0.021566	Day0	0	Day0	0			D1 S1	3.7655	D1 S3	1.20493			D1 S2	4.05439	D1 S1	0.223222			D1 S3	1.61511	D1 S1	0.211586			D2 S4	0.196667		D1 S4	1.55018			D3 S2	0.0924443		D1 S4
											Day0	0		0.273601	Day0	0	Day0	0			D1 S1	0.855763	D1 S3	1.03588			D1 S2	0.173179	D1 S1	0.298118			D1 S3	1.38851	D1 S1	0.282578			D2 S4	1.85521		D1 S4	0.175499			D3 S2	0.0346196		D1 S4
											Day0	0		-0.652807	Day0	0	Day0	0			D1 S1	0.0161081	D1 S3	2.22357			D1 S2	0.264765	D1 S1	7.59888			D1 S3	2.98051	D1 S1	7.20276			D2 S4	1.30876		D1 S4	2.05914			D3 S2	0.293111		D1 S4
											Day0	0		-0.117975	Day0	0	Day0	0			D1 S1	0.303049	D1 S3	0.833516			D1 S2	0.0190408	D1 S1	3.02404			D1 S3	1.11726	D1 S1	2.8664			D2 S4	0.0115113		D1 S4	0.657738			D3 S2	0.139382		D1 S4
											Day0	0		-0.434392	Day0	0	Day0	0			D1 S1	0.153855	D1 S3	2.22901			D1 S2	0.69342	D1 S1	1.6588			D1 S3	2.98781	D1 S1	1.57233			D2 S4	0.0507961		D1 S4	1.12484			D3 S2	0.0579743		D1 S4
											Day0	0		-0.524976	Day0	0	Day0	0			D1 S1	0.687759	D1 S3	5.37257			D1 S2	0.527286	D1 S1	0.921451			D1 S3	7.20149	D1 S1	0.873417			D2 S4	0.454366		D1 S4	0.359526			D3 S3	0.709089		D1 S4
											Day0	0		-0.634372	Day0	0	Day1	-0.375151			D1 S1	3.12822	D1 S3	1.23122			D1 S2	1.24552	D1 S1	2.69468			D1 S3	1.65034	D1 S1	2.55421			D2 S4	0.427607		D1 S4	10.8941			D3 S3	0.197814		D1 S4
											Day0	0		-0.165977	Day0	0	Day1	-0.0202298			D1 S1	1.33076	D1 S3	5.97304			D1 S2	4.40957	D1 S1	1.03817			D1 S3	8.00636	D1 S1	0.984048			D2 S4	0.585207		D1 S4	2.06505			D3 S3	1.83293		D1 S4
											Day0	0		-0.027319	Day0	0	Day1	0.0238098			D1 S1	2.60001	D1 S3	1.77271			D1 S2	0.374945	D1 S1	0.0730532			D1 S3	2.37617	D1 S1	0.069245			D2 S4	0.447584		D1 S4	0.17337			D3 S3	1.3685		D1 S4
											Day0	0		-0.100872	Day0	0	Day1	-1.04611			D1 S1	0.583068	D1 S3	0.980448			D1 S2	0.221146	D1 S1	0.298526			D1 S3	1.31421	D1 S1	0.282964			D2 S4	0.0250601		D1 S4	0.0347586			D3 S3	0.234446		D1 S4
											Day0	0		-0.0887746	Day0	0	Day1	-0.3016			D1 S1	0.154104	D1 S3	0.975006			D1 S2	1.23278	D1 S1	0.862351			D1 S3	1.30691	D1 S1	0.817398			D2 S4	0.0753645		D1 S4	1.57728			D3 S3	0.0925122		D1 S4
											Day0	0		-0.0256372	Day0	0	Day1	0			D1 S1	3.30143	D1 S3	0.620111			D1 S2	3.76356	D1 S1	0.719565			D1 S3	0.831208	D1 S1	0.682055			D2 S4	0.0629245		D1 S4	0.0796528			D3 S3	0.176637		D1 S4
											Day0	0		-1.234	Day0	0	Day1	-0.101037			D1 S1	0.503504	D1 S3	0.81426			D1 S2	0.0285829	D1 S1	2.52187			D1 S3	1.09145	D1 S1	2.3904			D2 S4	0.31741		D1 S4	0.165202			D3 S3	0.0115862		D1 S4
											Day0	0		-2.75155	Day0	0	Day1	-0.00528885			D1 S1	0.53637	D1 S3	2.51004			D1 S2	0.0476722	D1 S1	0.0611989			D1 S3	3.3645	D1 S1	0.0580087			D2 S4	0.22412		D1 S4	0.893444			D3 S3	0.784639		D1 S4
											Day0	0		-1.17358	Day0	0	Day1	-0.00801301			D1 S1	4.15402	D1 S3	2.76841			D1 S2	3.56291	D1 S1	0.123056			D1 S3	3.71082	D1 S1	0.116641			D2 S4	0.165317		D1 S4	0.486979			D3 S3	0.301196		D1 S4
											Day0	0		-0.686059	Day0	0	Day1	0.37792			D1 S1	0.0807761	D1 S3	3.13412			D1 S2	0.293851	D1 S1	0.0121353			D1 S3	4.20104	D1 S1	0.0115027			D2 S4	0.359537		D1 S4	0.204758			D3 S3	0.163927		D1 S4
											Day0	0		-0.188293	Day0	0	Day1	0.234503			D1 S1	0.395518	D1 S3	3.13412			D1 S2	0.306128	D1 S1	1.66499			D1 S3	4.20104	D1 S1	1.5782			D2 S4	0.236332		D1 S4	2.35918			D3 S3	1.24551		D1 S4
											Day0	0		0.0176361	Day0	0	Day1	-3.16537			D1 S1	3.96563	D1 S3	2.40899			D1 S2	0.827266	D1 S1	0.261659			D1 S3	3.22905	D1 S1	0.248019			D3 S1	0.690683		D1 S4	0.148445			D3 S3	0.671571		D1 S4
											Day0	0		-0.199296	Day0	0	Day1	-0.958755			D1 S1	3.01661	D1 S3	5.01476			D1 S2	0.21017	D1 S1	0.503404			D1 S3	6.72188	D1 S1	0.477162			D3 S1	2.4423		D1 S4	3.35529			D3 S3	0.190984		D1 S4
											Day0	0		-0.00302048	Day0	0	Day1	0.0842479			D1 S1	0.122724	D1 S3	2.30071			D1 S2	3.13797	D1 S1	0.231169			D1 S3	3.08391	D1 S1	0.219118			D3 S1	2.50705		D1 S4	2.06587			D3 S3	1.82441		D1 S4
											Day0	0		0.0302479	Day0	0	Day1	-0.0579592			D1 S1	1.67593	D1 S3	0.563834			D1 S2	0.618367	D1 S1	1.09802			D1 S3	0.755773	D1 S1	1.04078			D3 S1	0.787238		D1 S4	0.909315			D3 S3	0.323888		D1 S4
											Day0	0		-0.188628	Day0	0	Day1	0.077883			D1 S1	1.04982	D1 S3	1.78075			D1 S2	1.78696	D1 S1	0.245811			D1 S3	2.38695	D1 S1	0.232997			D3 S1	1.06453		D1 S4	1.38593			D3 S3	0.0460505		D1 S4
											Day0	0		-0.412189	Day0	0	Day1	0.134507			D1 S1	0.105041	D1 S3	0.515017			D1 S2	0.0476863	D1 S1	0.677347			D1 S3	0.690337	D1 S1	0.642038			D3 S1	1.36007		D1 S4	0.0806521			D3 S3	0.897402		D1 S4
											Day0	0		-1.13609	Day0	0	Day1	0.0867974			D1 S1	4.80496	D1 S3	1.86981			D1 S2	1.91391	D1 S1	1.07615			D1 S3	2.50633	D1 S1	1.02005			D3 S1	1.50229		D1 S4	0.178257			D3 S3	0.201052		D1 S4
											Day0	0		-0.0626164	Day0	0	Day1	0.284172			D1 S1	0.299125	D1 S3	0.316494			D1 S2	0.258789	D1 S1	6.75607			D1 S3	0.424234	D1 S1	6.40389			D3 S1	1.86505		D1 S4	1.93314			D3 S3	0.161736		D1 S4
											Day0	0		-0.243745	Day0	0	Day1	0			D1 S1	1.20141	D1 S3	0.252719			D1 S2	0.047646	D1 S1	0.196365			D1 S3	0.338749	D1 S1	0.186129			D3 S1	1.00211		D1 S4	0.925676			D3 S3	0.16226		D1 S4
											Day0	0		-0.0331705	Day0	0	Day1	0.0400662			D1 S1	2.54942	D1 S3	3.36101			D1 S2	0.424908	D1 S1	0.643989			D1 S3	4.50515	D1 S1	0.610419			D3 S1	0.448734		D1 S4	1.45706			D3 S3	1.08296		D1 S4
											Day0	0		-0.00242113	Day0	0	Day1	-0.165273			D1 S1	0.262141	D1 S3	1.24732			D1 S2	0.194806	D1 S1	1.86179			D1 S3	1.67193	D1 S1	1.76473			D3 S1	0.978186		D1 S4	0.404277			D3 S3	0.17392		D1 S4
											Day0	0		-0.0601454	Day0	0	Day1	0.05214			D1 S1	1.2887	D1 S3	3.30939			D1 S2	0.105464	D1 S1	0.0852431			D1 S3	4.43596	D1 S1	0.0807995			D3 S1	1.64527		D1 S4	0.481282			D3 S3	0.046122		D1 S4
											Day0	0		-0.144198	Day0	0	Day1	-0.0621944			D1 S1	0.131401	D1 S3	1.26122			D1 S2	0.593041	D1 S1	0.717266			D1 S3	1.69057	D1 S1	0.679876			D3 S1	0.187024		D1 S4	3.95087			D3 S4	0.780948		D1 S4
											Day0	0		-0.0362739	Day0	0	Day1	0.286617			D1 S1	0.616151	D1 S3	0.48023			D1 S2	0.40488	D1 S1	0.335278			D1 S3	0.643708	D1 S1	0.3178			D3 S1	0.199041		D1 S4	0.0290661			D3 S4	1.26581		D1 S4
											Day0	0		-0.23436	Day0	0	Day1	0			D1 S1	3.35409	D1 S3	2.5275			D1 S2	0.0576738	D1 S1	0.760875			D1 S3	3.38791	D1 S1	0.721212			D3 S1	1.76828		D1 S4	0.80927			D3 S4	0.163616		D1 S4
											Day0	0		0.0278023	Day0	0	Day1	-0.0245779			D1 S1	5.4365	D1 S3	2.29051			D1 S2	0.232169	D1 S1	0.941243			D1 S3	3.07023	D1 S1	0.892178			D3 S1	2.51406		D1 S4	0.0407774			D3 S4	2.92968		D1 S4
											Day0	0		-0.142979	Day0	0	Day1	-0.0898926			D1 S1	0.215474	D1 S3	0.283821			D1 S2	0.27303	D1 S1	0.0244017			D1 S3	0.380438	D1 S1	0.0231297			D3 S1	0.046165		D1 S4	5.89187			D3 S4	0.66822		D1 S4
											Day0	0		-0.017668	Day0	0	Day1	0.0268788			D1 S1	0.464973	D1 S3	2.03046			D1 S3	0.626548	D1 S1	0.283769			D1 S3	2.72167	D1 S1	0.268976			D3 S1	1.38847		D1 S4	2.42583			D3 S4	2.05178		D1 S4
											Day0	0		-0.130562	Day0	0	Day1	0			D1 S1	0.393322	D1 S3	1.68138			D1 S3	6.70325	D1 S1	0.395014			D1 S3	2.25375	D1 S1	0.374423			D3 S1	1.06847		D1 S4	3.24947			D3 S4	0.76707		D1 S4
											Day0	0		-0.0537962	Day0	0	Day1	0			D1 S1	0.469493	D1 S3	0.416876			D1 S3	0.00951	D1 S1	1.42774			D1 S3	0.558789	D1 S1	1.35331			D3 S1	3.53465		D1 S4	2.8574			D3 S4	0.970651		D1 S4
											Day0	0		-0.0463745	Day0	0	Day1	-0.275374			D1 S1	0.0889	D1 S3	3.55092			D1 S3	0.776083	D1 S1	0.0729958			D1 S3	4.75971	D1 S1	0.0691907			D3 S1	1.06504		D1 S4	4.00373			D3 S4	0.878646		D1 S4
											Day0	0		-0.0149544	Day0	0	Day1	0			D1 S1	0.206394	D1 S3	1.73961			D1 S3	0.383544	D1 S1	0.147392			D1 S3	2.3318	D1 S1	0.139709			D3 S1	2.14875		D1 S4	1.60498			D3 S4	0.501516		D1 S4
											Day0	0		-0.0825436	Day0	0	Day1	-0.239368			D1 S1	0.46439	D1 S3	2.94707			D1 S3	0.00951	D1 S1	0.466129			D1 S3	3.9503	D1 S1	0.44183			D3 S1	0.359722		D1 S4	1.70985			D3 S4	0.0886434		D1 S4
											Day0	0		-0.0726556	Day0	0	Day1	-0.127542			D1 S1	0.147159	D1 S3	0.508298			D1 S3	1.06879	D1 S1	1.66877			D1 S3	0.681332	D1 S1	1.58178			D3 S1	0.269323		D1 S4	0.103714			D3 S4	0.166028		D1 S4
											Day0	0		-0.0536135	Day0	0	Day1	0.380229			D1 S1	0.145449	D1 S3	0.321863			D1 S3	0.0381242	D1 S1	0.443201			D1 S3	0.431431	D1 S1	0.420097			D3 S1	0.439593		D1 S4	17.5018			D3 S4	0.0125536		D1 S4
											Day0	0		-0.0248398	Day0	0	Day1	-0.0103883			D1 S1	0.204024	D1 S3	2.06711			D1 S3	0.0667802	D1 S1	0.134099			D1 S3	2.77079	D1 S1	0.127108			D3 S1	0.27961		D1 S4	0.233927			D3 S4	0.0251076		D1 S4
											Day0	0		-0.217919	Day0	0	Day1	0.00249143			D1 S1	0.245241	D1 S3	1.49693			D1 S3	0.136107	D1 S2	1.2487			D1 S3	2.00652	D1 S2	1.18361			D3 S1	1.71252		D1 S4	0.68436			D3 S4	0.0627719		D1 S4
											Day0	0		0	Day0	0	Day1	0.0197857			D1 S1	3.18832	D1 S3	0.860212			D1 S3	0.402529	D1 S2	9.46653			D1 S3	1.15304	D1 S2	8.97306			D3 S1	0.313071		D1 S4	0.0345877			D3 S4	1.33321		D1 S4
											Day0	0		-0.618526	Day0	0	Day1	0.0105801			D1 S1	0.902947	D1 S3	0.894957			D1 S3	0.365237	D1 S2	2.56773			D1 S3	1.19962	D1 S2	2.43388			D3 S1	2.83954		D1 S4	0.78643			D3 S4	1.02407		D1 S4
											Day0	0		-0.0194486	Day0	0	Day1	0.308446			D1 S1	0.194274	D1 S3	0.401204			D1 S3	1.21165	D1 S2	11.8288			D1 S3	0.537781	D1 S2	11.2122			D3 S1	0.918106		D1 S4	0.0580211			D3 S4	0.0251582		D1 S4
											Day0	0		-0.0392385	Day0	0	Day1	0			D1 S1	2.12989	D1 S3	3.63448			D1 S3	0.076885	D1 S2	3.34706			D1 S3	4.87173	D1 S2	3.17258			D3 S1	1.42388		D1 S4	0.232447			D3 S4	0.0125434		D1 S4
											Day0	0		-0.0491553	Day0	0	Day1	-0.515507			D1 S1	0.0816415	D1 S3	2.24073			D1 S3	1.6878	D1 S2	0.0975136			D1 S3	3.00351	D1 S2	0.0924303			D3 S1	1.13224		D1 S4	0.245104			D3 S4	0.98863		D1 S4
											Day0	0		-1.42883	Day0	0	Day1	0.139283			D1 S1	0.0807101	D1 S3	2.60519			D1 S3	0.0190619	D1 S2	11.2981			D1 S3	3.49204	D1 S2	10.7092			D3 S1	0.526875		D1 S4	2.99493			D3 S4	0.152824		D1 S4
											Day0	0		-0.0197808	Day0	0	Day1	0.0581002			D1 S1	0.155087	D1 S3	0.58782			D1 S3	0.204563	D1 S2	0.96975			D1 S3	0.787925	D1 S2	0.919198			D3 S1	2.63838		D1 S4	4.33439			D3 S4	1.09242		D1 S4
											Day0	0		-0.246252	Day0	0	Day1	0.00256247			D1 S1	0.0726761	D1 S4	0.351866			D1 S3	1.04039	D1 S2	0.455555			D1 S4	0.471647	D1 S2	0.431808			D3 S2	1.18074		D1 S4	0.0923724			D3 S4	0.0230621		D1 S4
											Day0	0		-1.19151	Day0	0	Day1	0.0854471			D1 S1	5.69662	D1 S4	0.141464			D1 S3	0.105041	D1 S2	5.66566			D1 S4	0.189621	D1 S2	5.37031			D3 S2	4.17345		D1 S4	6.70702			D3 S4	1.76642		D1 S4
											Day0	0		-0.0328301	Day0	0	Day1	0			D1 S1	0.976907	D1 S4	0.322947			D1 S3	0.27451	D1 S2	3.7306			D1 S4	0.432884	D1 S2	3.53613			D3 S2	1.38434		D1 S4	0.116461			D3 S4	0.251835		D1 S4
											Day0	0		0.0418635	Day0	0	Day1	-0.0517856			D1 S1	0.0892382	D1 S4	0.877707			D1 S3	1.55302	D1 S2	0.0851016			D1 S4	1.17649	D1 S2	0.0806654			D3 S2	0.425096		D1 S4	2.37541			D3 S4	0.570728		D1 S4
											Day0	0		-0.00449266	Day0	0	Day1	-0.320529			D1 S1	0.410886	D1 S4	0.281193			D1 S3	0.0381642	D1 S2	1.1029			D1 S4	0.376916	D1 S2	1.04541			D3 S2	0.700163		D1 S4	8.86994			D3 S4	0.585956		D1 S4
											Day0	0		-0.017803	Day0	0	Day1	0.186007			D1 S1	0.510287	D1 S4	0.43327			D1 S3	0.0571715	D1 S2	0.245181			D1 S4	0.580763	D1 S2	0.2324			D3 S2	2.14842		D1 S4	5.00554			D3 S4	2.30823		D1 S4
											Day0	0		0.00305557	Day1	-0.0295295	Day1	0.00982438			D1 S1	0.0814579	D1 S4	0.303121			D1 S3	0.239112	D1 S2	4.25797			D1 S4	0.406309	D1 S2	4.036			D3 S2	0.0345603		D1 S4	0.467639			D3 S4	0.0345836		D1 S4
											Day0	0		-0.0294584	Day1	-0.0772739	Day1	-0.013809			D1 S1	0.419071	D1 S4	0.596354			D1 S3	0.606184	D1 S2	0.284112			D1 S4	0.799363	D1 S2	0.269302			D3 S2	0.240056		D1 S4	0.282691			D3 S4	1.27374		D1 S4
											Day0	0		-0.147818	Day1	-1.90217	Day1	0.00236025			D1 S1	0.172239	D1 S4	0.104649			D1 S3	5.4307	D1 S2	0.239901			D1 S4	0.140273	D1 S2	0.227395			D3 S2	1.40053		D1 S4	2.88982			D3 S4	0.474518		D1 S4
											Day0	0		-0.190842	Day1	-0.784561	Day1	2.24645			D1 S1	1.16903	D1 S4	0.0947441			D1 S3	0.239894	D1 S2	0.546188			D1 S4	0.126997	D1 S2	0.517716			D3 S2	0.380778		D1 S4	1.20398			D3 S4	0.0884767		D1 S4
											Day0	0		-0.0219352	Day1	-0.0902679	Day1	0.0228975			D1 S1	0.0977583	D1 S4	1.26854			D1 S3	0.0286015	D1 S2	0.788041			D1 S4	1.70037	D1 S2	0.746962			D3 S2	0.935418		D1 S4	2.83953			D3 S4	0.0505481		D1 S4
											Day0	0		-0.0546218	Day1	-0.0431422	Day1	-0.0326755			D1 S1	0.138785	D1 S4	1.02836			D1 S3	1.02957	D1 S2	0.318133			D1 S4	1.37844	D1 S2	0.301549			D3 S2	0.807533		D1 S4	1.12959			D3 S4	0.153241		D1 S4
											Day0	0		0.0105166	Day1	0.0328786	Day1	0.11725			D1 S1	4.08133	D1 S4	4.09878			D1 S3	0.973637	D1 S2	1.16274			D1 S4	5.49408	D1 S2	1.10213			D3 S2	0.408535		D1 S4	2.33911			D3 S4	0.0251985		D1 S4
											Day0	0		-0.0819253	Day1	0.054456	Day1	0.781965			D1 S1	0.196254	D1 S4	0.630656			D1 S3	0.613075	D1 S2	1.42505			D1 S4	0.845343	D1 S2	1.35076			D3 S2	0.0579574		D1 S4	0.747967			D3 S4	0.0125427		D1 S4
											Day0	0		-0.06376	Day1	-0.0700144	Day1	-0.0963728			D1 S1	1.35842	D1 S4	0.152333			D1 S3	1.14633	D1 S2	0.21157			D1 S4	0.20419	D1 S2	0.200541			D3 S2	0.23654		D1 S4	0.19889			D3 S4	0.0378328		D1 S4
											Day0	0		-0.00678014	Day1	-0.14901	Day1	0.0280025			D1 S1	0.0405433	D1 S4	1.53756			D1 S3	0.17481	D1 S2	1.15577			D1 S4	2.06098	D1 S2	1.09553			D3 S2	0.0461542		D1 S4	0.505209			D3 S4	0.0505332		D1 S4
											Day0	0		0.0345794	Day1	-0.109039	Day1	-0.0708414			D1 S1	0.794826	D1 S4	0.0475992			D1 S3	1.01028	D1 S2	1.30053			D1 S4	0.0638029	D1 S2	1.23274			D3 S2	1.01985		D1 S4	1.06518			D3 S4	0.293448		D1 S4
											Day0	0		-0.048085	Day1	3.39897	Day1	-0.00501025			D1 S1	0.0161004	D1 S4	0.0280081			D1 S3	0.598643	D1 S2	0.763633			D1 S4	0.0375426	D1 S2	0.723826			D3 S2	0.973393		D1 S4	0.73689			D3 S4	0.756326		D1 S4
											Day0	0		4.07848e-06	Day1	0.154618	Day1	0.00867545			D1 S1	0.0242356	D1 S4	0.113192			D1 S3	0.0190375	D1 S2	1.59045			D1 S4	0.151725	D1 S2	1.50754			D3 S2	1.27198		D1 S4	0.602416			D3 S4	0.0253351		D1 S4
											Day0	0		-0.0130391	Day1	-0.0441449	Day1	1.77685			D1 S1	2.35986	D1 S4	0.493833			D1 S3	1.14633	D1 S2	0.506985			D1 S4	0.661943	D1 S2	0.480557			D3 S2	1.44533		D1 S4	1.26259			D3 S4	0.528045		D1 S4
											Day0	0		0.0332358	Day1	-0.606032	Day1	0			D1 S1	0.0900117	D1 S4	0.0939386			D1 S3	0.17481	D1 S2	2.10487			D1 S4	0.125917	D1 S2	1.99515			D3 S2	0.480226		D1 S4	0.938804			D3 S4	0.164138		D1 S4
											Day0	0		-0.0950869	Day1	-0.084563	Day1	-0.00831426			D1 S1	0.330587	D1 S4	0.0094			D1 S3	0.82547	D1 S2	0.319698			D1 S4	0.0126008	D1 S2	0.303033			D3 S2	5.37172		D1 S4	1.35931			D3 S4	0.0230184		D1 S4
											Day0	0		-0.450568	Day1	-0.735475	Day1	-0.0827758			D1 S1	0.470249	D1 S4	0.0479589			D1 S3	0.114984	D1 S2	0.260448			D1 S4	0.064285	D1 S2	0.246871			D3 S2	0.24776		D1 S4	0.275102			D6 S1	2.78749		D1 S4
											Day0	0		-0.0480907	Day1	-0.11606	Day1	0.103947			D1 S1	0.235614	D1 S4	0.00934			D1 S3	0.421553	D1 S2	0.296809			D1 S4	0.0125159	D1 S2	0.281337			D3 S2	3.81171		D1 S4	1.5218			D6 S1	0.116571		D1 S4
											Day0	0		0.0294705	Day1	0.221425	Day1	-0.305096			D1 S1	0.728898	D1 S4	0.129322			D1 S3	0.306859	D1 S2	0.060805			D1 S4	0.173346	D1 S2	0.0576354			D3 S2	2.3246		D1 S4	0.0462022			D6 S1	0.704052		D1 S4
											Day0	0		-0.0891673	Day1	-0.327347	Day1	0			D1 S1	2.64505	D1 S4	0.201426			D1 S3	0.153868	D1 S2	4.44321			D1 S4	0.269995	D1 S2	4.21159			D3 S2	0.617499		D1 S4	0.303997			D6 S1	0.235902		D1 S4
											Day0	0		-0.0297252	Day1	0.260105	Day1	0.18518			D1 S1	0.290411	D1 S4	0.535502			D1 S3	0.145659	D1 S2	3.35123			D1 S4	0.717796	D1 S2	3.17653			D3 S2	0.296315		D1 S4	0.0578114			D6 S1	0.312039		D1 S4
											Day0	0		-1.65515	Day1	0.136051	Day1	-0.200234			D1 S1	0.139014	D1 S4	0.244623			D1 S3	0.306967	D1 S2	12.0319			D1 S4	0.327898	D1 S2	11.4047			D3 S2	0.301381		D1 S4	0.520235			D6 S1	0.52596		D1 S4
											Day0	0		-0.218967	Day1	0.401566	Day1	-0.0201158			D1 S1	0.138684	D1 S4	0.453913			D1 S3	0.326764	D1 S2	1.97635			D1 S4	0.608433	D1 S2	1.87333			D3 S2	0.402684		D2 S1	2.52108			D6 S1	2.71582		D1 S4
											Day0	0		-0.116947	Day1	-0.123218	Day1	-0.0049151			D1 S1	0.0403101	D1 S4	0.339386			D1 S3	0.377067	D1 S2	0.0242782			D1 S4	0.454919	D1 S2	0.0230126			D3 S2	0.0693084		D2 S1	2.30142			D6 S1	2.94376		D1 S4
											Day0	0		-0.0359253	Day1	-0.11726	Day1	0.0239249			D1 S1	0.56937	D1 S4	0.166726			D1 S3	0.0477381	D1 S2	0.290097			D1 S4	0.223482	D1 S2	0.274974			D3 S3	1.67437		D2 S1	0.771373			D6 S1	2.55645		D1 S4
											Day0	0		-0.104474	Day1	-1.77083	Day1	-0.0185466			D1 S1	1.85057	D1 S4	0.430132			D1 S3	0.356446	D1 S2	19.6027			D1 S4	0.576557	D1 S2	18.5808			D3 S3	0.226816		D2 S1	0.187468			D6 S1	2.29932		D1 S4
											Day0	0		-0.780453	Day1	-0.119233	Day1	0.0125921			D1 S1	0.414548	D1 S4	0.637543			D1 S3	3.42273	D1 S2	1.00674			D1 S4	0.854574	D1 S2	0.954263			D3 S3	1.39968		D2 S1	1.51135			D6 S1	1.27339		D1 S4
											Day0	0		-0.0974549	Day1	-0.0883215	Day1	0.0436814			D1 S1	0.255485	D1 S4	0.291267			D1 S3	0.0572001	D1 S2	0.270555			D1 S4	0.390419	D1 S2	0.256451			D3 S3	1.56773		D2 S1	1.20274			D6 S1	0.507459		D1 S4
											Day0	0		-0.0255341	Day1	0.0683304	Day1	0			D1 S1	0.0730383	D1 S4	0.788291			D1 S3	0.394362	D1 S2	0.247646			D1 S4	1.05664	D1 S2	0.234736			D3 S3	1.12257		D2 S1	16.484			D6 S1	0.479828		D1 S4
											Day0	0		-0.039319	Day1	-0.219357	Day1	-0.191587			D1 S1	0.288464	D1 S4	1.38474			D1 S3	4.27498	D1 S2	0.0609611			D1 S4	1.85613	D1 S2	0.0577833			D3 S3	0.618945		D2 S1	0.312143			D6 S1	0.19953		D1 S4
											Day0	0		-0.0224502	Day1	-0.251831	Day1	0.0536276			D1 S2	0.0405184	D1 S4	0.874674			D1 S3	4.63325	D1 S2	0.787807			D1 S4	1.17243	D1 S2	0.746739			D3 S3	3.50836		D2 S1	1.8794			D6 S1	0.804419		D1 S4
											Day0	0		-0.583245	Day1	-0.130512	Day1	0.50925			D1 S2	0.0888735	D1 S4	0.491506			D1 S3	1.27525	D1 S2	4.90434			D1 S4	0.658823	D1 S2	4.64869			D3 S3	0.23396		D2 S1	0.219968			D6 S1	1.48775		D1 S4
											Day0	0		0.26206	Day1	-0.290011	Day1	-0.00254577			D1 S2	0.0324	D1 S4	0.138597			D1 S3	1.01039	D1 S2	1.02392			D1 S4	0.185778	D1 S2	0.970543			D3 S3	2.1704		D2 S1	0.176473			D6 S1	1.22882		D1 S4
											Day0	0		-0.0471443	Day1	-0.13587	Day1	0			D1 S2	0.376194	D1 S4	0.91			D1 S3	0.106309	D1 S2	0.348572			D1 S4	1.2203	D1 S2	0.330402			D3 S3	0.138821		D2 S1	5.29291			D6 S1	0.259658		D1 S4
											Day0	0		0.270435	Day1	0.906734	Day1	0			D1 S2	2.28778	D1 S4	0.00933			D1 S3	0.42301	D1 S2	0.31469			D1 S4	0.0125099	D1 S2	0.298285			D3 S3	0.0811751		D2 S1	7.02717			D6 S1	1.44211		D1 S4
											Day0	0		-0.0422467	Day1	-0.85172	Day1	0.131291			D1 S2	0.0161042	D1 S4	0.104926			D1 S3	0.715943	D1 S2	0.883019			D1 S4	0.140645	D1 S2	0.836989			D3 S3	0.268533		D2 S1	1.5607			D6 S1	0.793434		D1 S4
											Day0	0		1.53561	Day1	-0.0297148	Day1	-0.526188			D1 S2	1.70535	D1 S4	0.0374811			D1 S3	0.556486	D1 S2	1.17216			D1 S4	0.0502403	D1 S2	1.11106			D3 S3	0.150806		D2 S1	0.103615			D6 S1	0.0345493		D1 S4
											Day0	0		0.38654	Day1	-0.402264	Day1	0.0960281			D1 S2	0.99126	D1 S4	0.0846999			D1 S4	1.05597	D1 S2	0.085379			D1 S4	0.113533	D1 S2	0.0809284			D3 S3	1.06717		D2 S1	0.103694			D6 S1	0.243539		D2 S1
											Day0	0		-0.198044	Day1	-0.0972489	Day1	-0.0407234			D1 S2	2.09187	D1 S4	0.0750013			D1 S4	1.26984	D1 S2	1.30308			D1 S4	0.100533	D1 S2	1.23515			D3 S3	0.0578104		D2 S1	2.31068			D6 S1	0.477013		D2 S1
											Day0	0		-0.0347186	Day1	-0.132796	Day1	0			D1 S2	0.0484292	D1 S4	0.815417			D1 S4	0.607759	D1 S2	0.282483			D1 S4	1.093	D1 S2	0.267758			D3 S3	0.0115023		D2 S1	0.391092			D6 S1	2.85604		D2 S1
											Day0	0		-0.924633	Day1	-0.00639591	Day1	-0.0304509			D1 S2	0.987753	D1 S4	0.169629			D1 S4	0.384731	D1 S2	3.16566			D1 S4	0.227374	D1 S2	3.00064			D3 S3	0.150839		D2 S1	0.974734			D6 S1	1.05909		D2 S1
											Day0	0		0.0588919	Day1	-0.390705	Day1	-0.0805139			D1 S2	0.178163	D1 S4	0.0845815			D1 S4	0.453778	D1 S2	3.90567			D1 S4	0.113375	D1 S2	3.70207			D3 S3	0.116009		D2 S1	1.31958			D6 S1	4.4783		D2 S1
											Day0	0		0.795758	Day1	-0.0981142	Day1	3.5569			D1 S2	1.96762	D1 S4	0.0188027			D1 S4	3.48552	D1 S2	2.41144			D1 S4	0.0252035	D1 S2	2.28574			D3 S3	0.310739		D2 S1	0.297137			D6 S1	0.0461466		D2 S1
											Day0	0		-0.190271	Day1	-0.196633	Day1	-0.0502484			D1 S2	0.105235	D1 S4	0.261076			D1 S4	0.259932	D1 S2	1.95138			D1 S4	0.34995	D1 S2	1.84966			D3 S3	0.0935827		D2 S1	0.233746			D6 S1	0.605585		D2 S1
											Day0	0		-0.464676	Day1	-0.0662679	Day1	-0.0167655			D1 S2	1.95459	D1 S4	3.71751			D1 S4	0.318653	D1 S2	0.0973744			D1 S4	4.98301	D1 S2	0.0922984			D3 S3	0.507252		D2 S1	0.408371			D6 S1	5.8668		D2 S1
											Day0	0		-0.270771	Day1	-0.00474488	Day1	-0.125914			D1 S2	1.0889	D1 S4	0.591233			D1 S4	3.97248	D1 S2	1.94625			D1 S4	0.792499	D1 S2	1.8448			D3 S3	0.619251		D2 S1	0.455943			D6 S1	1.98729		D2 S1
											Day0	0		0.330606	Day1	0.0369973	Day1	0.372797			D1 S2	3.33401	D1 S4	0.121986			D1 S4	0.028641	D1 S2	1.42493			D1 S4	0.163513	D1 S2	1.35065			D3 S3	0.801242		D2 S1	1.45077			D6 S1	0.267111		D2 S1
											Day0	0		-1.1851	Day1	-0.621345	Day1	-0.164999			D1 S2	0.106072	D1 S4	0.251135			D1 S4	0.78428	D1 S2	1.25002			D1 S4	0.336626	D1 S2	1.18486			D3 S3	1.87652		D2 S1	0.898933			D6 S1	2.60309		D2 S1
											Day0	0		0.369844	Day1	-0.231749	Day1	0.0935334			D1 S2	1.63571	D1 S4	0.276074			D1 S4	0.933889	D1 S2	0.171634			D1 S4	0.370055	D1 S2	0.162687			D3 S3	0.126998		D2 S1	0.994253			D6 S1	4.72893		D2 S1
											Day0	0		0.865191	Day1	-0.174548	Day1	-0.228626			D1 S2	0.0322534	D1 S4	0.11402			D1 S4	0.0668258	D1 S2	0.211916			D1 S4	0.152834	D1 S2	0.200869			D3 S3	1.7277		D2 S1	24.1953			D6 S1	0.220014		D2 S1
											Day0	0		1.03255	Day1	-0.165181	Day1	0.0192203			D1 S2	5.00589	D1 S4	0.131066			D1 S4	1.83802	D1 S2	0.946516			D1 S4	0.175683	D1 S2	0.897175			D3 S3	4.86534		D2 S1	3.46746			D6 S1	0.151488		D2 S1
											Day0	0		2.09215	Day1	-0.712087	Day1	-0.0127619			D1 S2	0.0323332	D1 S4	0.0517952			D1 S4	0.581152	D1 S2	10.3419			D1 S4	0.0694272	D1 S2	9.80276			D3 S3	1.45198		D2 S1	6.22038			D6 S1	0.738244		D2 S1
											Day0	0		1.30692	Day1	0	Day1	0.0990086			D1 S2	1.69004	D1 S4	0.458055			D1 S4	7.62784	D1 S2	0.437624			D1 S4	0.613985	D1 S2	0.414811			D3 S3	0.218365		D2 S1	1.11164			D6 S2	0.889441		D2 S1
											Day0	0		-0.150891	Day1	-0.218861	Day1	-0.413503			D1 S2	4.44489	D1 S4	0.576634			D1 S4	0.0477017	D1 S2	0.533666			D1 S4	0.772931	D1 S2	0.505847			D3 S3	0.798216		D2 S1	0.176573			D6 S2	0.90637		D2 S1
											Day0	0		0.1415	Day1	-0.752241	Day1	0.013364			D1 S2	0.138834	D1 S4	0.0258144			D1 S4	1.88661	D1 S2	0.30794			D1 S4	0.0346021	D1 S2	0.291887			D3 S3	0.957697		D2 S1	1.3398			D6 S2	0.364139		D2 S1
											Day0	0		0.217849	Day1	-0.919653	Day1	0.293537			D1 S2	5.33568	D1 S4	1.99811			D1 S4	4.15159	D1 S2	2.74367			D1 S4	2.6783	D1 S2	2.60065			D3 S3	0.510241		D2 S1	0.238766			D6 S2	0.034599		D2 S1
											Day0	0		-2.19407	Day1	-0.235638	Day1	-0.0188285			D1 S2	0.179685	D1 S4	0.123183			D1 S4	2.98818	D1 S2	6.36662			D1 S4	0.165117	D1 S2	6.03474			D3 S3	2.07638		D2 S1	1.8427			D6 S2	0.163954		D2 S1
											Day0	0		1.10004	Day1	-0.387331	Day1	0.139805			D1 S2	0.50584	D1 S4	0.279278			D1 S4	0.461934	D1 S2	0.410394			D1 S4	0.37435	D1 S2	0.389			D3 S3	0.116016		D2 S1	8.54262			D6 S2	4.39987		D2 S1
											Day0	0		-0.267322	Day1	-0.605531	Day1	-0.0372831			D1 S2	0.531097	D1 S4	0.929591			D1 S4	0.163296	D1 S2	2.89594			D1 S4	1.24604	D1 S2	2.74498			D3 S3	0.173367		D2 S1	1.99746			D6 S2	0.128936		D2 S1
											Day0	0		-1.07403	Day1	0.864775	Day1	-0.0415018			D1 S2	0.16738	D1 S4	0.0473298			D1 S4	4.46902	D1 S2	1.31205			D1 S4	0.0634417	D1 S2	1.24365			D3 S3	0.352208		D2 S1	1.007			D6 S2	0.809528		D2 S1
											Day0	0		-0.328251	Day1	-1.58579	Day1	0.0734452			D1 S2	1.6225	D1 S4	0.0659131			D1 S4	0.0671339	D1 S2	2.69516			D1 S4	0.0883511	D1 S2	2.55467			D3 S3	0.211513		D2 S1	2.83548			D6 S2	1.79121		D2 S1
											Day0	0		-0.289663	Day1	-0.550112	Day1	-0.0928703			D1 S2	0.685134	D1 S4	0.333508			D1 S4	6.69238	D1 S2	0.929539			D1 S4	0.44704	D1 S2	0.881083			D3 S3	0.162969		D2 S1	0.150908			D6 S2	0.00581		D2 S1
											Day0	0	Day3	0.0120149	Day1	-0.0871964	Day1	0			D1 S2	0.234779	D1 S4	0.0661318			D1 S4	4.40493	D1 S2	0.302228			D1 S4	0.0886442	D1 S2	0.286473			D3 S3	1.99658		D2 S1	5.72972			D6 S2	0.452199		D2 S1
											Day0	0		0.371355	Day1	-0.839914	Day1	0.0303813			D1 S2	0.15593	D1 S4	0.0373905			D1 S4	0.0381001	D1 S2	0.331504			D1 S4	0.0501189	D1 S2	0.314223			D3 S3	0.011515		D2 S1	0.735336			D6 S2	1.69217		D2 S1
											Day0	0		-0.0112198	Day1	0.0843416	Day1	-0.259349			D1 S2	0.941664	D1 S4	0.0373571			D1 S4	1.74261	D1 S2	0.534573			D1 S4	0.0500741	D1 S2	0.506706			D3 S4	1.68412		D2 S1	8.74211			D6 S2	0.704646		D2 S1
											Day0	0		-0.943401	Day1	-0.131611	Day1	0.19591			D1 S2	0.129467	D1 S4	0.822263			D1 S4	0.0190571	D1 S2	5.39016			D1 S4	1.10218	D1 S2	5.10918			D3 S4	1.27624		D2 S1	2.87967			D6 S2	0.734415		D2 S1
											Day0	0		-0.0561947	Day1	-0.393139	Day1	-0.0301727			D1 S2	1.21163	D1 S4	0.0749798			D1 S4	0.359119	D1 S2	1.48187			D1 S4	0.100504	D1 S2	1.40462			D3 S4	1.54338		D2 S1	0.13835			D6 S2	0.497438		D2 S1
											Day0	0		-0.00826083	Day1	0.352765	Day1	0			D1 S2	1.754	D1 S4	0.232914			D1 S4	0.181915	D1 S2	0.232997			D1 S4	0.312201	D1 S2	0.220852			D3 S4	0.432511		D2 S1	0.608276			D6 S2	0.128479		D2 S1
											Day0	0		-0.347648	Day1	-0.167042	Day1	0.00614974			D1 S2	0.349681	D1 S4	0.216579			D1 S4	1.63664	D1 S2	15.7461			D1 S4	0.290306	D1 S2	14.9253			D3 S4	1.54675		D2 S1	0.300282			D6 S2	4.32248		D2 S1
											Day0	0		-0.0673657	Day1	0.132976	Day1	0.555619			D1 S2	0.22125	D1 S4	0.50823			D1 S4	0.0860942	D1 S2	0.134138			D1 S4	0.68124	D1 S2	0.127146			D3 S4	6.79193		D2 S1	0.42167			D6 S2	0.493771		D2 S1
											Day0	0		-0.0486881	Day1	-0.775092	Day1	-0.387142			D1 S2	4.07766	D1 S4	0.305725			D1 S4	0.211006	D1 S2	0.443518			D1 S4	0.409799	D1 S2	0.420398			D3 S4	2.67177		D2 S1	0.637054			D6 S2	0.763436		D2 S1
											Day0	0		-0.331711	Day1	-0.313093	Day1	-0.0451538			D1 S2	5.07587	D1 S4	0.721665			D1 S4	0.39882	D1 S2	1.14159			D1 S4	0.967332	D1 S2	1.08208			D3 S4	2.20956		D2 S1	0.433881			D6 S2	0.398038		D2 S1
											Day0	0		0.0149102	Day1	0.0306673	Day1	0.10594			D1 S2	5.10713	D1 S4	0.11463			D1 S4	0.0773604	D1 S2	0.642568			D1 S4	0.153653	D1 S2	0.609071			D3 S4	0.0345937		D2 S1	0.405616			D6 S2	0.151739		D2 S1
											Day0	0		0	Day1	-0.43021	Day1	0.757471			D1 S2	0.760194	D1 S4	0.420703			D1 S4	0.0955233	D1 S2	0.134213			D1 S4	0.563917	D1 S2	0.127216			D3 S4	0.0289918		D2 S1	0.63777			D6 S2	0.162162		D2 S1
											Day0	0		-0.951153	Day1	-0.23243	Day1	0			D1 S2	0.0731055	D1 S4	1.05441			D1 S4	0.0476362	D1 S2	2.1922			D1 S4	1.41335	D1 S2	2.07792			D3 S4	0.140237		D2 S1	1.16075			D6 S2	0.0807917		D2 S1
											Day0	0		-0.608087	Day1	-0.413725	Day1	-0.0113205			D1 S2	0.396871	D1 S4	0.349687			D1 S4	0.0857852	D1 S2	0.980058			D1 S4	0.468727	D1 S2	0.928969			D3 S4	0.338222		D2 S1	1.56271			D6 S2	1.94369		D2 S1
											Day0	0		-0.711649	Day1	0.339674	Day1	0.0225107			D1 S2	1.38919	D1 S4	1.48028			D1 S4	0.0866694	D1 S2	3.5554			D1 S4	1.9842	D1 S2	3.37006			D3 S4	0.0808356		D2 S1	0.778235			D6 S2	0.185091		D2 S1
											Day0	0		-0.0484725	Day1	0.857989	Day1	0.129104			D1 S2	0.499151	D1 S4	0.50097			D1 S4	0.163371	D1 S2	0.41518			D1 S4	0.67151	D1 S2	0.393537			D3 S4	0.165576		D2 S1	1.01273			D6 S2	1.27858		D2 S1
											Day0	0		-0.0232403	Day1	-1.07356	Day1	0.149808			D1 S2	0.0727555	D1 S4	3.01409			D1 S4	0.461574	D1 S2	4.04003			D1 S4	4.04013	D1 S2	3.82943			D3 S4	0.0125095		D2 S1	0.691518			D6 S2	0.023047		D2 S1
											Day0	0		-0.000532328	Day1	-0.606471	Day1	0.408448			D1 S2	0.129994	D1 S4	0.507279			D1 S4	0.369541	D1 S2	0.38392			D1 S4	0.679966	D1 S2	0.363907			D3 S4	0.0125305		D2 S1	0.690984			D6 S2	0.116149		D2 S1
											Day0	0		-0.589898	Day1	0.11392	Day1	-0.0243079			D1 S2	2.96402	D1 S4	1.7067			D1 S4	0.00952	D1 S2	0.158088			D1 S4	2.2877	D1 S2	0.149847			D3 S4	0.0763997		D2 S1	1.89876			D6 S2	0.767736		D2 S1
											Day0	0		-0.706926	Day1	-0.201719	Day1	-0.00541596			D1 S2	0.236002	D1 S4	1.77438			D1 S4	0.0382899	D1 S2	0.849615			D1 S4	2.37841	D1 S2	0.805326			D3 S4	1.57876		D2 S1	0.207633			D6 S2	0.466042		D2 S1
											Day0	0		-0.203053	Day1	0.132429	Day1	0.155803			D1 S2	2.25671	D1 S4	0.325381			D1 S4	0.0959961	D1 S2	1.45241			D1 S4	0.436147	D1 S2	1.3767			D3 S4	0.0628627		D2 S1	0.702008			D6 S2	1.10777		D2 S1
											Day0	0		-2.96477	Day1	0.0386702	Day1	0.0592355			D1 S2	0.286409	D1 S4	0.0565303			D1 S4	3.23328	D1 S2	3.09381			D1 S4	0.0757742	D1 S2	2.93253			D3 S4	0.128072		D2 S1	1.54647			D6 S2	0.328446		D2 S1
											Day0	0		-0.269638	Day1	0.459993	Day1	2.17694			D1 S2	0.299932	D1 S4	0.144134			D1 S4	3.72175	D1 S2	0.235046			D1 S4	0.1932	D1 S2	0.222794			D3 S4	0.102249		D2 S1	0.352835			D6 S2	0.422909		D2 S1
											Day0	0		0	Day1	0.298997	Day1	0.951912			D1 S2	0.732679	D1 S4	0.00933			D1 S4	0.666167	D1 S2	3.54649			D1 S4	0.0125032	D1 S2	3.36161			D3 S4	0.141609		D2 S1	5.43969			D6 S2	1.97598		D2 S1
											Day0	0		-0.0260464	Day1	0.112793	Day1	2.02745			D1 S2	0.242081	D1 S4	0.122717			D1 S4	0.46224	D1 S2	1.09464			D1 S4	0.164492	D1 S2	1.03758			D3 S4	0.321668		D2 S1	0.347755			D6 S2	0.778605		D2 S1
											Day0	0		0.0959644	Day1	-1.29639	Day1	0.645861			D1 S2	0.20448	D1 S4	0.339343			D1 S4	0.126305	D1 S2	7.1738			D1 S4	0.454861	D1 S2	6.79984			D3 S4	1.55712		D2 S1	0.0694425			D6 S2	2.3595		D2 S1
											Day0	0		0.36403	Day1	-1.3392	Day1	0.013368			D1 S2	0.0887991	D1 S4	0.358577			D1 S4	0.0572068	D1 S2	0.823276			D1 S4	0.480644	D1 S2	0.78036			D3 S4	1.44076		D2 S1	2.78225			D6 S2	4.29036		D2 S1
											Day0	0		0.368401	Day1	-0.326082	Day1	-0.419359			D1 S2	0.420667	D1 S4	0.448673			D1 S4	0.33491	D1 S2	0.321347			D1 S4	0.601409	D1 S2	0.304595			D3 S4	0.0376065		D2 S1	0.653792			D6 S2	0.0926309		D2 S1
											Day0	0		-0.27089	Day1	-0.0881003	Day1	0.0535676			D1 S2	0.806746	D1 S4	0.0660638			D1 S4	0.286261	D1 S2	0.314658			D1 S4	0.088553	D1 S2	0.298255			D3 S4	1.44881		D2 S1	0.417651			D6 S2	0.44315		D2 S1
											Day0	0		0.262977	Day1	0.658738	Day1	-0.375221			D1 S2	0.160486	D1 S4	0.0563706			D1 S4	0.354406	D1 S2	1.57661			D1 S4	0.0755601	D1 S2	1.49443			D3 S4	1.84386		D2 S1	0.213936			D6 S2	4.45789		D2 S1
											Day0	0		0.366099	Day1	0.481615	Day1	1.62096			D1 S2	0.0241835	D1 S4	0.544025			D1 S4	0.354088	D1 S2	0.160006			D1 S4	0.729221	D1 S2	0.151665			D3 S4	7.98147		D2 S1	1.32934			D6 S2	0.115632		D2 S1
											Day0	0		-0.597697	Day1	0.514523	Day1	-0.0269667			D1 S2	0.081142	D2 S1	0.260466			D1 S4	2.29844	D1 S2	0.467762			D2 S1	0.349134	D1 S2	0.443378			D3 S4	0.283823		D2 S1	0.40905			D6 S2	0.690064		D2 S1
											Day0	0		-0.0643631	Day1	0.498856	Day1	-0.185112			D1 S2	1.64861	D2 S1	0.192433			D1 S4	0.238553	D1 S2	0.250779			D2 S1	0.25794	D1 S2	0.237707			D3 S4	3.09051		D2 S2	0.215649			D6 S2	0.772044		D2 S1
											Day0	0		-0.205645	Day1	0.0194374	Day1	0.856954			D1 S2	0.0977688	D2 S1	0.380887			D1 S4	0.0770875	D1 S2	1.15129			D2 S1	0.510548	D1 S2	1.09127			D3 S4	1.03907		D2 S2	0.665545			D6 S2	0.0814406		D2 S1
											Day0	0		-0.201439	Day1	-0.782241	Day1	0.0410667			D1 S2	0.166801	D2 S1	0.620477			D1 S4	0.764144	D1 S2	0.0730686			D2 S1	0.831698	D1 S2	0.0692596			D3 S4	1.71334		D2 S2	14.4857			D6 S2	1.83112		D2 S1
											Day0	0		0.743026	Day1	-0.045675	Day1	-0.194953			D1 S2	0.148697	D2 S1	0.510443			D1 S4	0.240331	D1 S2	0.906033			D2 S1	0.684207	D1 S2	0.858803			D3 S4	1.5551		D2 S2	2.23304			D6 S3	0.553824		D2 S1
											Day0	0		-0.163369	Day1	0.438906	Day1	0.0837635			D1 S2	0.775359	D2 S1	0.14081			D1 S4	0.563345	D1 S2	0.255974			D2 S1	0.188745	D1 S2	0.24263			D3 S4	0.622095		D2 S2	2.58908			D6 S3	0.668067		D2 S1
											Day0	0		0.0567468	Day1	-0.903876	Day1	0.0961669			D1 S2	0.088759	D2 S1	0.180864			D1 S4	0.0477621	D1 S2	1.90817			D2 S1	0.242433	D1 S2	1.8087			D3 S4	1.46184		D2 S2	0.461026			D6 S3	2.01335		D2 S1
											Day0	0		-0.185777	Day1	-0.260803	Day1	0.0816042			D1 S2	1.50946	D2 S1	2.10692			D1 S4	6.74092	D1 S2	0.668623			D2 S1	2.82415	D1 S2	0.633769			D3 S4	0.529371		D2 S2	3.44339			D6 S3	1.001		D2 S1
											Day0	0		-0.164613	Day1	-0.16018	Day1	-0.2606			D1 S2	1.33318	D2 S1	2.20863			D1 S4	0.648745	D1 S2	18.8133			D2 S1	2.96049	D1 S2	17.8326			D3 S4	1.19179		D2 S2	1.13363			D6 S3	3.12562		D2 S2
											Day0	0		-1.05925	Day1	-0.746621	Day1	0.0669375			D1 S2	1.02548	D2 S1	0.157229			D1 S4	0.71438	D1 S2	0.171814			D2 S1	0.210753	D1 S2	0.162858			D3 S4	0.0461639		D2 S2	0.74822			D6 S3	1.69168		D2 S2
											Day0	0		0.0891124	Day1	-0.245983	Day1	-0.193394			D1 S2	0.0382703	D2 S1	0.0862746			D1 S4	0.0667103	D1 S2	0.693163			D2 S1	0.115644	D1 S2	0.657029			D3 S4	0.100935		D2 S2	8.03947			D6 S3	0.235674		D2 S2
											Day0	0		-0.491389	Day1	-0.454296	Day1	-0.155627			D1 S2	0.307178	D2 S1	0.258107			D1 S4	0.474538	D1 S2	0.500052			D2 S1	0.345971	D1 S2	0.473985			D3 S4	0.164104		D2 S2	0.647024			D6 S3	2.34758		D2 S2
											Day0	0		-0.119791	Day1	-0.254446	Day1	-1.00937			D1 S2	1.27963	D2 S1	0.140947			D1 S4	0.16341	D1 S2	10.2688			D2 S1	0.188928	D1 S2	9.73351			D3 S4	0.0250763		D2 S2	0.196719			D6 S3	1.966		D2 S2
											Day0	0		-0.0732479	Day1	-0.601921	Day1	0.767537			D1 S2	1.69311	D2 S1	0.175785			D1 S4	0.014443	D1 S2	0.360026			D2 S1	0.235626	D1 S2	0.341259			D3 S4	0.0511426		D2 S2	1.12112			D6 S3	4.99232		D2 S2
											Day0	0		-0.305922	Day1	-0.446868	Day1	-0.392482			D1 S2	0.169693	D2 S1	0.0258057			D1 S4	0.268144	D1 S2	0.264561			D2 S1	0.0345904	D1 S2	0.25077			D3 S4	0.0125527		D2 S2	6.84963			D6 S3	0.35582		D2 S2
											Day0	0		-0.0646064	Day1	-0.202582	Day1	0.0458221			D1 S2	1.37622	D2 S1	0.59432			D1 S4	1.16239	D1 S2	7.1094			D2 S1	0.796637	D1 S2	6.7388			D3 S4	0.050329		D2 S2	11.3489			D6 S3	0.266526		D2 S2
											Day0	0		-0.0774078	Day1	-0.384858	Day1	-0.144058			D1 S2	0.221218	D2 S1	0.423152			D1 S4	0.0757827	D1 S2	0.134456			D2 S1	0.5672	D1 S2	0.127447			D3 S4	0.190746		D2 S2	0.011502			D6 S3	0.834946		D2 S2
											Day0	0		0.16562	Day1	-0.14171	Day1	0.166694			D1 S2	0.257845	D2 S1	0.632132			D1 S4	1.34893	D1 S2	2.88293			D2 S1	0.847321	D1 S2	2.73265			D3 S4	0.127121		D2 S2	5.73068			D6 S3	0.0578324		D2 S2
											Day0	0		0.0802362	Day1	0.688767	Day1	-0.00550078			D1 S2	0.482957	D2 S1	0.21172			D1 S4	3.3512	D1 S2	0.438014			D2 S1	0.283793	D1 S2	0.415181			D3 S4	0.164263		D2 S2	0.175535			D6 S3	0.776363		D2 S2
											Day0	0		0.0836535	Day1	-1.40837	Day1	0.326319			D1 S2	0.0898723	D2 S1	0.956334			D1 S4	0.316493	D1 S2	0.259585			D2 S1	1.28189	D1 S2	0.246053			D3 S4	0.447849		D2 S2	8.87003			D6 S3	0.476762		D2 S2
											Day0	0		-0.112939	Day1	0.134941	Day1	0			D1 S2	0.34008	D2 S1	2.01191			D1 S4	0.83641	D1 S3	1.36042			D2 S1	2.6968	D1 S3	1.28951			D3 S4	0.0125521		D2 S2	0.470002			D6 S3	3.46801		D2 S2
											Day0	0		-0.853889	Day1	-0.0905987	Day1	0.38502			D1 S2	0.285309	D2 S1	2.43336			D1 S4	0.10522	D1 S3	1.05286			D2 S1	3.26172	D1 S3	0.997973			D3 S4	0.0575979		D2 S2	0.175815			D6 S3	1.02962		D2 S2
											Day0	0		0.0760124	Day1	-1.83044	Day1	0.214742			D1 S2	1.40468	D2 S1	0.516266			D1 S4	0.00476	D1 S3	8.37837			D2 S1	0.692011	D1 S3	7.94162			D3 S4	0.161989		D2 S2	3.91165			D6 S3	0.0814149		D2 S2
											Day0	0		-0.304287	Day1	-0.52508	Day1	0.599173			D1 S2	1.70042	D2 S1	0.92872			D1 S4	1.38309	D1 S3	1.46287			D2 S1	1.24487	D1 S3	1.38661			D6 S1	0.727262		D2 S2	5.01246			D6 S3	1.26773		D2 S2
											Day0	0		-0.826286	Day1	-0.0892885	Day1	0.107538			D1 S2	4.96944	D2 S1	1.63859			D1 S4	1.59896	D1 S3	3.68169			D2 S1	2.19639	D1 S3	3.48977			D6 S1	1.37899		D2 S2	6.82588			D6 S3	0.406267		D2 S2
											Day0	0		-0.760169	Day1	-0.426234	Day1	-0.190766			D1 S2	5.2676	D2 S1	0.322229			D1 S4	0.284551	D1 S3	2.61904			D2 S1	0.431921	D1 S3	2.48251			D6 S1	0.675102		D2 S2	0.220571			D6 S3	4.27393		D2 S2
											Day0	0		-1.68082	Day1	-0.145367	Day1	-0.546917			D1 S2	1.32254	D2 S1	0.105074			D1 S4	0.664362	D1 S3	6.60319			D2 S1	0.140843	D1 S3	6.25897			D6 S1	0.0346921		D2 S2	5.89444			D6 S3	0.525925		D2 S2
											Day0	0		-0.632254	Day1	-0.486815	Day1	-0.231596			D1 S2	0.32892	D2 S1	0.339623			D1 S4	0.391465	D1 S3	1.43977			D2 S1	0.455237	D1 S3	1.36472			D6 S1	0.939742		D2 S2	2.19339			D6 S3	5.40252		D2 S2
											Day0	0		-0.382895	Day1	-0.560933	Day1	-0.0430078			D1 S2	1.18572	D2 S1	0.445751			D1 S4	2.22824	D1 S3	0.329935			D2 S1	0.597493	D1 S3	0.312736			D6 S1	0.0115074		D2 S2	3.13037			D6 S3	0.396145		D2 S2
											Day0	0		-0.289953	Day1	-0.0718978	Day1	-1.81643			D1 S2	0.588584	D2 S1	0.0258288			D1 S4	0.627079	D1 S3	0.365936			D2 S1	0.0346214	D1 S3	0.34686			D6 S1	0.209966		D2 S2	0.533984			D6 S3	4.22864		D2 S2
											Day0	0		-0.119843	Day1	0.0809936	Day1	0.561416			D1 S2	0.32823	D2 S1	0.0602384			D1 S4	3.62129	D1 S3	7.9351			D2 S1	0.0807446	D1 S3	7.52146			D6 S1	0.174762		D2 S2	0.138609			D6 S3	2.59149		D2 S2
											Day0	0		0.562883	Day1	-0.777843	Day1	-0.192724			D1 S2	0.04034	D2 S1	0.484327			D1 S4	0.59685	D1 S3	8.80845			D2 S1	0.649201	D1 S3	8.34928			D6 S1	0.0926332		D2 S2	0.411356			D6 S3	2.23917		D2 S2
											Day0	0		-0.566748	Day1	-0.0376613	Day1	-0.450517			D1 S2	2.32397	D2 S1	0.0257895			D1 S4	0.0670645	D1 S3	3.24286			D2 S1	0.0345687	D1 S3	3.07382			D6 S1	5.49226		D2 S2	1.17483			D6 S3	2.85223		D2 S2
											Day0	0		-0.299761	Day1	-0.654692	Day1	0.00650635			D1 S2	0.173072	D2 S1	0.5574			D1 S4	3.61901	D1 S3	0.836705			D2 S1	0.747149	D1 S3	0.793089			D6 S1	3.60719		D2 S2	2.26939			D6 S3	1.22165		D2 S2
											Day0	0		-0.155737	Day1	-0.202561	Day1	0.00656276			D1 S2	1.67124	D2 S1	0.0777271			D1 S4	0.14438	D1 S3	0.507593			D2 S1	0.104187	D1 S3	0.481133			D6 S1	1.07105		D2 S2	13.0835			D6 S3	3.20261		D2 S2
											Day0	0		0.016024	Day1	-0.483932	Day1	0.179229			D1 S2	0.0403175	D2 S1	0.0956307			D1 S4	0.086271	D1 S3	0.676372			D2 S1	0.128185	D1 S3	0.641114			D6 S1	0.187086		D2 S2	0.240629			D6 S3	1.17435		D2 S2
											Day0	0		-0.0612055	Day1	-0.498235	Day1	0.363552			D1 S2	0.649341	D2 S1	0.138532			D1 S4	0.105285	D1 S3	2.08068			D2 S1	0.185691	D1 S3	1.97221			D6 S1	0.675175		D2 S2	1.1204			D6 S3	0.984481		D2 S2
											Day0	0		0.11892	Day1	-0.00711895	Day1	0.227748			D1 S2	2.78326	D2 S1	0.245345			D1 S4	0.154539	D1 S3	0.982938			D2 S1	0.328864	D1 S3	0.931699			D6 S1	1.64314		D2 S2	3.94021			D6 S3	1.15306		D2 S2
											Day0	0		-0.660842	Day1	-0.0182286	Day1	0.517396			D1 S3	4.08295	D2 S1	0.24822			D1 S4	0.333071	D1 S3	4.09224			D2 S1	0.332718	D1 S3	3.87891			D6 S1	1.17823		D2 S2	7.08436			D6 S3	0.974573		D2 S2
											Day0	0		-0.0607092	Day1	0.00412908	Day1	1.20373			D1 S3	0.695935	D2 S1	0.0430211			D1 S4	1.72571	D1 S3	15.9717			D2 S1	0.0576663	D1 S3	15.1392			D6 S1	0.632631		D2 S2	0.274499			D6 S3	0.0583566		D2 S2
											Day0	0		-0.840981	Day1	-0.214472	Day1	0.200205			D1 S3	1.65077	D2 S1	0.44771			D1 S4	0.608132	D1 S3	0.423887			D2 S1	0.600119	D1 S3	0.401791			D6 S1	0.0180375		D2 S2	4.80099			D6 S3	0.0924825		D2 S2
											Day0	0		-0.495085	Day1	-0.919071	Day1	0.189844			D1 S3	0.930076	D2 S1	0.785684			D1 S4	0.134415	D1 S3	0.667004			D2 S1	1.05315	D1 S3	0.632234			D6 S1	4.62216		D2 S2	0.70713			D6 S3	4.21618		D2 S2
											Day0	0		-0.634372	Day1	-0.758831	Day1	0.920577			D1 S3	0.0986661	D2 S1	1.74473			D1 S4	0.0190679	D1 S3	0.309856			D2 S1	2.33867	D1 S3	0.293704			D6 S1	2.21254		D2 S2	0.496259			D6 S3	0.772801		D2 S2
											Day0	0		0.224549	Day1	0.426662	Day1	0.0666771			D1 S3	0.170396	D2 S1	0.388295			D1 S4	0.0381786	D1 S3	5.33535			D2 S1	0.520477	D1 S3	5.05723			D6 S1	0.0345884		D2 S2	0.0115169			D6 S3	2.83623		D2 S2
											Day0	0		0.0369083	Day1	0.0380377	Day1	-0.703165			D1 S3	0.139174	D2 S1	1.30665			D1 S4	0.761119	D1 S3	11.4799			D2 S1	1.75146	D1 S3	10.8814			D6 S1	2.33793		D2 S2	3.41122			D6 S3	2.15542		D2 S2
											Day0	0		-0.0166431	Day1	-0.338461	Day1	0.0780044			D1 S3	0.867142	D2 S1	0.0955264			D1 S4	0.462853	D1 S3	1.64197			D2 S1	0.128045	D1 S3	1.55637			D6 S1	0.226219		D2 S2	13.6388			D6 S3	1.22865		D2 S2
											Day0	0		-0.00213436	Day1	0.889389	Day1	0.189256			D1 S3	0.290795	D2 S1	0.0172273			D1 S4	0.861763	D1 S3	0.282812			D2 S1	0.0230918	D1 S3	0.26807			D6 S1	1.50307		D2 S2	0.417136			D6 S3	0.605247		D2 S2
											Day0	0		0.0934803	Day1	-0.409244	Day1	0.761554			D1 S3	0.0888877	D2 S1	0.138962			D1 S4	0.0773782	D1 S3	2.71146			D2 S1	0.186268	D1 S3	2.57012			D6 S1	0.337819		D2 S2	14.9763			D6 S3	2.51061		D2 S2
											Day0	0		-0.91743	Day1	-0.245596	Day1	-0.155777			D1 S3	0.305783	D2 S1	0.129952			D1 S4	0.479357	D1 S3	0.616837			D2 S1	0.17419	D1 S3	0.584682			D6 S2	6.81935		D2 S2	2.37138			D6 S3	0.940832		D2 S2
											Day0	0		-2.85434	Day1	-0.313794	Day1	-0.433024			D1 S3	0.502429	D2 S1	1.12142			D1 S4	0.0190901	D1 S3	0.518393			D2 S1	1.50317	D1 S3	0.49137			D6 S2	0.707479		D2 S2	0.512269			D6 S3	0.687699		D2 S2
											Day0	0		-0.988913	Day1	-0.216079	Day1	0.320422			D1 S3	1.08266	D2 S1	0.860384			D1 S4	0.162697	D1 S3	0.478425			D2 S1	1.15327	D1 S3	0.453485			D6 S2	1.37806		D2 S2	0.679398			D6 S3	0.234683		D2 S2
											Day0	0		-0.636628	Day1	0.444335	Day1	1.96671			D1 S3	5.67699	D2 S1	0.025804			D2 S1	0.688601	D1 S3	0.109899			D2 S1	0.0345881	D1 S3	0.10417			D6 S2	0.60438		D2 S2	9.01656			D6 S3	0.697501		D2 S2
											Day0	0		0.312149	Day1	-0.245318	Day1	-1.24952			D1 S3	0.209202	D2 S1	0.31423			D2 S1	0.0190221	D1 S3	1.05229			D2 S1	0.421199	D1 S3	0.997436			D6 S2	1.045		D2 S2	0.16256			D6 S3	0.444339		D2 S2
											Day0	0		0.00745748	Day1	-0.0778921	Day1	1.26701			D1 S3	0.0484662	D2 S1	0.345679			D2 S1	5.28574	D1 S3	0.21271			D2 S1	0.463355	D1 S3	0.201622			D6 S2	0.270966		D2 S2	0.729924			D6 S3	1.91054		D2 S2
											Day0	0		-0.0726411	Day1	-0.0608455	Day1	-0.110835			D1 S3	0.0160993	D2 S1	1.79608			D2 S1	1.26906	D1 S3	0.134501			D2 S1	2.40749	D1 S3	0.12749			D6 S2	2.50229		D2 S2	2.17094			D6 S3	0.223277		D2 S2
											Day0	0		-0.0794382	Day1	-1.44809	Day1	1.26977			D1 S3	0.877163	D2 S1	0.549908			D2 S1	0.893141	D1 S3	1.36657			D2 S1	0.737107	D1 S3	1.29533			D6 S2	0.223377		D2 S2	15.2349			D6 S3	0.466682		D2 S2
											Day0	0		0.111452	Day1	-1.20938	Day1	0.630705			D1 S3	0.0121078	D2 S1	0.448871			D2 S1	1.04598	D1 S3	0.110247			D2 S1	0.601674	D1 S3	0.1045			D6 S2	0.553139		D2 S2	7.14674			D6 S3	1.10665		D2 S2
											Day0	0		-0.188703	Day1	-1.28958	Day1	-0.244741			D1 S3	4.8277	D2 S1	0.0172048			D2 S1	0.451523	D1 S3	3.21162			D2 S1	0.0230617	D1 S3	3.0442			D6 S2	0.174692		D2 S2	0.0810498			D6 S3	0.765841		D2 S2
											Day0	0		-0.431307	Day1	0.167735	Day1	0.258382			D1 S3	0.00805989	D2 S1	0.043093			D2 S1	0.693989	D1 S3	0.741748			D2 S1	0.0577626	D1 S3	0.703082			D6 S2	0.190863		D2 S2	0.474658			D6 S3	0.711839		D2 S2
											Day0	0		-1.20964	Day1	-0.456793	Day1	0.171857			D1 S3	0.250989	D2 S1	0.0519129			D2 S1	0.0571254	D1 S3	0.358705			D2 S1	0.069585	D1 S3	0.340006			D6 S2	0.0812847		D2 S2	0.233005			D6 S3	0.057605		D2 S2
											Day0	0		-0.0626164	Day1	-0.409821	Day1	0.794782			D1 S3	5.07036	D2 S2	0.0602606			D2 S1	0.0953432	D1 S3	1.13298			D2 S2	0.0807744	D1 S3	1.07392			D6 S2	0.0691702		D2 S2	1.50471			D6 S3	0.628589		D2 S2
											Day0	0		-0.144911	Day1	-0.151732	Day1	-0.0734175			D1 S3	0.760268	D2 S2	0.117311			D2 S1	0.949389	D1 S3	0.801423			D2 S2	0.157246	D1 S3	0.759646			D6 S2	0.512798		D2 S2	2.82915			D6 S3	0.0942991		D2 S2
											Day0	0		-0.0331705	Day1	0.0962492	Day1	0.304295			D1 S3	2.25905	D2 S2	1.06813			D2 S1	0.57246	D1 S3	0.328501			D2 S2	1.43173	D1 S3	0.311377			D6 S2	0.62012		D2 S2	0.366692			D6 S3	0.285211		D2 S2
											Day0	0		0.0233789	Day1	-0.252916	Day1	0.199724			D1 S3	5.53942	D2 S2	0.260986			D2 S1	0.17249	D1 S3	1.77391			D2 S2	0.349831	D1 S3	1.68143			D6 S2	0.115368		D2 S2	6.55124			D6 S3	4.61249		D2 S2
											Day0	0		-0.0577477	Day1	-0.82487	Day1	0.834092			D1 S3	0.114631	D2 S2	0.14813			D2 S1	7.18952	D1 S3	0.744579			D2 S2	0.198556	D1 S3	0.705766			D6 S2	1.35541		D2 S2	0.197102			D6 S3	1.33825		D2 S2
											Day0	0		-0.151526	Day1	-1.67962	Day1	0.517423			D1 S3	0.179849	D2 S2	3.76347			D2 S1	6.08051	D1 S3	2.6659			D2 S2	5.04462	D1 S3	2.52693			D6 S2	9.23363		D2 S2	0.0693015			D6 S3	0.196458		D2 S2
											Day0	0		0.00691786	Day1	0.0604449	Day1	0.711422			D1 S3	0.0728602	D2 S2	2.1457			D2 S1	5.8638	D1 S3	0.423814			D2 S2	2.87613	D1 S3	0.401721			D6 S2	0.47973		D2 S2	1.11809			D6 S3	1.21277		D2 S2
											Day0	0		-0.23436	Day1	-0.104548	Day1	-0.0921288			D1 S3	0.0242813	D2 S2	0.264939			D2 S1	1.99366	D1 S3	1.15043			D2 S2	0.355128	D1 S3	1.09046			D6 S2	3.99097		D2 S2	0.0986229			D6 S3	0.127088		D2 S2
											Day0	0		0.0257795	Day1	-1.81654	Day1	-0.852212			D1 S3	0.411876	D2 S2	0.437109			D2 S1	5.22546	D1 S3	0.988905			D2 S2	0.585908	D1 S3	0.937354			D6 S2	0.292307		D2 S2	13.6555			D6 S3	5.28036		D2 S2
											Day0	0		-0.142979	Day1	-0.472329	Day1	0.301216			D1 S3	0.217444	D2 S2	0.140968			D2 S1	0.424952	D1 S3	0.476184			D2 S2	0.188956	D1 S3	0.451361			D6 S2	0.163439		D2 S2	2.39535			D6 S3	1.67072		D2 S2
											Day0	0		-0.00955969	Day1	-0.851264	Day1	0.64159			D1 S3	1.18638	D2 S2	0.751026			D2 S1	0.220627	D1 S3	5.90402			D2 S2	1.00669	D1 S3	5.59625			D6 S2	0.298122		D2 S2	8.45134			D6 S3	0.138086		D2 S2
											Day0	0		-0.140883	Day1	-0.157621	Day1	-0.338177			D1 S3	3.69387	D2 S2	0.0172552			D2 S1	0.106795	D1 S3	0.618395			D2 S2	0.0231292	D1 S3	0.586159			D6 S2	0.116623		D2 S2	0.913838			D6 S3	1.78753		D2 S2
											Day0	0		-0.0561869	Day1	-0.212557	Day1	1.87166			D1 S3	0.0161147	D2 S2	0.485561			D2 S1	0.494803	D1 S3	0.867956			D2 S2	0.650855	D1 S3	0.822711			D6 S2	0.0577653		D2 S2	4.79545			D6 S3	0.116054		D2 S2
											Day0	0		-0.0391144	Day1	-0.00982297	Day1	0.354097			D1 S3	1.20297	D2 S2	0.241631			D2 S1	7.32407	D1 S3	0.342062			D2 S2	0.323886	D1 S3	0.324231			D6 S2	0.0115092		D2 S2	1.19318			D6 S3	1.34832		D2 S2
											Day0	0		-0.0333276	Day1	-0.0152131	Day1	0.193163			D1 S3	0.0571077	D2 S2	0.16686			D2 S1	0.0285931	D1 S3	0.122806			D2 S2	0.223661	D1 S3	0.116405			D6 S2	0.0346742		D2 S2	0.845515			D6 S3	3.22833		D2 S2
											Day0	0		-0.0825436	Day1	-1.77974	Day1	0.0884711			D1 S3	0.00632009	D2 S2	0.276608			D2 S1	1.71526	D1 S3	1.39371			D2 S2	0.37077	D1 S3	1.32106			D6 S2	0.313844		D2 S2	0.0577738			D6 S3	0.756822		D2 S2
											Day0	0		-0.0726556	Day1	0.666992	Day1	0.155182			D1 S3	0.6802	D2 S2	0.211383			D2 S1	4.32205	D1 S3	0.295141			D2 S2	0.283341	D1 S3	0.279756			D6 S2	0.0346703		D2 S2	0.245523			D6 S3	0.145374		D2 S2
											Day0	0		-0.0536135	Day1	-0.0310549	Day1	0.280352			D1 S3	5.66886	D2 S2	0.183886			D2 S1	0.881154	D1 S3	0.515939			D2 S2	0.246484	D1 S3	0.489044			D6 S3	2.55997		D2 S2	0.885265			D6 S3	0.0577464		D2 S2
											Day0	0		-0.0457975	Day1	-0.0210837	Day1	0.356039			D1 S3	0.836352	D2 S2	1.60721			D2 S1	1.22378	D1 S3	0.200688			D2 S2	2.15433	D1 S3	0.190226			D6 S3	0.65633		D2 S2	4.7607			D6 S3	0.685132		D2 S2
											Day0	0		-0.217919	Day1	-0.106196	Day1	-0.198385			D1 S3	0.281651	D2 S2	0.0258307			D2 S1	1.00954	D1 S3	1.50425			D2 S2	0.0346239	D1 S3	1.42583			D6 S3	1.88105		D2 S2	0.0695903			D6 S3	0.186504		D2 S2
											Day0	0		0	Day1	-1.38955	Day1	0.824126			D1 S3	0.130173	D2 S2	0.0343631			D2 S1	0.219739	D1 S3	1.1008			D2 S2	0.0460609	D1 S3	1.04342			D6 S3	2.75824		D2 S2	1.35062			D6 S3	4.75934		D2 S2
											Day0	0		-0.562137	Day1	0.0439745	Day1	0.357097			D1 S3	0.324911	D2 S2	0.0773835			D2 S1	0.47365	D1 S3	2.16163			D2 S2	0.103726	D1 S3	2.04895			D6 S3	0.0692344		D2 S2	0.11673			D6 S4	0.355274		D2 S2
											Day0	0		-0.011834	Day1	-1.68025	Day1	1.77728			D1 S3	0.234352	D2 S2	0.545327			D2 S1	0.0674224	D1 S3	3.15217			D2 S2	0.730966	D1 S3	2.98785			D6 S3	0.0460287		D2 S2	1.17195			D6 S4	3.66115		D2 S2
											Day0	0		-0.0312821	Day1	-0.224264	Day1	0			D1 S3	4.91909	D2 S2	1.95642			D2 S1	0.258536	D1 S3	1.54719			D2 S2	2.62242	D1 S3	1.46654			D6 S3	2.07883		D2 S2	0.840347			D6 S4	0.821913		D2 S2
											Day0	0		-0.0671435	Day1	-0.228574	Day1	-0.582231			D1 S3	0.56591	D2 S2	1.47089			D2 S1	0.0478881	D1 S3	0.396642			D2 S2	1.97161	D1 S3	0.375966			D6 S3	1.76542		D2 S2	9.99709			D6 S4	0.827134		D2 S2
											Day0	0		-1.54911	Day1	-2.19778	Day1	-0.0520291			D1 S3	0.0566564	D2 S2	0.854545			D2 S1	0.706145	D1 S3	0.271879			D2 S2	1.14545	D1 S3	0.257706			D6 S3	0.11629		D2 S2	11.6549			D6 S4	0.0927841		D2 S2
											Day0	0		-0.0469105	Day1	-0.0744257	Day1	0.0836726			D1 S3	0.163118	D2 S2	0.149147			D2 S1	0.0380898	D1 S3	13.9202			D2 S2	0.199919	D1 S3	13.1946			D6 S3	0.960672		D2 S2	1.05366			D6 S4	0.116105		D2 S2
											Day0	0		-0.222626	Day1	0.0105724	Day1	-1.21991			D1 S3	0.0403144	D2 S2	5.39754			D2 S1	0.750729	D1 S3	0.170521			D2 S2	7.23496	D1 S3	0.161632			D6 S3	0.549177		D2 S2	0.386476			D6 S4	0.658436		D2 S2
											Day0	0		-1.2256	Day1	-1.16886	Day1	-0.207476			D1 S3	0.878009	D2 S2	0.28501			D2 S1	0.891353	D1 S3	0.926639			D2 S2	0.382033	D1 S3	0.878335			D6 S3	0.749303		D2 S2	0.286441			D6 S4	0.663136		D2 S2
											Day0	0		-0.0646254	Day1	-1.42856	Day1	1.55878			D1 S3	0.153848	D2 S2	0.419728			D2 S1	1.90341	D1 S3	1.76651			D2 S2	0.56261	D1 S3	1.67443			D6 S3	1.36637		D2 S2	1.81211			D6 S4	0.732637		D2 S2
											Day0	0		0.00566395	Day1	-0.0867587	Day1	-0.293282			D1 S3	4.1617	D2 S2	0.0863382			D2 S1	1.10785	D1 S3	0.397525			D2 S2	0.115729	D1 S3	0.376803			D6 S3	0.400854		D2 S2	0.429233			D6 S4	2.96396		D2 S2
											Day0	0		0.0288805	Day1	-0.695271	Day1	-0.259662			D1 S3	0.268842	D2 S2	0.0688831			D2 S1	0.0285789	D1 S3	6.96118			D2 S2	0.0923322	D1 S3	6.59831			D6 S3	0.0462404		D2 S2	16.1172			D6 S4	4.19763		D2 S3
											Day0	0		0.00662258	Day1	-0.0333838	Day1	-0.147236			D1 S3	0.557838	D2 S2	0.502812			D2 S1	0.808618	D1 S3	12.6569			D2 S2	0.673979	D1 S3	11.9971			D6 S3	0.0811405		D2 S2	0.479941			D6 S4	0.345896		D2 S3
											Day0	0		-0.0280038	Day1	0.0889983	Day1	0.509898			D1 S3	0.166705	D2 S2	1.03515			D2 S1	0.503246	D1 S3	0.312588			D2 S2	1.38753	D1 S3	0.296294			D6 S3	1.18115		D2 S2	3.72797			D6 S4	0.649329		D2 S3
											Day0	0		-0.0210668	Day1	-1.28907	Day1	0.00368966			D1 S3	0.123007	D2 S2	0.122095			D2 S1	0.888798	D1 S3	0.183815			D2 S2	0.163658	D1 S3	0.174233			D6 S3	1.42837		D2 S2	6.30138			D6 S4	3.76462		D2 S3
											Day0	0		-0.147818	Day1	0.248714	Day1	-0.151541			D1 S3	0.127579	D2 S2	1.44033			D2 S1	0.0285789	D1 S3	0.274569			D2 S2	1.93065	D1 S3	0.260256			D6 S3	0.0693281		D2 S2	0.0461462			D6 S4	1.29247		D2 S3
											Day0	0		-0.193254	Day1	-0.93278	Day1	-1.75329			D1 S3	0.147851	D2 S2	0.217557			D2 S1	0.808618	D1 S3	4.88367			D2 S2	0.291618	D1 S3	4.62909			D6 S3	1.48738		D2 S2	1.71231			D6 S4	0.668485		D2 S3
											Day0	0		-0.0349266	Day1	0.306283	Day1	0.0715937			D1 S3	0.467414	D2 S2	3.05191			D2 S1	0.503246	D1 S3	11.9466			D2 S2	4.09083	D1 S3	11.3239			D6 S3	0.325349		D2 S2	1.51628			D6 S4	0.29894		D2 S3
											Day0	0		-0.0546218	Day1	3.66605	Day1	0.298645			D1 S3	0.944262	D2 S2	0.108523			D2 S1	0.888798	D1 S3	0.498257			D2 S2	0.145466	D1 S3	0.472284			D6 S3	0.4558		D2 S2	0.360996			D6 S4	0.534592		D2 S3
											Day0	0		-0.0158353	Day1	-0.029388	Day1	0.0154466			D1 S3	5.11398	D2 S2	1.20284			D2 S1	0.75865	D1 S3	0.879163			D2 S2	1.61231	D1 S3	0.833333			D6 S3	1.01547		D2 S2	0.885886			D6 S4	0.199906		D2 S3
											Day0	0		-0.272508	Day1	0.186028	Day1	-0.635537			D1 S3	0.0402711	D2 S2	1.46467			D2 S1	2.20041	D1 S3	0.875192			D2 S2	1.96327	D1 S3	0.829569			D6 S3	1.0072		D2 S2	0.0463278			D6 S4	1.2804		D2 S3
											Day0	0		-0.06376	Day1	-0.031846	Day1	0.0852817			D1 S3	0.35885	D2 S2	0.434204			D2 S1	0.133942	D1 S3	0.345315			D2 S2	0.582015	D1 S3	0.327315			D6 S3	0.800151		D2 S2	0.362152			D6 S4	0.490419		D2 S3
											Day0	0		-0.0118883	Day1	0.160342	Day1	-0.0198933			D1 S3	0.297816	D2 S2	0.0519129			D2 S1	4.35905	D1 S3	1.11199			D2 S2	0.069585	D1 S3	1.05402			D6 S3	0.116106		D2 S2	0.24746			D6 S4	0.0230945		D2 S3
											Day0	0		0.09456	Day1	-0.257722	Day1	-0.116381			D1 S3	0.336574	D2 S2	0.0171654			D2 S1	0.412845	D1 S3	0.171891			D2 S2	0.0230088	D1 S3	0.162931			D6 S3	4.9064		D2 S3	0.92216			D6 S4	2.05704		D2 S3
											Day0	0		-0.0404804	Day1	-0.46432	Day1	-1.07892			D1 S3	0.089202	D2 S3	0.0693025			D2 S1	0.0574295	D1 S3	1.46641			D2 S3	0.0928944	D1 S3	1.38997			D6 S3	3.43133		D2 S3	19.4547			D6 S4	0.0925251		D2 S3
											Day0	0		0.00822542	Day1	-1.06548	Day1	-0.179066			D1 S3	0.115203	D2 S3	0.517959			D2 S1	0.0668653	D1 S3	1.62784			D2 S3	0.694281	D1 S3	1.54299			D6 S3	0.883242		D2 S3	0.559179			D6 S4	0.0578341		D2 S3
											Day0	0		0.0179335	Day1	-0.00919161	Day1	0.0391649			D1 S3	0.0655126	D2 S3	0.410226			D2 S1	2.0791	D1 S3	0.146579			D2 S3	0.549874	D1 S3	0.138938			D6 S3	0.093766		D2 S3	1.08429						D2 S3
											Day0	0		-0.0123962	Day1	-2.45258	Day1	-0.270191			D1 S3	3.07053	D2 S3	2.14052			D2 S1	0.261896	D1 S3	2.3278			D2 S3	2.86919	D1 S3	2.20645			D6 S3	0.56271		D2 S3	0.760902						D2 S3
											Day0	0		-0.112395	Day1	0.0320046	Day1	-1.26272			D1 S3	0.555204	D2 S3	0.0862456			D2 S1	0.30724	D1 S3	2.2103			D2 S3	0.115605	D1 S3	2.09508			D6 S3	0.0933669		D2 S3	3.71208						D2 S3
											Day0	0		-0.501157	Day1	-0.224498	Day1	0.336493			D1 S3	0.0565592	D2 S3	1.47954			D2 S1	1.16575	D1 S3	2.04862			D2 S3	1.9832	D1 S3	1.94182			D6 S3	0.0231268		D2 S3	0.640217						D2 S3
											Day0	0		-0.0480907	Day1	0.00301553	Day1	-0.524793			D1 S3	0.514064	D2 S3	4.06615			D2 S1	3.31657	D1 S3	0.306879			D2 S3	5.45034	D1 S3	0.290882			D6 S3	0.634838		D2 S3	1.71843						D2 S3
											Day0	0		-0.0618812	Day1	-0.261997	Day1	-0.691649			D1 S3	0.528906	D2 S3	0.76879			D2 S1	0.519036	D1 S3	4.65409			D2 S3	1.0305	D1 S3	4.41148			D6 S3	0.0461877		D2 S3	0.280617						D2 S3
											Day0	0		-0.137282	Day1	-0.0219854	Day1	-0.202029			D1 S3	0.0817765	D2 S3	0.349049			D2 S1	0.699157	D1 S3	2.11607			D2 S3	0.467872	D1 S3	2.00576			D6 S3	0.902806		D2 S3	0.644127						D2 S3
											Day0	0		-0.0300515	Day1	-0.948912	Day1	0.966408			D1 S3	0.443903	D2 S3	0.349953			D2 S1	0.308312	D1 S3	2.30479			D2 S3	0.469083	D1 S3	2.18465			D6 S3	2.69644		D2 S3	5.77058						D2 S3
											Day0	0		-1.66754	Day1	-0.0545741	Day1	-1.60549			D1 S3	0.880723	D2 S3	0.172723			D2 S1	0.333446	D1 S3	0.393883			D2 S3	0.231521	D1 S3	0.37335			D6 S3	1.46106		D2 S3	1.32442						D2 S3
											Day0	0		-0.379609	Day1	-1.80076	Day1	0.201081			D1 S3	0.257636	D2 S3	1.02605			D2 S1	3.10362	D1 S3	4.14257			D2 S3	1.37534	D1 S3	3.92663			D6 S3	0.80305		D2 S3	8.97049						D2 S3
											Day0	0		-0.093354	Day1	-0.113061	Day1	-0.000168584			D1 S3	1.76925	D2 S3	0.0777454			D2 S1	1.32041	D1 S3	1.16328			D2 S3	0.104211	D1 S3	1.10264			D6 S3	0.138348		D2 S3	0.932721						D2 S3
											Day0	0		0.0534102	Day1	-0.716565	Day1	0.0281996			D1 S3	0.116027	D2 S3	0.0343907			D2 S1	0.124108	D1 S3	0.381138			D2 S3	0.0460978	D1 S3	0.36127			D6 S3	0.162553		D2 S3	0.388857						D2 S3
											Day0	0		-0.109279	Day1	-0.0769025	Day1	-2.30448			D1 S3	2.11516	D2 S3	0.121716			D2 S1	0.34832	D1 S3	11.0334			D2 S3	0.16315	D1 S3	10.4583			D6 S3	0.53219		D2 S3	0.708654						D2 S3
											Day0	0		-0.805179	Day1	-0.0701443	Day1	0.150132			D1 S3	5.65544	D2 S3	0.0946522			D2 S1	0.862143	D1 S3	1.99857			D2 S3	0.126873	D1 S3	1.89439			D6 S3	1.82059		D2 S3	0.234886						D2 S3
											Day0	0		-0.139765	Day1	-0.410573	Day1	0.164296			D1 S3	1.07304	D2 S3	1.40193			D2 S1	2.8377	D1 S3	0.149209			D2 S3	1.87917	D1 S3	0.141431			D6 S3	5.84471		D2 S3	0.117921						D2 S3
											Day0	0		-0.0255341	Day1	0.579709	Day1	0.395698			D1 S3	0.5763	D2 S3	0.4378			D2 S1	3.81568	D1 S3	1.14312			D2 S3	0.586835	D1 S3	1.08353			D6 S3	1.091		D2 S3	0.821592						D2 S3
											Day0	0		-0.0441929	Day1	-2.59011	Day1	0.736832			D1 S3	0.0406958	D2 S3	0.533867			D2 S1	1.08456	D1 S3	0.540989			D2 S3	0.715604	D1 S3	0.512788			D6 S3	2.04245		D2 S3	1.07622						D2 S3
											Day0	0		-0.0224502	Day1	-0.0227772	Day1	0.165029			D1 S3	0.0161635	D2 S3	0.232143			D2 S1	1.5694	D1 S3	0.19581			D2 S3	0.311169	D1 S3	0.185603			D6 S3	1.23269		D2 S3	1.33082						D2 S3
											Day0	0		-0.485011	Day1	-1.27394	Day1	0.235217			D1 S3	0.524334	D2 S3	1.26316			D2 S1	2.96476	D1 S3	5.08156			D2 S3	1.69316	D1 S3	4.81667			D6 S3	0.34477		D2 S3	1.01048						D2 S3
											Day0	0		1.05378	Day1	0.31346	Day1	-0.301497			D1 S3	5.69808	D2 S3	0.207471			D2 S1	3.78432	D1 S3	0.577729			D2 S3	0.278097	D1 S3	0.547613			D6 S3	4.00603		D2 S3	0.340924						D2 S3
											Day0	0		-0.0298806	Day1	-0.733955	Day1	2.25269			D1 S3	1.39884	D2 S3	0.00858			D2 S1	2.38823	D1 S3	7.83662			D2 S3	0.0115047	D1 S3	7.42811			D6 S3	0.853239		D2 S3	0.411558						D2 S3
											Day0	0		0.101452	Day1	-1.09059	Day1	-0.0560062			D1 S3	0.419497	D2 S3	0.979677			D2 S1	1.99391	D1 S3	1.96797			D2 S3	1.31318	D1 S3	1.86539			D6 S3	0.376477		D2 S3	0.237869						D2 S3
											Day0	0		-0.0961261	Day1	0	Day1	0			D1 S3	0.154189	D2 S3	0.131395			D2 S1	0.124429	D1 S3	1.89348			D2 S3	0.176124	D1 S3	1.79477			D6 S3	0.063833		D2 S3	8.96438						D2 S3
											Day0	0		0.102295	Day1	-0.731264	Day1	0.265133			D1 S3	0.262593	D2 S3	1.19165			D2 S1	0.182692	D1 S3	0.55013			D2 S3	1.59731	D1 S3	0.521452			D6 S3	2.28405		D2 S3	0.262894						D2 S3
											Day0	0		0.239428	Day1	-1.05104	Day1	0.0254474			D1 S3	0.954118	D2 S3	4.14644			D2 S1	1.03322	D1 S3	12.617			D2 S3	5.55796	D1 S3	11.9593			D6 S3	2.0883		D2 S3	0.588513						D2 S3
											Day0	0		-0.210214	Day1	-0.206876	Day1	-0.0697006			D1 S3	6.55245	D2 S3	0.388237			D2 S1	0.273572	D1 S3	0.883932			D2 S3	0.5204	D1 S3	0.837854			D6 S3	0.701034		D2 S3	0.990412						D2 S3
											Day0	0		-0.0476401	Day1	-0.0296368	Day1	0.0125746			D1 S3	0.724772	D2 S3	0.341795			D2 S1	1.29627	D1 S3	0.258648			D2 S3	0.458148	D1 S3	0.245165			D6 S3	1.50066		D2 S3	0.0692427						D2 S3
											Day0	0		-0.909402	Day1	0.0924002	Day1	0			D1 S3	4.00769	D2 S3	1.25447			D2 S1	0.452982	D1 S3	3.99029			D2 S3	1.68152	D1 S3	3.78228			D6 S3	0.362391		D2 S3	0.0460985						D2 S3
											Day0	0		-0.00644019	Day1	-2.27199	Day1	0.679736			D1 S3	0.241031	D2 S3	0.289819			D2 S1	0.00952	D1 S3	0.0486674			D2 S3	0.388479	D1 S3	0.0461305			D6 S3	0.669609		D2 S3	0.105726						D2 S3
											Day0	0		1.1828	Day1	0.545347	Day1	-3.05758			D1 S3	0.207967	D2 S3	0.141411			D2 S1	2.23811	D1 S3	7.67319			D2 S3	0.18955	D1 S3	7.2732			D6 S3	6.1585		D2 S3	0.185775						D2 S3
											Day0	0		-0.142747	Day1	0.818623	Day1	-0.371531			D1 S3	0.0565894	D2 S3	0.0950035			D2 S1	2.43443	D1 S3	7.91725			D2 S3	0.127344	D1 S3	7.50454			D6 S3	0.66673		D2 S3	1.58216						D2 S3
											Day0	0		-0.248297	Day1	0.144535	Day1	0.0625496			D1 S3	0.265766	D2 S3	0.950944			D2 S1	1.52967	D1 S3	0.555924			D2 S3	1.27466	D1 S3	0.526945			D6 S3	0.210584		D2 S3	33.168						D2 S3
											Day0	0		-0.283503	Day1	-0.0726644	Day1	4.27164			D1 S3	0.317129	D2 S3	0.16543			D2 S1	0.0479037	D1 S3	0.394777			D2 S3	0.221746	D1 S3	0.374198			D6 S3	0.162595		D2 S3	0.63094						D2 S3
											Day0	0		1.17517	Day1	-0.852742	Day1	0.394692			D1 S3	0.331521	D2 S3	0.0223043			D2 S1	0.249525	D1 S3	0.158848			D2 S3	0.029897	D1 S3	0.150568			D6 S3	5.30051		D2 S3	0.18914						D2 S3
											Day0	0		-0.687457	Day1	0.0318364	Day1	0.457574			D1 S3	1.23385	D2 S3	0.0172257			D2 S1	0.269561	D1 S3	2.43239			D2 S3	0.0230896	D1 S3	2.30559			D6 S3	2.7007		D2 S3	1.02098						D2 S3
											Day0	0		0.474924	Day1	0.399639	Day1	-0.0408792			D1 S3	1.48542	D2 S3	0.034366			D2 S1	1.93939	D1 S3	0.0983343			D2 S3	0.0460648	D1 S3	0.0932083			D6 S3	0.412704		D2 S3	0.982987						D2 S3
											Day0	0		0.199296	Day1	0.496418	Day1	0.740993			D1 S3	1.07646	D2 S3	0.681668			D2 S1	0.220141	D1 S3	0.0243155			D2 S3	0.91372	D1 S3	0.023048			D6 S3	2.41581		D2 S3	0.571696						D2 S3
											Day0	0		1.13866	Day1	-0.132117	Day1	-1.38046			D1 S3	0.196755	D2 S3	0.281828			D2 S1	2.65035	D1 S3	0.0364434			D2 S3	0.377767	D1 S3	0.0345437			D6 S3	0.465945		D2 S3	1.12728						D2 S3
											Day0	0		0.403812	Day1	0	Day1	-1.5145			D1 S3	0.472965	D2 S3	0.0949495			D2 S1	1.54248	D1 S3	1.50383			D2 S3	0.127272	D1 S3	1.42544			D6 S3	0.268515		D2 S3	0.883372						D2 S3
											Day0	0		0.681164	Day1	-1.937	Day1	0.184888			D1 S3	0.256749	D2 S3	0.465874			D2 S1	0.0965925	D1 S3	6.22534			D2 S3	0.624466	D1 S3	5.90082			D6 S3	0.104938		D2 S3	0.353736						D2 S3
											Day0	0		-0.173585	Day1	0.322946	Day1	0.19346			D1 S3	0.198923	D2 S3	0.26131			D2 S1	1.12247	D1 S3	2.81836			D2 S3	0.350264	D1 S3	2.67145			D6 S3	0.494332		D2 S3	2.5404						D2 S3
											Day0	0		0.50438	Day1	-0.320505	Day1	0.0403812			D1 S3	0.459712	D2 S3	1.33137			D2 S1	0.124899	D1 S3	6.44896			D2 S3	1.7846	D1 S3	6.11279			D6 S3	0.477535		D2 S3	1.24633						D2 S3
											Day0	0		1.45688	Day1	-0.394607	Day1	0.550609			D1 S3	0.487729	D2 S3	0.526218			D2 S1	1.08033	D1 S3	6.67639			D2 S3	0.705352	D1 S3	6.32836			D6 S3	0.223494		D2 S3	17.7939						D2 S3
											Day0	0		-1.28963	Day1	-0.578388	Day1	-0.212505			D1 S3	0.0886781	D2 S3	0.565789			D2 S1	0.36039	D1 S3	6.28263			D2 S3	0.758394	D1 S3	5.95513			D6 S3	0.583601		D2 S3	2.24667						D2 S3
											Day0	0		1.58125	Day1	-0.213218	Day1	2.12395			D1 S4	5.93641	D2 S3	1.27473			D2 S1	5.04322	D1 S3	7.11339			D2 S3	1.70867	D1 S3	6.74258			D6 S3	0.268692		D2 S3	1.34144						D2 S3
											Day0	0		0.295055	Day1	0.00571647	Day1	-1.08513			D1 S4	0.162759	D2 S3	0.105042			D2 S1	3.94757	D1 S3	0.394906			D2 S3	0.140801	D1 S3	0.37432			D6 S3	0.686418		D2 S3	2.17874						D2 S3
											Day0	0		-1.88361	Day1	0.171437	Day1	-0.112612			D1 S4	0.781994	D2 S3	0.0781935			D2 S1	1.2313	D1 S3	0.374905			D2 S3	0.104812	D1 S3	0.355362			D6 S3	6.58225		D2 S3	0.034605						D2 S3
											Day0	0		-0.432454	Day1	0.688602	Day1	-1.44184			D1 S4	2.12726	D2 S3	0.208685			D2 S1	0.0864974	D1 S3	0.0244065			D2 S3	0.279726	D1 S3	0.0231343			D6 S4	0.224818		D2 S3	0.10445						D2 S3
											Day0	0		-0.120162	Day1	-0.440547	Day1	-0.327716			D1 S4	0.0894081	D2 S3	0.0516333			D2 S1	0.372731	D1 S3	0.296447			D2 S3	0.0692102	D1 S3	0.280994			D6 S4	0.302889		D2 S3	0.999079						D2 S3
											Day0	0			Day1	-0.00595619	Day1	-1.34749			D1 S4	0.178464	D2 S3	0.318998			D2 S1	0.434041	D1 S3	2.73615			D2 S3	0.42759	D1 S3	2.59352			D6 S4	4.7578		D2 S3	1.26536						D2 S3
											Day0	0			Day1	-0.0245664	Day1	-0.0933951			D1 S4	6.76358	D2 S3	1.0547			D2 S1	0.296252	D1 S3	4.75119			D2 S3	1.41374	D1 S3	4.50351			D6 S4	0.418764		D2 S3	1.04983						D2 S3
											Day0	0			Day1	-0.219985	Day1	-0.964485			D1 S4	0.375918	D2 S3	0.452596			D2 S1	0.475876	D1 S3	7.19556			D2 S3	0.606668	D1 S3	6.82047			D6 S4	5.42203		D2 S3	0.773049						D2 S3
											Day0	0			Day1	-1.54912	Day1	-0.804993			D1 S4	0.384411	D2 S3	0.036243			D2 S1	1.0862	D1 S3	5.55164			D2 S3	0.0485807	D1 S3	5.26224			D6 S4	0.355598		D2 S3	14.6044						D2 S3
											Day0	0			Day1	-0.316522	Day1	-0.237999			D1 S4	2.16533	D2 S3	1.0423			D2 S1	0.383932	D1 S3	1.87493			D2 S3	1.39712	D1 S3	1.77719			D6 S4	1.05454		D2 S3	2.09721						D2 S3
											Day0	0			Day1	0.0428167	Day1	-1.06667			D1 S4	0.040479	D2 S3	0.0258973			D2 S1	0.0285729	D1 S3	0.110876			D2 S3	0.0347132	D1 S3	0.105096			D6 S4	0.674099		D2 S3	1.38075						D2 S3
											Day0	0			Day1	-0.253396	Day1	-0.068832			D1 S4	0.0242127	D2 S3	1.30365			D2 S1	0.028603	D1 S3	0.798926			D2 S3	1.74743	D1 S3	0.757279			D6 S4	0.469159		D2 S3	0.22304						D2 S3
											Day0	0			Day1	-0.198472	Day1	-2.8142			D1 S4	0.0487043	D2 S3	0.502694			D2 S1	0.0476631	D1 S3	0.618212			D2 S3	0.673819	D1 S3	0.585986			D6 S4	0.188796		D2 S3	0.231992						D2 S3
											Day0	0			Day1	-0.164694	Day1	0.778886			D1 S4	0.85252	D2 S3	1.75756			D2 S1	0.0380791	D1 S3	0.284624			D2 S3	2.35586	D1 S3	0.269787			D6 S4	0.209127		D2 S3	0.562865						D2 S3
											Day0	0			Day1	-0.120366	Day1	0.124042			D1 S4	0.269564	D2 S3	0.442479			D2 S1	0.57019	D1 S3	1.88577			D2 S3	0.593107	D1 S3	1.78747			D6 S4	0.13944		D2 S3	0.336658						D2 S3
											Day0	0			Day1	-0.709808	Day1	0.263524			D1 S4	0.0729251	D2 S3	2.75797			D2 S1	0.126896	D1 S3	2.00702			D2 S3	3.69684	D1 S3	1.9024			D6 S4	0.427418		D2 S3	1.1809						D2 S3
											Day0	0			Day1	-0.0563808	Day1	-0.305573			D1 S4	1.8567	D2 S3	0.0779495			D2 S1	0.230164	D1 S3	0.499021			D2 S3	0.104485	D1 S3	0.473008			D6 S4	0.954738		D2 S3	0.401687						D2 S3
											Day0	0			Day1	-0.268416	Day1	0.263605			D1 S4	6.73385	D2 S3	0.148011			D2 S1	0.280476	D1 S3	4.94463			D2 S3	0.198396	D1 S3	4.68688			D6 S4	1.25001		D2 S3	2.08091						D2 S3
											Day0	0			Day1	-0.021412	Day1	0.299584			D1 S4	1.76758	D2 S3	0.2186			D2 S1	1.03209	D1 S3	2.30918			D2 S3	0.293015	D1 S3	2.18881			D6 S4	7.40007		D2 S3	5.81022						D2 S3
											Day0	0			Day1	-0.293922	Day1	0.130561			D1 S4	1.58922	D2 S3	0.331213			D2 S1	0.0382927	D1 S3	0.596555			D2 S3	0.443964	D1 S3	0.565457			D6 S4	0.0461686		D2 S3	0.0924321						D2 S3
											Day0	0			Day1	-0.0753885	Day1	0.107292			D1 S4	0.0324389	D2 S3	2.30062			D2 S1	0.384024	D1 S3	1.3668			D2 S3	3.0838	D1 S3	1.29555			D6 S4	0.441734		D2 S3	0.666812						D2 S3
											Day0	0			Day1	0.249093	Day1	0.753163			D1 S4	1.14804	D2 S3	1.20285			D2 S1	0.230793	D1 S3	7.91234			D2 S3	1.61232	D1 S3	7.49988			D6 S4	4.40007		D2 S3	0.364892						D2 S3
											Day0	0			Day1	0.117726	Day1	-0.301748			D1 S4	0.296144	D2 S3	0.717996			D2 S1	0.309805	D1 S3	0.449926			D2 S3	0.962414	D1 S3	0.426472			D6 S4	0.404827		D2 S3	0.270424						D2 S3
											Day0	0			Day1	-0.291381	Day1	0.0100541			D1 S4	1.22408	D2 S3	4.42594			D2 S2	5.06356	D1 S3	1.33229			D2 S3	5.93261	D1 S3	1.26284			D6 S4	0.127776		D2 S3	1.4368						D2 S3
											Day0	0			Day1	-0.641881	Day1	-0.0190509			D1 S4	2.77362	D2 S3	1.55671			D2 S2	7.44984	D1 S3	2.12779			D2 S3	2.08665	D1 S3	2.01687			D6 S4	1.12315		D2 S3	9.36777						D2 S3
											Day0	0			Day1	5.32141	Day1	0.540135			D1 S4	0.0242678	D2 S3	0.603797			D2 S2	1.76215	D1 S3	4.63265			D2 S3	0.80934	D1 S3	4.39116			D6 S4	0.292383		D2 S3	2.5646						D2 S3
											Day0	0			Day1	-0.114412	Day1	0.507891			D1 S4	0.601152	D2 S3	0.0623781			D2 S2	0.320751	D1 S3	4.83802			D2 S3	0.0836127	D1 S3	4.58582			D6 S4	0.115654		D2 S3	0.892446						D2 S3
											Day0	0			Day1	-0.507766	Day1	-1.49709			D1 S4	1.7593	D2 S3	0.532548			D2 S2	1.12316	D1 S3	0.590958			D2 S3	0.713836	D1 S3	0.560152			D6 S4	0.236028		D2 S3	5.36057						D2 S3
											Day0	0			Day1	-0.220909	Day1	0.0161865			D1 S4	2.97963	D2 S4	1.16237			D2 S2	3.06752	D1 S3	3.19039			D2 S4	1.55806	D1 S3	3.02408						D2 S3	0.196762						D2 S3
											Day0	0			Day1	-0.0891983	Day1	-0.978959			D1 S4	0.480863	D2 S4	0.226005			D2 S2	5.47745	D1 S3	1.0792			D2 S4	0.302941	D1 S3	1.02294						D2 S3	0.280248						D2 S3
											Day0	0			Day1	-0.700947	Day1	0.39151			D1 S4	1.99496	D2 S4	0.494793			D2 S2	0.612521	D1 S3	1.64445			D2 S4	0.66323	D1 S3	1.55873						D2 S3	0.851652						D2 S3
											Day0	0			Day1	-0.275094	Day1	-0.00931231			D1 S4	1.12663	D2 S4	0.149117			D2 S2	4.42092	D1 S3	0.695287			D2 S4	0.199879	D1 S3	0.659042						D2 S3	0.698315						D2 S3
											Day0	0			Day1	0.210751	Day1	0.516952			D1 S4	3.70863	D2 S4	0.533586			D2 S2	2.0847	D1 S3	0.446483			D2 S4	0.715227	D1 S3	0.423208						D2 S3	2.70688						D2 S3
											Day0	0			Day1	-0.150384	Day1	1.78435			D1 S4	0.145841	D2 S4	0.216017			D2 S2	0.363307	D1 S3	5.0954			D2 S4	0.289553	D1 S3	4.82978						D2 S3	16.4448						D2 S3
											Day0	0			Day1	-0.363401	Day1	1.4474			D1 S4	2.71358	D2 S4	0.367499			D2 S2	1.17657	D1 S3	1.59666			D2 S4	0.492602	D1 S3	1.51343						D2 S3	1.98748						D2 S3
											Day0	0			Day1	3.92896	Day1	0.315965			D1 S4	1.76842	D2 S4	0.811202			D2 S2	6.0542	D1 S3	3.48151			D2 S4	1.08735	D1 S3	3.30002						D2 S3	0.946998						D2 S3
											Day0	0			Day1	-0.0622948	Day1	3.764			D1 S4	0.952173	D2 S4	2.1264			D2 S2	0.472932	D1 S3	0.245783			D2 S4	2.85026	D1 S3	0.232971						D2 S3	0.41565						D2 S3
											Day0	0			Day1	-0.227038	Day1	0.760792			D1 S4	1.2285	D2 S4	1.81085			D2 S2	0.333049	D1 S3	0.135245			D2 S4	2.4273	D1 S3	0.128195						D2 S3	0.717611						D2 S3
											Day0	0			Day1	-0.774721	Day1	0.160936			D1 S4	0.383494	D2 S4	2.78195			D2 S2	0.0954254	D1 S3	0.478004			D2 S4	3.72898	D1 S3	0.453087						D2 S3	0.27739						D2 S3
											Day0	0			Day1	3.30015	Day1	1.07094			D1 S4	0.333099	D2 S4	0.00933			D2 S2	5.19805	D1 S3	0.301335			D2 S4	0.0125101	D1 S3	0.285627						D2 S3	0.950301						D2 S3
											Day0	0			Day1	-0.162145	Day1	-0.157024			D1 S4	0.403342	D2 S4	0.00933			D2 S2	0.0190433	D1 S3	0.134516			D2 S4	0.0125022	D1 S3	0.127504						D2 S3	0.609811						D2 S3
											Day0	0			Day1	-0.421625	Day1	0.365771			D1 S4	0.681192	D2 S4	4.25054			D2 S2	4.11022	D1 S3	0.221511			D2 S4	5.6975	D1 S3	0.209964						D2 S3	0.461262						D2 S3
											Day0	0			Day1	-1.6946	Day1	1.32027			D1 S4	1.27337	D2 S4	0.0758379			D2 S2	1.64366	D1 S3	0.270778			D2 S4	0.101654	D1 S3	0.256662						D2 S3	0.760965						D2 S3
											Day0	0			Day1	-0.42223	Day1	1.61797			D1 S4	1.43632	D2 S4	0.084608			D2 S2	0.115499	D1 S3	0.240147			D2 S4	0.11341	D1 S3	0.227628						D2 S3	0.488705						D2 S3
											Day0	0			Day1	-0.742013	Day1	-0.53409			D1 S4	1.62261	D2 S4	0.18102			D2 S2	2.70503	D1 S3	2.77192			D2 S4	0.242642	D1 S3	2.62743						D2 S3	0.13883						D2 S3
											Day0	0			Day1	0.0445489	Day1	0.647223			D1 S4	0.332343	D2 S4	0.301834			D2 S2	0.116273	D1 S3	0.147517			D2 S4	0.404583	D1 S3	0.139827						D2 S3	0.175856						D2 S3
											Day0	0			Day1	-0.0645165	Day1	0.147742			D1 S4	0.789005	D2 S4	0.644584			D2 S2	1.90903	D1 S3	0.447613			D2 S4	0.864011	D1 S3	0.42428						D2 S4	2.2725						D2 S3
											Day0	0			Day1	0.235065	Day1	-0.0312025			D1 S4	0.454971	D2 S4	0.217249			D2 S2	3.5466	D1 S3	11.6083			D2 S4	0.291204	D1 S3	11.0032						D2 S4	3.66496						D2 S3
											Day0	0			Day1	-0.0460608	Day1	-0.0495807			D1 S4	0.821059	D2 S4	0.0471548			D2 S2	2.09298	D1 S3	2.78703			D2 S4	0.0632071	D1 S3	2.64175						D2 S4	11.0218						D2 S3
											Day0	0			Day1	-0.101351	Day1	2.14387			D1 S4	1.40531	D2 S4	0.034396			D2 S2	0.0190494	D1 S3	0.0366502			D2 S4	0.046105	D1 S3	0.0347397						D2 S4	2.1931						D2 S3
											Day0	0			Day1	-0.0350074	Day1	0.241036			D1 S4	0.339968	D2 S4	0.134211			D2 S2	0.0766159	D1 S3	15.3206			D2 S4	0.179899	D1 S3	14.522						D2 S4	7.17595						D2 S3
											Day0	0			Day1	-0.185617	Day1	2.09842			D1 S4	0.198483	D2 S4	0.191536			D2 S2	0.115838	D1 S3	0.5783			D2 S4	0.256738	D1 S3	0.548154						D2 S4	2.39621						D2 S4
											Day0	0			Day1	0	Day1	-0.0198335			D1 S4	0.651814	D2 S4	0.0686908			D2 S2	0.0572667	D1 S3	0.171258			D2 S4	0.0920744	D1 S3	0.162331						D2 S4	0.660786						D2 S4
											Day0	0			Day1	-0.933196	Day1	-0.135217			D1 S4	0.64778	D2 S4	0.0431158			D2 S2	0.437149	D1 S3	3.98919			D2 S4	0.0577932	D1 S3	3.78124						D2 S4	1.86525						D2 S4
											Day0	0			Day1	-0.550084	Day1	0.436519			D1 S4	0.381875	D2 S4	0.464864			D2 S2	0.288522	D1 S3	3.04299			D2 S4	0.623113	D1 S3	2.88437						D2 S4	0.687931						D2 S4
											Day0	0			Day1	-0.0413514	Day1	-0.0531316			D1 S4	0.831625	D2 S4	1.60569			D2 S2	0.564938	D1 S3	2.32281			D2 S4	2.1523	D1 S3	2.20173						D2 S4	2.76497						D2 S4
											Day0	0			Day1	0.0883391	Day1	0.0117055			D1 S4	3.74161	D2 S4	0.156819			D2 S2	0.00952	D1 S3	0.308817			D2 S4	0.210203	D1 S3	0.292719						D2 S4	0.454183						D2 S4
											Day0	0			Day1	-0.0737567	Day1	0.0200595			D1 S4	0.561169	D2 S4	0.699826			D2 S2	0.076498	D1 S3	0.319135			D2 S4	0.938059	D1 S3	0.302499						D2 S4	23.8023						D2 S4
											Day0	0			Day1	0	Day1	3.21912			D1 S4	0.133638	D2 S4	0.14672			D2 S2	0.445595	D1 S3	0.500913			D2 S4	0.196667	D1 S3	0.474801						D2 S4	3.25065						D2 S4
											Day0	0			Day1	-2.21803	Day1	1.68524			D1 S4	0.19417	D2 S4	1.38405			D2 S2	0.462639	D1 S3	1.43587			D2 S4	1.85521	D1 S3	1.36102						D2 S4	1.84421						D2 S4
											Day0	0			Day1	0.128132	Day1	-0.0249184			D1 S4	0.350465	D2 S4	0.97638			D2 S2	0.584582	D1 S3	2.47498			D2 S4	1.30876	D1 S3	2.34597						D2 S4	3.2532						D2 S4
											Day0	0			Day1	0.731726	Day1	-0.414016			D1 S4	2.23783	D2 S4	0.00859			D2 S2	0.253776	D1 S3	7.8268			D2 S4	0.0115113	D1 S3	7.4188						D2 S4	1.01739						D2 S4
											Day0	0			Day1	0.0448829	Day1	-0.409887			D1 S4	1.30433	D2 S4	0.0378958			D2 S2	2.87895	D1 S3	15.9515			D2 S4	0.0507961	D1 S3	15.12						D2 S4	0.928389						D2 S4
											Day0	0			Day1	-0.806649	Day1	0.949793			D1 S4	2.53113	D2 S4	0.338974			D2 S2	1.18158	D1 S3	0.085211			D2 S4	0.454366	D1 S3	0.0807691						D2 S4	5.12911						D2 S4
											Day0	0			Day1	-0.778964	Day1	-0.157553			D1 S4	0.351502	D2 S4	0.31901			D2 S2	1.9288	D1 S3	0.417158			D2 S4	0.427607	D1 S3	0.395412						D2 S4	6.45565						D2 S4
											Day0	0			Day1	-0.0261838	Day1	0.0217935			D1 S4	0.319055	D2 S4	0.436585			D2 S2	0.105445	D1 S3	4.27864			D2 S4	0.585207	D1 S3	4.0556						D2 S4	0.444969						D2 S4
											Day0	0			Day1	-0.0724892	Day1	-0.120135			D1 S4	0.0645045	D2 S4	0.333914			D2 S2	1.74072	D1 S3	6.53885			D2 S4	0.447584	D1 S3	6.19799						D2 S4	2.22089						D2 S4
											Day0	0			Day1	0.672683	Day1	-0.325736			D1 S4	0.486036	D2 S4	0.0186957			D2 S2	0.00952	D1 S3	9.84212			D2 S4	0.0250601	D1 S3	9.32906						D2 S4	1.10631						D2 S4
											Day0	0			Day1	-0.836425	Day1	-0.0043217			D1 S4	0.18414	D2 S4	0.0562246			D2 S2	0.0767083	D1 S3	0.654326			D2 S4	0.0753645	D1 S3	0.620217						D2 S4	0.238833						D2 S4
											Day0	0			Day1	-1.04786	Day1	0.487007			D1 S4	0.644929	D2 S4	0.0469439			D2 S2	0.245397	D1 S3	29.6808			D2 S4	0.0629245	D1 S3	28.1336						D2 S4	2.22527						D2 S4
											Day0	0			Day1	0	Day1	0.00152863			D1 S4	0.4335	D2 S4	0.236799			D2 S2	0.114717	D1 S3	0.0853447			D2 S4	0.31741	D1 S3	0.0808958						D2 S4	0.554024						D2 S4
											Day0	0			Day1	-1.55762	Day1	0.0133537			D1 S4	0.252372	D2 S4	0.167201			D2 S2	0.0763961	D1 S3	33.4984			D2 S4	0.22412	D1 S3	31.7522						D2 S4	0.787209						D2 S4
											Day0	0			Day1	-1.00326	Day1	0.0137559			D1 S4	0.569414	D2 S4	0.123333			D2 S2	0.232104	D1 S3	2.32661			D2 S4	0.165317	D1 S3	2.20533						D2 S4	0.65147						D2 S4
											Day0	0			Day1	-0.442068	Day1	-0.928233			D1 S4	0.402519	D2 S4	0.268227			D2 S2	0.095564	D1 S3	0.544351			D2 S4	0.359537	D1 S3	0.515975						D2 S4	1.34528						D2 S4
											Day0	0			Day1	-1.00514	Day1	0.0220021			D1 S4	1.92809	D2 S4	0.176312			D2 S2	3.78234	D1 S3	0.737069			D2 S4	0.236332	D1 S3	0.698647						D2 S4	0.220582						D2 S4
											Day0	0			Day1	-0.0979826	Day1	0.366581			D1 S4	0.24767	D2 S4	0.382562			D2 S2	0.279022	D1 S3	1.36222			D2 S4	0.512793	D1 S3	1.29121						D2 S4	0.738218						D2 S4
											Day0	0			Day1	-0.165463	Day1	-0.122349			D1 S4	2.6647	D2 S4	0.489264			D2 S2	0.154956	D1 S3	4.43382			D2 S4	0.655818	D1 S3	4.20269						D2 S4	0.829338						D2 S4
											Day0	0			Day1	-0.53321	Day1	0.341658			D1 S4	3.40362	D2 S4	0.363824			D2 S2	0.134588	D1 S3	5.86012			D2 S4	0.487676	D1 S3	5.55464						D2 S4	0.293743						D2 S4
											Day0	0			Day1	-0.150532	Day1	-0.0293251			D1 S4	0.0323152	D2 S4	1.04878			D2 S2	0.858169	D1 S3	1.92721			D2 S4	1.40581	D1 S3	1.82675						D2 S4	0.701915						D2 S4
											Day0	0			Day1	-1.42069	Day1	0.837257			D1 S4	0.0241902	D2 S4	1.64789			D2 S2	0.173134	D1 S3	0.481233			D2 S4	2.20887	D1 S3	0.456147						D2 S4	1.83489						D2 S4
											Day0	0			Day1	-0.0431649	Day1	1.10388			D1 S4	0.0161696	D2 S4	0.333751			D2 S2	1.35973	D1 S3	11.7932			D2 S4	0.447366	D1 S3	11.1784						D2 S4	0.693881						D2 S4
											Day0	0			Day1	0.185301	Day1	-0.00316953			D1 S4	0.202642	D2 S4	0.205485			D2 S2	0.470313	D1 S3	0.0988555			D2 S4	0.275436	D1 S3	0.0937023						D2 S4	0.520977						D2 S4
											Day0	0			Day1	-1.06465	Day1	-0.203277			D1 S4	0.473912	D2 S4	0.670699			D2 S2	1.21473	D1 S3	0.558933			D2 S4	0.899017	D1 S3	0.529796						D2 S4	0.436213						D2 S4
											Day0	0			Day1	-0.0235364	Day1	0.129938			D1 S4	0.0822172	D2 S4	1.12403			D2 S2	0.346301	D1 S3	0.35534			D2 S4	1.50667	D1 S3	0.336817						D2 S4	3.25241						D2 S4
											Day0	0			Day1	-0.0586003	Day1	-1.62355			D1 S4	2.4085	D2 S4	0.290867			D2 S2	0.0190458	D1 S3	2.11161			D2 S4	0.389884	D1 S3	2.00154						D2 S4	1.36654						D2 S4
											Day0	0			Day1	0.115023	Day1	0.2008			D1 S4	0.238003	D2 S4	0.103916			D2 S2	0.076363	D1 S3	8.31497			D2 S4	0.139291	D1 S3	7.88153						D2 S4	1.01231						D2 S4
											Day0	0			Day1	0.0756223	Day1	-1.213			D1 S4	0.114922	D2 S4	0.0658446			D2 S2	0.582295	D1 S3	1.41447			D2 S4	0.0882593	D1 S3	1.34073						D2 S4	0.612431						D2 S4
											Day0	0			Day1	-1.15684	Day1	-0.313594			D1 S4	0.00805066	D2 S4	0.346436			D2 S2	0.892796	D1 S3	8.11389			D2 S4	0.464369	D1 S3	7.69093						D2 S4	1.60961						D2 S4
											Day0	0			Day1	-0.364922	Day1	0.30827			D1 S4	0.220914	D2 S4	0.229672			D2 S2	0.26808	D1 S3	0.840739			D2 S4	0.307857	D1 S3	0.796913						D2 S4	0.127445						D2 S4
											Day0	0			Day1	-0.00293568	Day1	-0.010683			D1 S4	4.10524	D2 S4	0.350242			D2 S2	2.61271	D1 S3	3.36538			D2 S4	0.46947	D1 S3	3.18995						D2 S4	1.24794						D2 S4
											Day0	0			Day1	0.0951364	Day1	-0.825899			D1 S4	0.065043	D2 S4	0.13136			D2 S2	0.00951	D1 S3	0.795729			D2 S4	0.176077	D1 S3	0.754249						D2 S4	0.254091						D2 S4
											Day0	0			Day1	-0.186151	Day1	-0.381176			D1 S4	0.369399	D2 S4	0.0564159			D2 S2	0.787959	D1 S3	0.971587			D2 S4	0.0756208	D1 S3	0.920939						D2 S4	1.42164						D2 S4
											Day0	0			Day1	-0.539564	Day1	-0.0316797			D1 S4	0.711231	D2 S4	0.0282154			D2 S2	2.69899	D1 S3	1.50223			D2 S4	0.0378204	D1 S3	1.42392						D2 S4	0.18669						D2 S4
											Day0	0			Day1	0.735165	Day1	0.42564			D1 S4	0.0647902	D2 S4	1.09239			D2 S2	0.0190511	D1 S3	1.20202			D2 S4	1.46426	D1 S3	1.13936						D2 S4	0.404635						D2 S4
											Day0	0			Day1	-1.01553	Day1	0.395419			D1 S4	3.76138	D2 S4	0.236322			D2 S2	1.77097	D1 S3	4.01084			D2 S4	0.316771	D1 S3	3.80176						D2 S4	0.273085						D2 S4
											Day0	0			Day1	0.0375281	Day1	0.106951			D1 S4	0.142014	D2 S4	0.104414			D2 S2	0.0962407	D1 S3	5.53122			D2 S4	0.139958	D1 S3	5.24289						D2 S4	0.940995						D2 S4
											Day0	0			Day1	-0.0359489	Day1	-0.251782			D1 S4	0.0160988	D2 S4	0.552739			D2 S2	1.65321	D1 S3	0.0852495			D2 S4	0.740901	D1 S3	0.0808056						D2 S4	0.504346						D2 S4
											Day0	0			Day1	-0.0716731	Day1	-0.101263			D1 S4	1.7825	D2 S4	0.689028			D2 S2	1.2803	D1 S3	0.29594			D2 S4	0.923586	D1 S3	0.280513						D2 S4	8.60919						D2 S4
											Day0	0			Day1	-0.269326	Day1	-0.727393			D1 S4	0.284898	D2 S4	0.245828			D2 S2	0.0381731	D1 S3	5.24259			D2 S4	0.329513	D1 S3	4.9693						D2 S4	0.446349						D2 S4
											Day0	0			Day1	0.153572	Day1	-1.59277			D1 S4	0.0892164	D2 S4	0.557301			D2 S2	0.519992	D1 S3	5.32038			D2 S4	0.747017	D1 S3	5.04303						D2 S4	5.88625						D2 S4
											Day0	0			Day1	-0.0505358	Day1	-0.619753			D1 S4	2.05376	D2 S4	0.025831			D2 S2	0.115727	D1 S3	0.568557			D2 S4	0.0346243	D1 S3	0.538919						D2 S4	1.67214						D2 S4
											Day0	0			Day1	-0.177797	Day1	-0.710073			D1 S4	0.975953	D2 S4	0.760517			D2 S2	2.6766	D1 S3	3.17622			D2 S4	1.01941	D1 S3	3.01065						D2 S4	3.79556						D2 S4
											Day0	0			Day1	-0.0751756	Day1	-0.113877			D1 S4	0.243506	D2 S4	1.75032			D2 S2	0.0190612	D1 S3	3.90934			D2 S4	2.34616	D1 S3	3.70556						D2 S4	1.81083						D2 S4
											Day0	0			Day1	-0.210191	Day1	-0.885328			D1 S4	0.841032	D2 S4	2.57255			D2 S2	0.153569	D1 S3	0.0365336			D2 S4	3.44829	D1 S3	0.0346291						D2 S4	0.546233						D2 S4
											Day0	0			Day1	-0.177271	Day1	0.0367544			D1 S4	0.606033	D2 S4	0.653881			D2 S2	0.401661	D1 S3	0.186688			D2 S4	0.876474	D1 S3	0.176956						D2 S4	11.8434						D2 S4
											Day0	0			Day1	0.0803908	Day1	0.464653			D1 S4	0.0161193	D2 S4	0.00939			D2 S2	0.547765	D1 S3	0.556425			D2 S4	0.0125849	D1 S3	0.52742						D2 S4	2.06566						D2 S4
											Day0	0			Day1	-0.287701	Day1	-0.00878821			D1 S4	0.895025	D2 S4	0.0280648			D2 S2	0.332203	D1 S3	0.509707			D2 S4	0.0376186	D1 S3	0.483137						D2 S4	0.151289						D2 S4
											Day0	0			Day1	-0.163744	Day1	0.00226872			D1 S4	0.00805323	D2 S4	0.188			D2 S2	0.0285861	D1 S3	0.468744			D2 S4	0.252132	D1 S3	0.444309						D2 S4	0.387581						D2 S4
											Day0	0			Day1	-0.34358	Day1	0.296039			D1 S4	0.25767	D2 S4	0.00933			D2 S2	0.0958845	D1 S3	0.541358			D2 S4	0.0125045	D1 S3	0.513137						D2 S4	9.24817						D2 S4
											Day0	0			Day1	0.0306783	Day1	-0.28526			D1 S4	0.032403	D2 S4	0.0280625			D2 S2	0.0285774	D1 S3	0.0608294			D2 S4	0.0376155	D1 S3	0.0576585						D2 S4	4.66801						D2 S4
											Day0	0			Day1	-0.801414	Day1	-0.240151			D1 S4	0.682346	D2 S4	0.175277			D2 S2	0.221222	D1 S3	0.898625			D2 S4	0.234945	D1 S3	0.851781						D2 S4	1.78989						D2 S4
											Day0	0			Day1	-0.112455	Day1	-1.72341			D1 S4	0.0567965	D2 S4	0.0374708			D2 S2	0.186412	D1 S4	17.9658			D2 S4	0.0502265	D1 S4	17.0293						D2 S4	0.503						D2 S4
											Day0	0			Day1	-0.162399	Day1	-0.0183576			D1 S4	0.138178	D2 S4	0.774643			D2 S2	0.420545	D1 S4	1.86731			D2 S4	1.03835	D1 S4	1.76997						D2 S4	0.517932						D2 S4
											Day0	0			Day1	-0.181441	Day1	0.512897			D1 S4	0.170159	D2 S4	0.143571			D2 S2	0.0190493	D1 S4	0.791668			D2 S4	0.192445	D1 S4	0.7504						D2 S4	0.283777						D2 S4
											Day0	0			Day1	-0.160188	Day1	0.129781			D1 S4	0.835214	D2 S4	0.0186923			D2 S2	0.0285773	D1 S4	3.56566			D2 S4	0.0250555	D1 S4	3.37979						D2 S4	0.0461898						D2 S4
											Day0	0			Day1	-0.483987	Day1	0.0682843			D1 S4	0.0469642	D2 S4	0.0951796			D2 S2	0.0670671	D1 S4	1.19357			D2 S4	0.12758	D1 S4	1.13136						D2 S4	8.47991						D2 S4
											Day0	0			Day1	0.0488852	Day1	-0.862641			D1 S4	0.811536	D3 S1	0.515274			D2 S3	0.528494	D1 S4	3.76445			D3 S1	0.690683	D1 S4	3.56821						D2 S4	1.68272						D2 S4
											Day0	0			Day1	0.134915	Day1	-1.10407			D1 S4	0.542925	D3 S1	1.82204			D2 S3	2.07405	D1 S4	0.34141			D3 S1	2.4423	D1 S4	0.323613						D2 S4	0.0923902						D2 S4
											Day0	0			Day1	-0.162364	Day1	-0.562387			D1 S4	2.95892	D3 S1	1.87035			D2 S3	0.211818	D1 S4	0.972819			D3 S1	2.50705	D1 S4	0.922108						D2 S4	0.339298						D2 S4
											Day0	0			Day1	-0.0439649	Day1	0.022539			D1 S4	0.816404	D3 S1	0.587308			D2 S3	2.55774	D1 S4	17.6275			D3 S1	0.787238	D1 S4	16.7086						D2 S4	0.894715						D2 S4
											Day0	0			Day1	0.386867	Day1	0.770689			D1 S4	1.37406	D3 S1	0.79418			D2 S3	3.80571	D1 S4	0.184041			D3 S1	1.06453	D1 S4	0.174448						D2 S4	0.743518						D2 S4
											Day0	0			Day1	0.315626	Day1	1.9007			D1 S4	0.66468	D3 S1	1.01466			D2 S3	6.30436	D1 S4	2.14713			D3 S1	1.36007	D1 S4	2.0352						D2 S4	1.64313						D2 S4
											Day0	0			Day1	-0.105021	Day1	-0.0866889			D1 S4	1.34768	D3 S1	1.12076			D2 S3	0.205874	D1 S4	1.4545			D3 S1	1.50229	D1 S4	1.37868						D2 S4	0.626237						D2 S4
											Day0	0			Day1	-0.361836	Day1	-0.207952			D1 S4	0.40043	D3 S1	1.3914			D2 S3	0.0863531	D1 S4	2.7509			D3 S1	1.86505	D1 S4	2.6075						D2 S4	0.152019						D2 S4
											Day0	0			Day1	-0.232544	Day1	-0.435925			D1 S4	0.156666	D3 S1	0.747612			D2 S3	0.0622609	D1 S4	0.368373			D3 S1	1.00211	D1 S4	0.349171						D2 S4	1.65964						D2 S4
											Day0	0			Day1	-0.121536	Day1	-0.0854317			D1 S4	0.672359	D3 S1	0.334772			D2 S3	0.0862321	D1 S4	0.0365096			D3 S1	0.448734	D1 S4	0.0346064						D2 S4	0.371485						D2 S4
											Day0	0			Day1	-1.31917	Day1	-0.324259			D1 S4	1.62962	D3 S1	0.729762			D2 S3	1.08629	D1 S4	4.19256			D3 S1	0.978186	D1 S4	3.97401						D2 S4	0.338531						D2 S4
											Day0	0			Day1	-0.495522	Day1	-0.170792			D1 S4	0.672426	D3 S1	1.22743			D2 S3	0.201563	D1 S4	0.977968			D3 S1	1.64527	D1 S4	0.926988						D2 S4	0.199201						D2 S4
											Day0	0			Day1	0.0105548	Day1	-0.336293			D1 S4	0.357099	D3 S1	0.139527			D2 S3	0.136189	D1 S4	0.731697			D3 S1	0.187024	D1 S4	0.693554						D2 S4	2.51984						D2 S4
											Day0	0			Day1	-1.40137	Day1	-0.686302			D1 S4	0.0986256	D3 S1	0.148491			D2 S3	0.201786	D1 S4	0.854225			D3 S1	0.199041	D1 S4	0.809695						D2 S4	1.7444						D2 S4
											Day0	0			Day1	-0.177482	Day1	-0.138342			D1 S4	0.642058	D3 S1	1.3192			D2 S3	0.0669986	D1 S4	3.11567			D3 S1	1.76828	D1 S4	2.95325						D2 S4	0.702185						D2 S4
											Day0	0			Day1	0.0240425	Day1	-1.38339			D1 S4	0.968024	D3 S1	1.87558			D2 S3	0.0861026	D1 S4	3.43313			D3 S1	2.51406	D1 S4	3.25416						D2 S4	0.197913						D2 S4
											Day0	0			Day1	-1.45905	Day1	0.050153			D1 S4	0.799824	D3 S1	0.0344408			D2 S3	0.483877	D1 S4	0.458319			D3 S1	0.046165	D1 S4	0.434428						D2 S4	0.889254						D2 S4
											Day0	0			Day1	-0.180214	Day1	-0.197945			D1 S4	2.77129	D3 S1	1.03585			D2 S3	0.028611	D1 S4	1.63544			D3 S1	1.38847	D1 S4	1.55018						D2 S4	2.70318						D2 S4
											Day0	0			Day1	-0.00294965	Day1	-0.183512			D1 S4	1.15498	D3 S1	0.797119			D2 S3	0.366235	D1 S4	0.185151			D3 S1	1.06847	D1 S4	0.175499						D2 S4	0.603093						D2 S4
											Day0	0			Day1	-0.612849	Day1	-0.117119			D1 S4	2.23575	D3 S1	2.63697			D2 S3	0.0858754	D1 S4	2.17239			D3 S1	3.53465	D1 S4	2.05914						D2 S4	1.77111						D2 S4
											Day0	0			Day1	-1.32108	Day1	0.0138064			D1 S4	0.389764	D3 S1	0.794557			D2 S3	0.38492	D1 S4	0.693911			D3 S1	1.06504	D1 S4	0.657738						D2 S4	1.86749						D2 S4
											Day0	0			Day1	0.991707	Day1	-0.311097			D1 S4	0.609973	D3 S1	1.60305			D2 S3	0.0285826	D1 S4	1.18671			D3 S1	2.14875	D1 S4	1.12484						D2 S4	0.557868						D2 S4
											Day0	0			Day1	-0.223275	Day1	-0.0445157			D1 S4	2.33968	D3 S1	0.268365			D2 S3	0.424436	D1 S4	0.379299			D3 S1	0.359722	D1 S4	0.359526						D2 S4	0.342209						D2 S4
											Day0	0			Day1	0.106692	Day1	0.331624			D1 S4	4.38548	D3 S1	0.200925			D2 S3	0.0190553	D1 S4	11.4933			D3 S1	0.269323	D1 S4	10.8941						D2 S4	0.386579						D2 S4
											Day0	0			Day1	-0.228834	Day1	-0.49612			D1 S4	0.0323731	D3 S1	0.327952			D2 S3	0.0669284	D1 S4	2.17862			D3 S1	0.439593	D1 S4	2.06505						D2 S4	0.403235						D2 S4
											Day0	0			Day1	-0.00243166	Day1	1.00534			D1 S4	1.60919	D3 S1	0.208599			D2 S3	0.0190965	D1 S4	0.182905			D3 S1	0.27961	D1 S4	0.17337						D2 S4	1.39189						D2 S4
											Day0	0			Day1	-0.0935881	Day1	-1.07509			D1 S4	0.537174	D3 S1	1.2776			D2 S3	2.41318	D1 S4	0.0366701			D3 S1	1.71252	D1 S4	0.0347586						D2 S4	0.363059						D2 S4
											Day0	0			Day1	0.251976	Day1	0.684758			D1 S4	0.879033	D3 S1	0.233562			D2 S3	0.0476467	D1 S4	1.66402			D3 S1	0.313071	D1 S4	1.57728						D2 S4	0.307506						D2 S4
											Day0	0			Day1	-0.226299	Day1	-3.05137			D1 S4	0.294781	D3 S1	2.1184			D2 S3	0.260326	D1 S4	0.0840333			D3 S1	2.83954	D1 S4	0.0796528						D2 S4	0.435244						D2 S4
											Day0	0			Day1	0.0257005	Day1	1.5916			D1 S4	0.072566	D3 S1	0.68494			D2 S3	0.579794	D1 S4	0.174287			D3 S1	0.918106	D1 S4	0.165202						D2 S4	1.3901						D2 S4
											Day0	0			Day1	0.249331	Day1	-0.0796473			D1 S4	1.17285	D3 S1	1.06227			D2 S3	3.19237	D1 S4	0.942579			D3 S1	1.42388	D1 S4	0.893444						D3 S1	0.92318						D2 S4
											Day0	0			Day1	-0.0414003	Day1	2.20052			D1 S4	1.8384	D3 S1	0.84469			D2 S3	5.33528	D1 S4	0.51376			D3 S1	1.13224	D1 S4	0.486979						D3 S1	5.15727						D2 S4
											Day0	0			Day1	-0.252598	Day1	-0.330369			D1 S4	0.636515	D3 S1	0.393068			D2 S3	0.0861292	D1 S4	0.216019			D3 S1	0.526875	D1 S4	0.204758						D3 S1	0.485733						D2 S4
											Day0	0			Day1	-0.0122921	Day1	-0.0686243			D1 S4	0.0322924	D3 S1	1.96833			D2 S3	0.11483	D1 S4	2.48893			D3 S1	2.63838	D1 S4	2.35918						D3 S1	0.128386						D2 S4
											Day0	0			Day1	0.0357039	Day1	-0.0219885			D1 S4	1.46996	D3 S1	0.83099			D2 S3	0.00952	D1 S4	0.156609			D3 S1	1.11387	D1 S4	0.148445						D3 S1	6.92458						D2 S4
											Day0	0			Day1	0.0102814	Day2	-0.442757			D1 S4	1.32285	D3 S1	0.0344497			D2 S3	0.0574158	D1 S4	3.53982			D3 S1	0.046177	D1 S4	3.35529						D3 S1	3.45796						D2 S4
											Day0	0			Day1	-0.0223913	Day2	-0.0202298			D1 S4	0.406117	D3 S1	0.168232			D2 S3	0.105108	D1 S4	2.17949			D3 S1	0.225501	D1 S4	2.06587						D3 S1	1.69655						D2 S4
											Day0	0			Day1	-0.115702	Day2	0			D1 S4	0.285546	D3 S1	0.531265			D2 S3	1.32933	D1 S4	0.959323			D3 S1	0.712118	D1 S4	0.909315						D3 S1	0.620864						D2 S4
											Day0	0			Day1	-0.41824	Day2	-1.31115			D1 S4	3.43744	D3 S1	0.017236			D2 S3	0.298595	D1 S4	1.46215			D3 S1	0.0231035	D1 S4	1.38593						D3 S1	1.59582						D2 S4
											Day0	0			Day1	0.00347176	Day2	0.319036			D1 S4	0.995224	D3 S1	0.0172222			D2 S3	0.34627	D1 S4	0.0850875			D3 S1	0.0230849	D1 S4	0.0806521						D3 S1	5.87621						D2 S4
											Day0	0			Day1	-0.357811	Day2	0			D1 S4	1.06168	D3 S1	0.572096			D2 S3	0.96617	D1 S4	0.18806			D3 S1	0.766848	D1 S4	0.178257						D3 S1	0.433873						D2 S4
											Day0	0			Day1	-0.0827818	Day2	-0.252043			D2 S1	0.0645867	D3 S1	0.93078			D2 S3	0.413339	D1 S4	2.03946			D3 S1	1.24763	D1 S4	1.93314						D3 S1	17.8574						D2 S4
											Day0	0			Day1	-0.240938	Day2	0.0378011			D2 S1	0.47692	D3 S1	0.351419			D2 S3	0.443695	D1 S4	0.976584			D3 S1	0.471049	D1 S4	0.925676						D3 S1	0.150716						D2 S4
											Day0	0			Day1	-0.245459	Day2	0.112423			D2 S1	0.669859	D3 S1	0.0521186			D2 S3	1.03122	D1 S4	1.53719			D3 S1	0.0698607	D1 S4	1.45706						D3 S1	1.42201						D2 S4
											Day0	0			Day1	-0.781561	Day2	0.00164597			D2 S1	0.381814	D3 S1	0.815418			D2 S3	0.298309	D1 S4	0.426511			D3 S1	1.093	D1 S4	0.404277						D3 S1	0.406062						D2 S4
											Day0	0			Day1	-0.354617	Day2	0.248492			D2 S1	0.277719	D3 S1	0.0257762			D2 S3	0.588538	D1 S4	0.507751			D3 S1	0.0345509	D1 S4	0.481282						D3 S1	1.82259						D2 S4
											Day0	0			Day1	-0.0354713	Day2	-0.429032			D2 S1	0.639816	D3 S1	0.0257785			D2 S3	4.30798	D1 S4	4.16815			D3 S1	0.034554	D1 S4	3.95087						D3 S1	1.64148						D2 S4
											Day0	0			Day1	-0.0234781	Day2	-1.31704			D2 S1	1.44424	D3 S1	1.1988			D2 S3	1.16641	D1 S4	0.0306646			D3 S1	1.60689	D1 S4	0.0290661						D3 S1	0.303623						D2 S4
											Day0	0			Day1	0.623406	Day2	-0.0114067			D2 S1	0.00804978	D3 S1	0.043031			D2 S3	1.00947	D1 S4	0.853776			D3 S1	0.0576796	D1 S4	0.80927						D3 S1	2.79879						D2 S4
											Day0	0			Day1	-0.239285	Day2	0.334459			D2 S1	4.04748	D3 S1	0.760043			D2 S3	0.0573814	D1 S4	0.04302			D3 S1	1.01878	D1 S4	0.0407774						D3 S1	2.52037						D2 S4
											Day0	0			Day1	-0.255768	Day2	0.571302			D2 S1	0.463865	D3 S1	0.206789			D2 S3	0.360365	D1 S4	6.21589			D3 S1	0.277184	D1 S4	5.89187						D3 S1	0.536892						D2 S4
											Day0	0			Day1	-0.0700749	Day2	0.262113			D2 S1	0.154086	D3 S1	0.178328			D2 S3	3.2313	D1 S4	2.55924			D3 S1	0.239034	D1 S4	2.42583						D3 S1	0.661969						D2 S4
											Day0	0			Day1	-0.0327683	Day2	-0.00807107			D2 S1	0.269136	D3 S1	0.297939			D2 S3	0.64709	D1 S4	3.42818			D3 S1	0.399363	D1 S4	3.24947						D3 S1	0.604643						D2 S4
											Day0	0			Day1	-0.165771	Day2	0.00493553			D2 S1	4.88486	D3 S1	0.543942			D2 S3	0.922292	D1 S4	3.01454			D3 S1	0.72911	D1 S4	2.8574						D3 S1	0.707784						D2 S4
											Day0	0			Day1	-0.0292348	Day2	0			D2 S1	5.46206	D3 S1	2.3741			D2 S3	2.75436	D1 S4	4.22391			D3 S1	3.18228	D1 S4	4.00373						D3 S1	1.65936						D2 S4
											Day0	0			Day1	0.0889577	Day2	-0.0418323			D2 S1	1.84575	D3 S1	0.178132			D2 S3	3.49291	D1 S4	1.69325			D3 S1	0.238771	D1 S4	1.60498						D3 S1	0.881485						D2 S4
											Day0	0			Day1	-0.492492	Day2	-0.203415			D2 S1	1.29106	D3 S1	0.465156			D2 S3	0.211119	D1 S4	1.80388			D3 S1	0.623503	D1 S4	1.70985						D3 S1	1.87359						D2 S4
											Day0	0			Day1	-0.0846609	Day2	0			D2 S1	0.978767	D3 S1	1.07958			D2 S3	4.09093	D1 S4	0.109418			D3 S1	1.44709	D1 S4	0.103714						D3 S1	5.71191						D3 S1
											Day0	0			Day1	-0.354687	Day2	-0.0364421			D2 S1	3.25868	D3 S1	0.350054			D2 S3	0.316621	D1 S4	18.4644			D3 S1	0.469219	D1 S4	17.5018						D3 S1	6.68307						D3 S1
											Day0	0			Day1	-0.0651784	Day2	0.0216568			D2 S1	0.62287	D3 S1	1.84034			D2 S3	0.14484	D1 S4	0.246792			D3 S1	2.46682	D1 S4	0.233927						D3 S1	0.234345						D3 S1
											Day0	0			Day1	-0.043347	Day2	0			D2 S1	3.04933	D3 S1	0.412612			D2 S3	0.165074	D1 S4	0.721996			D3 S1	0.553072	D1 S4	0.68436						D3 S1	0.922369						D3 S1
											Day0	0			Day1	-0.333799	Day2	-0.105062			D2 S1	3.98662	D3 S1	0.779408			D2 S3	1.60878	D1 S4	0.0364899			D3 S1	1.04473	D1 S4	0.0345877						D3 S1	0.349887						D3 S1
											Day0	0			Day1	-0.00907995	Day2	-0.0482919			D2 S1	0.664678	D3 S1	0.34891			D2 S3	0.951767	D1 S4	0.82968			D3 S1	0.467685	D1 S4	0.78643						D3 S1	0.775519						D3 S1
											Day0	0			Day1	0.418056	Day2	0.84129			D2 S1	0.286448	D3 S1	0.0865156			D2 S3	0.019066	D1 S4	0.061212			D3 S1	0.115967	D1 S4	0.0580211						D3 S1	0.139097						D3 S1
											Day0	0			Day1	-0.801133	Day2	0.00483143			D2 S1	0.207164	D3 S2	0.880876			D2 S3	0.0668947	D1 S4	0.24523			D3 S2	1.18074	D1 S4	0.232447						D3 S1	0.904267						D3 S1
											Day0	0			Day1	-0.0673599	Day2	0.00762138			D2 S1	0.0402897	D3 S2	3.11354			D2 S3	0.625334	D1 S4	0.258584			D3 S2	4.17345	D1 S4	0.245104						D3 S1	0.126873						D3 S1
											Day0	0			Day1	-0.0782138	Day2	-0.290827			D2 S1	4.98106	D3 S2	1.03277			D2 S3	0.0380783	D1 S4	3.15964			D3 S2	1.38434	D1 S4	2.99493						D3 S1	0.246845						D3 S1
											Day0	0			Day1	-0.0953512	Day2	0			D2 S1	0.435789	D3 S2	0.317137			D2 S3	0.272083	D1 S4	4.57277			D3 S2	0.425096	D1 S4	4.33439						D3 S1	0.210993						D3 S1
											Day0	0			Day1	0.0924953	Day2	-0.358065			D2 S1	0.123117	D3 S2	0.522347			D2 S3	0.0381861	D1 S4	0.0974525			D3 S2	0.700163	D1 S4	0.0923724						D3 S1	3.05842						D3 S1
											Day0	0			Day1	0.0497503	Day2	0.523056			D2 S1	0.0567387	D3 S2	1.6028			D2 S3	0.184047	D1 S4	7.07588			D3 S2	2.14842	D1 S4	6.70702						D3 S1	0.150789						D3 S1
											Day0	0			Day1	-0.0284039	Day2	0.116289			D2 S1	0.0161133	D3 S2	0.0257832			D2 S3	0.0477199	D1 S4	0.122866			D3 S2	0.0345603	D1 S4	0.116461						D3 S1	0.199311						D3 S1
											Day0	0			Day1	-0.178082	Day2	0.429179			D2 S1	0.599449	D3 S2	0.17909			D2 S3	1.047	D1 S4	2.50605			D3 S2	0.240056	D1 S4	2.37541						D3 S1	0.211004						D3 S1
											Day0	0			Day1	-0.0566737	Day2	0.0979728			D2 S1	0.626131	D3 S2	1.04484			D2 S3	0.104931	D1 S4	9.35775			D3 S2	1.40053	D1 S4	8.86994						D3 S1	0.796208						D3 S1
											Day0	0			Day1	0.288248	Day2	0.620952			D2 S1	1.9914	D3 S2	0.284074			D2 S3	0.162391	D1 S4	5.28082			D3 S2	0.380778	D1 S4	5.00554						D3 S1	0.140377						D3 S1
											Day0	0			Day1	-0.0224774	Day2	0.0231712			D2 S1	1.81206	D3 S2	0.697856			D2 S3	0.201003	D1 S4	0.493357			D3 S2	0.935418	D1 S4	0.467639						D3 S1	0.694139						D3 S1
											Day0	0			Day1	-0.0849226	Day2	-0.0225226			D2 S1	0.302372	D3 S2	0.602449			D2 S3	0.720061	D1 S4	0.298237			D3 S2	0.807533	D1 S4	0.282691						D3 S1	5.14272						D3 S1
											Day0	0			Day1	-0.796421	Day2	0			D2 S1	0.00805007	D3 S2	0.304782			D2 S3	0.0955865	D1 S4	3.04875			D3 S2	0.408535	D1 S4	2.88982						D3 S1	0.200084						D3 S1
											Day0	0			Day1	-0.0465115	Day2	-0.52604			D2 S1	0.0404267	D3 S2	0.0432384			D2 S3	0.597344	D1 S4	1.27019			D3 S2	0.0579574	D1 S4	1.20398						D3 S1	1.5108						D3 S1
											Day0	0			Day1	-0.379435	Day2	0.19794			D2 S1	0.0809772	D3 S2	0.176467			D2 S3	1.39279	D1 S4	2.99569			D3 S2	0.23654	D1 S4	2.83953						D3 S1	2.89133						D3 S1
											Day0	0			Day1	-0.0182179	Day2	0.100159			D2 S1	0.219251	D3 S2	0.0344327			D2 S3	2.60998	D1 S4	1.19171			D3 S2	0.0461542	D1 S4	1.12959						D3 S1	1.20654						D3 S1
											Day0	0			Day1	-0.0546176	Day2	-0.147809			D2 S1	0.208679	D3 S2	0.760842			D2 S3	0.387283	D1 S4	2.46775			D3 S2	1.01985	D1 S4	2.33911						D3 S1	0.371393						D3 S1
											Day0	0			Day1	-0.29719	Day2	0.0358813			D2 S1	0.351233	D3 S2	0.726186			D2 S3	1.27654	D1 S4	0.789102			D3 S2	0.973393	D1 S4	0.747967						D3 S1	2.51856						D3 S1
											Day0	0			Day1	-0.316815	Day2	0			D2 S1	1.93196	D3 S2	0.948945			D2 S3	0.00952	D1 S4	0.209828			D3 S2	1.27198	D1 S4	0.19889						D3 S1	2.79974						D3 S1
											Day0	0			Day1	-0.0961033	Day2	0.212712			D2 S1	2.66383	D3 S2	1.07827			D2 S3	0.0190561	D1 S4	0.532993			D3 S2	1.44533	D1 S4	0.505209						D3 S1	5.54159						D3 S1
											Day0	0			Day1	-0.280634	Day2	0.00139421			D2 S1	0.227415	D3 S2	0.358266			D2 S3	0.047846	D1 S4	1.12376			D3 S2	0.480226	D1 S4	1.06518						D3 S1	2.06812						D3 S1
											Day0	0			Day1	-0.3649	Day2	0.759396			D2 S1	0.0901571	D3 S2	4.0075			D2 S3	0.0680111	D1 S4	0.777415			D3 S2	5.37172	D1 S4	0.73689						D3 S1	0.22536						D3 S1
											Day0	0			Day1	-0.130635	Day2	0.0200335			D2 S1	0.0323465	D3 S2	0.184838			D2 S3	0.726171	D1 S4	0.635546			D3 S2	0.24776	D1 S4	0.602416						D3 S1	0.428691						D3 S1
											Day0	0			Day1	-0.152968	Day2	0.0092264			D2 S1	1.66667	D3 S2	2.84368			D2 S4	1.61237	D1 S4	1.33203			D3 S2	3.81171	D1 S4	1.26259						D3 S1	0.280975						D3 S1
											Day0	0			Day1	0.23603	Day2	0.157464			D2 S1	2.23527	D3 S2	1.73424			D2 S4	1.33462	D1 S4	0.990434			D3 S2	2.3246	D1 S4	0.938804						D3 S1	0.127573						D3 S1
											Day0	0			Day1	-1.27873	Day2	-0.0535953			D2 S1	2.12241	D3 S2	0.460677			D2 S4	0.336493	D1 S4	1.43407			D3 S2	0.617499	D1 S4	1.35931						D3 S1	1.2772						D3 S1
											Day0	0			Day1	0.000296127	Day2	0.0286037			D2 S1	1.7453	D3 S2	0.221062			D2 S4	0.26879	D1 S4	0.290231			D3 S2	0.296315	D1 S4	0.275102						D3 S1	0.150209						D3 S1
											Day0	0			Day1	0.050512	Day2	-0.0326755			D2 S1	1.23236	D3 S2	0.224841			D2 S4	0.862031	D1 S4	1.60549			D3 S2	0.301381	D1 S4	1.5218						D3 S1	0.370958						D3 S1
											Day0	0			Day1	-0.126992	Day2	-0.0430222			D2 S1	0.016144	D3 S2	0.300417			D2 S4	8.9323	D1 S4	0.0487431			D3 S2	0.402684	D1 S4	0.0462022						D3 S1	26.6387						D3 S1
											Day0	0			Day1	-0.36177	Day2	-0.131358			D2 S1	0.572541	D3 S2	0.0517066			D2 S4	0.038086	D1 S4	0.320715			D3 S2	0.0693084	D1 S4	0.303997						D3 S1	0.199875						D3 S1
											Day0	0			Day1	-0.038984	Day2	-0.0159278			D2 S1	0.0403632	D3 S2	0.229784			D2 S4	0.261008	D1 S4	0.0609908			D3 S2	0.308007	D1 S4	0.0578114						D3 S1	1.56086						D3 S1
											Day0	0			Day1	-0.125094	Day2	0.051144			D2 S1	2.41833	D3 S2	0.685034			D2 S4	0.299907	D1 S4	0.548846			D3 S2	0.918232	D1 S4	0.520235						D3 S1	0.68411						D3 S1
											Day0	0			Day1	-0.0196684	Day2	0.186015			D2 S1	2.24219	D3 S2	0.296187			D2 S4	0.354612	D1 S4	4.39582			D3 S2	0.397014	D1 S4	4.16668						D3 S1	3.5374						D3 S1
											Day0	0			Day1	-0.0371842	Day2	0.0228325			D2 S1	2.50536	D3 S2	1.16003			D2 S4	0.0672981	D1 S4	0.42796			D3 S2	1.55492	D1 S4	0.405651						D3 S1	0.443736						D3 S1
											Day0	0			Day1	-0.264577	Day2	-0.000414795			D2 S1	0.149057	D3 S2	0.4231			D2 S4	4.06187	D1 S4	5.89947			D3 S2	0.567131	D1 S4	5.59194						D3 S1	0.173356						D3 S1
											Day0	0			Day1	-0.742901	Day2	0.317068			D2 S1	0.0403022	D3 S2	0.177042			D2 S4	0.00952	D1 S4	0.765917			D3 S2	0.23731	D1 S4	0.725991						D3 S1	0.431228						D3 S1
											Day0	0			Day1	-0.325282	Day2	0			D2 S1	0.0568295	D3 S2	0.199811			D2 S4	0.274321	D1 S4	7.70747			D3 S2	0.26783	D1 S4	7.30569						D3 S1	0.184992						D3 S1
											Day0	0			Day1	-1.55408	Day2	0.00114204			D2 S1	3.51654	D3 S2	0.0690174			D2 S4	0.192457	D1 S4	0.211772			D3 S2	0.0925122	D1 S4	0.200733						D3 S1	0.819241						D3 S1
											Day0	0			Day1	0.390066	Day2	0.0902645			D2 S1	0.983944	D3 S2	0.0258275			D2 S4	5.00121	D1 S4	2.85872			D3 S2	0.0346196	D1 S4	2.7097						D3 S1	0.29347						D3 S1
											Day0	0			Day1	-0.262876	Day2	0.244635			D2 S1	2.43198	D3 S2	1.23648			D2 S4	1.48902	D1 S4	2.85164			D3 S2	1.6574	D1 S4	2.70299						D3 S1	2.82273						D3 S1
											Day0	0			Day1	0.142245	Day2	0.0434382			D2 S1	3.60541	D3 S2	0.0689668			D2 S4	8.47581	D1 S4	0.784675			D3 S2	0.0924443	D1 S4	0.743772						D3 S1	4.81238						D3 S1
											Day0	0			Day1	-0.155207	Day2	0			D2 S1	0.163677	D3 S2	0.0258275			D2 S4	0.172934	D1 S4	5.17516			D3 S2	0.0346196	D1 S4	4.90538						D3 S1	1.4651						D3 S1
											Day0	0			Day1	-0.23705	Day2	0.0153843			D2 S1	0.00805022	D3 S2	0.218671			D2 S4	2.21606	D1 S4	0.351056			D3 S2	0.293111	D1 S4	0.332756						D3 S1	0.601451						D3 S1
											Day0	0			Day1	-0.707178	Day2	-0.442275			D2 S1	0.113528	D3 S2	0.103984			D2 S4	1.02908	D1 S4	6.77236			D3 S2	0.139382	D1 S4	6.41933						D3 S1	0.211097						D3 S1
											Day0	0			Day1	0.0688674	Day2	0.0216572			D2 S1	0.173019	D3 S2	0.0432509			D2 S4	1.33778	D1 S4	0.443142			D3 S2	0.0579743	D1 S4	0.420042						D3 S1	0.185383						D3 S1
											Day0	0			Day1	-0.334117	Day2	0.00525751			D2 S1	3.15274	D3 S3	1.24914			D2 S4	2.85005	D1 S4	0.591495			D3 S3	1.67437	D1 S4	0.560661						D3 S1	0.453965						D3 S1
											Day0	0			Day1	-0.125176	Day2	0.0401985			D2 S2	0.196297	D3 S3	0.169213			D2 S4	1.06471	D1 S4	1.9417			D3 S3	0.226816	D1 S4	1.84048						D3 S1	2.157						D3 S1
											Day0	0			Day1	-0.485941	Day2	-0.0264488			D2 S2	0.773366	D3 S3	1.04422			D2 S4	3.08254	D1 S4	1.87135			D3 S3	1.39968	D1 S4	1.7738						D3 S1	2.55364						D3 S1
											Day0	0			Day1	-0.0880847	Day2	0.12858			D2 S2	0.172386	D3 S3	1.16958			D2 S4	0.592059	D1 S4	1.14901			D3 S3	1.56773	D1 S4	1.08911						D3 S1	6.99285						D3 S1
											Day0	0			Day1	0.327514	Day2	0.104291			D2 S2	0.762124	D3 S3	0.837479			D2 S4	0.109677	D1 S4	0.892186			D3 S3	1.12257	D1 S4	0.845677						D3 S1	0.138428						D3 S1
											Day0	0			Day1	-0.0487101	Day2	0			D2 S2	0.169402	D3 S3	0.461755			D2 S4	1.15628	D1 S4	11.0256			D3 S3	0.618945	D1 S4	10.4508						D3 S1	0.270803						D3 S1
											Day0	0			Day1	-0.0102278	Day2	0.891097			D2 S2	0.836316	D3 S3	2.61736			D2 S4	0.162431	D1 S4	0.414745			D3 S3	3.50836	D1 S4	0.393125						D3 S1	0.162293						D3 S1
											Day0	0			Day1	-0.0347335	Day2	-0.0273825			D2 S2	0.995937	D3 S3	0.174543			D2 S4	1.22026	D1 S4	0.186453			D3 S3	0.23396	D1 S4	0.176734						D3 S1	0.387201						D3 S1
											Day0	0			Day1	0.26482	Day2	-0.188926			D2 S2	0.0161368	D3 S3	1.61919			D2 S4	0.154473	D1 S4	4.02684			D3 S3	2.1704	D1 S4	3.81693						D3 S1	2.91086						D3 S1
											Day0	0			Day1	-0.292597	Day2	-0.00740004			D2 S2	0.0403967	D3 S3	0.103566			D2 S4	3.92317	D1 S4	0.208609			D3 S3	0.138821	D1 S4	0.197735						D3 S1	0.370678						D3 S1
											Day0	0			Day1	-0.0060311	Day2	0			D2 S2	3.84401	D3 S3	0.0605596			D2 S4	0.851271	D1 S4	1.28925			D3 S3	0.0811751	D1 S4	1.22204						D3 S1	0.221504						D3 S1
											Day0	0			Day1	-1.47728	Day2	0.00236287			D2 S2	4.07394	D3 S3	0.200336			D2 S4	0.497454	D1 S4	0.334882			D3 S3	0.268533	D1 S4	0.317425						D3 S2	0.0230254						D3 S1
											Day0	0			Day1	0.242195	Day2	0.0956263			D2 S2	0.496315	D3 S3	0.112507			D2 S4	0.0381837	D1 S4	0.321966			D3 S3	0.150806	D1 S4	0.305182						D3 S2	22.0414						D3 S1
											Day0	0			Day1	-0.0288174	Day2	-0.727013			D2 S2	0.0242674	D3 S3	0.796146			D2 S4	0.572365	D1 S4	0.342172			D3 S3	1.06717	D1 S4	0.324335						D3 S2	0.428852						D3 S1
											Day0	0			Day1	-0.0534063	Day2	0.02413			D2 S2	2.90094	D3 S3	0.0431287			D2 S4	0.29999	D1 S4	0.26211			D3 S3	0.0578104	D1 S4	0.248446						D3 S2	2.48838						D3 S1
											Day0	0			Day1	-0.753918	Day2	-0.0407234			D2 S2	1.94661	D3 S3	0.00858			D2 S4	0.163408	D1 S4	0.677722			D3 S3	0.0115023	D1 S4	0.642394						D3 S2	3.03226						D3 S1
											Day0	0			Day1	-0.140385	Day2	0			D2 S2	0.00810408	D3 S3	0.112531			D2 S4	0.803061	D1 S4	0.28491			D3 S3	0.150839	D1 S4	0.270058						D3 S2	1.07025						D3 S1
											Day0	0			Day1	-0.0365915	Day2	0.0520652			D2 S2	0.0405167	D3 S3	0.0865471			D2 S4	0.34879	D1 S4	2.84525			D3 S3	0.116009	D1 S4	2.69693						D3 S2	0.342484						D3 S1
											Day0	0			Day1	-0.317685	Day2	0.0815145			D2 S2	0.303049	D3 S3	0.231822			D2 S4	0.462397	D1 S4	0.595656			D3 S3	0.310739	D1 S4	0.564606						D3 S2	3.70703						D3 S1
											Day0	0			Day1	-0.0276978	Day2	3.89928			D2 S2	2.83646	D3 S3	0.0698161			D2 S4	0.35763	D1 S4	19.567			D3 S3	0.0935827	D1 S4	18.547						D3 S2	0.348442						D3 S1
											Day0	0			Day1	-0.054957	Day2	-0.00225568			D2 S2	2.44004	D3 S3	0.378428			D2 S4	6.20287	D1 S4	2.07098			D3 S3	0.507252	D1 S4	1.96302						D3 S2	0.104632						D3 S1
											Day0	0			Day1	-0.152935	Day2	1.22792			D2 S2	0.377517	D3 S3	0.461983			D2 S4	3.48732	D1 S4	0.406051			D3 S3	0.619251	D1 S4	0.384884						D3 S2	0.565779						D3 S1
											Day0	0			Day1	-0.192114	Day2	0.228779			D2 S2	0.259771	D3 S3	0.597755			D2 S4	3.81753	D1 S4	0.134357			D3 S3	0.801242	D1 S4	0.127353						D3 S2	0.0115152						D3 S1
											Day0	0			Day1	-0.030439	Day2	0.022068			D2 S2	0.0785483	D3 S3	1.39995			D2 S4	3.76423	D1 S4	0.10976			D3 S3	1.87652	D1 S4	0.104039						D3 S2	17.7277						D3 S1
											Day0	0			Day1	-0.255996	Day2	0.353179			D2 S2	0.605497	D3 S3	0.0947454			D2 S4	0.0765346	D1 S4	2.6193			D3 S3	0.126998	D1 S4	2.48276						D3 S2	1.55441						D3 S2
											Day0	0			Day1	-0.150059	Day2	0			D2 S2	0.00410751	D3 S3	1.28893			D2 S4	2.46027	D1 S4	0.388221			D3 S3	1.7277	D1 S4	0.367984						D3 S2	1.69001						D3 S2
											Day0	0			Day1	-0.174826	Day2	-0.304336			D2 S2	0.297821	D3 S3	3.62972			D2 S4	5.40082	D1 S4	9.13362			D3 S3	4.86534	D1 S4	8.6575						D3 S2	2.86503						D3 S2
											Day0	0			Day1	-0.0287699	Day2	-0.000600333			D2 S2	0.00454496	D3 S3	1.08323			D2 S4	1.8059	D1 S4	3.92455			D3 S3	1.45198	D1 S4	3.71997						D3 S2	14.7581						D3 S2
											Day0	0			Day2	-0.0192266	Day2	0.0963573			D2 S2	0.00637342	D3 S3	0.162908			D2 S4	0.315627	D1 S4	0.247251			D3 S3	0.218365	D1 S4	0.234362						D3 S2	5.89109						D3 S2
											Day0	0			Day2	0.105225	Day2	0.241895			D2 S2	0.00469041	D3 S3	0.595498			D2 S4	3.1828	D1 S4	1.38038			D3 S3	0.798216	D1 S4	1.30842						D3 S2	0.104286						D3 S2
											Day0	0			Day2	-1.58501	Day2	-0.632019			D2 S2	0.00499858	D3 S3	0.714477			D2 S4	0.572273	D1 S4	0.303189			D3 S3	0.957697	D1 S4	0.287384						D3 S2	0.949651						D3 S2
											Day0	0			Day2	-0.67287	Day2	-0.218385			D2 S2	0.822572	D3 S3	0.380658			D2 S4	0.162742	D1 S4	1.42229			D3 S3	0.510241	D1 S4	1.34815						D3 S2	0.645524						D3 S2
											Day0	0			Day2	0.375593	Day2	-0.0264231			D2 S2	0.659639	D3 S3	1.54906			D2 S4	3.24365	D1 S4	3.3891			D3 S3	2.07638	D1 S4	3.21243						D3 S2	0.695983						D3 S2
											Day0	0			Day2	-0.233007	Day2	-0.0188285			D2 S2	0.338078	D3 S3	0.0865521			D2 S4	0.326172	D1 S4	0.322435			D3 S3	0.116016	D1 S4	0.305627						D3 S2	0.50105						D3 S2
											Day0	0			Day2	0.340221	Day2	-0.0267581			D2 S2	0.417304	D3 S3	0.129338			D2 S4	2.80266	D1 S4	2.63922			D3 S3	0.173367	D1 S4	2.50165						D3 S2	0.314832						D3 S2
											Day0	0			Day2	-0.0429735	Day2	-0.0333521			D2 S2	0.0486729	D3 S3	0.26276			D2 S4	1.47081	D1 S4	1.72727			D3 S3	0.352208	D1 S4	1.63723						D3 S2	5.68812						D3 S2
											Day0	0			Day2	0.0145911	Day2	0.0106759			D2 S2	2.46545	D3 S3	0.157796			D2 S4	0.0769097	D1 S4	0.122022			D3 S3	0.211513	D1 S4	0.115661						D3 S2	0.781839						D3 S2
											Day0	0			Day2	0.367976	Day2	-0.0198625			D2 S2	3.57886	D3 S3	0.121581			D2 S4	0.371336	D1 S4	0.276559			D3 S3	0.162969	D1 S4	0.262142						D3 S2	0.769166						D3 S2
											Day0	0			Day2	-0.0694139	Day2	-0.0524205			D2 S2	0.435525	D3 S3	1.48952			D2 S4	0.172874	D1 S4	1.47772			D3 S3	1.99658	D1 S4	1.40069						D3 S2	10.534						D3 S2
											Day0	0			Day2	-1.04245	Day2	0.215013			D2 S2	0.0483961	D3 S3	0.00859			D2 S4	0.375672	D1 S4	0.21055			D3 S3	0.011515	D1 S4	0.199574						D3 S2	2.62481						D3 S2
											Day0	0			Day2	-0.0507687	Day2	0.0416812			D2 S2	0.442615	D3 S3	0.529006			D2 S4	0.134108	D1 S4	0.723744			D3 S3	0.709089	D1 S4	0.686016						D3 S2	0.44339						D3 S2
											Day0	0			Day2	-0.011248	Day2	-0.281789			D2 S2	2.58499	D3 S3	0.147577			D2 S4	2.75616	D1 S4	0.344967			D3 S3	0.197814	D1 S4	0.326985						D3 S2	13.4719						D3 S2
											Day0	0			Day2	-0.465235	Day2	-0.50124			D2 S2	0.314235	D3 S3	1.36743			D2 S4	0.143623	D1 S4	4.44022			D3 S3	1.83293	D1 S4	4.20875						D3 S2	0.574545						D3 S2
											Day0	0			Day2	-0.060271	Day2	-0.0301727			D2 S2	0.221961	D3 S3	1.02095			D2 S4	0.407198	D1 S4	0.678423			D3 S3	1.3685	D1 S4	0.643058						D3 S2	3.73237						D3 S2
											Day0	0			Day2	-0.563006	Day2	0			D2 S2	0.0322506	D3 S3	0.174905			D2 S4	0.203494	D1 S4	2.28137			D3 S3	0.234446	D1 S4	2.16244						D3 S2	1.59837						D3 S2
											Day0	0			Day2	-0.0925891	Day2	0.0521896			D2 S2	0.0648208	D3 S3	0.0690174			D2 S4	0.202565	D1 S4	0.929992			D3 S3	0.0925122	D1 S4	0.881513						D3 S2	4.04362						D3 S2
											Day0	0			Day2	-0.0517614	Day2	0.409353			D2 S2	0.0893486	D3 S3	0.131778			D2 S4	0.898183	D1 S4	2.53267			D3 S3	0.176637	D1 S4	2.40065						D3 S2	1.98693						D3 S2
											Day0	0			Day2	-0.931412	Day2	-0.393625			D2 S2	0.0485428	D3 S3	0.00864			D2 S4	1.73869	D1 S4	2.46453			D3 S3	0.0115862	D1 S4	2.33605						D3 S2	1.37068						D3 S2
											Day0	0			Day2	0.967944	Day2	0.00599642			D2 S2	0.554788	D3 S3	0.585369			D2 S4	0.337228	D1 S4	0.199975			D3 S3	0.784639	D1 S4	0.18955						D3 S2	0.386907						D3 S2
											Day0	0			Day2	-0.388434	Day2	0.101751			D2 S2	0.584821	D3 S3	0.224703			D2 S4	0.00951	D1 S4	0.134412			D3 S3	0.301196	D1 S4	0.127405						D3 S2	0.151337						D3 S2
											Day0	0			Day2	-0.310749	Day2	-0.048286			D2 S2	0.165781	D3 S3	0.122296			D2 S4	0.0770134	D1 S4	0.593277			D3 S3	0.163927	D1 S4	0.56235						D3 S2	1.71291						D3 S2
											Day0	0			Day2	0.904121	Day2	0.0167695			D2 S2	0.535506	D3 S3	0.929199			D2 S4	0.201874	D1 S4	2.77827			D3 S3	1.24551	D1 S4	2.63344						D3 S2	0.985112						D3 S2
											Day0	0			Day2	-0.179538	Day2	-0.0143427			D2 S2	0.00807342	D3 S3	0.501016			D2 S4	0.144622	D1 S4	0.27459			D3 S3	0.671571	D1 S4	0.260276						D3 S2	2.19245						D3 S2
											Day0	0			Day2	-1.2679	Day2	0.180281			D2 S2	0.646118	D3 S3	0.142481			D2 S4	0.512929	D1 S4	0.6594			D3 S3	0.190984	D1 S4	0.625027						D3 S2	6.43506						D3 S2
											Day0	0			Day2	-0.195393	Day2	0.0794797			D2 S2	0.253982	D3 S3	1.36108			D2 S4	3.61013	D1 S4	0.346022			D3 S3	1.82441	D1 S4	0.327985						D3 S2	12.6769						D3 S2
											Day0	0			Day2	-0.0883215	Day2	0.0684841			D2 S2	4.70451	D3 S3	0.241632			D2 S4	0.0668635	D1 S4	1.20553			D3 S3	0.323888	D1 S4	1.14269						D3 S2	0.0813938						D3 S2
											Day0	0			Day2	-0.121133	Day2	0.143112			D2 S2	3.96394	D3 S3	0.0343553			D2 S4	0.0476699	D1 S4	0.371376			D3 S3	0.0460505	D1 S4	0.352017						D3 S2	0.683872						D3 S2
											Day0	0			Day2	-0.332366	Day2	-0.027826			D2 S2	0.148007	D3 S3	0.669495			D2 S4	0.688442	D1 S4	2.26684			D3 S3	0.897402	D1 S4	2.14868						D3 S2	0.638697						D3 S2
											Day0	0			Day2	-0.262335	Day2	-0.00225159			D2 S2	0.140923	D3 S3	0.149992			D2 S4	0.175771	D1 S4	0.602663			D3 S3	0.201052	D1 S4	0.571247						D3 S2	0.38677						D3 S2
											Day0	0			Day2	-0.0179681	Day2	-0.006684			D2 S2	0.524086	D3 S3	0.120661			D2 S4	0.182447	D1 S4	0.234803			D3 S3	0.161736	D1 S4	0.222563						D3 S2	9.40907						D3 S2
											Day0	0			Day2	-0.241001	Day2	-0.00489956			D2 S2	0.383846	D3 S3	0.121052			D2 S4	1.79933	D1 S4	0.301941			D3 S3	0.16226	D1 S4	0.286201						D3 S2	0.0346106						D3 S2
											Day0	0			Day2	-0.212976	Day2	0.696436			D2 S2	0.147327	D3 S3	0.807931			D2 S4	0.0677517	D1 S4	0.449144			D3 S3	1.08296	D1 S4	0.42573						D3 S2	1.83432						D3 S2
											Day0	0			Day2	-0.0145839	Day2	0.0681034			D2 S2	0.450217	D3 S3	0.129751			D2 S4	0.346378	D1 S4	0.185105			D3 S3	0.17392	D1 S4	0.175456						D3 S2	2.26839						D3 S2
											Day0	0			Day2	-0.97526	Day2	-0.336221			D2 S2	1.94595	D3 S3	0.0344087			D2 S4	0.144077	D1 S4	0.974308			D3 S3	0.046122	D1 S4	0.923519						D3 S2	0.173549						D3 S2
											Day0	0			Day2	-0.0123002	Day2	1.36802			D2 S2	0.0483602	D3 S4	1.25641			D2 S4	0.511104	D1 S4	13.7667			D3 S4	1.68412	D1 S4	13.0491						D3 S2	0.152948						D3 S2
											Day0	0			Day2	0.24889	Day2	-0.0247236			D2 S2	0.915564	D3 S4	0.952124			D2 S4	0.535105	D1 S4	0.719364			D3 S4	1.27624	D1 S4	0.681865						D3 S2	0.962521						D3 S2
											Day0	0			Day2	0.635581	Day2	0.472798			D2 S2	0.86572	D3 S4	1.15142			D2 S4	0.242402	D1 S4	0.793422			D3 S4	1.54338	D1 S4	0.752062						D3 S2	0.0424694						D3 S2
											Day0	0			Day2	0.13047	Day2	0.919465			D2 S2	0.313708	D3 S4	0.322669			D2 S4	0.42267	D1 S4	1.3733			D3 S4	0.432511	D1 S4	1.30172						D3 S2	20.1792						D3 S2
											Day0	0			Day2	0.06165	Day2	-0.562952			D2 S2	6.4212	D3 S4	1.15393			D2 S4	0.963165	D1 S4	2.3323			D3 S4	1.54675	D1 S4	2.21072						D3 S2	0.685195						D3 S2
											Day0	0			Day2	-0.0971191	Day2	0.485316			D2 S2	0.410203	D3 S4	5.06702			D2 S4	1.04649	D1 S4	0.199043			D3 S4	6.79193	D1 S4	0.188667						D3 S2	1.9652						D3 S2
											Day0	0			Day2	-0.239254	Day2	-0.0444636			D2 S2	2.93985	D3 S4	1.99324			D2 S4	0.124606	D1 S4	0.510031			D3 S4	2.67177	D1 S4	0.483444						D3 S2	0.943549						D3 S2
											Day0	0			Day2	-0.290349	Day2	-0.462324			D2 S2	0.479	D3 S4	1.64841			D2 S4	0.0960413	D1 S4	1.84987			D3 S4	2.20956	D1 S4	1.75344						D3 S2	10.85						D3 S2
											Day0	0			Day2	0.191984	Day2	0.146319			D2 S2	2.70193	D3 S4	0.0258081			D2 S4	0.0190377	D1 S4	2.35689			D3 S4	0.0345937	D1 S4	2.23403						D3 S2	9.69046						D3 S2
											Day0	0			Day2	-0.160861	Day2	-0.109699			D2 S2	0.0242015	D3 S4	0.0216289			D2 S4	0.242657	D1 S4	0.571905			D3 S4	0.0289918	D1 S4	0.542092						D3 S2	0.196345						D3 S2
											Day0	0			Day2	0.122449	Day2	0.0981411			D2 S2	0.42676	D3 S4	0.104622			D2 S4	0.0190471	D1 S4	0.867759			D3 S4	0.140237	D1 S4	0.822524						D3 S2	4.73581						D3 S2
											Day0	0			Day2	-0.636746	Day2	-0.0296634			D2 S2	1.59846	D3 S4	0.252326			D3 S1	0.0870634	D1 S4	1.26684			D3 S4	0.338222	D1 S4	1.2008						D3 S2	0.647903						D3 S2
											Day0	0			Day2	-0.309898	Day2	0.209253			D2 S2	1.24893	D3 S4	0.0603063			D3 S1	0.550468	D1 S4	0.880094			D3 S4	0.0808356	D1 S4	0.834216						D3 S2	0.346699						D3 S2
											Day0	0			Day2	-0.161617	Day2	0.127752			D2 S2	0.217242	D3 S4	0.123526			D3 S1	1.27139	D1 S4	0.852226			D3 S4	0.165576	D1 S4	0.8078						D3 S2	1.78528						D3 S2
											Day0	0			Day2	-0.433721	Day2	0.162727			D2 S2	0.206242	D3 S4	0.00933			D3 S1	1.12701	D1 S4	2.49047			D3 S4	0.0125095	D1 S4	2.36065						D3 S2	0.985889						D3 S2
											Day0	0			Day2	-0.68793	Day2	0.142897			D2 S2	1.01285	D3 S4	0.00935			D3 S1	2.55417	D1 S4	2.01841			D3 S4	0.0125305	D1 S4	1.91319						D3 S2	0.0811428						D3 S2
											Day0	0			Day2	0.00939812	Day2	1.70547			D2 S2	0.197046	D3 S4	0.0569969			D3 S1	0.0667515	D1 S4	0.825466			D3 S4	0.0763997	D1 S4	0.782435						D3 S2	1.24822						D3 S2
											Day0	0			Day2	-0.110608	Day2	-0.15264			D2 S2	0.815236	D3 S4	1.17781			D3 S1	0.347852	D1 S4	0.93624			D3 S4	1.57876	D1 S4	0.887435						D3 S2	0.140237						D3 S2
											Day0	0			Day2	-0.79008	Day2	-0.706568			D2 S2	1.3644	D3 S4	0.0468979			D3 S1	3.60846	D1 S4	0.466188			D3 S4	0.0628627	D1 S4	0.441886						D3 S2	3.6369						D3 S2
											Day0	0			Day2	-0.786333	Day2	0.67668			D2 S2	0.729834	D3 S4	0.0955461			D3 S1	5.41459	D1 S4	2.64921			D3 S4	0.128072	D1 S4	2.51112						D3 S2	1.01659						D3 S2
											Day0	0			Day2	-0.255777	Day2	0.562641			D2 S2	1.50616	D3 S4	0.0762815			D3 S1	0.492007	D1 S4	0.475759			D3 S4	0.102249	D1 S4	0.450959						D3 S2	0.173756						D3 S2
											Day0	0			Day2	-0.343576	Day2	0.225616			D2 S2	0.303092	D3 S4	0.105646			D3 S1	0.349685	D1 S4	0.473575			D3 S4	0.141609	D1 S4	0.448888						D3 S2	1.25774						D3 S2
											Day0	0			Day2	-0.148384	Day2	0.128176			D2 S2	0.0161267	D3 S4	0.239976			D3 S1	0.507775	D1 S4	2.45853			D3 S4	0.321668	D1 S4	2.33037						D3 S2	0.0230071						D3 S2
											Day0	0			Day2	0.0792026	Day2	-0.0256982			D2 S2	0.153624	D3 S4	1.16167			D3 S1	7.07671	D2 S1	2.65973			D3 S4	1.55712	D2 S1	2.52108						D3 S2	10.4108						D3 S2
											Day0	0			Day2	-1.50691	Day2	0.053743			D2 S2	1.18793	D3 S4	1.07486			D3 S1	0.206485	D2 S1	2.42798			D3 S4	1.44076	D2 S1	2.30142						D3 S2	1.22542						D3 S2
											Day0	0			Day2	-0.527824	Day2	0.0317994			D2 S2	0.00805337	D3 S4	0.0280558			D3 S1	1.29354	D2 S1	0.813795			D3 S4	0.0376065	D2 S1	0.771373						D3 S2	1.50036						D3 S2
											Day0	0			Day2	0.39452	Day2	0.0153456			D2 S2	0.17309	D3 S4	1.08086			D3 S1	4.95185	D2 S1	0.197778			D3 S4	1.44881	D2 S1	0.187468						D3 S2	0.794028						D3 S2
											Day0	0			Day2	-0.319952	Day2	0.102913			D2 S2	0.0736127	D3 S4	1.37559			D3 S1	0.114686	D2 S1	1.59447			D3 S4	1.84386	D2 S1	1.51135						D3 S2	0.0927393						D3 S2
											Day0	0			Day2	-0.10858	Day2	0.0192646			D2 S2	0.106157	D3 S4	5.95446			D3 S1	0.367704	D2 S1	1.26888			D3 S4	7.98147	D2 S1	1.20274						D3 S2	0.202011						D3 S2
											Day0	0			Day2	0.198102	Day2	0.543188			D2 S2	0.139763	D3 S4	0.211742			D3 S1	2.75202	D2 S1	17.3905			D3 S4	0.283823	D2 S1	16.484						D3 S2	0.465325						D3 S2
											Day0	0			Day2	0.0450677	Day2	-0.0136928			D2 S2	1.75329	D3 S4	2.30563			D3 S1	3.89211	D2 S1	0.32931			D3 S4	3.09051	D2 S1	0.312143						D3 S2	1.46415						D3 S2
											Day0	0			Day2	-0.232768	Day2	-0.163032			D2 S2	0.650243	D3 S4	0.775186			D3 S1	0.257772	D2 S1	1.98276			D3 S4	1.03907	D2 S1	1.8794						D3 S2	0.127667						D3 S2
											Day0	0			Day2	-0.176201	Day2	0.70187			D2 S2	0.302148	D3 S4	1.27821			D3 S1	0.057653	D2 S1	0.232065			D3 S4	1.71334	D2 S1	0.219968						D3 S2	0.592289						D3 S2
											Day0	0			Day2	0.156101	Day2	1.88089			D2 S2	0.0809587	D3 S4	1.16016			D3 S1	0.240008	D2 S1	0.186178			D3 S4	1.5551	D2 S1	0.176473						D3 S2	0.4133						D3 S2
											Day0	0			Day2	-0.893455	Day2	0.0325351			D2 S2	1.39291	D3 S4	0.464106			D3 S1	0.165478	D2 S1	5.584			D3 S4	0.622095	D2 S1	5.29291						D3 S2	0.983381						D3 S2
											Day0	0			Day2	-0.440491	Day2	-1.71579			D2 S2	4.38665	D3 S4	1.09059			D3 S1	2.022	D2 S1	7.41363			D3 S4	1.46184	D2 S1	7.02717						D3 S2	3.51749						D3 S2
											Day0	0			Day2	-0.353821	Day2	-0.0055287			D2 S2	1.05219	D3 S4	0.39493			D3 S1	3.30458	D2 S1	1.64654			D3 S4	0.529371	D2 S1	1.5607						D3 S2	0.0115029						D3 S2
											Day0	0			Day2	-0.243773	Day2	0.469391			D2 S2	0.0567982	D3 S4	0.889118			D3 S1	0.530712	D2 S1	0.109314			D3 S4	1.19179	D2 S1	0.103615						D3 S2	3.97789						D3 S2
											Day0	0			Day2	-0.158464	Day2	-0.371426			D2 S2	0.453959	D3 S4	0.0344399			D3 S1	0.0286179	D2 S1	0.109397			D3 S4	0.0461639	D2 S1	0.103694						D3 S2	1.27299						D3 S2
											Day0	0			Day2	-0.36475	Day2	0.391347			D2 S2	0.527836	D3 S4	0.0753012			D3 S1	0.0762678	D2 S1	2.43776			D3 S4	0.100935	D2 S1	2.31068						D3 S2	0.0692184						D3 S2
											Day0	0			Day2	-0.257106	Day2	0.0237054			D2 S2	1.38211	D3 S4	0.122427			D3 S1	0.164522	D2 S1	0.4126			D3 S4	0.164104	D2 S1	0.391092						D3 S2	0.751255						D3 S2
											Day0	0			Day2	1.07465	Day2	1.17785			D2 S2	1.59579	D3 S4	0.0187078			D3 S1	0.0190448	D2 S1	1.02834			D3 S4	0.0250763	D2 S1	0.974734						D3 S2	3.63834						D3 S2
											Day0	0			Day2	-0.34748	Day2	0.00955897			D2 S2	0.58526	D3 S4	0.0381542			D3 S1	1.41465	D2 S1	1.39215			D3 S4	0.0511426	D2 S1	1.31958						D3 S2	0.885138						D3 S2
											Day0	0			Day2	-0.0716203	Day2	0.0357451			D2 S2	2.98982	D3 S4	0.00936			D3 S1	0.25907	D2 S1	0.313478			D3 S4	0.0125527	D2 S1	0.297137						D3 S2	0.361006						D3 S2
											Day0	0			Day2	-0.721599	Day2	0.129559			D2 S2	0.286981	D3 S4	0.0375472			D3 S1	0.0286179	D2 S1	0.246601			D3 S4	0.050329	D2 S1	0.233746						D3 S2	0.250727						D3 S2
											Day0	0			Day2	-0.154698	Day2	-0.0776047			D2 S2	0.521857	D3 S4	0.142304			D3 S1	0.0762678	D2 S1	0.430829			D3 S4	0.190746	D2 S1	0.408371						D3 S2	8.04238						D3 S2
											Day0	0			Day2	-0.0245996	Day2	0.0845242			D2 S2	0.710323	D3 S4	0.0948372			D3 S1	0.164522	D2 S1	0.481017			D3 S4	0.127121	D2 S1	0.455943						D3 S2	0.447291						D3 S2
											Day0	0			Day2	-0.172152	Day2	0.173777			D2 S2	5.0087	D3 S4	0.122546			D3 S1	0.0190448	D2 S1	1.53056			D3 S4	0.164263	D2 S1	1.45077						D3 S2	1.23415						D3 S2
											Day0	0			Day2	-0.121778	Day2	0.328691			D2 S2	3.97723	D3 S4	0.334111			D3 S1	1.41465	D2 S1	0.94837			D3 S4	0.447849	D2 S1	0.898933						D3 S2	0.034662						D3 S2
											Day0	0			Day2	0.129686	Day2	0.900399			D2 S2	2.50191	D3 S4	0.00936			D3 S1	0.25907	D2 S1	1.04893			D3 S4	0.0125521	D2 S1	0.994253						D3 S2	0.484064						D3 S2
											Day0	0			Day2	0.16269	Day2	-0.714644			D2 S2	2.86439	D3 S4	0.0429701			D3 S1	3.40453	D2 S1	25.5259			D3 S4	0.0575979	D2 S1	24.1953						D3 S2	2.16991						D3 S2
											Day0	0			Day2	-1.28896	Day2	0.0608643			D2 S2	0.0403619	D3 S4	0.12085			D3 S1	1.06459	D2 S1	3.65816			D3 S4	0.161989	D2 S1	3.46746						D3 S2	0.744521						D3 S2
											Day0	0			Day2	-1.46793	Day2	-0.211947			D2 S2	0.0323298	D3 S4	0.582615			D3 S1	1.40355	D2 S1	6.56247			D3 S4	0.780948	D2 S1	6.22038						D3 S2	0.594982						D3 S2
											Day0	0			Day2	-0.271362	Day2	-0.905156			D2 S2	0.293893	D3 S4	0.94434			D3 S1	3.19914	D2 S1	1.17278			D3 S4	1.26581	D2 S1	1.11164						D3 S2	0.301136						D3 S2
											Day0	0			Day2	-0.0724545	Day2	-0.130171			D2 S2	3.23339	D3 S4	0.122064			D3 S1	0.00951	D2 S1	0.186284			D3 S4	0.163616	D2 S1	0.176573						D3 S2	0.269063						D3 S2
											Day0	0			Day2	-0.371395	Day2	-0.556629			D2 S2	4.50369	D3 S4	2.18565			D3 S1	0.848856	D2 S1	1.41348			D3 S4	2.92968	D2 S1	1.3398						D3 S3	0.269971						D3 S2
											Day0	0			Day2	-0.331632	Day2	0.144458			D2 S2	1.14879	D3 S4	0.498516			D3 S1	0.887704	D2 S1	0.251897			D3 S4	0.66822	D2 S1	0.238766						D3 S3	2.48894						D3 S2
											Day0	0			Day2	0.275794	Day2	-0.272838			D2 S2	0.201937	D3 S4	1.53071			D3 S1	0.126116	D2 S1	1.94404			D3 S4	2.05178	D2 S1	1.8427						D3 S3	0.115263						D3 S2
											Day0	0			Day2	0.358005	Day2	-0.846304			D2 S2	1.27903	D3 S4	0.572262			D3 S1	0.708769	D2 S1	9.01242			D3 S4	0.76707	D2 S1	8.54262						D3 S3	0.673782						D3 S2
											Day0	0			Day2	-0.0664784	Day2	-0.258563			D2 S2	0.179092	D3 S4	0.724141			D3 S1	0.143815	D2 S1	2.10731			D3 S4	0.970651	D2 S1	1.99746						D3 S3	0.474892						D3 S2
											Day0	0			Day2	-0.846258	Day2	-0.401279			D2 S2	0.315663	D3 S4	0.655502			D3 S1	1.89622	D2 S1	1.06238			D3 S4	0.878646	D2 S1	1.007						D3 S3	9.58689						D3 S2
											Day0	0			Day2	0.419522	Day2	-0.0361013			D2 S2	0.346546	D3 S4	0.374149			D3 S1	1.83246	D2 S1	2.99142			D3 S4	0.501516	D2 S1	2.83548						D3 S3	25.8095						D3 S2
											Day0	0			Day2	0.304793	Day2	-0.0286487			D2 S2	0.147349	D3 S4	0.0661312			D3 S1	0.163167	D2 S1	0.159207			D3 S4	0.0886434	D2 S1	0.150908						D3 S3	0.115772						D3 S2
											Day0	0			Day2	-0.630741	Day2	0.187068			D2 S2	1.5539	D3 S4	0.124			D3 S1	0.450223	D2 S1	6.04483			D3 S4	0.166028	D2 S1	5.72972						D3 S3	0.150908						D3 S2
											Day0	0			Day2	-0.38007	Day2	0.0425305			D2 S2	2.49616	D3 S4	0.00937			D3 S1	1.93947	D2 S1	0.775776			D3 S4	0.0125536	D2 S1	0.735336						D3 S3	1.16718						D3 S2
											Day0	0			Day2	-0.137052	Day2	0.159629			D2 S2	0.0161095	D3 S4	0.0187312			D3 S1	0.219765	D2 S1	9.22289			D3 S4	0.0251076	D2 S1	8.74211						D3 S3	0.242656						D3 S3
											Day0	0			Day2	-0.726082	Day2	0.138801			D2 S2	4.47399	D3 S4	0.0468301			D3 S1	0.248594	D2 S1	3.03804			D3 S4	0.0627719	D2 S1	2.87967						D3 S3	0.128088						D3 S3
											Day0	0			Day2	-0.195446	Day2	0.00308656			D2 S2	0.96989	D3 S4	0.994623			D3 S1	4.85005	D2 S1	0.145959			D3 S4	1.33321	D2 S1	0.13835						D3 S3	0.164149						D3 S3
											Day0	0			Day2	-0.121404	Day2	0.29922			D2 S3	6.32909	D3 S4	0.763996			D3 S1	1.57197	D2 S1	0.641728			D3 S4	1.02407	D2 S1	0.608276						D3 S3	3.68932						D3 S3
											Day0	0			Day2	-0.508596	Day2	1.10166			D2 S3	1.16881	D3 S4	0.0187689			D3 S1	2.20119	D2 S1	0.316796			D3 S4	0.0251582	D2 S1	0.300282						D3 S3	1.67013						D3 S3
											Day0	0			Day2	-0.613127	Day2	0.173429			D2 S3	0.663356	D3 S4	0.00936			D3 S1	0.594198	D2 S1	0.44486			D3 S4	0.0125434	D2 S1	0.42167						D3 S3	0.277507						D3 S3
											Day0	0			Day2	-0.447217	Day2	0.113821			D2 S3	0.162162	D3 S4	0.737554			D3 S1	0.920064	D2 S1	0.672089			D3 S4	0.98863	D2 S1	0.637054						D3 S3	8.05386						D3 S3
											Day0	0			Day2	-0.0387749	Day2	0.10007			D2 S3	0.0645595	D3 S4	0.114012			D3 S1	1.4973	D2 S1	0.457742			D3 S4	0.152824	D2 S1	0.433881						D3 S3	0.461705						D3 S3
											Day0	0			Day2	-0.47461	Day2	-0.134719			D2 S3	0.178445	D3 S4	0.814984			D3 S1	0.905001	D2 S1	0.427923			D3 S4	1.09242	D2 S1	0.405616						D3 S3	0.32882						D3 S3
											Day0	0			Day2	-0.0485979	Day2	-0.306151			D2 S3	0.0648703	D3 S4	0.0172051			D3 S1	0.0573508	D2 S1	0.672844			D3 S4	0.0230621	D2 S1	0.63777						D3 S3	5.68921						D3 S3
											Day1	-0.377012			Day2	-0.467581	Day2	0.227989			D2 S3	0.321393	D3 S4	1.31781			D3 S1	1.32769	D2 S1	1.22458			D3 S4	1.76642	D2 S1	1.16075						D3 S3	0.116254						D3 S3
											Day1	-0.215424			Day2	-0.981244	Day2	0.0225805			D2 S3	0.252121	D3 S4	0.187878			D3 S1	1.31798	D2 S1	1.64865			D3 S4	0.251835	D2 S1	1.56271						D3 S3	0.0346423						D3 S3
											Day1	-0.180358			Day2	1.08527	Day2	-0.260164			D2 S3	2.80245	D3 S4	0.425784			D3 S1	1.89622	D2 S1	0.821034			D3 S4	0.570728	D2 S1	0.778235						D3 S3	0.224293						D3 S3
											Day1	-0.0578917			Day2	0.0214594	Day2	0.094163			D2 S3	1.1198	D3 S4	0.437145			D3 S1	0.389569	D2 S1	1.06843			D3 S4	0.585956	D2 S1	1.01273						D3 S3	0.247044						D3 S3
											Day1	-0.146			Day2	-1.53532	Day2	2.15911			D2 S3	3.34741	D3 S4	1.72202			D3 S1	0.0765248	D2 S1	0.729548			D3 S4	2.30823	D2 S1	0.691518						D3 S3	1.22643						D3 S3
											Day1	-0.0146726			Day2	-0.446066	Day2	0.023018			D2 S3	1.73637	D3 S4	0.0258006			D3 S1	0.163212	D2 S1	0.728985			D3 S4	0.0345836	D2 S1	0.690984						D3 S3	0.255597						D3 S3
											Day1	-0.204904			Day2	-0.423373	Day2	-0.0631355			D2 S3	0.422428	D3 S4	0.950259			D3 S1	0.276085	D2 S1	2.00319			D3 S4	1.27374	D2 S1	1.89876						D3 S3	0.541604						D3 S3
											Day1	0.12979			Day2	-0.344208	Day2	0.276517			D2 S3	0.688367	D3 S4	0.354007			D3 S1	0.097366	D2 S1	0.219052			D3 S4	0.474518	D2 S1	0.207633						D3 S3	2.39387						D3 S3
											Day1	0.00446763			Day2	-0.233112	Day2	0.109735			D2 S3	0.155209	D3 S4	0.0660068			D3 S1	0.545907	D2 S1	0.740615			D3 S4	0.0884767	D2 S1	0.702008						D3 S3	0.313373						D3 S3
											Day1	-0.367669			Day2	-0.769704	Day2	0.837995			D2 S3	0.717136	D3 S4	0.0377107			D3 S1	0.201725	D2 S1	1.63152			D3 S4	0.0505481	D2 S1	1.54647						D3 S3	0.775109						D3 S3
											Day1	0.00222744			Day2	-0.65394	Day2	-0.21405			D2 S3	1.10273	D3 S4	0.114323			D3 S1	0.939299	D2 S1	0.372239			D3 S4	0.153241	D2 S1	0.352835						D3 S3	3.08858						D3 S3
											Day1	-0.920712			Day2	-0.931001	Day2	-0.708484			D2 S3	1.82213	D3 S4	0.018799			D3 S1	0.182024	D2 S1	5.73885			D3 S4	0.0251985	D2 S1	5.43969						D3 S3	0.0346538						D3 S3
											Day1	0.000124511			Day2	-0.201015	Day2	-0.0294285			D2 S3	0.236364	D3 S4	0.00936			D3 S1	0.171723	D2 S1	0.36688			D3 S4	0.0125427	D2 S1	0.347755						D3 S3	4.22925						D3 S3
											Day1	0.00294253			Day2	-0.768718	Day2	0.180772			D2 S3	0.432208	D3 S4	0.0282246			D3 S1	0.153217	D2 S1	0.0732616			D3 S4	0.0378328	D2 S1	0.0694425						D3 S3	1.192						D3 S3
											Day1	0.0965733			Day2	-0.00869032	Day2	0			D2 S3	0.226058	D3 S4	0.0376996			D3 S1	0.0764574	D2 S1	2.93526			D3 S4	0.0505332	D2 S1	2.78225						D3 S3	0.895582						D3 S3
											Day1	-0.204138			Day2	-0.56064	Day2	-0.527816			D2 S3	0.0567501	D3 S4	0.218923			D3 S1	0.384214	D2 S1	0.689748			D3 S4	0.293448	D2 S1	0.653792						D3 S3	0.881308						D3 S3
											Day1	-0.094917			Day2	-0.119285	Day2	-0.0405061			D2 S3	0.450708	D3 S4	0.564247			D3 S1	0.400244	D2 S1	0.44062			D3 S4	0.756326	D2 S1	0.417651						D3 S3	0.359673						D3 S3
											Day1	1.4484			Day2	-0.86846	Day2	0.630579			D2 S3	4.401	D3 S4	0.0189009			D3 S1	0.433397	D2 S1	0.225701			D3 S4	0.0253351	D2 S1	0.213936						D3 S3	0.0463431						D3 S3
											Day1	0.288876			Day2	-0.292963	Day2	1.96944			D2 S3	0.256412	D3 S4	0.393941			D3 S1	0.14739	D2 S1	1.40244			D3 S4	0.528045	D2 S1	1.32934						D3 S3	1.76661						D3 S3
											Day1	-0.131618			Day2	-0.0697272	Day2	-0.918706			D2 S3	0.0486755	D3 S4	0.122453			D3 S1	0.0763528	D2 S1	0.431546			D3 S4	0.164138	D2 S1	0.40905						D3 S3	1.40486						D3 S3
											Day1	-0.0754911			Day2	-0.0748872	Day2	0.455517			D2 S3	0.195578	D3 S4	0.0171726			D3 S2	2.89253	D2 S1	5.31299			D3 S4	0.0230184	D2 S1	5.03603						D3 S3	0.677429						D3 S3
											Day1	-0.00303768			Day2	-0.161948	Day2	-0.11849			D2 S3	0.0571887	D6 S1	0.542564			D3 S2	3.49761	D2 S1	0.375022			D6 S1	0.727262	D2 S1	0.355473						D3 S3	0.992472						D3 S3
											Day1	0.0194883			Day2	-0.188864	Day2	-0.154867			D2 S3	0.163497	D6 S1	1.02878			D3 S2	1.99856	D2 S1	10.1512			D6 S1	1.37899	D2 S1	9.62199						D3 S3	0.683528						D3 S3
											Day1	1.70209			Day2	-0.688978	Day2	0.561258			D2 S3	0.00805769	D6 S1	0.503651			D3 S2	0.782589	D2 S1	1.33325			D6 S1	0.675102	D2 S1	1.26375						D3 S3	0.0230737						D3 S3
											Day1	0.0613008			Day2	-0.770741	Day2	0.825225			D2 S3	0.0451666	D6 S1	0.0258815			D3 S2	0.33689	D2 S1	0.369586			D6 S1	0.0346921	D2 S1	0.35032						D3 S3	0.140631						D3 S3
											Day1	-0.0199052			Day2	0.642077	Day2	-0.0444309			D2 S3	0.875754	D6 S1	0.701			D3 S2	5.15628	D2 S1	0.573211			D6 S1	0.939742	D2 S1	0.54333						D3 S3	0.0294537						D3 S3
											Day1	-0.446815			Day2	-0.143383	Day2	0.823838			D2 S3	1.88584	D6 S1	0.00858			D3 S2	2.528	D2 S1	0.96457			D6 S1	0.0115074	D2 S1	0.914288						D3 S3	1.80787						D3 S3
											Day1	0.912394			Day2	0.256938	Day2	-1.68322			D2 S3	0.122163	D6 S1	0.156642			D3 S2	5.82322	D2 S1	0.26922			D6 S1	0.209966	D2 S1	0.255186						D3 S3	1.79276						D3 S3
											Day1	0.0301195			Day2	-0.601835	Day2	0.195672			D2 S3	2.76979	D6 S1	0.130379			D3 S2	0.693853	D2 S1	0.567137			D6 S1	0.174762	D2 S1	0.537573						D3 S3	1.14852						D3 S3
											Day1	-0.0937885			Day2	-0.442613	Day2	-0.104431			D2 S3	2.52329	D6 S1	0.0691077			D3 S2	0.386568	D2 S1	0.553545			D6 S1	0.0926332	D2 S1	0.52469						D3 S3	2.2159						D3 S3
											Day1	-0.12969			Day2	0.272391	Day2	0.17021			D2 S3	0.00642501	D6 S1	4.09742			D3 S2	0.0768192	D2 S1	0.907079			D6 S1	5.49226	D2 S1	0.859795						D3 S3	6.43483						D3 S3
											Day1	-0.006172			Day2	-0.231349	Day2	-0.676505			D2 S3	0.246716	D6 S1	2.69109			D3 S2	0.232428	D2 S1	0.0610704			D6 S1	3.60719	D2 S1	0.0578869						D3 S3	10.1628						D3 S3
											Day1	0.583188			Day2	0.26843	Day2	-0.0180578			D2 S3	0.00409937	D6 S1	0.799044			D3 S2	2.55937	D2 S1	2.94697			D6 S1	1.07105	D2 S1	2.79335						D3 S3	2.22413						D3 S3
											Day1	-0.0729786			Day2	0.314317	Day2	0.663657			D2 S3	1.55534	D6 S1	0.14			D3 S2	4.24343	D2 S1	4.63327			D6 S1	0.187086	D2 S1	4.39175						D3 S3	4.18092						D3 S3
											Day1	-0.0253419			Day2	-0.245318	Day2	-0.0747924			D2 S3	0.333985	D6 S1	0.503705			D3 S2	3.24407	D2 S1	11.4791			D6 S1	0.675175	D2 S1	10.8807						D3 S3	0.875242						D3 S3
											Day1	0.00314463			Day2	0.08192	Day2	-1.0862			D2 S3	0.528198	D6 S1	1.22584			D3 S2	1.35604	D2 S1	6.38934			D6 S1	1.64314	D2 S1	6.05627						D3 S3	3.03308						D3 S3
											Day1	2.02057			Day2	-0.0668993	Day2	-0.218905			D2 S3	0.116299	D6 S1	0.879006			D3 S2	0.0286313	D2 S1	2.64413			D6 S1	1.17823	D2 S1	2.5063						D3 S3	0.584439						D3 S3
											Day1	-0.0363665			Day2	-1.0074	Day2	1.38451			D2 S3	4.51429	D6 S1	0.471966			D3 S2	5.66135	D2 S1	3.79244			D6 S1	0.632631	D2 S1	3.59474						D3 S3	0.608936						D3 S3
											Day1	0.195333			Day2	-1.20938	Day2	-0.254391			D2 S3	4.49437	D6 S1	0.0134566			D3 S2	3.2029	D2 S1	0.20961			D6 S1	0.0180375	D2 S1	0.198683						D3 S3	10.3331						D3 S3
											Day1	-0.0582195			Day2	-1.30711	Day2	1.67887			D2 S3	0.40817	D6 S1	3.4483			D3 S2	2.28204	D2 S1	0.200836			D6 S1	4.62216	D2 S1	0.190367						D3 S3	2.8533						D3 S3
											Day1	0.00955033			Day2	-0.0718978	Day2	-0.262303			D2 S3	0.959133	D6 S1	1.65064			D3 S2	0.24407	D2 S1	4.86772			D6 S1	2.21254	D2 S1	4.61398						D3 S3	5.66145						D3 S3
											Day1	0.911302			Day2	0.40294	Day2	-0.47781			D2 S3	1.93795	D6 S1	0.0258042			D3 S2	6.74353	D2 S1	0.249004			D6 S1	0.0345884	D2 S1	0.236023						D3 S3	0.688088						D3 S3
											Day1	0.0507254			Day2	-0.274244	Day2	-0.491083			D2 S3	1.19231	D6 S1	1.74418			D3 S2	3.52984	D2 S1	0.888285			D6 S1	2.33793	D2 S1	0.84198						D3 S3	13.5553						D3 S3
											Day1	0.0414933			Day2	0.789582	Day2	-0.0444971			D2 S3	0.185175	D6 S1	0.168768			D3 S2	4.25794	D2 S1	0.0852646			D6 S1	0.226219	D2 S1	0.0808199						D3 S3	23.277						D3 S3
											Day1	0.133063			Day2	1.16065	Day2	-0.413364			D2 S3	0.698022	D6 S1	1.12135			D3 S2	0.608325	D2 S1	0.532903			D6 S1	1.50307	D2 S1	0.505124						D3 S3	3.24635						D3 S3
											Day1	-0.0633701			Day2	-0.597996	Day2	-2.48807			D2 S3	0.999835	D6 S1	0.252025			D3 S2	0.047757	D2 S1	1.68636			D6 S1	0.337819	D2 S1	1.59845						D3 S3	0.150875						D3 S3
											Day1	0.0307423			Day2	-1.01416	Day2	2.30526			D2 S3	0.656036	D6 S1	1.74535			D3 S2	0.59001	D2 S1	0.559167			D6 S1	2.3395	D2 S1	0.530019						D3 S3	0.16206						D3 S3
											Day1	0.0251517			Day2	-1.85918	Day2	0.09621			D2 S3	5.14448	D6 S1	0.0729894			D3 S2	4.42048	D2 S1	0.369891			D6 S1	0.0978363	D2 S1	0.350609						D3 S3	1.25741						D3 S3
											Day1	0.226397			Day2	0.126774	Day2	0.20981			D2 S3	6.49548	D6 S1	0.440833			D3 S2	2.14618	D2 S1	2.7857			D6 S1	0.5909	D2 S1	2.64049						D3 S3	0.0462385						D3 S3
											Day1	0.0163943			Day2	-0.0914631	Day2	-2.38446			D2 S3	0.82157	D6 S1	0.147707			D3 S2	1.65468	D2 S1	0.355441			D6 S1	0.197989	D2 S1	0.336913						D3 S3	0.0576717						D3 S3
											Day1	0.0618908			Day2	-1.3708	Day2	0.415842			D2 S3	0.469508	D6 S1	0.195379			D3 S2	0.594709	D2 S1	0.320138			D6 S1	0.261889	D2 S1	0.303449						D3 S3	2.01821						D3 S3
											Day1	-0.719774			Day2	-0.64513	Day2	1.18444			D2 S3	0.0736469	D6 S1	0.329323			D3 S2	0.0575336	D2 S1	0.209271			D6 S1	0.44143	D2 S1	0.198362						D3 S3	0.320878						D3 S3
											Day1	-0.0388575			Day2	-0.898026	Day2	0.835478			D2 S3	0.29783	D6 S1	1.70047			D3 S2	0.115015	D2 S1	0.806237			D6 S1	2.27934	D2 S1	0.764209						D3 S3	0.498624						D3 S3
											Day1	0.031759			Day2	-0.213024	Day2	5.30604			D2 S3	0.153666	D6 S1	1.84319			D3 S2	0.0190575	D2 S1	0.360294			D6 S1	2.47065	D2 S1	0.341512						D3 S3	0.431179						D3 S3
											Day1	-0.0496607			Day2	0.041038	Day2	2.39725			D2 S3	0.328674	D6 S1	1.60069			D3 S2	0.805242	D2 S1	8.01147			D6 S1	2.14559	D2 S1	7.59384						D3 S3	6.80894						D3 S3
											Day1	0.107192			Day2	0.0679134	Day2	0.0358876			D2 S3	0.186662	D6 S1	1.43969			D3 S2	0.019071	D2 S1	2.30227			D6 S1	1.92978	D2 S1	2.18226						D3 S3	3.89855						D3 S3
											Day1	-0.378107			Day2	-0.0152131	Day2	1.60891			D2 S3	0.279958	D6 S1	0.797314			D3 S2	0.182595	D2 S1	11.574			D6 S1	1.06873	D2 S1	10.9707						D3 S3	0.231911						D3 S3
											Day1	0.0027996			Day2	-1.77974	Day2	6.11231			D2 S3	2.63756	D6 S1	0.317739			D3 S2	0.552453	D2 S1	3.22026			D6 S1	0.425903	D2 S1	3.05239						D3 S3	1.20921						D3 S3
											Day1	-0.000316289			Day2	0.197447	Day2	-0.0989244			D2 S3	0.218573	D6 S1	0.300438			D3 S2	0.67563	D2 S1	0.515566			D6 S1	0.402712	D2 S1	0.48869						D3 S3	0.905496						D3 S3
											Day1	0.0918363			Day2	-0.0310549	Day2	0			D2 S3	3.48799	D6 S1	0.124933			D3 S2	0.125965	D2 S1	0.208655			D6 S1	0.167462	D2 S1	0.197778						D3 S3	0.0693205						D3 S3
											Day1	0.0680337			Day2	0.720684	Day2	-0.321281			D2 S3	0.833951	D6 S1	0.503676			D3 S2	0.397912	D2 S1	0.146748			D6 S1	0.675136	D2 S1	0.139098						D3 S3	2.15399						D3 S3
											Day1	-0.444317			Day2	-0.0667405	Day2	0.100601			D2 S3	0.981944	D6 S1	0.931533			D3 S2	0.105294	D2 S1	0.377842			D6 S1	1.24864	D2 S1	0.358146						D3 S3	1.12461						D3 S3
											Day1	-0.143119			Day2	-1.10987	Day2	-0.170235			D2 S3	0.0655844	D6 S1	0.76941			D3 S2	0.0480063	D2 S1	0.617197			D6 S1	1.03133	D2 S1	0.585024						D3 S3	1.67042						D3 S3
											Day1	-0.0154156			Day2	0.201884	Day2	0			D2 S3	0.449979	D6 S1	0.162581			D3 S2	0.0667692	D2 S1	3.0751			D6 S1	0.217927	D2 S1	2.9148						D3 S3	2.55617						D3 S3
											Day1	-0.318841			Day2	-1.68025	Day2	0			D2 S3	0.0160979	D6 S1	0.902957			D3 S2	0.777305	D2 S1	2.28516			D6 S1	1.21034	D2 S1	2.16603						D3 S3	5.32232						D3 S3
											Day1	-0.0180539			Day2	-0.350884	Day2	-0.304197			D2 S3	2.31987	D6 S1	0.496798			D3 S2	0.194312	D2 S1	3.37621			D6 S1	0.665917	D2 S1	3.20021						D3 S3	1.04277						D3 S3
											Day1	-0.0346954			Day2	0.452188	Day2	-3.50415			D2 S3	0.533428	D6 S1	0.0216326			D3 S2	0.905549	D2 S1	0.358049			D6 S1	0.0289967	D2 S1	0.339385						D3 S3	0.0346825						D3 S3
											Day1	-0.107696			Day2	-2.24114	Day2	0.324726			D2 S3	2.51491	D6 S1	0.152488			D3 S2	1.04749	D2 S1	5.7492			D6 S1	0.204398	D2 S1	5.4495						D3 S3	2.44854						D3 S3
											Day1	-0.0327504			Day2	0.355157	Day2	6.7557			D2 S3	0.862836	D6 S1	0.298675			D3 S2	0.105014	D2 S1	2.90169			D6 S1	0.400349	D2 S1	2.75043						D3 S3	0.819648						D3 S3
											Day1	0.0530072			Day2	-0.0241397	Day2	5.13244			D2 S3	0.883635	D6 S1	1.78827			D3 S2	0.0859341	D2 S1	0.310167			D6 S1	2.39703	D2 S1	0.293999						D3 S3	1.08223						D3 S3
											Day1	0.0126702			Day2	-1.22023	Day2	5.40014			D2 S3	0.064574	D6 S1	0.663133			D3 S2	0.233798	D2 S1	0.184632			D6 S1	0.888875	D2 S1	0.175007						D3 S3	0.49462						D3 S3
											Day1	0.12228			Day2	-0.154364	Day2	-0.211903			D2 S3	0.032521	D6 S1	2.80403			D3 S2	0.760389	D2 S1	2.58264			D6 S1	3.75857	D2 S1	2.44801						D3 S3	2.9066						D3 S3
											Day1	-0.074346			Day2	-0.726724	Day2	-0.203555			D2 S3	3.81411	D6 S1	0.028894			D3 S2	3.5421	D2 S1	0.251557			D6 S1	0.0387301	D2 S1	0.238444						D3 S3	0.48763						D3 S3
											Day1	-0.00625062			Day2	-1.30586	Day2	0.844964			D2 S3	0.334305	D6 S1	0.379179			D3 S2	0.174175	D2 S1	1.03661			D6 S1	0.508258	D2 S1	0.982576						D3 S3	1.06853						D3 S3
											Day1	0.320129			Day2	-0.247374	Day2	-0.671946			D2 S3	0.121913	D6 S1	3.67342			D3 S2	0.00952	D2 S1	2.37275			D6 S1	4.92391	D2 S1	2.24906						D3 S3	3.82015						D3 S3
											Day1	-0.0575858			Day2	-8.58842e-06	Day2	-1.66921			D2 S3	0.22789	D6 S1	1.24431			D3 S2	0.719088	D2 S1	0.348681			D6 S1	1.6679	D2 S1	0.330505						D3 S3	0.919413						D3 S3
											Day1	0.00273349			Day2	-1.27672	Day2	5.93321			D2 S3	0.163231	D6 S1	0.167248			D3 S2	2.11916	D2 S1	2.73914			D6 S1	0.224182	D2 S1	2.59635						D3 S3	0.265872						D3 S3
											Day1	0			Day2	-0.760703	Day2	0.329285			D2 S3	0.401227	D6 S1	1.62989			D3 S2	0.511637	D2 S1	0.13519			D6 S1	2.18473	D2 S1	0.128143						D3 S3	0.0810431						D3 S3
											Day1	-0.00634438			Day2	-1.14972	Day2	0.0537879			D2 S3	0.289347	D6 S1	2.96095			D3 S2	1.41401	D2 S1	0.283583			D6 S1	3.96892	D2 S1	0.268801						D3 S3	0.0697567						D3 S3
											Day1	0.0193401			Day2	1.69302	Day2	-1.59034			D2 S3	0.038359	D6 S1	0.137759			D3 S2	0.0864658	D2 S1	0.160265			D6 S1	0.184654	D2 S1	0.15191						D3 S3	2.34434						D3 S3
											Day1	-0.010931			Day2	3.22144	Day2	-0.306167			D2 S3	0.567585	D6 S1	0.0948524			D3 S2	3.73439	D2 S1	0.437619			D6 S1	0.127142	D2 S1	0.414807						D3 S3	0.461569						D3 S3
											Day1	-0.0157426			Day2	0.169498	Day2	0.946631			D2 S3	0.0809605	D6 S1	0.462241			D3 S2	1.8607	D2 S1	1.16037			D6 S1	0.619597	D2 S1	1.09988						D3 S3	0.458388						D3 S3
											Day1	0			Day2	0.264615	Day2	-1.033			D2 S3	0.441283	D6 S2	5.08748			D3 S2	0.343309	D2 S1	0.172591			D6 S2	6.81935	D2 S1	0.163594						D3 S3	0.150888						D3 S3
											Day1	-0.112945			Day2	0.00183584	Day2	-0.128136			D2 S3	0.154669	D6 S2	0.527805			D3 S2	5.13662	D2 S1	0.182467			D6 S2	0.707479	D2 S1	0.172955						D3 S3	0.0230955						D3 S4
											Day1	-0.037743			Day2	-0.0566527	Day2	-1.45604			D2 S3	0.0813356	D6 S2	1.02808			D3 S2	1.23933	D2 S2	0.227509			D6 S2	1.37806	D2 S2	0.215649						D3 S3	0.186034						D3 S4
											Day1	-0.0649676			Day2	-0.196712	Day2	-0.316527			D2 S3	0.513557	D6 S2	0.450889			D3 S2	0.134813	D2 S2	0.702147			D6 S2	0.60438	D2 S2	0.665545						D3 S3	0.515697						D3 S4
											Day1	-0.097186			Day2	-0.568143	Day2	-1.33612			D2 S3	1.43109	D6 S2	0.779607			D3 S2	0.329932	D2 S2	15.2824			D6 S2	1.045	D2 S2	14.4857						D3 S4	0.249405						D3 S4
											Day1	0.0110681			Day2	-1.02197	Day2	-0.0161268			D2 S3	0.38763	D6 S2	0.20215			D3 S2	1.68743	D2 S2	2.35585			D6 S2	0.270966	D2 S2	2.23304						D3 S4	7.12427						D3 S4
											Day1	0.182846			Day2	0.0134199	Day2	-0.849473			D2 S3	0.818661	D6 S2	1.8668			D3 S2	0.00952	D2 S2	2.73147			D6 S2	2.50229	D2 S2	2.58908						D3 S4	0.452211						D3 S4
											Day1	0.00602999			Day2	-2.56602	Day2	-1.03531			D2 S3	0.76571	D6 S2	0.166647			D3 S2	0.428728	D2 S2	0.486381			D6 S2	0.223377	D2 S2	0.461026						D3 S4	0.127702						D3 S4
											Day1	0.0927467			Day2	0.110586	Day2	-0.635757			D2 S3	0.187577	D6 S2	0.412662			D3 S2	2.84421	D2 S2	3.63276			D6 S2	0.553139	D2 S2	3.44339						D3 S4	0.36755						D3 S4
											Day1	0.0286006			Day2	0.0763881	Day2	-0.959788			D2 S3	3.25423	D6 S2	0.13			D3 S2	0.629013	D2 S2	1.19598			D6 S2	0.174692	D2 S2	1.13363						D3 S4	2.95806						D3 S4
											Day1	-0.00119306			Day2	0.38427	Day2	1.11262			D2 S3	4.33256	D6 S2	0.142			D3 S2	1.42916	D2 S2	0.789369			D6 S2	0.190863	D2 S2	0.74822						D3 S4	0.034561						D3 S4
											Day1	-0.0156901			Day2	-0.266123	Day2	-2.9902			D2 S3	0.0487534	D6 S2	0.0606414			D3 S2	0.05726	D2 S2	8.48161			D6 S2	0.0812847	D2 S2	8.03947						D3 S4	1.19071						D3 S4
											Day1	0.0112527			Day2	0.443314	Day2	-0.067886			D2 S3	0.590021	D6 S2	0.0516034			D3 S2	2.23668	D2 S2	0.682608			D6 S2	0.0691702	D2 S2	0.647024						D3 S4	0.543035						D3 S4
											Day1	-0.00310593			Day2	-1.02115	Day2	0.0105071			D2 S3	0.00805787	D6 S2	0.382566			D3 S2	0.297913	D2 S2	0.207537			D6 S2	0.512798	D2 S2	0.196719						D3 S4	3.83244						D3 S4
											Day1	0.0463963			Day2	-0.0545741	Day2	1.01237			D2 S3	0.138383	D6 S2	0.462632			D3 S2	0.434843	D2 S2	1.18278			D6 S2	0.62012	D2 S2	1.12112						D3 S4	7.94632						D3 S4
											Day1	-1.278			Day2	-1.92756	Day2	-0.524048			D2 S3	0.0241976	D6 S2	0.0860688			D3 S2	0.614307	D2 S2	7.22633			D6 S2	0.115368	D2 S2	6.84963						D3 S4	0.412643						D3 S4
											Day1	-0.0133598			Day2	-0.0643846	Day2	-0.0059765			D2 S3	1.57628	D6 S2	1.01118			D3 S2	1.24503	D2 S2	11.973			D6 S2	1.35541	D2 S2	11.3489						D3 S4	11.7982						D3 S4
											Day1	0			Day2	-0.783311	Day2	1.58508			D2 S3	0.215365	D6 S2	6.88862			D3 S2	2.77042	D2 S2	0.0121345			D6 S2	9.23363	D2 S2	0.011502						D3 S4	0.0173735						D3 S4
											Day1	0.538291			Day2	0.345445	Day2	0.412109			D2 S3	0.703204	D6 S2	0.357896			D3 S2	0.211174	D2 S2	6.04584			D6 S2	0.47973	D2 S2	5.73068						D3 S4	0.83369						D3 S4
											Day1	-0.404839			Day2	0.15278	Day2	-0.00373266			D2 S3	0.500871	D6 S2	2.9774			D3 S2	0.105749	D2 S2	0.185189			D6 S2	3.99097	D2 S2	0.175535						D3 S4	1.37122						D3 S4
											Day1	-0.234133			Day2	-0.363759	Day2	2.60327			D2 S3	0.874803	D6 S2	0.218072			D3 S2	4.06976	D2 S2	9.35784			D6 S2	0.292307	D2 S2	8.87003						D3 S4	20.024						D3 S4
											Day1	-0.00873225			Day2	0.78899	Day2	-0.283884			D2 S3	0.246728	D6 S2	0.121931			D3 S2	0.443305	D2 S2	0.49585			D6 S2	0.163439	D2 S2	0.470002						D3 S4	17.0049						D3 S4
											Day1	-0.508971			Day2	-2.65386	Day2	0.583267			D2 S3	0.162705	D6 S2	0.22241			D3 S2	1.20298	D2 S2	0.185484			D6 S2	0.298122	D2 S2	0.175815						D3 S4	6.50574						D3 S4
											Day1	-0.273164			Day2	0.0345571	Day2	0.0137399			D2 S3	1.57245	D6 S2	0.0870049			D3 S2	0.0190695	D2 S2	4.12678			D6 S2	0.116623	D2 S2	3.91165						D3 S4	0.150923						D3 S4
											Day1	0.105619			Day2	-2.31657	Day2	0.903625			D2 S3	0.764114	D6 S2	0.043095			D3 S2	0.0666956	D2 S2	5.28812			D6 S2	0.0577653	D2 S2	5.01246						D3 S4	0.0562674						D3 S4
											Day1	-0.585621			Day2	4.08939	Day2	1.69764			D2 S3	0.105184	D6 S2	0.00859			D3 S2	0.0479468	D2 S2	7.20127			D6 S2	0.0115092	D2 S2	6.82588						D3 S4	0.226734						D3 S4
											Day1	-0.450354			Day2	-0.757406	Day2	-1.50307			D2 S3	0.287171	D6 S2	0.0258682			D3 S2	1.56052	D2 S2	0.232702			D6 S2	0.0346742	D2 S2	0.220571						D3 S4	0.553212						D3 S4
											Day1	-0.942925			Day2	-0.902965	Day2	0.0377607			D2 S3	0.360821	D6 S2	0.234139			D3 S2	0.0866159	D2 S2	6.21861			D6 S2	0.313844	D2 S2	5.89444						D3 S4	0.320787						D3 S4
											Day1	0.124509			Day2	0.0635893	Day2	-0.978959			D2 S3	0.0485922	D6 S2	0.0258653			D3 S2	2.41369	D2 S2	2.31402			D6 S2	0.0346703	D2 S2	2.19339						D3 S4	0.347306						D3 S4
											Day1	-0.450043			Day2	-2.97015	Day2	1.32341			D2 S3	1.2851	D6 S2	0.556911			D3 S2	0.019039	D2 S2	3.30253			D6 S2	0.746494	D2 S2	3.13037						D3 S4	0.11683						D3 S4
											Day1	0.0209015			Day2	-0.272042	Day2	-0.0275721			D2 S3	0.606636	D6 S2	0.567511			D3 S2	4.24274	D2 S2	0.563351			D6 S2	0.760702	D2 S2	0.533984						D3 S4	0.0115164						D3 S4
											Day1	0.00116024			Day2	0.224037	Day2	1.51253			D2 S3	0.943499	D6 S2	0.228001			D3 S2	0.537248	D2 S2	0.146232			D6 S2	0.305616	D2 S2	0.138609						D3 S4	0.618583						D3 S4
											Day1	-0.845449			Day2	0.0949626	Day2	0.272433			D2 S3	0.631017	D6 S2	0.0216637			D3 S2	0.00952	D2 S2	0.433978			D6 S2	0.0290384	D2 S2	0.411356						D3 S4	0.179214						D3 S4
											Day1	-0.753903			Day2	0.0805378	Day2	0.501514			D2 S3	0.0161162	D6 S2	0.102657			D3 S2	2.68783	D2 S2	1.23944			D6 S2	0.137604	D2 S2	1.17483						D3 S4	0.177082						D3 S4
											Day1	0.00321819			Day2	-2.12824	Day2	0.90167			D2 S3	1.12609	D6 S2	2.75492			D3 S2	0.105438	D2 S2	2.39419			D6 S2	3.69275	D2 S2	2.26939						D3 S4	0.442283						D3 S4
											Day1	0			Day2	0.994856	Day2	3.95465			D2 S3	0.334592	D6 S2	0.0807317			D3 S2	0.885578	D2 S2	13.8031			D6 S2	0.108214	D2 S2	13.0835						D3 S4	2.99558						D3 S4
											Day1	-0.124355			Day2	-0.312772	Day2	-0.328479			D2 S4	1.05609	D6 S2	0.506875			D3 S3	0.590308	D2 S2	0.253862			D6 S2	0.679424	D2 S2	0.240629						D3 S4	5.62518						D3 S4
											Day1	-0.0620246			Day2	0.396557	Day2	0.482734			D2 S4	0.270501	D6 S2	1.12154			D3 S3	0.320308	D2 S2	1.18202			D6 S2	1.50333	D2 S2	1.1204						D3 S4	2.72325						D3 S4
											Day1	-0.755189			Day2	-0.0846774	Day2	0.927727			D2 S4	0.0241804	D6 S2	0.00364			D3 S3	0.787903	D2 S2	4.1569			D6 S2	0.00488	D2 S2	3.94021						D3 S4	1.29184						D3 S4
											Day1	0.0337832			Day2	-1.01491	Day2	0.547833			D2 S4	1.32571	D6 S2	0.283138			D3 S3	0.461045	D2 S2	7.47397			D6 S2	0.379523	D2 S2	7.08436						D3 S4	0.838915						D3 S4
											Day1	-0.212857			Day2	2.73594	Day2	1.97823			D2 S4	0.218572	D6 S2	1.05953			D3 S3	0.231331	D2 S2	0.289595			D6 S2	1.42022	D2 S2	0.274499						D3 S4	0.422972						D3 S4
											Day1	0.077065			Day2	0.487375	Day2	0.327365			D2 S4	0.317214	D6 S2	0.441205			D3 S3	0.364638	D2 S2	5.06502			D6 S2	0.591398	D2 S2	4.80099						D3 S4	1.18422						D3 S4
											Day1	-0.02756			Day2	0.0705693	Day2	0.49914			D2 S4	0.670797	D6 S2	0.459844			D3 S3	0.58023	D2 S2	0.746019			D6 S2	0.616383	D2 S2	0.70713						D3 S4	0.714959						D3 S4
											Day1	-0.799429			Day2	0.143505	Day2	-0.618232			D2 S4	2.24975	D6 S2	0.311464			D3 S3	0.217349	D2 S2	0.523551			D6 S2	0.417492	D2 S2	0.496259						D3 S4	2.22494						D3 S4
											Day1	0.32622			Day2	0	Day2	0.13769			D2 S4	0.0807308	D6 S2	0.0804456			D3 S3	0.0860043	D2 S2	0.0121503			D6 S2	0.107831	D2 S2	0.0115169						D3 S4	0.292709						D3 S4
											Day1	-0.238271			Day2	-2.49813	Day2	-0.311024			D2 S4	0.292381	D6 S2	2.70646			D3 S3	0.125903	D2 S2	3.59882			D6 S2	3.62779	D2 S2	3.41122						D3 S4	0.196163						D3 S4
											Day1	0.00627661			Day2	0.516514	Day2	-0.0312025			D2 S4	0.414488	D6 S2	0.309168			D3 S3	0.585953	D2 S2	14.3889			D6 S2	0.414414	D2 S2	13.6388						D3 S4	0.3137						D3 S4
											Day1	0.107795			Day2	-0.437703	Day2	-0.0311999			D2 S4	0.3465	D6 S2	0.478015			D3 S3	0.240595	D2 S2	0.440076			D6 S2	0.64074	D2 S2	0.417136						D3 S4	0.849352						D3 S4
											Day1	0.073551			Day2	0.827874	Day2	-0.130355			D2 S4	0.517641	D6 S2	0.249226			D3 S3	0.244415	D2 S2	15.7999			D6 S2	0.334067	D2 S2	14.9763						D3 S4	1.3046						D3 S4
											Day1	0.197025			Day2	-0.568903	Day2	-0.0266803			D2 S4	0.842683	D6 S2	0.0950095			D3 S3	0.123968	D2 S2	2.5018			D6 S2	0.127352	D2 S2	2.37138						D3 S4	0.695104						D3 S4
											Day1	0.18973			Day2	-0.252594	Day2	-0.396399			D2 S4	0.145234	D6 S2	0.101535			D3 S3	6.13592	D2 S2	0.540442			D6 S2	0.1361	D2 S2	0.512269						D3 S4	3.61846						D3 S4
											Day1	0.103443			Day2	0.255819	Day2	0.106385			D2 S4	2.57715	D6 S2	0.0505866			D3 S3	0.546227	D2 S2	0.716762			D6 S2	0.0678072	D2 S2	0.679398						D3 S4	0.0578988						D3 S4
											Day1	-0.211557			Day2	0.649066	Day2	-0.0162436			D2 S4	0.317203	D6 S2	1.21702			D3 S3	0.0766411	D2 S2	9.51243			D6 S2	1.63131	D2 S2	9.01656						D3 S4	0.296331						D3 S4
											Day1	-0.538307			Day2	-1.01194	Day2	-2.02811			D2 S4	2.90792	D6 S2	0.115892			D3 S3	0.240344	D2 S2	0.1715			D6 S2	0.155344	D2 S2	0.16256						D3 S4	0.378055						D3 S4
											Day1	-1.18713			Day2	-0.513218	Day2	-0.0476916			D2 S4	0.195111	D6 S2	0.800566			D3 S3	0.0574428	D2 S2	0.770066			D6 S2	1.07309	D2 S2	0.729924						D3 S4	0.055623						D3 S4
											Day1	-0.0259837			Day2	0.00742707	Day2	-0.212256			D2 S4	1.45221	D6 S2	0.0144305			D3 S3	4.46028	D2 S2	2.29033			D6 S2	0.0193429	D2 S2	2.17094						D3 S4	2.4023						D3 S4
											Day1	-0.106821			Day2	0.0991591	Day2	-0.0469657			D2 S4	1.02985	D6 S2	0.0727249			D3 S3	0.153261	D2 S2	16.0728			D6 S2	0.0974817	D2 S2	15.2349						D3 S4	1.9895						D3 S4
											Day1	-0.623538			Day2	-0.0718839	Day2	5.16443			D2 S4	0.153867	D6 S2	0.480708			D3 S3	0.83527	D2 S2	7.53978			D6 S2	0.644349	D2 S2	7.14674						D3 S4	4.75331						D3 S4
											Day1	-0.40974			Day2	-1.61115	Day2	-1.04359			D2 S4	0.407209	D6 S2	0.291806			D3 S3	1.74878	D2 S2	0.0855071			D6 S2	0.391142	D2 S2	0.0810498						D3 S4	0.903125						D3 S4
											Day1	-0.607371			Day2	-0.675041	Day2	-0.00774176			D2 S4	0.0487128	D6 S2	0.693618			D3 S3	0.626812	D2 S2	0.500762			D6 S2	0.929738	D2 S2	0.474658						D3 S4	8.98527						D3 S4
											Day1	0.0030431			Day2	0.0908865	Day2	0.860874			D2 S4	0.92146	D6 S2	0.205652			D3 S3	0.00952	D2 S2	0.245819			D6 S2	0.27566	D2 S2	0.233005						D3 S4	1.08931						D3 S4
											Day1	0.27017			Day2	-0.763367	Day2	-0.396377			D2 S4	0.0813517	D6 S2	0.264799			D3 S3	0.510283	D2 S2	1.58746			D6 S2	0.354941	D2 S2	1.50471						D3 S4	2.25354						D3 S4
											Day1	0.0370391			Day2	1.62424	Day2	-0.322932			D2 S4	0.153941	D6 S2	1.23723			D3 S3	3.59471	D2 S2	2.98474			D6 S2	1.65841	D2 S2	2.82915						D3 S4	3.94475						D3 S4
											Day1	0.499331			Day2	-0.122067	Day2	0.0448986			D2 S4	1.69014	D6 S2	0.487513			D3 S3	0.626066	D2 S2	0.386859			D6 S2	0.653471	D2 S2	0.366692						D3 S4	0.023015						D3 S4
											Day1	0.0543701			Day2	0.0256766	Day2	-0.0657003			D2 S4	0.344028	D6 S2	1.47737			D3 S3	2.42103	D2 S2	6.91153			D6 S2	1.98029	D2 S2	6.55124						D3 S4	1.39278						D3 S4
											Day1	0.00520424			Day2	-0.816737	Day2	-0.398242			D2 S4	1.99128	D6 S2	2.68635			D3 S3	1.11024	D2 S2	0.207942			D6 S2	3.60083	D2 S2	0.197102						D3 S4	0.935295						D3 S4
											Day1	0.0956931			Day2	0.41886	Day2	-0.178465			D2 S4	0.0566713	D6 S2	0.0579996			D3 S3	2.29124	D2 S2	0.0731128			D6 S2	0.0777437	D2 S2	0.0693015						D3 S4	8.67001						D3 S4
											Day1	0.0629259			Day2	-0.104932	Day2	-0.0136951			D2 S4	0.3825	D6 S2	0.277472			D3 S3	0.357238	D2 S2	1.17958			D6 S2	0.371928	D2 S2	1.11809						D3 S4	4.39375						D3 S4
											Day1	-0.0999673			Day2	-0.0443903	Day2	0.361219			D2 S4	1.43799	D6 S2	2.79125			D3 S3	0.788912	D2 S2	0.104047			D6 S2	3.74144	D2 S2	0.0986229						D3 S4	1.05979						D3 S4
											Day1	0			Day2	-0.387129	Day2	-0.0459571			D2 S4	0.726205	D6 S2	0.0724015			D3 S3	2.35906	D2 S2	14.4065			D6 S2	0.0970482	D2 S2	13.6555						D3 S4	3.19913						D3 S4
											Day1	-0.343363			Day2	-0.242764	Day2	0.13502			D2 S4	0.0242974	D6 S2	0.432074			D3 S3	0.164882	D2 S2	2.52708			D6 S2	0.57916	D2 S2	2.39535						D3 S4	0.205955						D3 S4
											Day1	-0.0384467			Day2	-0.080754	Day2	0.324614			D2 S4	0.016138	D6 S2	0.483405			D3 S3	0.00482	D2 S2	8.91613			D6 S2	0.647965	D2 S2	8.45134						D3 S4	0.617428						D3 S4
											Day1	-0.0421427			Day2	-0.0662769	Day2	-0.943396			D2 S4	0.618268	D6 S2	0.0509929			D3 S3	0.0476478	D2 S2	0.964094			D6 S2	0.0683518	D2 S2	0.913838						D3 S4	0.0465079						D3 S4
											Day1	0.602753			Day2	-0.313572	Day2	0.00940044			D2 S4	0.876229	D6 S2	1.14653			D3 S3	0.0285851	D2 S2	5.05918			D6 S2	1.53683	D2 S2	4.79545						D3 S4	0.556883						D3 S4
											Day1	-0.260548			Day2	-0.629428	Day2	0.570341			D2 S4	4.51719	D6 S3	1.90983			D3 S3	0.00503	D2 S2	1.2588			D6 S3	2.55997	D2 S2	1.19318						D3 S4	0.446675						D3 S4
											Day1	-0.163629			Day2	1.99667	Day2	-0.184323			D2 S4	2.18397	D6 S3	0.489646			D3 S3	0.182596	D2 S2	0.892014			D6 S3	0.65633	D2 S2	0.845515						D3 S4	2.2153						D3 S4
											Day1	0.400953			Day2	1.00266	Day2	1.24651			D2 S4	4.29225	D6 S3	1.40333			D3 S3	3.25724	D2 S2	0.0609511			D6 S3	1.88105	D2 S2	0.0577738						D3 S4	0.0461811						D3 S4
											Day1	-0.374231			Day2	-0.502988	Day2	-0.14063			D2 S4	0.777707	D6 S3	2.05775			D3 S3	4.19087	D2 S2	0.259026			D6 S3	2.75824	D2 S2	0.245523						D3 S4	0.313646						D3 S4
											Day1	-0.0415143			Day2	-0.0382686	Day2	-0.324407			D2 S4	0.257093	D6 S3	0.0516513			D3 S3	3.10493	D2 S2	0.933951			D6 S3	0.0692344	D2 S2	0.885265						D3 S4	1.92327						D3 S4
											Day1	0.325013			Day2	0.601533	Day2	-0.191522			D2 S4	0.755685	D6 S3	0.0343391			D3 S3	2.9792	D2 S2	5.02252			D6 S3	0.0460287	D2 S2	4.7607						D3 S4	0.288172						D3 S4
											Day1	-0.0684371			Day2	-0.483342	Day2	0.108303			D2 S4	0.255987	D6 S3	1.55088			D3 S3	4.79612	D2 S2	0.0734175			D6 S3	2.07883	D2 S2	0.0695903						D3 S4	1.08231						D3 S4
											Day1	-0.217877			Day2	0.581628	Day2	-0.138747			D2 S4	1.20169	D6 S3	1.31707			D3 S3	0.931551	D2 S2	1.4249			D6 S3	1.76542	D2 S2	1.35062						D3 S4	23.5521						D3 S4
											Day1	0.206584			Day2	0.619227	Day2	-0.536454			D2 S4	0.170845	D6 S3	0.0867566			D3 S3	0.0571571	D2 S2	0.123149			D6 S3	0.11629	D2 S2	0.11673						D3 S4	0.0460516						D3 S4
											Day1	0.864185			Day2	-0.11782	Day2	-1.77821			D2 S4	0.895015	D6 S3	0.716696			D3 S3	1.5438	D2 S2	1.2364			D6 S3	0.960672	D2 S2	1.17195						D3 S4	0.104773						D3 S4
											Day1	0.0907572			Day2	-1.60684	Day2	0.129568			D2 S4	0.0727309	D6 S3	0.409706			D3 S3	0.0476432	D2 S2	0.886562			D6 S3	0.549177	D2 S2	0.840347						D3 S4	12.9664						D3 S4
											Day1	-0.333284			Day2	1.29293	Day2	-1.83193			D2 S4	1.0873	D6 S3	0.559007			D3 S3	1.89849	D2 S2	10.5469			D6 S3	0.749303	D2 S2	9.99709						D3 S4	0.762171						D3 S4
											Day1	0.0205637			Day2	1.84749	Day2	-0.191645			D2 S4	0.137828	D6 S3	1.01936			D3 S3	0.957471	D2 S2	12.2959			D6 S3	1.36637	D2 S2	11.6549						D3 S4	2.15622						D3 S4
											Day1	0.345867			Day2	-0.19401	Day2	0.725645			D2 S4	2.1921	D6 S3	0.299052			D3 S3	0.221439	D2 S2	1.11161			D6 S3	0.400854	D2 S2	1.05366						D3 S4	4.33794						D3 S4
											Day1	0.00955736			Day2	2.50422	Day2	0.523334			D2 S4	0.0241735	D6 S3	0.034497			D3 S3	0.1055	D2 S2	0.40773			D6 S3	0.0462404	D2 S2	0.386476						D3 S4	5.68166						D3 S4
											Day1	-0.00600625			Day2	1.04812	Day2	-1.41518			D2 S4	1.57202	D6 S3	0.0605338			D3 S3	0.0382543	D2 S2	0.302193			D6 S3	0.0811405	D2 S2	0.286441						D3 S4	3.58799						D3 S4
											Day1	-0.140989			Day2	-0.0229554	Day2	-0.381176			D2 S4	5.17956	D6 S3	0.881179			D3 S3	0.0958463	D2 S2	1.91176			D6 S3	1.18115	D2 S2	1.81211						D3 S4	2.6314						D3 S4
											Day1	0.321477			Day2	-0.125481	Day2	0.237087			D2 S4	0.334113	D6 S3	1.06561			D3 S3	0.649512	D2 S2	0.452839			D6 S3	1.42837	D2 S2	0.429233						D3 S4	3.68114						D3 S4
											Day1	-0.0221644			Day2	-1.79633	Day2	-0.566323			D2 S4	0.504839	D6 S3	0.0517213			D3 S3	0.534212	D2 S2	17.0035			D6 S3	0.0693281	D2 S2	16.1172						D3 S4	5.65071						D3 S4
											Day1	-0.38735			Day2	-0.0704856	Day2	-0.505935			D2 S4	0.826142	D6 S3	1.10964			D3 S3	2.11718	D2 S2	0.506336			D6 S3	1.48738	D2 S2	0.479941						D3 S4	0.279112						D3 S4
											Day1	-0.25575			Day2	-0.853175	Day2	-0.0150842			D2 S4	0.60839	D6 S3	0.242722			D3 S3	0.143998	D2 S2	3.93299			D6 S3	0.325349	D2 S2	3.72797						D3 S4	2.44267						D3 S4
											Day1	0.678917			Day2	0.263359	Day2	1.81175			D2 S4	4.0756	D6 S3	0.340044			D3 S3	0.028592	D2 S2	6.64793			D6 S3	0.4558	D2 S2	6.30138						D3 S4	4.12205						D3 S4
											Day1	0.194738			Day2	0.260781	Day2	0.0762951			D2 S4	1.21156	D6 S3	0.757576			D3 S3	0.172114	D2 S2	0.048684			D6 S3	1.01547	D2 S2	0.0461462						D3 S4	2.78612						D3 S4
											Day1	0.0460764			Day2	0.980586	Day2	-0.665102			D2 S4	1.60334	D6 S3	0.751409			D3 S3	0.385514	D2 S2	1.80648			D6 S3	1.0072	D2 S2	1.71231						D3 S4	1.03133						D3 S4
											Day1	-0.00612499			Day2	-0.00628316	Day2	-2.50232			D2 S4	0.0325078	D6 S3	0.596942			D3 S3	0.155053	D2 S2	1.59967			D6 S3	0.800151	D2 S2	1.51628						D3 S4	3.59472						D3 S4
											Day1	-0.239087			Day2	0.201559	Day2	-0.629162			D2 S4	0.0483977	D6 S3	0.0866191			D3 S3	0.0574216	D2 S2	0.380849			D6 S3	0.116106	D2 S2	0.360996						D3 S4	1.05519						D3 S4
											Day1	-0.0793042			Day2	-0.0350074	Day2	-0.712315			D2 S4	0.0161208	D6 S3	3.66035			D3 S3	0.250421	D2 S2	0.934606			D6 S3	4.9064	D2 S2	0.885886						D3 S4	1.10685						D3 S4
											Day1	0.0963845			Day2	-0.0547149	Day2	-0.00470352			D2 S4	0.0738537	D6 S3	2.55989			D3 S3	0.00952	D2 S2	0.0488756			D6 S3	3.43133	D2 S2	0.0463278						D3 S4	2.13137						D3 S4
											Day1	0.0605369			Day2	0	Day2	-1.84363			D2 S4	0.0809254	D6 S3	0.65893			D3 S3	0.762744	D2 S2	0.382069			D6 S3	0.883242	D2 S2	0.362152						D3 S4	3.6388						D3 S4
											Day1	0.0215964			Day2	-0.88912	Day2	-1.04311			D2 S4	0.352905	D6 S3	0.0699528			D3 S3	5.49613	D2 S2	0.261069			D6 S3	0.093766	D2 S2	0.24746						D3 S4	8.63133						D3 S4
											Day1	-0.05561			Day2	-0.712099	Day2	-0.763267			D2 S4	0.0976164	D6 S3	0.419802			D3 S3	0.568025	D2 S2	0.109542			D6 S3	0.56271	D2 S2	0.103832						D3 S4	0.518181						D3 S4
											Day1	0.10747			Day2	0.0242594	Day2	-0.021878			D2 S4	0.694234	D6 S3	0.0696551			D3 S3	0.638494	D2 S2	4.52719			D6 S3	0.0933669	D2 S2	4.29119						D3 S4	1.09436						D3 S4
											Day1	0.9789			Day2	3.83282	Day2	-0.024487			D2 S4	0.0734403	D6 S3	0.0172534			D3 S3	0.0286247	D2 S2	2.17298			D6 S3	0.0231268	D2 S2	2.05971						D3 S4	2.22572						D3 S4
											Day1	0.106287			Day2	-0.0192503	Day2	-0.187269			D2 S4	1.14941	D6 S3	0.473612			D3 S3	0.0669404	D2 S2	1.81657			D6 S3	0.634838	D2 S2	1.72187						D3 S4	0.0923438						D3 S4
											Day1	0.180428			Day2	0	Day2	-0.42488			D2 S4	2.10656	D6 S3	0.0344577			D3 S3	0.0286812	D2 S2	0.036427			D6 S3	0.0461877	D2 S2	0.0345281						D3 S4	0.136974						D3 S4
											Day1	-0.0768769			Day2	-1.81165	Day2	-0.16021			D2 S4	0.958416	D6 S3	0.673526			D3 S3	0.143585	D2 S2	1.53071			D6 S3	0.902806	D2 S2	1.45092						D3 S4	2.5321						D3 S4
											Day1	-0.0180499			Day2	4.52907	Day2	-1.48429			D2 S4	0.838205	D6 S3	2.01164			D3 S3	2.31553	D2 S2	0.475726			D6 S3	2.69644	D2 S2	0.450927						D3 S4	3.43503						D3 S4
											Day1	1.16824			Day2	0.434125	Day2	-0.124339			D2 S4	4.04623	D6 S3	1.09			D3 S3	0.278075	D2 S2	3.75994			D6 S3	1.46106	D2 S2	3.56394						D3 S4	1.80772						D3 S4
											Day1	-1.13807			Day2	0.0707215	Day2	-0.0162639			D2 S4	0.0242177	D6 S3	0.599104			D3 S4	0.71342	D2 S2	1.41684			D6 S3	0.80305	D2 S2	1.34298						D3 S4	1.87233						D3 S4
											Day1	0.798701			Day2	-0.635331	Day2	0			D2 S4	0.0242179	D6 S3	0.103213			D3 S4	0.799688	D2 S2	0.428901			D6 S3	0.138348	D2 S2	0.406543						D3 S4	0.630448						D3 S4
											Day1	0.687703			Day2	-1.04986	Day2	0.0886204			D2 S4	0.129684	D6 S3	0.12127			D3 S4	1.29882	D2 S2	0.687588			D6 S3	0.162553	D2 S2	0.651746						D3 S4	0.0811046						D3 S4
											Day1	-0.151736			Day2	-0.0369046	Day2	-1.0395			D2 S4	0.95478	D6 S3	0.397033			D3 S4	2.34524	D2 S2	0.294783			D6 S3	0.53219	D2 S2	0.279416						D3 S4	2.94493						D3 S4
											Day1	-0.157767			Day2	0.186118	Day2	-1.01355			D2 S4	0.771531	D6 S3	1.35822			D3 S4	5.37945	D2 S2	0.705441			D6 S3	1.82059	D2 S2	0.668667						D3 S4	1.88675						D3 S4
											Day1	0.306507			Day2	-0.0461129	Day2	-0.585452			D2 S4	4.83806	D6 S3	4.36037			D3 S4	1.24827	D2 S2	0.238114			D6 S3	5.84471	D2 S2	0.225701						D3 S4	1.31464						D3 S4
											Day1	-0.196707			Day2	-0.643269	Day2	-0.0635553			D2 S4	0.145788	D6 S3	0.813928			D3 S4	1.62534	D2 S2	0.200102			D6 S3	1.091	D2 S2	0.189671						D3 S4	0.511966						D3 S4
											Day1	1.46394			Day2	-0.98183	Day2	0.432159			D2 S4	0.0646694	D6 S3	1.52374			D3 S4	2.58946	D2 S2	5.30807			D6 S3	2.04245	D2 S2	5.03137						D3 S4	2.04083						D3 S4
											Day1	0.195054			Day2	0.0535757	Day2	3.26313			D2 S4	0.174981	D6 S3	0.919634			D3 S4	2.03356	D2 S2	0.121857			D6 S3	1.23269	D2 S2	0.115505						D3 S4	2.77566						D3 S4
											Day1	0.0556055			Day2	-1.56826	Day2	-0.0279123			D2 S4	0.380347	D6 S3	0.257211			D3 S4	0.152605	D2 S2	2.56967			D6 S3	0.34477	D2 S2	2.43571						D3 S4	0.94032						D3 S4
											Day1	-0.480361			Day2	-0.969398	Day2	-0.865446			D2 S4	0.278353	D6 S3	2.98864			D3 S4	0.220212	D2 S2	0.0121445			D6 S3	4.00603	D2 S2	0.0115114						D3 S4	0.178136						D3 S4
											Day1	-2.04937			Day2	-0.353832	Day2	-0.566476			D2 S4	1.04615	D6 S3	0.636547			D3 S4	0.778868	D2 S2	11.1138			D6 S3	0.853239	D2 S2	10.5344						D3 S4	0.247607						D3 S4
											Day1	0.851542			Day2	-1.0658	Day2	-0.051342			D2 S4	0.115398	D6 S3	0.280865			D3 S4	1.06865	D2 S2	0.0978555			D6 S3	0.376477	D2 S2	0.0927544						D3 S4	0.0461962						D3 S4
											Day1	0.742645			Day2	0.017132	Day2	-0.126801			D2 S4	0.878163	D6 S3	0.0476217			D3 S4	0.390233	D2 S2	0.305282			D6 S3	0.063833	D2 S2	0.289368						D3 S4	1.19593						D3 S4
											Day1	0.252702			Day2	0.457108	Day2	-0.170792			D2 S4	2.36133	D6 S3	1.70398			D3 S4	0.0381397	D2 S2	2.85664			D6 S3	2.28405	D2 S2	2.70773						D3 S4	0.961675						D3 S4
											Day1	-1.52422			Day2	0.539658	Day2	-0.339286			D2 S4	0.709434	D6 S3	1.55794			D3 S4	0.749157	D2 S2	0.537571			D6 S3	2.0883	D2 S2	0.509548						D3 S4	0.0346572						D3 S4
											Day1	-0.0716797			Day2	1.62303	Day2	0.686653			D2 S4	0.394424	D6 S3	0.522997			D3 S4	0.191209	D2 S2	0.110596			D6 S3	0.701034	D2 S2	0.104831						D3 S4	0.197993						D3 S4
											Day1	-0.493215			Day2	-1.44917	Day2	-0.656856			D2 S4	1.24543	D6 S3	1.11955			D3 S4	0.470389	D2 S2	1.28679			D6 S3	1.50066	D2 S2	1.21971						D6 S1	2.1613						D3 S4
											Day1	-0.0907883			Day2	-0.180146	Day2	-1.13307			D2 S4	0.317444	D6 S3	0.270357			D3 S4	0.0766095	D2 S2	0.858007			D6 S3	0.362391	D2 S2	0.81328						D6 S1	1.4002						D3 S4
											Day1	0.320914			Day2	-0.0424015	Day2	-0.165608			D2 S4	3.35977	D6 S3	0.499553			D3 S4	0.10591	D2 S2	1.33604			D6 S3	0.669609	D2 S2	1.2664						D6 S1	7.18631						D3 S4
											Day1	7.52837			Day2	-0.77415	Day2	0.100769			D2 S4	0.00805055	D6 S3	4.59446			D3 S4	0.00955	D2 S2	1.52507			D6 S3	6.1585	D2 S2	1.44557						D6 S1	0.0694654						D3 S4
											Day1	1.85852			Day2	0.0719619	Day2	-0.314635			D2 S4	0.220298	D6 S3	0.497405			D3 S4	0.0959649	D2 S2	10.3164			D6 S3	0.66673	D2 S2	9.77861						D6 S1	0.339744						D3 S4
											Day1	10.0325			Day2	0.19939	Day2	-0.0444054			D2 S4	0.472787	D6 S3	0.157103			D3 S4	0.770718	D2 S2	0.739554			D6 S3	0.210584	D2 S2	0.701003						D6 S1	0.296302						D3 S4
											Day1	1.97526			Day2	0.00543946	Day2	0.0417467			D2 S4	2.1052	D6 S3	0.121302			D3 S4	0.345609	D2 S2	1.09196			D6 S3	0.162595	D2 S2	1.03504						D6 S1	0.508536						D3 S4
											Day1	1.33675			Day2	-0.338121	Day2	0.250134			D2 S4	0.414245	D6 S3	3.95437			D3 S4	0.972225	D2 S2	0.0981742			D6 S3	5.30051	D2 S2	0.0930565						D6 S1	0.139399						D3 S4
											Day1	4.23239			Day2	-1.22216	Day2	-0.0445157			D2 S4	0.122174	D6 S3	2.01482			D3 S4	0.841471	D2 S2	0.024302			D6 S3	2.7007	D2 S2	0.0230351						D6 S1	1.0679						D3 S4
											Day1	1.48033			Day2	-0.749646	Day2	0.105483			D2 S4	0.0323002	D6 S3	0.307892			D3 S4	0.0476984	D2 S2	4.65281			D6 S3	0.412704	D2 S2	4.41027						D6 S1	0.669902						D3 S4
											Day1	0.565598			Day2	0.0803416	Day2	-0.411967			D2 S4	0.154505	D6 S3	1.80229			D3 S4	0.105137	D2 S2	0.342945			D6 S3	2.41581	D2 S2	0.325068						D6 S1	0.138668						D3 S4
											Day1	4.80993			Day2	-0.122992	Day2	0.681656			D2 S4	0.211531	D6 S3	0.347612			D3 S4	0.18137	D2 S2	0.906726			D6 S3	0.465945	D2 S2	0.85946						D6 S1	0.198717						D3 S4
											Day1	0.57012			Day2	-0.127503	Day2	-1.17708			D2 S4	1.28846	D6 S3	0.200322			D3 S4	0.124464	D2 S2	0.233739			D6 S3	0.268515	D2 S2	0.221555						D6 S1	0.520763						D3 S4
											Day1	0.156885			Day2	-0.0632297	Day2	1.83702			D2 S4	0.0242155	D6 S3	0.0782877			D3 S4	0.463238	D2 S2	0.259366			D6 S3	0.104938	D2 S2	0.245846						D6 S1	0.041432						D3 S4
											Day1	0.20917			Day2	1.45866	Day2	-3.72985			D2 S4	2.3173	D6 S3	0.368789			D3 S4	0.498551	D2 S2	0.471868			D6 S3	0.494332	D2 S2	0.44727						D6 S1	2.69948						D3 S4
											Day1	0.00746595			Day2	-0.918341	Day2	-0.195053			D2 S4	0.294442	D6 S3	0.356259			D3 S4	0.371576	D2 S2	0.268464			D6 S3	0.477535	D2 S2	0.254469						D6 S1	0.423881						D3 S4
											Day1	0.258898			Day2	0.0709178	Day2	1.87435			D2 S4	1.94572	D6 S3	0.166735			D3 S4	0.0286188	D2 S2	12.8512			D6 S3	0.223494	D2 S2	12.1812						D6 S1	3.46948						D3 S4
											Day1	1.17371			Day2	0.0421051	Day2	0.127041			D2 S4	0.260429	D6 S3	0.435387			D3 S4	0.105965	D2 S2	0.245214			D6 S3	0.583601	D2 S2	0.232432						D6 S1	0.591564						D3 S4
											Day1	-0.160098			Day2	0.0816707	Day2	-0.987396			D2 S4	0.0730334	D6 S3	0.200454			D3 S4	0.686769	D2 S2	0.60525			D6 S3	0.268692	D2 S2	0.573699						D6 S1	16.4181						D3 S4
											Day1	0.321905			Day2	0.150966	Day2	-0.0391154			D2 S4	0.662238	D6 S3	0.512092			D3 S4	0.00953	D2 S2	4.02333			D6 S3	0.686418	D2 S2	3.8136						D6 S1	0.794425						D3 S4
											Day1	0.0222547			Day2	-0.00652637	Day2	-0.00921908			D2 S4	0.23033	D6 S3	4.91059			D3 S4	0.52176	D2 S2	0.563547			D6 S3	6.58225	D2 S2	0.53417						D6 S1	2.2228						D3 S4
											Day1	0.693693			Day2	0.514041	Day3	0.894852			D2 S4	1.05861	D6 S3	0.346769			D3 S4	1.10864	D2 S2	3.96262			D6 S3	0.464815	D2 S2	3.75606						D6 S1	1.75976						D3 S4
											Day1	0.829173			Day2	0.14082	Day3	-0.0202298			D2 S4	0.637886	D6 S3	0.418301			D3 S4	1.00361	D2 S2	3.41245			D6 S3	0.560698	D2 S2	3.23457						D6 S1	5.45033						D3 S4
											Day1	0.300893			Day2	-0.0810898	Day3	0.00731356			D2 S4	3.25454	D6 S3	1.26063			D3 S4	0.163271	D2 S2	0.631619			D6 S3	1.68977	D2 S2	0.598693						D6 S1	1.32344						D3 S4
											Day1	0.00956559			Day2	-0.199727	Day3	-1.13129			D2 S4	0.137927	D6 S3	0.62676			D3 S4	0.289331	D2 S2	1.75373			D6 S3	0.84012	D2 S2	1.66231						D6 S1	3.93487						D3 S4
											Day1	-0.0185953			Day2	0.29888	Day3	0.183611			D2 S4	3.04038	D6 S3	1.95706			D3 S4	1.07042	D2 S2	0.207748			D6 S3	2.62328	D2 S2	0.196918						D6 S1	1.44722						D3 S4
											Day1	0.00918752			Day2	0.139134	Day3	0			D2 S4	5.27097	D6 S3	1.05922			D3 S4	2.52116	D2 S2	3.12097			D6 S3	1.4198	D2 S2	2.95828						D6 S1	0.104642						D3 S4
											Day1	-0.0227366			Day2	-0.320627	Day3	0.284289			D2 S4	1.19717	D6 S3	0.147564			D3 S4	0.955609	D2 S2	0.630243			D6 S3	0.197797	D2 S2	0.597389						D6 S1	0.236461						D3 S4
											Day1	0.0845689			Day2	-0.177631	Day3	0.0172241			D2 S4	1.027	D6 S3	1.46991			D3 S4	0.0571501	D2 S2	1.50496			D6 S3	1.97029	D2 S2	1.42651						D6 S1	1.19041						D3 S4
											Day1	-0.0257125			Day2	-0.0408249	Day3	0.442355			D2 S4	2.61003	D6 S3	1.23098			D3 S4	0.797066	D2 S2	0.3958			D6 S3	1.65003	D2 S2	0.375167						D6 S1	3.62564						D3 S4
											Day1	0.0249272			Day2	-0.0786744	Day3	0.306157			D2 S4	0.470032	D6 S3	3.12587			D3 S4	0.057332	D2 S2	0.196476			D6 S3	4.18997	D2 S2	0.186234						D6 S1	0.829851						D3 S4
											Day1	-0.075888			Day2	-0.954777	Day3	-0.0402472			D2 S4	0.814148	D6 S3	0.222792			D3 S4	0.540895	D2 S2	0.657996			D6 S3	0.298634	D2 S2	0.623696						D6 S1	0.323447						D3 S4
											Day1	0.863507			Day2	-0.112455	Day3	-0.444097			D2 S4	0.469364	D6 S3	0.166881			D3 S4	0.0959565	D2 S2	0.11075			D6 S3	0.223691	D2 S2	0.104976						D6 S1	2.6492						D3 S4
											Day1	0.131449			Day2	-0.281178	Day3	-1.40541			D2 S4	1.71636	D6 S3	0.52279			D3 S4	0.312444	D2 S2	3.70009			D6 S3	0.700757	D2 S2	3.50721						D6 S1	1.36838						D3 S4
											Day1	1.02548			Day2	1.0136	Day3	0.0825963			D2 S4	0.56221	D6 S3	0.036211			D3 S4	0.681455	D2 S2	15.7159			D6 S3	0.0485379	D2 S2	14.8967						D6 S1	0.0579098						D3 S4
											Day1	0.0531635			Day2	-0.157954	Day3	0.722352			D2 S4	0.562902	D6 S3	0.486109			D3 S4	0.184096	D2 S2	12.6824			D6 S3	0.651589	D2 S2	12.0213						D6 S1	1.02589						D6 S1
											Day1	-0.00513655			Day2	-0.44839	Day3	0.252596			D2 S4	0.0809051	D6 S3	0.298518			D3 S4	0.057237	D2 S2	0.849298			D6 S3	0.400139	D2 S2	0.805025						D6 S1	4.5299						D6 S1
											Day1	0.00398202			Day2	0.897443	Day3	0.562659			D2 S4	1.68714	D6 S3	2.17144			D3 S4	0.0763725	D2 S2	0.650647			D6 S3	2.91064	D2 S2	0.616729						D6 S1	0.234985						D6 S1
											Day1	0.138674			Day2	-0.0183867	Day3	-0.089236			D2 S4	4.95797	D6 S3	0.644683			D3 S4	0.762457	D2 S2	4.01956			D6 S3	0.864145	D2 S2	3.81003						D6 S1	3.26791						D6 S1
											Day1	0.132546			Day2	0.737669	Day3	-0.0166175			D2 S4	1.38756	D6 S3	0.0509768			D3 S4	1.87709	D2 S2	0.394836			D6 S3	0.0683302	D2 S2	0.374254						D6 S1	0.395439						D6 S1
											Day1	-0.184521			Day2	0.0402146	Day3	0.0182354			D2 S4	1.16689	D6 S3	0.793772			D3 S4	1.18653	D2 S2	0.747926			D6 S3	1.06399	D2 S2	0.708938						D6 S1	14.3722						D6 S1
											Day1	0.254445			Day2	0.0678989	Day3	0.0429413			D2 S4	0.0985917	D6 S3	0.254379			D3 S4	0.0673522	D2 S2	0.247208			D6 S3	0.340974	D2 S2	0.234322						D6 S1	1.53609						D6 S1
											Day1	-0.8534			Day2	-0.145624	Day3	-0.061983			D2 S4	0.0645112	D6 S3	2.67606			D3 S4	0.0476059	D2 S2	2.59933			D6 S3	3.58704	D2 S2	2.46384						D6 S1	0.935064						D6 S1
											Day1	-2.0652			Day2	-0.114965	Day3	0.0355282			D2 S4	0.0241922	D6 S3	0.329301			D3 S4	0.0477722	D2 S2	0.276561			D6 S3	0.4414	D2 S2	0.262144						D6 S1	1.45701						D6 S1
											Day1	0.0625619			Day2	0.110854	Day3	-0.0671002			D2 S4	2.51573	D6 S3	3.38272			D3 S4	0.429701	D2 S2	1.49583			D6 S3	4.53425	D2 S2	1.41786						D6 S1	0.116049						D6 S1
											Day1	0.0475273			Day2	-0.176765	Day3	0.0548065			D2 S4	0.0241826	D6 S3	0.248041			D3 S4	1.66233	D2 S2	1.97131			D6 S3	0.332478	D2 S2	1.86855						D6 S1	0.354572						D6 S1
											Day1	0.332068			Day2	-0.0688959	Day3	0			D2 S4	0.0161395	D6 S3	2.64771			D3 S4	0.116177	D2 S2	2.74236			D6 S3	3.54903	D2 S2	2.5994						D6 S1	0.441372						D6 S1
											Day1	1.45277			Day2	0.0934937	Day3	0.0520326			D2 S4	0.731096	D6 S3	1.62263			D3 S4	2.96748	D2 S2	1.78889			D6 S3	2.175	D2 S2	1.69564						D6 S1	0.535335						D6 S1
											Day1	0.0707092			Day2	-0.0398326	Day3	-0.0825279			D2 S4	0.11413	D6 S3	1.40203			D3 S4	0.481636	D2 S2	0.41255			D6 S3	1.8793	D2 S2	0.391045						D6 S1	0.20925						D6 S1
											Day1	-0.042615			Day2	-0.424648	Day3	-0.0415106			D2 S4	0.0725436	D6 S3	1.78589			D3 S4	0.0674199	D2 S2	3.40269			D6 S3	2.39383	D2 S2	3.22531						D6 S1	1.65417						D6 S1
											Day1	0.400987			Day2	-1.46982	Day3	0			D2 S4	0.140284	D6 S3	0.764919			D3 S4	0.0286272	D2 S2	0.329223			D6 S3	1.02531	D2 S2	0.312061						D6 S1	0.50132						D6 S1
											Day1	-0.421152			Day2	0.329618	Day3	0			D2 S4	0.504452	D6 S3	2.00527			D3 S4	0.34946	D2 S2	0.186264			D6 S3	2.6879	D2 S2	0.176555						D6 S1	0.127827						D6 S1
											Day1	-0.428656			Day2	-0.00300946	Day3	-0.290827			D2 S4	0.0975419	D6 S3	0.735305			D3 S4	0.387316	D2 S2	2.46617			D6 S3	0.985616	D2 S2	2.33762						D6 S1	5.06684						D6 S1
											Day1	-0.0541696			Day2	-1.76244	Day3	0			D2 S4	1.32878	D6 S3	0.616419			D3 S4	0.038199	D2 S2	0.0243022			D6 S3	0.826259	D2 S2	0.0230354						D6 S1	1.12693						D6 S1
											Day1	-0.0663715			Day2	-0.0580528	Day3	-0.478667			D2 S4	0.360917	D6 S3	0.721972			D3 S4	0.00951	D2 S2	0.303993			D6 S3	0.967744	D2 S2	0.288147						D6 S1	9.2032						D6 S1
											Day1	0.0222476			Day2	0.0585557	Day3	0.29654			D2 S4	0.186992	D6 S3	0.610215			D3 S4	0.0573416	D2 S2	0.122059			D6 S3	0.817943	D2 S2	0.115696						D6 S1	2.36849						D6 S1
											Day1	0.0741213			Day2	-0.495125	Day3	0.120968			D2 S4	1.70808	D6 S3	0.0365392			D3 S4	4.40407	D2 S2	0.173219			D6 S3	0.0489778	D2 S2	0.16419						D6 S1	1.2087						D6 S1
											Day1	-1.18755			Day2	-1.39683	Day3	0.0179941			D2 S4	0.323994	D6 S3	0.0579067			D3 S4	0.233359	D2 S2	5.58782			D6 S3	0.0776191	D2 S2	5.29654						D6 S1	3.10698						D6 S1
											Day1	-0.216448			Day2	-1.10987	Day3	0			D3 S1	0.188635	D6 S3	2.6399			D3 S4	0.0342174	D2 S3	0.972874			D6 S3	3.53857	D2 S3	0.92216						D6 S1	2.22529						D6 S1
											Day1	-0.120583			Day2	0.0114614	Day3	0			D3 S1	0.173037	D6 S3	0.483879			D3 S4	0.159665	D2 S3	20.5246			D6 S3	0.648599	D2 S3	19.4547						D6 S1	8.68219						D6 S1
											Day1	-0.528738			Day2	-0.409933	Day3	0			D3 S1	0.0322759	D6 S3	1.77587			D3 S4	2.49995	D2 S3	0.589931			D6 S3	2.38041	D2 S3	0.559179						D6 S1	0.600629						D6 S1
											Day1	-1.09197			Day2	-0.209581	Day3	0.04804			D3 S1	1.87682	D6 S3	1.34958			D3 S4	0.0191755	D2 S3	1.14392			D6 S3	1.80901	D2 S3	1.08429						D6 S1	20.9453						D6 S1
											Day1	0.223642			Day2	0.0300706	Day3	0			D3 S1	0.72469	D6 S3	0.769304			D3 S4	2.42174	D2 S3	0.802748			D6 S3	1.03119	D2 S3	0.760902						D6 S1	1.15251						D6 S1
											Day1	7.43371			Day2	-0.0997168	Day3	-0.52604			D3 S1	0.105265	D6 S3	0.378967			D6 S1	3.94682	D2 S3	3.91622			D6 S3	0.507974	D2 S3	3.71208						D6 S1	0.163216						D6 S1
											Day1	-0.420329			Day2	0.25764	Day3	0.476123			D3 S1	0.0486875	D6 S3	1.57199			D6 S1	0.527758	D2 S3	0.675425			D6 S3	2.10712	D2 S3	0.640217						D6 S1	0.138733						D6 S1
											Day1	0.413676			Day2	-0.0227397	Day3	0.0311204			D3 S1	5.3552	D6 S3	0.589089			D6 S1	0.34887	D2 S3	1.81294			D6 S3	0.789625	D2 S3	1.71843						D6 S2	20.0053						D6 S1
											Day1	1.47783			Day2	-0.00731718	Day3	0.0341572			D3 S1	2.60752	D6 S3	0.430593			D6 S1	7.92942	D2 S3	0.29605			D6 S3	0.577175	D2 S3	0.280617						D6 S2	1.0891						D6 S1
											Day1	-0.0856069			Day2	0.492011	Day3	-0.0149928			D3 S1	4.51706	D6 S3	0.146943			D6 S1	0.0667941	D2 S3	0.679551			D6 S3	0.196965	D2 S3	0.644127						D6 S2	0.00578						D6 S1
											Day1	0.0657132			Day2	-0.0414003	Day3	0			D3 S1	0.647545	D6 S3	0.436731			D6 S1	2.54907	D2 S3	6.08794			D6 S3	0.585402	D2 S3	5.77058						D6 S2	11.2624						D6 S1
											Day1	-0.0886814			Day2	0.0637232	Day3	0.00442221			D3 S1	0.614317	D6 S3	0.278216			D6 S1	0.675106	D2 S3	1.39726			D6 S3	0.372926	D2 S3	1.32442						D6 S2	0.0926256						D6 S1
											Day1	-0.787649			Day2	-0.0122921	Day3	-0.30007			D3 S1	0.94244	D6 S3	1.19626			D6 S1	0.749406	D2 S3	9.46382			D6 S3	1.60348	D2 S3	8.97049						D6 S2	0.0346032						D6 S1
											Day1	2.93371			Day2	0.0775105	Day3	0.379474			D3 S1	0.919067	D6 S3	0.139802			D6 S1	0.00952	D2 S3	0.984016			D6 S3	0.187393	D2 S3	0.932721						D6 S2	3.45996						D6 S1
											Day1	-0.0519913			Day2	0.0413475	Day3	0.0990917			D3 S1	0.584997	D6 S3	0.292207			D6 S1	2.10141	D2 S3	0.410242			D6 S3	0.391679	D2 S3	0.388857						D6 S2	1.00722						D6 S1
											Day1	-1.50052			Day2	-0.0223913	Day3	-0.0588886			D3 S1	0.493188	D6 S3	0.692911			D6 S1	0.536545	D2 S3	0.747626			D6 S3	0.92879	D2 S3	0.708654						D6 S2	0.745741						D6 S1
											Day1	-0.202332			Day2	-0.0218547	Day3	0			D3 S1	6.13227	D6 S3	0.479521			D6 S1	1.0176	D2 S3	0.247804			D6 S3	0.642758	D2 S3	0.234886						D6 S2	0.896889						D6 S1
											Day1	0.331817			Day2	-0.0921092	Day3	0.140296			D3 S1	0.840391	D6 S3	0.445708			D6 S1	0.988966	D2 S3	0.124406			D6 S3	0.597435	D2 S3	0.117921						D6 S2	0.964197						D6 S1
											Day1	-2.91885			Day2	-0.0961276	Day3	0.257788			D3 S1	2.46627	D6 S3	0.0360686			D6 S1	0.00952	D2 S3	0.866775			D6 S3	0.048347	D2 S3	0.821592						D6 S2	0.422103						D6 S1
											Day1	-0.121538			Day2	-1.38996	Day3	0.597369			D3 S1	0.381668	D6 S3	0.393582			D6 S1	0.106409	D2 S3	1.13541			D6 S3	0.527565	D2 S3	1.07622						D6 S2	1.07312						D6 S1
											Day1	0.0186379			Day2	-0.130758	Day3	0.092435			D3 S1	1.65158	D6 S3	0.0590441			D6 S1	0.0572013	D2 S3	1.40401			D6 S3	0.0791438	D2 S3	1.33082						D6 S2	1.9247						D6 S1
											Day1	-0.185603			Day2	-0.237498	Day3	0.437256			D3 S1	0.854114	D6 S3	0.178581			D6 S1	1.18969	D2 S3	1.06605			D6 S3	0.239373	D2 S3	1.01048						D6 S2	0.139655						D6 S1
											Day1	-1.21972			Day2	-0.193523	Day3	-0.0572266			D3 S1	0.641788	D6 S3	2.88805			D6 S1	0.663083	D2 S3	0.359673			D6 S3	3.87119	D2 S3	0.340924						D6 S2	4.47261						D6 S1
											Day1	-0.806455			Day2	0.603695	Day3	0.209632			D3 S1	0.181385	D6 S3	0.837929			D6 S1	0.240521	D2 S3	0.434191			D6 S3	1.12317	D2 S3	0.411558						D6 S2	0.31948						D6 S1
											Day1	-0.743639			Day2	0.306571	Day3	0.398462			D3 S1	1.01215	D6 S3	0.123009			D6 S1	0.286845	D2 S3	0.250951			D6 S3	0.164884	D2 S3	0.237869						D6 S2	0.0230759						D6 S1
											Day1	-0.45675			Day2	-0.0324821	Day3	0.059529			D3 S1	0.793758	D6 S3	0.759356			D6 S1	2.77049	D2 S3	9.45738			D6 S3	1.01785	D2 S3	8.96438						D6 S2	1.28844						D6 S1
											Day1	-0.123515			Day2	-0.0234781	Day3	-0.0271005			D3 S1	2.6214	D6 S3	0.0795746			D6 S1	0.145931	D2 S3	0.277352			D6 S3	0.106663	D2 S3	0.262894						D6 S2	0.392945						D6 S1
											Day1	0.255519			Day2	-0.156467	Day3	0			D3 S1	0.253834	D6 S3	3.30623			D6 S1	1.02537	D2 S3	0.620879			D6 S3	4.43173	D2 S3	0.588513						D6 S2	2.23028						D6 S1
											Day1	-0.107714			Day2	0.786838	Day3	0			D3 S1	0.457096	D6 S3	1.0461			D6 S1	0.557042	D2 S3	1.04488			D6 S3	1.40221	D2 S3	0.990412						D6 S2	0.104202						D6 S1
											Day1	-0.1902			Day2	-0.297064	Day3	-0.0262197			D3 S1	3.08673	D6 S3	0.0864605			D6 S1	0.565586	D2 S3	0.0730508			D6 S3	0.115893	D2 S3	0.0692427						D6 S2	1.29104						D6 S1
											Day1	0.0195574			Day2	-0.063855	Day3	-0.127818			D3 S1	2.22728	D6 S3	1.11924			D6 S1	0.115221	D2 S3	0.0486337			D6 S3	1.50024	D2 S3	0.0460985						D6 S2	0.163785						D6 S1
											Day1	0.012098			Day2	0.376986	Day3	-0.294457			D3 S1	2.87434	D6 S3	0.0726654			D6 S1	0.181356	D2 S3	0.11154			D6 S3	0.097402	D2 S3	0.105726						D6 S2	1.75155						D6 S1
											Day1	-0.00102058			Day2	0.127978	Day3	-0.316418			D3 S1	0.759877	D6 S3	0.844234			D6 S1	0.281021	D2 S3	0.195991			D6 S3	1.13163	D2 S3	0.185775						D6 S2	0.065303						D6 S1
											Day1	-0.43633			Day2	0.590936	Day3	0			D3 S1	0.154177	D6 S3	2.02138			D6 S1	0.0381413	D2 S3	1.66917			D6 S3	2.70949	D2 S3	1.58216						D6 S2	1.75033						D6 S1
											Day1	-0.00577787			Day2	0.00845239	Day3	0.218549			D3 S1	0.438683	D6 S3	0.473874			D6 S1	3.0842	D2 S3	34.9921			D6 S3	0.635189	D2 S3	33.168						D6 S2	18.2836						D6 S1
											Day1	0.359422			Day2	-0.627106	Day3	-0.461536			D3 S1	0.532379	D6 S3	0.0910242			D6 S1	0.00952	D2 S3	0.665639			D6 S3	0.12201	D2 S3	0.63094						D6 S2	3.49725						D6 S1
											Day1	0.157397			Day2	-0.0906248	Day3	0.996065			D3 S1	1.00639	D6 S3	0.0361571			D6 S1	0.269887	D2 S3	0.199541			D6 S3	0.0484657	D2 S3	0.18914						D6 S2	0.297024						D6 S1
											Day1	-0.00962922			Day2	-0.374973	Day3	0.0355145			D3 S1	0.75128	D6 S3	0.428986			D6 S1	1.42632	D2 S3	1.07713			D6 S3	0.575021	D2 S3	1.02098						D6 S2	0.252561						D6 S1
											Day1	0			Day2	-0.0904913	Day3	-0.00476512			D3 S1	0.064566	D6 S3	0.116777			D6 S1	1.78301	D2 S3	1.03705			D6 S3	0.15653	D2 S3	0.982987						D6 S2	3.71052						D6 S1
											Day1	-0.516272			Day2	-0.052452	Day3	-0.0214125			D3 S1	1.68965	D6 S3	2.98			D6 S1	2.47891	D2 S3	0.603137			D6 S3	3.99444	D2 S3	0.571696						D6 S2	0.0407397						D6 S1
											Day1	-0.747204			Day2	-0.333799	Day3	0.0956408			D3 S1	1.30901	D6 S4	0.167722			D6 S1	0.280263	D2 S3	1.18928			D6 S4	0.224818	D2 S3	1.12728						D6 S2	0.422194						D6 S1
											Day1	0			Day2	0.510712	Day3	0.18892			D3 S1	1.9734	D6 S4	0.225966			D6 S1	0.210264	D2 S3	0.931954			D6 S4	0.302889	D2 S3	0.883372						D6 S2	0.325238						D6 S1
											Day1	-1.73129			Day2	-0.0619939	Day3	0			D3 S1	0.262794	D6 S4	3.54949			D6 S1	0.10563	D2 S3	0.37319			D6 S4	4.7578	D2 S3	0.353736						D6 S2	0.997814						D6 S1
											Day1	-1.94333			Day2	-0.822761	Day3	0.584684			D3 S1	3.75812	D6 S4	0.312413			D6 S1	0.210676	D2 S3	2.68011			D6 S4	0.418764	D2 S3	2.5404						D6 S2	1.05011						D6 S1
											Day1	-2.70989			Day2	-0.0673599	Day3	-0.0182073			D3 S1	0.704143	D6 S4	4.04503			D6 S1	1.71068	D2 S3	1.31487			D6 S4	5.42203	D2 S3	1.24633						D6 S2	0.187786						D6 S1
											Day1	-0.135972			Day2	0.618328	Day3	0.249273			D3 S1	1.66872	D6 S4	0.265289			D6 S1	0.00952	D2 S3	18.7725			D6 S4	0.355598	D2 S3	17.7939						D6 S2	0.197981						D6 S1
											Day1	-1.12948			Day2	0.855783	Day3	0.0146926			D3 S1	2.04141	D6 S4	0.786726			D6 S1	0.269887	D2 S3	2.37023			D6 S4	1.05454	D2 S3	2.24667						D6 S2	0.104163						D6 S1
											Day1	0.558103			Day2	-0.0247343	Day3	0			D3 S1	0.373645	D6 S4	0.502902			D6 S1	1.42632	D2 S3	1.41521			D6 S4	0.674099	D2 S3	1.34144						D6 S2	0.694419						D6 S1
											Day1	-0.275029			Day2	0.0301615	Day3	0.00494328			D3 S1	0.0567742	D6 S4	0.35001			D6 S1	1.78301	D2 S3	2.29857			D6 S4	0.469159	D2 S3	2.17874						D6 S2	3.50976						D6 S1
											Day1	-0.515946			Day2	0.00494952	Day3	0.167207			D3 S1	0.129227	D6 S4	0.140848			D6 S1	2.47891	D2 S3	0.0365081			D6 S4	0.188796	D2 S3	0.034605						D6 S2	1.62414						D6 S1
											Day1	-0.81457			Day2	-0.0708829	Day3	-0.408739			D3 S1	0.320501	D6 S4	0.156017			D6 S1	0.280263	D2 S3	0.110194			D6 S4	0.209127	D2 S3	0.10445						D6 S2	0.139794						D6 S1
											Day1	0.0375051			Day2	-0.0594925	Day3	0			D3 S1	0.314796	D6 S4	0.104027			D6 S1	0.210264	D2 S3	1.05402			D6 S4	0.13944	D2 S3	0.999079						D6 S2	1.81874						D6 S1
											Day1	0.224571			Day2	0.626235	Day3	-0.0359839			D3 S1	2.31954	D6 S4	0.318869			D6 S1	0.10563	D2 S3	1.33495			D6 S4	0.427418	D2 S3	1.26536						D6 S2	0.163123						D6 S1
											Day1	-0.424138			Day2	0.0098138	Day3	0			D3 S1	1.63439	D6 S4	0.712269			D6 S1	0.210676	D2 S3	1.10757			D6 S4	0.954738	D2 S3	1.04983						D6 S2	5.46086						D6 S1
											Day1	-0.0341995			Day2	-0.0818253	Day3	0.0613289			D3 S1	0.333728	D6 S4	0.93255			D6 S1	1.71068	D2 S3	0.815563			D6 S4	1.25001	D2 S3	0.773049						D6 S2	5.67132						D6 S1
											Day1	-0.135979			Day2	-1.30977	Day3	0.300835			D3 S1	0.440123	D6 S4	5.52072			D6 S1	0.261459	D2 S3	15.4076			D6 S4	7.40007	D2 S3	14.6044						D6 S2	0.441475						D6 S1
											Day1	-0.145807			Day2	-0.0522293	Day3	0.125687			D3 S1	5.78522	D6 S4	0.0344435			D6 S1	0.12412	D2 S3	2.21255			D6 S4	0.0461686	D2 S3	2.09721						D6 S2	0.990122						D6 S1
											Day1	-0.00770419			Day2	-0.35904	Day3	-0.0502484			D3 S1	1.29503	D6 S4	0.329549			D6 S1	0.298654	D2 S3	1.45669			D6 S4	0.441734	D2 S3	1.38075						D6 S2	0.163899						D6 S1
											Day1	-0.000147026			Day2	-0.0789561	Day3	0.0315007			D3 S1	1.84985	D6 S4	3.28261			D6 S1	0.392852	D2 S3	0.235306			D6 S4	4.40007	D2 S3	0.22304						D6 S2	0.174925						D6 S1
											Day1	0.00611277			Day2	0.0255173	Day3	-0.0659238			D3 S1	0.072976	D6 S4	0.302015			D6 S1	0.42445	D2 S3	0.244751			D6 S4	0.404827	D2 S3	0.231992						D6 S2	0.437212						D6 S1
											Day1	-0.0036262			Day2	-0.282675	Day3	0.012047			D3 S1	1.44388	D6 S4	0.0953255			D6 S1	1.53024	D2 S3	0.59382			D6 S4	0.127776	D2 S3	0.562865						D6 S2	0.475442						D6 S1
											Day1	0.511998			Day2	-0.0446269	Day3	-0.166594			D3 S1	0.227536	D6 S4	0.837912			D6 S1	4.53913	D2 S3	0.355173			D6 S4	1.12315	D2 S3	0.336658						D6 S2	2.32966						D6 S1
											Day1	0.15031			Day2	-0.0420246	Day3	0			D3 S1	0.0891475	D6 S4	0.218128			D6 S1	1.37947	D2 S3	1.24584			D6 S4	0.292383	D2 S3	1.1809						D6 S2	0.29644						D6 S1
											Day1	0.0706516			Day2	-0.228851	Day3	-0.371003			D3 S1	0.016123	D6 S4	0.0862819			D6 S1	0.769303	D2 S3	0.423778			D6 S4	0.115654	D2 S3	0.401687						D6 S2	2.42169						D6 S1
											Day1	-0.0130873			Day2	-0.249407	Day3	0.0971289			D3 S1	0.289487	D6 S4	0.176085			D6 S1	0.33218	D2 S3	2.19535			D6 S4	0.236028	D2 S3	2.08091						D6 S2	0.375289						D6 S1
											Day1	0.331103			Day2	-0.0728032	Day3	0.0722018			D3 S1	0.198554	D6 S4	0.22245			D6 S1	0.584865	D2 S3	6.12976			D6 S4	0.298176	D2 S3	5.81022						D6 S2	0.104369						D6 S1
											Day1	-2.42346			Day2	-0.0519049	Day3	-0.0776173			D3 S1	0.34061	D6 S4	2.29238			D6 S1	0.373886	D2 S3	0.0975155			D6 S4	3.07275	D2 S3	0.0924321						D6 S2	0.585367						D6 S1
											Day1	-1.15895			Day2	0.0780638	Day3	-0.738646			D3 S1	4.0253	D6 S4	0.514629			D6 S1	0.956791	D2 S3	0.703483			D6 S4	0.689818	D2 S3	0.666812						D6 S2	0.323962						D6 S1
											Day1	-0.00955521			Day2	-0.862613	Day3	-0.222807			D3 S1	0.0811042	D6 S4	0.517899			D6 S1	3.50611	D2 S3	0.38496			D6 S4	0.694201	D2 S3	0.364892						D6 S2	1.2427						D6 S1
											Day1	-0.142237			Day2	-0.00172842	Day3	-0.00881588			D3 S1	0.00807442	D6 S4	0.0580955			D6 S1	0.661342	D2 S3	0.285296			D6 S4	0.0778722	D2 S3	0.270424						D6 S2	3.84657						D6 S1
											Day1	-0.442641			Day2	0.12061	Day3	0.00896728			D3 S1	3.47364	D6 S4	0.0726977			D6 S1	1.40326	D2 S3	1.51582			D6 S4	0.0974453	D2 S3	1.4368						D6 S2	0.0577768						D6 S1
											Day1	0.860788			Day2	-0.130001	Day3	-0.0721412			D3 S1	2.21452	D6 S4	0.41227			D6 S1	0.464999	D2 S3	9.88295			D6 S4	0.552615	D2 S3	9.36777						D6 S2	0.173747						D6 S1
											Day1	-0.356403			Day2	-0.406877	Day3	-0.00361973			D3 S1	1.59172	D6 S4	0.415214			D6 S1	0.203824	D2 S3	2.70564			D6 S4	0.55656	D2 S3	2.5646						D6 S2	0.323735						D6 S1
											Day1	-0.075819			Day2	-0.0518605	Day3	-0.0148972			D3 S1	0.36879	D6 S4	0.45873			D6 S1	0.403911	D2 S3	0.941527			D6 S4	0.61489	D2 S3	0.892446						D6 S2	0.0345161						D6 S1
											Day1	-0.0752761			Day2	-0.130227	Day3	-0.0129509			D3 S1	0.465192	D6 S4	1.85584			D6 S1	0.00954	D2 S3	5.65538			D6 S4	2.48761	D2 S3	5.36057						D6 S2	0.209207						D6 S1
											Day1	-0.0128879			Day2	-0.0196684	Day3	-0.0824207			D3 S1	0.251146	D6 S4	2.62829			D6 S1	0.249891	D2 S3	0.207583			D6 S4	3.523	D2 S3	0.196762						D6 S2	5.32402						D6 S1
											Day1	-0.152529			Day2	0.658384	Day3	0.174889			D3 S1	0.0404023	D6 S4	0.216578			D6 S1	3.86384	D2 S3	0.295661			D6 S4	0.290305	D2 S3	0.280248						D6 S2	12.5247						D6 S1
											Day1	-0.413339			Day2	0.071797	Day3	0.299316			D3 S1	0.171666	D6 S4	0.406569			D6 S1	0.136015	D2 S3	0.898489			D6 S4	0.544972	D2 S3	0.851652						D6 S2	33.9826						D6 S1
											Day1	0			Day2	0.023406	Day3	-0.278336			D3 S1	3.39168	D6 S4	2.35716			D6 S1	5.56434	D2 S3	0.73672			D6 S4	3.15958	D2 S3	0.698315						D6 S2	1.83108						D6 S1
											Day1	-0.0065921			Day2	-0.334961	Day3	-0.643891			D3 S1	2.49869	D6 S4	0.809262			D6 S1	1.77344	D2 S3	2.85575			D6 S4	1.08475	D2 S3	2.70688						D6 S2	1.68925						D6 S1
											Day1	0.157355			Day2	-1.4203	Day3	-0.0301727			D3 S1	0.206067	D6 S4	0.418562			D6 S1	0.125063	D2 S3	17.3492			D6 S4	0.561048	D2 S3	16.4448						D6 S2	8.40033						D6 S1
											Day1	0			Day2	0.0941408	Day3	0.00936803			D3 S1	0.0890286	D6 S4	0.187177			D6 S1	1.28519	D2 S3	2.09678			D6 S4	0.250896	D2 S3	1.98748						D6 S2	14.5084						D6 S1
											Day1	-0.0188723			Day2	-0.314791	Day3	0.172701			D3 S1	0.211566	D6 S4	0.334728			D6 S1	0.038095	D2 S3	0.999079			D6 S4	0.448675	D2 S3	0.946998						D6 S2	0.433674						D6 S1
											Day1	-0.0483943			Day2	-0.470449	Day3	-0.00915786			D3 S1	0.619556	D6 S4	0.125168			D6 S1	0.134308	D2 S3	0.438508			D6 S4	0.167778	D2 S3	0.41565						D6 S2	2.95552						D6 S1
											Day1	0.230525			Day2	1.0781	Day3	-0.378901			D3 S1	0.500997	D6 S4	0.801707			D6 S1	0.0190435	D2 S3	0.757076			D6 S4	1.07462	D2 S3	0.717611						D6 S2	4.45405						D6 S1
											Day1	0			Day2	0.184951	Day3	-0.0257334			D3 S1	0.0161072	D6 S4	0.307069			D6 S1	0.153662	D2 S3	0.292645			D6 S4	0.411601	D2 S3	0.27739						D6 S3	0.975502						D6 S1
											Day1	0.0715757			Day2	-0.743571	Day3	0.00298233			D3 S1	0.797472	D6 S4	0.0144603			D6 S1	0.490102	D2 S3	1.00256			D6 S4	0.0193829	D2 S3	0.950301						D6 S3	0.338848						D6 S1
											Day1	-3.0081			Day2	0.238225	Day3	-0.084593			D3 S1	0.639357	D6 S4	1.28799			D6 S1	3.93347	D2 S3	0.643348			D6 S4	1.72644	D2 S3	0.609811						D6 S3	0.175982						D6 S1
											Day1	0			Day2	0.0666574	Day3	0			D3 S1	0.466768	D6 S4	0.0579333			D6 S1	0.521441	D2 S3	0.48663			D6 S4	0.0776548	D2 S3	0.461262						D6 S3	3.96732						D6 S1
											Day1	0.0695298			Day2	-0.134783	Day3	0.0995508			D3 S1	0.32015	D6 S4	0.0362121			D6 S1	0.134344	D2 S3	0.802815			D6 S4	0.0485393	D2 S3	0.760965						D6 S3	0.369399						D6 S1
											Day1	0.158336			Day2	-0.772107	Day3	0.0371183			D3 S1	0.0815375					D6 S1	0.0768475	D2 S3	0.515582					D2 S3	0.488705						D6 S3	0.115616						D6 S1
											Day1	0.000385359			Day2	-0.0880847	Day3	0.0202242			D3 S1	1.53705					D6 S1	0.596611	D2 S3	0.146465					D2 S3	0.13883						D6 S3	3.06992						D6 S1
											Day1	-0.373633			Day2	0.825305	Day3	0.0261804			D3 S1	0.0322708					D6 S1	0.0478325	D2 S3	0.185528					D2 S3	0.175856						D6 S3	2.56015						D6 S1
											Day1	-0.302753			Day2	-0.0487101	Day3	-0.0254515			D3 S1	1.08773					D6 S2	2.42531	D2 S3	0.19249					D2 S3	0.182455						D6 S3	4.81382						D6 S1
											Day1	0.0167607			Day2	-0.0102278	Day3	-0.027826			D3 S1	0.989416					D6 S2	0.44234	D2 S3	0.409214					D2 S3	0.387883						D6 S3	7.07393						D6 S1
											Day1	-0.609887			Day2	-0.00898732	Day3	-0.0432506			D3 S1	1.68422					D6 S2	0.133646	D2 S3	0.444434					D2 S3	0.421266						D6 S3	0.278311						D6 S1
											Day1	0.0235591			Day2	0.158853	Day3	0.00379994			D3 S1	0.717959					D6 S2	0.482013	D2 S3	1.40845					D2 S3	1.33503						D6 S3	1.55702						D6 S1
											Day1	0.394411			Day2	-0.287371	Day3	-0.007911			D3 S1	0.613712					D6 S2	0.488449	D2 S3	0.200354					D2 S3	0.18991						D6 S3	1.83776						D6 S1
											Day1	0.296373			Day2	0.0740056	Day3	0.992619			D3 S1	0.28007					D6 S2	1.66389	D2 S3	0.110371					D2 S3	0.104617						D6 S3	0.291442						D6 S1
											Day1	-0.53396			Day2	-1.40482	Day3	0.873014			D3 S1	2.53624					D6 S2	0.766873	D2 S3	0.620117					D2 S3	0.587791						D6 S3	1.26904						D6 S1
											Day1	0.110872			Day2	0.761383	Day3	-0.242276			D3 S1	0.302609					D6 S2	1.8431	D2 S3	0.433645					D2 S3	0.41104						D6 S3	1.10903						D6 S1
											Day1	0.0821152			Day2	0.0269497	Day3	1.79456			D3 S1	0.191199					D6 S2	0.0382125	D2 S3	0.481939					D2 S3	0.456816						D6 S3	6.06032						D6 S1
											Day1	0.315364			Day2	-0.301006	Day3	0.16904			D3 S1	0.663692					D6 S2	1.89689	D2 S3	0.0364985					D2 S3	0.0345959						D6 S3	0.197542						D6 S2
											Day1	-0.794142			Day2	-0.800243	Day3	0.247172			D3 S1	0.0888699					D6 S2	0.803656	D2 S3	1.33505					D2 S3	1.26546						D6 S3	1.33684						D6 S2
											Day1	0.0905537			Day2	-0.131672	Day3	0.414289			D3 S1	0.588952					D6 S2	1.83863	D2 S3	3.06003					D2 S3	2.90051						D6 S3	10.5469						D6 S2
											Day1	-0.0719227			Day2	-0.0365915	Day3	-0.363462			D3 S1	0.748152					D6 S2	3.02788	D2 S3	0.0732777					D2 S3	0.0694578						D6 S3	17.4937						D6 S2
											Day1	0.0524503			Day2	-0.0925477	Day3	1.50409			D3 S1	0.204531					D6 S2	0.886044	D2 S3	0.0608606					D2 S3	0.057688						D6 S3	0.185689						D6 S2
											Day1	0.189996			Day2	-0.000170599	Day3	-0.0634067			D3 S1	0.358653					D6 S2	5.50712	D2 S3	0.347444					D2 S3	0.329332						D6 S3	8.67113						D6 S2
											Day1	-0.999535			Day2	-0.0458622	Day3	-0.59799			D3 S1	5.20715					D6 S2	1.2999	D2 S3	0.793179					D2 S3	0.751832						D6 S3	1.95765						D6 S2
											Day1	-0.0432913			Day2	-0.152935	Day3	0.255068			D3 S1	2.19328					D6 S2	0.0764918	D2 S3	3.43804					D2 S3	3.25882						D6 S3	1.11691						D6 S2
											Day1	-2.23508			Day2	-0.208132	Day3	-0.16525			D3 S1	0.457431					D6 S2	0.114551	D2 S3	0.109858					D2 S3	0.104132						D6 S3	0.0461445						D6 S2
											Day1	0.64925			Day2	-0.011842	Day3	-0.189			D3 S1	0.19425					D6 S2	1.00184	D2 S3	0.504553					D2 S3	0.478252						D6 S3	0.556857						D6 S2
											Day1	1.06871			Day2	-0.13672	Day3	-0.0517718			D3 S1	1.61078					D6 S2	1.9528	D2 S3	0.0977522					D2 S3	0.0926566						D6 S3	0.557054						D6 S2
											Day1	0.414355			Day2	-0.148442	Day3	0.145868			D3 S1	0.839334					D6 S2	1.68894	D2 S3	0.171147					D2 S3	0.162225						D6 S3	2.53738						D6 S2
											Day1	-1.52427			Day2	-0.132328	Day3	0.116101			D3 S1	0.450983					D6 S2	0.00951	D2 S3	0.299253					D2 S3	0.283653						D6 S3	0.0230276						D6 S2
											Day1	0.0142209			Day2	-0.0208958	Day3	0.118418			D3 S1	0.672028					D6 S2	0.220982	D2 S3	0.185121					D2 S3	0.175471						D6 S3	0.267341						D6 S2
											Day1	0.328611			Day3	0.611217	Day3	0.171218			D3 S1	0.337039					D6 S2	0.0286163	D2 S3	12.7051					D2 S3	12.0428						D6 S3	0.069676						D6 S2
											Day1	-0.0757153			Day3	-0.0317098	Day3	0.378561			D3 S1	0.282979					D6 S2	0.486493	D2 S3	0.926					D2 S3	0.877476						D6 S3	2.37121						D6 S2
											Day1	-1.22127			Day3	-1.77917	Day3	-0.100716			D3 S1	0.0160991					D6 S2	3.09697	D2 S3	0.00611					D2 S3	0.00579						D6 S3	0.26925						D6 S2
											Day1	1.04101			Day3	-0.743461	Day3	-1.00937			D3 S1	0.765237					D6 S2	0.0478975	D2 S3	0.0121437					D2 S3	0.0115106						D6 S3	0.405818						D6 S2
											Day1	0.237368			Day3	1.38649	Day3	0.2678			D3 S1	0.622826					D6 S2	0.182753	D2 S3	2.1997					D2 S3	2.08503						D6 S3	0.536833						D6 S2
											Day1	-0.362756			Day3	0.103853	Day3	0.295783			D3 S1	0.262667					D6 S2	0.0957671	D2 S3	3.36669					D2 S3	3.19119						D6 S3	0.384154						D6 S2
											Day1	-0.0823588			Day3	1.23444	Day3	0.799316			D3 S1	0.139083					D6 S2	0.00491	D2 S3	0.0121425					D2 S3	0.0115096						D6 S3	1.17433						D6 S2
											Day1	1.20605			Day3	1.37327	Day3	0.412294			D3 S1	2.99453					D6 S2	0.11504	D2 S3	19.5931					D2 S3	18.5717						D6 S3	0.323515						D6 S2
											Day1	0.417189			Day3	1.9916	Day3	-0.0287815			D3 S1	1.72978					D6 S2	0.153004	D2 S3	3.88214					D2 S3	3.67977						D6 S3	0.0346571						D6 S2
											Day1	-0.38546			Day3	0.990701	Day3	0.00641802			D3 S1	1.55141					D6 S2	1.63106	D2 S3	0.535135					D2 S3	0.507239						D6 S3	0.35801						D6 S2
											Day1	-1.85783			Day3	-0.0447149	Day3	0.0155228			D3 S1	0.230072					D6 S2	2.7265	D2 S3	0.379088					D2 S3	0.359327						D6 S3	0.654095						D6 S2
											Day1	0.00139577			Day3	-0.39889	Day3	0.420142			D3 S1	0.480623					D6 S2	0.0381432	D2 S3	1.51037					D2 S3	1.43164						D6 S3	11.9349						D6 S2
											Day1	-0.701758			Day3	1.70399	Day3	0.0566641			D3 S1	0.31528					D6 S2	0.624718	D2 S3	2.3419					D2 S3	2.21982						D6 S3	0.0230533						D6 S2
											Day1	-0.752046			Day3	-0.070005	Day3	-0.00890901			D3 S1	0.198172					D6 S2	0.124467	D2 S3	12.9636					D2 S3	12.2878						D6 S3	0.780228						D6 S2
											Day1	1.13785			Day3	1.06352	Day3	1.70554			D3 S2	0.362143					D6 S2	0.22106	D2 S3	0.780268					D2 S3	0.739594						D6 S3	0.176796						D6 S2
											Day1	-1.15919			Day3	0.343819	Day3	0.0624647			D3 S2	0.907329					D6 S2	1.09243	D2 S3	2.39049					D2 S3	2.26587						D6 S3	0.0929762						D6 S2
											Day1	-0.674749			Day3	-0.718445	Day3	-0.236194			D3 S2	1.29091					D6 S2	3.94418	D2 S3	2.48475					D2 S3	2.35522						D6 S3	0.789286						D6 S2
											Day1	-0.939985			Day3	0.838023	Day3	0.103453			D3 S2	0.188557					D6 S2	1.23029	D2 S3	25.1019					D2 S3	23.7933						D6 S3	0.187334						D6 S2
											Day1	1.32272			Day3	0.192803	Day3	1.39148			D3 S2	0.0971892					D6 S2	0.422319	D2 S3	0.297489					D2 S3	0.281981						D6 S3	4.69559						D6 S2
											Day1	-0.062705			Day3	-0.827884	Day3	-0.0296497			D3 S2	4.53962					D6 S2	3.73164	D2 S3	2.44466					D2 S3	2.31723						D6 S3	1.21151						D6 S2
											Day1	-0.894399			Day3	0.215605	Day3	-1.69565			D3 S2	1.88494					D6 S2	1.4805	D2 S3	0.89824					D2 S3	0.851416						D6 S3	0.0461103						D6 S2
											Day1	-0.467503			Day3	0.0266127	Day3	0.439456			D3 S2	0.228313					D6 S2	0.42145	D2 S3	0.78443					D2 S3	0.743539						D6 S3	0.0230302						D6 S2
											Day1	0.281174			Day3	0.944353	Day3	-0.228613			D3 S2	0.114282					D6 S2	2.33947	D2 S3	1.76576					D2 S3	1.67371						D6 S3	13.3601						D6 S2
											Day1	-0.491317			Day3	-0.234639	Day3	-0.43145			D3 S2	0.620309					D6 S2	1.21637	D2 S3	1.92474					D2 S3	1.8244						D6 S3	19.8164						D6 S2
											Day1	0.654736			Day3	-0.134064	Day3	0.156557			D3 S2	1.00694					D6 S2	2.10973	D2 S3	1.04185					D2 S3	0.987537						D6 S3	0.609838						D6 S2
											Day1	-2.05407			Day3	-1.59574	Day3	0.0523882			D3 S2	0.289503					D6 S2	6.21627	D2 S3	1.65201					D2 S3	1.56589						D6 S3	8.46132						D6 S2
											Day1	-0.69951			Day3	0.110936	Day3	3.68367			D3 S2	3.00734					D6 S2	0.0382127	D2 S3	2.57708					D2 S3	2.44274						D6 S3	3.50423						D6 S2
											Day1	0.00841881			Day3	-0.0883215	Day3	0.682247			D3 S2	0.852379					D6 S2	4.42542	D2 S3	2.7844					D2 S3	2.63926						D6 S3	0.872885						D6 S2
											Day1	0.0867956			Day3	0.127468	Day3	0.049971			D3 S2	0.262339					D6 S2	0.0381069	D2 S3	1.26119					D2 S3	1.19544						D6 S3	0.267621						D6 S2
											Day1	-0.0868813			Day3	0.0834099	Day3	1.00175			D3 S2	0.0573763					D6 S2	0.776724	D2 S3	2.10495					D2 S3	1.99522						D6 S3	1.81383						D6 S2
											Day1	-0.0561584			Day3	-0.259099	Day3	-0.229582			D3 S2	0.105971					D6 S2	0.328223	D2 S3	0.110166					D2 S3	0.104423						D6 S4	0.508413						D6 S2
											Day1	-2.33054			Day3	-0.12727	Day3	0.0294597			D3 S2	0.0566708					D6 S2	1.91676	D2 S3	1.33138					D2 S3	1.26198						D6 S4	3.93563						D6 S2
											Day1	0.00268371			Day3	-0.281048	Day3	0.515424			D3 S2	0.172225					D6 S2	1.0939	D2 S3	0.475673					D2 S3	0.450877						D6 S4	20.0053						D6 S2
											Day1	0.188258			Day3	0.754459	Day3	0.725772			D3 S2	0.503042					D6 S2	3.94473	D2 S3	0.430324					D2 S3	0.407892						D6 S4	1.7067						D6 S2
											Day1	0.000296155			Day3	0.913273	Day3	0.426085			D3 S2	1.45856					D6 S2	0.2813	D2 S3	0.234219					D2 S3	0.22201						D6 S4	0.139042						D6 S2
											Day1	0.844037			Day3	-0.60258	Day3	-0.798915			D3 S2	0.0894952					D6 S2	0.0286036	D2 S3	0.449081					D2 S3	0.425671						D6 S4	2.43509						D6 S2
											Day1	-0.646324			Day3	-0.247231	Day3	0.103296			D3 S2	0.236941					D6 S2	0.0961655	D2 S3	0.910813					D2 S3	0.863334						D6 S4	3.57034						D6 S2
											Day1	-0.294113			Day3	-0.72313	Day3	-0.172863			D3 S2	0.341608					D6 S2	0.191941	D2 S3	0.383576					D2 S3	0.363581						D6 S4	11.2624						D6 S2
											Day1	-0.116576			Day3	0.29002	Day3	-0.880092			D3 S2	0.0483883					D6 S2	1.73237	D2 S3	3.40313					D2 S3	3.22573						D6 S4	2.21947						D6 S2
											Day1	-0.0829246			Day3	0.205639	Day3	-0.193596			D3 S2	0.918831					D6 S2	0.0190397	D2 S3	0.584424					D2 S3	0.553959						D6 S4	0.856805						D6 S2
											Day1	-1.23278			Day3	-0.128882	Day3	0.962301			D3 S2	1.47102					D6 S2	0.0476222	D2 S3	11.4571					D2 S3	10.8599						D6 S4	1.20287						D6 S2
											Day1	-0.111674			Day3	0.439156	Day3	1.66757			D3 S2	0.208182					D6 S2	0.365919	D2 S3	0.403998					D2 S3	0.382938						D6 S4	1.81109						D6 S2
											Day1	-0.12786			Day3	1.22176	Day3	0.492725			D3 S2	3.41485					D6 S2	1.39132	D2 S3	2.60434					D2 S3	2.46858						D6 S4	0.605151						D6 S2
											Day1	-0.0474331			Day3	0.736364	Day3	-0.699547			D3 S2	0.187033					D6 S2	1.28225	D2 S3	0.0609209					D2 S3	0.0577452						D6 S4	0.150364						D6 S2
											Day1	0.150218			Day3	0.463732	Day3	0.0267452			D3 S2	0.107149					D6 S2	2.40495	D2 S3	0.982557					D2 S3	0.931338						D6 S4	0.477892						D6 S2
											Day1	0.699563			Day3	-0.210958	Day3	-0.29767			D3 S2	1.00947					D6 S2	0.836755	D2 S3	0.404119					D2 S3	0.383053						D6 S4	31.1883						D6 S2
											Day1	-0.124505			Day3	-0.0127505	Day3	-0.0347746			D3 S2	0.385732					D6 S2	0.00952	D2 S3	0.109764					D2 S3	0.104042						D6 S4	1.75205						D6 S2
											Day1	0.171339			Day3	-0.505809	Day3	-0.0194622			D3 S2	4.58856					D6 S3	0.00483	D2 S3	1.17458					D2 S3	1.11335						D6 S4	0.377087						D6 S2
											Day1	0.232836			Day3	-0.260002	Day3	0.136522			D3 S2	5.38107					D6 S3	0.00594	D2 S3	0.718368					D2 S3	0.680921						D6 S4	0.385288						D6 S2
											Day1	-0.162077			Day3	-0.201931	Day3	0.0470698			D3 S2	0.0161929					D6 S3	0.885656	D2 S3	0.200532					D2 S3	0.190079						D6 S4	0.292914						D6 S2
											Day1	-1.27284			Day3	-0.294606	Day3	0.123369			D3 S2	1.8521					D6 S3	3.77393	D2 S3	1.34426					D2 S3	1.27419						D6 S4	0.614648						D6 S2
											Day1	-0.414972			Day3	-0.722017	Day3	-0.0235719			D3 S2	0.179362					D6 S3	0.134283	D2 S3	0.134687					D2 S3	0.127666						D6 S4	0.127537						D6 S2
											Day1	0.00636907			Day3	1.69313	Day3	-0.194342			D3 S2	0.431574					D6 S3	1.24181	D2 S3	0.592559					D2 S3	0.561669						D6 S4	4.47261						D6 S2
											Day1	-0.355825			Day3	0.176126	Day3	0.8101			D3 S2	1.76432					D6 S3	2.96528	D2 S3	0.438738					D2 S3	0.415867						D6 S4	5.2756						D6 S2
											Day1	0.00334838			Day3	0.175111	Day3	0.936671			D3 S2	0.924988					D6 S3	0.4647	D2 S3	0.210589					D2 S3	0.199611						D6 S4	0.338248						D6 S2
											Day1	-0.0193616			Day3	-0.00943993	Day3	0.40681			D3 S2	1.3335					D6 S3	0.675172	D2 S3	8.5278					D2 S3	8.08326						D6 S4	0.117511						D6 S2
											Day1	0.0303008			Day3	-0.279436	Day3	0.0407915			D3 S2	2.00452					D6 S3	8.06423	D2 S3	1.34044					D2 S3	1.27056						D6 S4	2.32462						D6 S2
											Day1	-0.0929091			Day3	-0.388972	Day3	0.747697			D3 S2	2.56806					D6 S3	3.08632	D2 S3	0.273748					D2 S3	0.259478						D6 S4	7.06473						D6 S2
											Day1	-0.000335504			Day3	0.616377	Day3	-0.105773			D3 S2	0.584282					D6 S3	0.580518	D2 S3	15.4132					D2 S3	14.6097						D6 S4	5.66009						D6 S2
											Day1	-0.111189			Day3	-0.314378	Day3	-0.862567			D3 S2	1.93428					D6 S3	0.999461	D2 S3	0.23121					D2 S3	0.219157						D6 S4	0.648191						D6 S2
											Day1	0.0572469			Day3	-1.38535	Day3	2.24747			D3 S2	0.930406					D6 S3	2.37323	D2 S3	2.72713					D2 S3	2.58497						D6 S4	0.457819						D6 S2
											Day1	0.0754328			Day3	-0.524001	Day3	0.00431246			D3 S2	3.92402					D6 S3	1.1337	D2 S3	0.379874					D2 S3	0.360072						D6 S4	2.40849						D6 S2
											Day1	0.146952			Day3	-0.146792	Day3	-0.341657			D3 S2	1.35566					D6 S3	0.455733	D2 S3	0.359785					D2 S3	0.34103						D6 S4	4.80687						D6 S2
											Day1	-0.0123302			Day3	-0.0894871	Day3	0.639777			D3 S2	0.48016					D6 S3	1.00031	D2 S3	1.14198					D2 S3	1.08245						D6 S4	0.488251						D6 S2
											Day1	-0.376527			Day3	0.0615856	Day3	2.3083			D3 S2	0.0735575					D6 S3	0.0190686	D2 S3	1.86019					D2 S3	1.76322						D6 S4	2.24385						D6 S2
											Day1	0.646367			Day3	0.839445	Day3	1.86868			D3 S2	0.0646594					D6 S3	0.16449	D2 S3	0.0607023					D2 S3	0.057538						D6 S4	0.139975						D6 S2
											Day1	-0.361352			Day3	-0.0514676	Day3	0.362958			D3 S2	0.0161313					D6 S3	2.49811	D2 S3	0.187953					D2 S3	0.178155						D6 S4	0.298079						D6 S2
											Day1	-0.143827			Day3	0.504738	Day3	0.119083			D3 S2	1.65268					D6 S3	0.365501	D2 S3	1.24292					D2 S3	1.17813						D6 S4	0.675357						D6 S2
											Day1	-0.194112			Day3	-0.0592483	Day3	0.0894143			D3 S2	0.546455					D6 S3	0.07636	D2 S3	0.704256					D2 S3	0.667544						D6 S4	0.645034						D6 S2
											Day1	-0.0422104			Day3	0.21121	Day3	0.434027			D3 S2	0.597372					D6 S3	0.669371	D2 S3	1.611					D2 S3	1.52702						D6 S4	0.19793						D6 S2
											Day1	0.0253405			Day3	-0.863321	Day3	0.224406			D3 S2	1.42961					D6 S3	0.670492	D2 S3	5.0909					D2 S3	4.82552						D6 S4	0.583344						D6 S2
											Day1	0.0128834			Day3	-0.479698	Day3	-0.0975561			D3 S2	1.08968					D6 S3	0.162188	D2 S3	0.222409					D2 S3	0.210815						D6 S4	0.354974						D6 S2
											Day1	-0.167267			Day3	0.45314	Day3	0.752358			D3 S2	0.180221					D6 S3	0.0286968	D2 S3	0.921501					D2 S3	0.873465						D6 S4	3.29087						D6 S2
											Day1	0.0338537			Day3	-0.490057	Day3	1.47447			D3 S2	0.446936					D6 S3	0.0286385	D2 S3	0.173129					D2 S3	0.164104						D6 S4	0.1351						D6 S2
											Day1	0.0632478			Day3	1.52281	Day3	0			D3 S2	0.51258					D6 S3	0.0669114	D2 S3	2.10917					D2 S3	1.99923						D6 S4	1.35712						D6 S2
											Day1	0.0554316			Day3	0.20864	Day3	-0.560746			D3 S2	1.20681					D6 S3	2.50534	D2 S3	0.148425					D2 S3	0.140688						D6 S4	0.453598						D6 S2
											Day1	0.0677251			Day3	0.154169	Day3	0.0291522			D3 S2	0.715024					D6 S3	0.0478029	D2 S3	0.359627					D2 S3	0.34088						D6 S4	0.622172						D6 S2
											Day1	-0.031146			Day3	-0.0876716	Day3	0.947512			D3 S2	1.19049					D6 S3	0.0572698	D2 S3	2.39518					D2 S3	2.27033						D6 S4	0.826899						D6 S2
											Day1	0.560518			Day3	-1.05828	Day3	-2.68555			D3 S2	0.36869					D6 S3	0.340079	D2 S3	0.961545					D2 S3	0.911421						D6 S4	0.117753						D6 S2
											Day1	0.0818562			Day3	-0.500986	Day3	-0.727095			D3 S2	0.765729					D6 S3	0.144687	D2 S3	1.31059					D2 S3	1.24227						D6 S4	0.341741						D6 S2
											Day1	-0.00834759			Day3	-1.11118	Day3	0.306842			D3 S2	1.66383					D6 S3	0.239551	D2 S3	2.78552					D2 S3	2.64032						D6 S4	0.467742						D6 S2
											Day1	0.0351695			Day3	-0.187448	Day3	0.0241752			D3 S2	0.79618					D6 S3	0.153899	D2 S3	6.31742					D2 S3	5.9881						D6 S4	0.0460687						D6 S2
											Day1	-0.0435367			Day3	0.828725	Day3	-2.27521			D3 S2	2.0281					D6 S3	5.62321	D2 S3	1.99758					D2 S3	1.89345						D6 S4	0.0808268						D6 S2
											Day1	-0.0607827			Day3	0.114637	Day3	-0.626512			D3 S2	0.0323495					D6 S3	0.467733	D2 S3	0.310359					D2 S3	0.29418						D6 S4	0.151091						D6 S2
											Day1	-0.12341			Day3	-0.245126	Day3	-0.268908			D3 S2	0.161815					D6 S3	0.751599	D2 S3	0.149138					D2 S3	0.141364						D6 S4	1.22829						D6 S2
											Day1	-0.0324796			Day3	1.91739	Day3	-0.0347653			D3 S2	0.586557					D6 S3	0.145355	D2 S3	0.361658					D2 S3	0.342805						D6 S4	4.51416						D6 S2
											Day1	-0.0294036			Day3	1.35119	Day3	-0.182892			D3 S2	0.178628					D6 S3	0.288744	D2 S3	1.79986					D2 S3	1.70604						D6 S4	0.656936						D6 S2
											Day1	0.883441			Day3	-1.35489	Day3	-0.603254			D3 S2	1.91006					D6 S3	0.174572	D2 S4	2.39748					D2 S4	2.2725						D6 S4	0.111846						D6 S2
											Day1	0.78005			Day3	-1.23147	Day3	1.09171			D3 S2	0.62787					D6 S3	0.0477113	D2 S4	3.86651					D2 S4	3.66496						D6 S4	3.99711						D6 S2
											Day1	0.10236			Day3	0.421062	Day3	-0.141248			D3 S2	0.413527					D6 S3	0.0672554	D2 S4	11.628					D2 S4	11.0218						D6 S4	5.68542						D6 S2
											Day1	-0.183889			Day3	0.139701	Day3	0.134008			D3 S2	0.0977063					D6 S3	0.219727	D2 S4	2.31371					D2 S4	2.1931						D6 S4	3.17497						D6 S2
											Day1	0.117185			Day3	-0.341299	Day3	-0.676505			D3 S2	0.315636					D6 S3	1.06461	D2 S4	7.5706					D2 S4	7.17595						D6 S4	2.95351						D6 S2
											Day1	0.162749			Day3	-0.345917	Day3	0.37334			D3 S2	0.966959					D6 S3	0.00951	D2 S4	2.52799					D2 S4	2.39621						D6 S4	0.210044						D6 S2
											Day1	0.0592116			Day3	1.62786	Day3	0.178539			D3 S2	0.202236					D6 S3	0.057253	D2 S4	0.697126					D2 S4	0.660786						D6 S4	1.08813						D6 S2
											Day1	-0.0157453			Day3	0.0547164	Day3	0.636696			D3 S2	2.36738					D6 S3	1.63177	D2 S4	1.96783					D2 S4	1.86525						D6 S4	5.35342						D6 S2
											Day1	0.00654844			Day3	-1.06295	Day3	0.442386			D3 S2	0.420176					D6 S3	0.871276	D2 S4	0.725764					D2 S4	0.687931						D6 S4	4.84442						D6 S2
											Day1	0.184274			Day3	-0.932384	Day3	0.450638			D3 S2	0.280562					D6 S3	0.449381	D2 S4	2.91704					D2 S4	2.76497						D6 S4	2.27289						D6 S2
											Day1	0.551719			Day3	0.182449	Day3	-0.212767			D3 S2	0.98224					D6 S3	0.403563	D2 S4	0.479161					D2 S4	0.454183						D6 S4	2.01644						D6 S2
											Day1	0.376602			Day3	-0.108605	Day3	-0.244709			D3 S2	0.00806906					D6 S3	4.46937	D2 S4	25.1113					D2 S4	23.8023						D6 S4	1.87407						D6 S2
											Day1	0.0954578			Day3	0.0330752	Day3	-0.391576			D3 S2	0.0648807					D6 S3	4.84471	D2 S4	3.42942					D2 S4	3.25065						D6 S4	1.30183						D6 S2
											Day1	0.368301			Day3	-0.28099	Day3	0.263532			D3 S2	0.0843294					D6 S3	0.0381501	D2 S4	1.94563					D2 S4	1.84421						D6 S4	11.451						D6 S2
											Day1	0.196041			Day3	-0.0377253	Day3	-0.233923			D3 S2	0.366981					D6 S3	1.6473	D2 S4	3.43211					D2 S4	3.2532						D6 S4	1.61923						D6 S2
											Day1	0.552745			Day3	-0.75985	Day3	-0.741561			D3 S2	2.42181					D6 S3	0.155529	D2 S4	1.07335					D2 S4	1.01739						D6 S4	0.0115194						D6 S2
											Day1	0.275323			Day3	0.731818	Day3	0.941185			D3 S2	0.447768					D6 S3	5.02985	D2 S4	0.979446					D2 S4	0.928389						D6 S4	0.220084						D6 S2
											Day1	1.87175			Day3	1.1374	Day3	-0.0162127			D3 S2	1.39456					D6 S3	2.19478	D2 S4	5.41118					D2 S4	5.12911						D6 S4	0.208546						D6 S3
											Day1	0.228118			Day3	0.169559	Day3	-1.88853			D3 S2	1.15475					D6 S3	0.635155	D2 S4	6.81068					D2 S4	6.45565						D6 S4	0.290292						D6 S3
											Day1	0.690792			Day3	-0.642426	Day3	0.189309			D3 S2	5.11294					D6 S3	3.34602	D2 S4	0.469441					D2 S4	0.444969						D6 S4	0.683393						D6 S3
											Day1	0.481772			Day3	-0.316673	Day3	0.0425576			D3 S2	0.277532					D6 S3	0.229502	D2 S4	2.34302					D2 S4	2.22089						D6 S4	39.0705						D6 S3
											Day1	0.388567			Day3	0.0918357	Day3	0			D3 S2	1.33493					D6 S3	1.85651	D2 S4	1.16716					D2 S4	1.10631						D6 S4	0.351031						D6 S3
											Day1	0.0293828			Day3	-0.475869	Day3	-2.40112			D3 S2	2.42848					D6 S3	0.406097	D2 S4	0.251968					D2 S4	0.238833						D6 S4	1.13742						D6 S3
											Day1	0.47041			Day3	0.666697	Day3	0.54067			D3 S2	0.0896466					D6 S3	0.492131	D2 S4	2.34765					D2 S4	2.22527						D6 S4	0.198784						D6 S3
											Day1	-0.102364			Day3	-0.328691	Day3	-0.393415			D3 S2	0.474647					D6 S3	5.543	D2 S4	0.584493					D2 S4	0.554024						D6 S4	3.25327						D6 S3
											Day1	-0.949699			Day3	-1.06371	Day3	0.0674856			D3 S2	0.218348					D6 S3	0.957993	D2 S4	0.830502					D2 S4	0.787209						D6 S4	1.25242						D6 S3
											Day1	-0.0257937			Day3	0.483137	Day3	1.85056			D3 S2	0.411329					D6 S3	3.7803	D2 S4	0.687298					D2 S4	0.65147						D6 S4	18.9588						D6 S3
											Day1	-0.529193			Day3	1.14929	Day3	0.0274871			D3 S2	2.8163					D6 S3	1.0248	D2 S4	1.41926					D2 S4	1.34528						D6 S4	0.693487						D6 S3
											Day1	2.65459			Day3	-1.80334	Day3	0.271231			D3 S2	2.27907					D6 S3	1.52917	D2 S4	0.232713					D2 S4	0.220582						D6 S4	3.13078						D6 S3
											Day1	-0.55928			Day3	-0.482952	Day3	-0.67454			D3 S2	0.187873					D6 S3	0.0953711	D2 S4	0.778817					D2 S4	0.738218						D6 S4	21.2811						D6 S3
											Day1	-0.182035			Day3	-0.259462	Day3	1.03414			D3 S2	0.931804					D6 S3	0.16224	D2 S4	0.874948					D2 S4	0.829338						D6 S4	1.34156						D6 S3
											Day1	0			Day3	-0.368388	Day3	-1.16134			D3 S2	0.623949					D6 S3	1.87719	D2 S4	0.309898					D2 S4	0.293743						D6 S4	1.50961						D6 S3
											Day1	0.0485449			Day3	-0.2406	Day3	0.012294			D3 S2	0.959393					D6 S3	0.143458	D2 S4	0.740517					D2 S4	0.701915						D6 S4	0.548044						D6 S3
											Day1	-0.0149073			Day3	-1.08612	Day3	-0.29783			D3 S2	0.688886					D6 S3	0.0572465	D2 S4	1.9358					D2 S4	1.83489						D6 S4	0.26264						D6 S3
											Day1	-0.520907			Day3	0.00334253	Day3	0.0176746			D3 S2	2.25404					D6 S3	0.11481	D2 S4	0.732041					D2 S4	0.693881						D6 S4	0.952831						D6 S3
											Day1	0.685791			Day3	-0.935318	Day3	0.044892			D3 S2	0.129641					D6 S3	0.0190667	D2 S4	0.549628					D2 S4	0.520977						D6 S4	0.235182						D6 S3
											Day1	0.000226581			Day3	-0.123522	Day3	0.00902578			D3 S2	1.02601					D6 S3	0.0668888	D2 S4	0.460202					D2 S4	0.436213						D6 S4	0.540505						D6 S3
											Day1	-0.387373			Day3	-0.725421	Day3	0			D3 S2	0.666932					D6 S3	0.182669	D2 S4	3.43128					D2 S4	3.25241						D6 S4	0.718303						D6 S3
											Day1	0.274546			Day3	0.227246	Day3	-0.280998			D3 S2	1.27268					D6 S3	0.35586	D2 S4	1.44169					D2 S4	1.36654						D6 S4	0.810588						D6 S3
											Day1	0.000464641			Day3	-0.576748	Day3	-1.6895			D3 S2	5.44825					D6 S3	0.144057	D2 S4	1.06798					D2 S4	1.01231						D6 S4	0.332828						D6 S3
											Day1	0.356251			Day3	-0.202561	Day3	-0.380582			D3 S2	1.92837					D6 S3	0.0382591	D2 S4	0.646111					D2 S4	0.612431						D6 S4	3.86942						D6 S3
											Day1	1.1004			Day3	-0.868386	Day3	0.0221145			D3 S2	2.31853					D6 S3	0.0667531	D2 S4	1.69813					D2 S4	1.60961						D6 S4	0.4771						D6 S3
											Day1	0.127285			Day3	-0.0180671	Day3	1.17027			D3 S2	0.414833					D6 S3	0.0573584	D2 S4	0.134454					D2 S4	0.127445						D6 S4	0.391507						D6 S3
											Day1	0.0746978			Day3	0.176354	Day3	0.118563			D3 S2	0.219939					D6 S3	0.0765111	D2 S4	1.31657					D2 S4	1.24794						D6 S4	0.425081						D6 S3
											Day1	0.398314			Day3	-0.0230396	Day3	0.0219949			D3 S2	0.0080639					D6 S3	0.0667359	D2 S4	0.268065					D2 S4	0.254091						D6 S4	0.762072						D6 S3
											Day1	-0.270096			Day3	0.925097	Day3	-0.352835			D3 S2	0.0737864					D6 S3	0.143841	D2 S4	1.49982					D2 S4	1.42164						D6 S4	0.413661						D6 S3
											Day1	-0.02821			Day3	-0.116278	Day3	-0.21441			D3 S2	0.391033					D6 S3	0.549822	D2 S4	0.196957					D2 S4	0.18669						D6 S4	0.435507						D6 S3
											Day1	0.51233			Day3	0.331096	Day3	-1.77537			D3 S2	3.31749					D6 S3	0.1372	D2 S4	0.426888					D2 S4	0.404635						D6 S4	0.476305						D6 S3
											Day1	0.117223			Day3	-1.05278	Day3	-0.720451			D3 S2	0.197279					D6 S3	0.0286557	D2 S4	0.288104					D2 S4	0.273085						D6 S4	1.90502						D6 S3
											Day1	-0.268628			Day3	0.384034	Day3	0.099567			D3 S2	3.32384					D6 S3	0.251703	D2 S4	0.992745					D2 S4	0.940995						D6 S4	3.73148						D6 S3
											Day1	-0.0593367			Day3	-0.369735	Day3	-0.189015			D3 S2	0.772018					D6 S3	0.202244	D2 S4	0.532083					D2 S4	0.504346						D6 S4	0.518675						D6 S3
											Day1	0.00602681			Day3	-0.211727	Day3	0.215306			D3 S2	1.78272					D6 S3	0.0380708	D2 S4	9.08265					D2 S4	8.60919						D6 S4	2.66635						D6 S3
											Day1	-0.703534			Day3	-0.461881	Day3	-0.894945			D3 S2	1.26216					D6 S4	0.547778	D2 S4	0.470896					D2 S4	0.446349													D6 S3
											Day1	0.187688			Day3	-0.290436	Day3	0.652744			D3 S2	0.830629					D6 S4	2.28094	D2 S4	6.20997					D2 S4	5.88625													D6 S3
											Day1	0.96422			Day3	-0.360108	Day3	1.93502			D3 S2	2.2548					D6 S4	7.15351	D2 S4	1.7641					D2 S4	1.67214													D6 S3
											Day1	0.0584583			Day3	-0.148696	Day3	-0.617513			D3 S2	2.14981					D6 S4	0.764005	D2 S4	4.0043					D2 S4	3.79556													D6 S3
											Day1	0.0386523			Day3	-0.435371	Day3	0.240822			D3 S2	2.46901					D6 S4	0.539231	D2 S4	1.91042					D2 S4	1.81083													D6 S3
											Day1	0.241608			Day3	-0.706257	Day3	-0.572424			D3 S2	1.42129					D6 S4	0.678825	D2 S4	0.576273					D2 S4	0.546233													D6 S3
											Day1	0.294966			Day3	-0.0940748	Day3	1.53768			D3 S2	2.53341					D6 S4	4.21319	D2 S4	12.4948					D2 S4	11.8434													D6 S3
											Day1	0			Day3	0.0435654	Day3	1.39612			D3 S2	0.841189					D6 S4	0.114494	D2 S4	2.17926					D2 S4	2.06566													D6 S3
											Day1	0.00929384			Day3	-0.0646273	Day3	0.619509			D3 S2	1.76215					D6 S4	2.57447	D2 S4	0.15961					D2 S4	0.151289													D6 S3
											Day1	0.0183634			Day3	-1.20549	Day3	-0.293881			D3 S2	4.17115					D6 S4	3.96934	D2 S4	0.408896					D2 S4	0.387581													D6 S3
											Day1	-0.0222666			Day3	-1.20938	Day3	-1.02675			D3 S2	0.73551					D6 S4	0.72725	D2 S4	9.75677					D2 S4	9.24817													D6 S3
											Day1	0.412115			Day3	-0.249262	Day3	0.735838			D3 S2	3.11257					D6 S4	0.134875	D2 S4	4.92473					D2 S4	4.66801													D6 S3
											Day1	0.118223			Day3	-0.0718978	Day3	-0.0717464			D3 S3	0.512389					D6 S4	4.11646	D2 S4	1.88832					D2 S4	1.78989													D6 S3
											Day1	0.13573			Day3	1.84633	Day3	-0.532153			D3 S3	0.448389					D6 S4	4.35326	D2 S4	0.530663					D2 S4	0.503													D6 S3
											Day1	0.827018			Day3	0.103789	Day3	0.000850507			D3 S3	0.0564007					D6 S4	2.90634	D2 S4	0.546415					D2 S4	0.517932													D6 S3
											Day1	-1.24239			Day3	1.80881	Day3	0.00152213			D3 S3	0.138706					D6 S4	6.23054	D2 S4	0.299383					D2 S4	0.283777													D6 S3
											Day1	0.0393168			Day3	1.42087	Day3	0.284571			D3 S3	0.00523214					D6 S4	1.13565	D2 S4	0.0487301					D2 S4	0.0461898													D6 S3
											Day1	0.0527411			Day3	0.52632	Day3	-0.0336917			D3 S3	0.303485					D6 S4	1.76282	D2 S4	8.94626					D2 S4	8.47991													D6 S3
											Day1	0.49031			Day3	1.42241	Day3	-0.482744			D3 S3	0.0483719					D6 S4	0.0479752	D2 S4	1.77526					D2 S4	1.68272													D6 S3
											Day1	0			Day3	-1.74346	Day3	0.0467459			D3 S3	0.375781					D6 S4	7.79615	D2 S4	0.0974713					D2 S4	0.0923902													D6 S3
											Day1	0.729992			Day3	0.494072	Day3	0.104477			D3 S3	0.260516					D6 S4	0.183259	D2 S4	0.357958					D2 S4	0.339298													D6 S3
											Day1	0.0406665			Day3	0.541651	Day3	0.00920816			D3 S3	0.194357					D6 S4	6.80888	D2 S4	0.94392					D2 S4	0.894715													D6 S3
											Day1	0.276294			Day3	-1.24878	Day3	-0.224507			D3 S3	0.73416					D6 S4	0.183589	D2 S4	0.784408					D2 S4	0.743518													D6 S3
											Day1	-0.397989			Day3	-1.20401	Day3	-0.0835598			D3 S3	0.163307					D6 S4	3.0614	D2 S4	1.7335					D2 S4	1.64313													D6 S3
											Day1	-0.263367			Day3	-0.717477	Day3	-0.422596			D3 S3	1.5396					D6 S4	1.81683	D2 S4	0.660677					D2 S4	0.626237													D6 S3
											Day1	0.82578			Day3	0.0876684	Day3	-0.00594221			D3 S3	2.92779					D6 S4	0.346053	D2 S4	0.16038					D2 S4	0.152019													D6 S3
											Day1	0			Day3	0.811984	Day3	0.666644			D3 S3	0.667541					D6 S4	1.29523	D2 S4	1.75091					D2 S4	1.65964													D6 S3
											Day1	0.0155256			Day3	0.015699	Day3	0.0316605			D3 S3	1.3114					D6 S4	0.182859	D2 S4	0.391915					D2 S4	0.371485													D6 S3
											Day1	0.540846			Day3	-0.0152131	Day3	0.42172			D3 S3	0.00804929					D6 S4	0.0762227	D2 S4	0.357148					D2 S4	0.338531													D6 S3
											Day1	0.0337137			Day3	-1.77974	Day3	-1.33721			D3 S3	0.0404554					D6 S4	0.105769	D2 S4	0.210156					D2 S4	0.199201													D6 S3
											Day1	-0.0693558			Day3	0.093056	Day3	0			D3 S3	2.94947					D6 S4	0.364339	D2 S4	2.65842					D2 S4	2.51984													D6 S3
											Day1	-0.0534051			Day3	-0.00356523	Day3	-0.876838			D3 S3	0.0974903					D6 S4	0.0480149	D2 S4	1.84033					D2 S4	1.7444													D6 S3
											Day1	0.304928			Day3	0.548882	Day3	-0.0194232			D3 S3	0.236791					D6 S4	0.433393	D2 S4	0.740801					D2 S4	0.702185													D6 S3
											Day1	-0.483404			Day3	0.258164	Day3	0.356891			D3 S3	0.849951					D6 S4	0.0383382	D2 S4	0.208798					D2 S4	0.197913													D6 S3
											Day1	1.93034			Day3	-0.840237	Day3	0.133589			D3 S3	0.842298					D6 S4	0.570182	D2 S4	0.938159					D2 S4	0.889254													D6 S3
											Day1	0.541173			Day3	0.0232757	Day3	-0.505666			D3 S3	1.22927					D6 S4	0.803466	D2 S4	2.85184					D2 S4	2.70318													D6 S3
											Day1	0.486174			Day3	-1.68025	Day3	0.472664			D3 S3	1.05454					D6 S4	0.36495	D2 S4	0.636261					D2 S4	0.603093													D6 S3
											Day1	0.0231591			Day3	-0.387914	Day3	0.819106			D3 S3	0.220561					D6 S4	0.736921	D2 S4	1.86851					D2 S4	1.77111													D6 S3
											Day1	-0.0220463			Day3	1.2585	Day3	0.675627			D3 S3	0.226056					D6 S4	0.93172	D2 S4	1.9702					D2 S4	1.86749													D6 S3
											Day1	0.0146597			Day3	-2.04789	Day3	1.04802			D3 S3	2.33691					D6 S4	0.918237	D2 S4	0.588548					D2 S4	0.557868													D6 S3
											Day1	-0.197638			Day3	0.331659	Day3	0.0726153			D3 S3	0.338935					D6 S4	0.960638	D2 S4	0.361029					D2 S4	0.342209													D6 S3
											Day1	-0.160648			Day3	0.539433	Day3	-0.155654			D3 S3	0.485104					D6 S4	0.619385	D2 S4	0.407839					D2 S4	0.386579													D6 S3
											Day1	-1.95791			Day3	-1.25692	Day3	0.158442			D3 S3	0.640731					D6 S4	0.376248	D2 S4	0.425411					D2 S4	0.403235													D6 S3
											Day1	-0.15767			Day3	-0.623907	Day3	-0.0437551			D3 S3	0.541661					D6 S4	0.0286354	D2 S4	1.46844					D2 S4	1.39189													D6 S3
											Day1	0.166417			Day3	-0.707894	Day3	0.349084			D3 S3	0.114446					D6 S4	1.09099	D2 S4	0.383025					D2 S4	0.363059													D6 S3
											Day1	0.0121144			Day3	-1.92986	Day3	1.14058			D3 S3	0.21056					D6 S4	0.872539	D2 S4	0.324418					D2 S4	0.307506													D6 S3
											Day1	-0.0827048			Day3	-0.281764	Day3	0.75924			D3 S3	3.04943					D6 S4	0.18291	D2 S4	0.45918					D2 S4	0.435244													D6 S3
											Day1	0.163545			Day3	-0.0634903	Day3	2.10574			D3 S3	0.899576					D6 S4	2.57017	D2 S4	1.46655					D2 S4	1.3901													D6 S3
											Day1	0.352799			Day3	-0.793823	Day3	0.419431			D3 S3	0.550639					D6 S4	0.0862853	D2 S4	5.6013					D2 S4	5.30931													D6 S3
											Day1	0.0124322			Day3	-0.764947	Day3	-0.0312025			D3 S3	0.0323254					D6 S4	0.487989	D2 S4	0.760409					D2 S4	0.72077													D6 S3
											Day1	-0.751122			Day3	-0.869227	Day3	-0.0300622			D3 S3	2.28739					D6 S4	0.521545	D2 S4	5.02665					D2 S4	4.76462													D6 S3
											Day1	-0.0401588			Day3	0.297264	Day3	0.870031			D3 S3	0.244787					D6 S4	4.34148	D2 S4	0.647317					D2 S4	0.613573													D6 S3
											Day1	-0.0494076			Day3	1.63583	Day3	1.49894			D3 S3	0.10529					D6 S4	1.61065	D2 S4	7.16598					D2 S4	6.79243													D6 S3
											Day1	0			Day3	0.0806869	Day3	0.329134			D3 S3	0.0894551					D6 S4	0.106489	D2 S4	0.987984					D2 S4	0.936482													D6 S3
											Day1	0.0153213			Day3	-0.00426245	Day3	2.82926			D3 S3	1.19112					D6 S4	0.332235	D2 S4	4.63287					D2 S4	4.39137													D6 S3
											Day1	0.00522475			Day3	-0.020898	Day3	2.77653			D3 S3	0.692647					D6 S4	1.6911	D2 S4	1.58386					D2 S4	1.50129													D6 S3
											Day1	-0.0259966			Day3	0.0893994	Day3	-1.34504			D3 S3	0.1215					D6 S4	1.10585	D2 S4	0.683195					D2 S4	0.647581													D6 S3
											Day1	-0.00116363			Day3	-0.164454	Day3	0.172063			D3 S3	0.129612					D6 S4	1.39274	D2 S4	4.66347					D2 S4	4.42037													D6 S3
											Day1	-0.0185436			Day3	-0.596329	Day3	-0.384691			D3 S3	0.15691					D6 S4	0.00952	D2 S4	0.220361					D2 S4	0.208874													D6 S3
											Day1	0.0941352			Day3	-0.932271	Day3	0.246569			D3 S3	0.0444264					D6 S4	1.27409	D2 S4	3.85255					D2 S4	3.65172													D6 S3
											Day1	0.0102433			Day3	0.593989	Day3	-0.823543			D3 S3	0.00808597					D6 S4	0.859202	D2 S4	0.509669					D2 S4	0.483101													D6 S3
											Day1	-0.22183			Day3	-1.69327	Day3	-1.43523			D3 S3	6.1539					D6 S4	3.34389	D2 S4	0.134476					D2 S4	0.127466													D6 S3
											Day1	0.301553			Day3	-0.00603619	Day3	-0.0278779			D3 S3	1.5478					D6 S4	0.271083	D2 S4	0.293527					D2 S4	0.278226													D6 S3
											Day1	0.245138			Day3	-0.111537	Day3	0.183034			D3 S3	0.0242003					D6 S4	1.14132	D2 S4	0.432671					D2 S4	0.410116													D6 S3
											Day1	-0.135932			Day3	0.322337	Day3	0.845734			D3 S3	3.30975					D6 S4	0.162578	D2 S4	0.435391					D2 S4	0.412695													D6 S3
											Day1	-1.06846			Day3	-0.170642	Day3	-0.612555			D3 S3	4.16739					D6 S4	0.607336	D2 S4	0.282128					D2 S4	0.267421													D6 S3
											Day1	1.3419			Day3	-0.309659	Day3	-0.223332			D3 S3	0.599226					D6 S4	0.869128	D2 S4	11.0543					D2 S4	10.478													D6 S3
											Day1	-0.153936			Day3	-1.02115	Day3	-0.101772			D3 S3	0.0161514					D6 S4	0.0575423	D2 S4	0.419394					D2 S4	0.397531													D6 S3
											Day1	0.1605			Day3	0.054748	Day3	-0.323048			D3 S3	0.904184					D6 S4	0.500672	D2 S4	0.12237					D2 S4	0.115991													D6 S3
											Day1	-0.719257			Day3	-1.88727	Day3	1.03027			D3 S3	3.45954					D6 S4	0.242456	D2 S4	1.65711					D2 S4	1.57073													D6 S3
											Day1	-0.527091			Day3	-0.0941015	Day3	0.38418			D3 S3	2.04616					D6 S4	2.88831	D2 S4	0.133914					D2 S4	0.126933													D6 S3
											Day1	0.049979			Day3	-0.821108	Day3	0.0105053			D3 S3	5.35147					D6 S4	0.315816	D2 S4	0.652842					D2 S4	0.61881													D6 S3
											Day1	-0.15945			Day3	1.0471	Day3	0.00222732			D3 S3	2.01062					D6 S4	2.647	D2 S4	2.16576					D2 S4	2.05286													D6 S3
											Day1	-0.11608			Day3	0.011895	Day3	0			D3 S3	4.88397					D6 S4	0.454006	D2 S4	3.00726					D2 S4	2.85049													D6 S3
											Day1	-2.34607			Day3	-0.128418	Day3	-0.0141717			D3 S3	0.466551					D6 S4	1.94825	D2 S4	0.20232					D2 S4	0.191773													D6 S3
											Day1	-0.151896			Day3	1.36398	Day3	-0.207979			D3 S3	1.1045					D6 S4	0.164135	D2 S4	0.873795					D2 S4	0.828246													D6 S3
											Day1	-0.891216			Day3	0.239007	Day3	0			D3 S3	0.978111					D6 S4	3.92187	D2 S4	1.95698					D2 S4	1.85497													D6 S3
											Day1	0.502357			Day3	0.911237	Day3	0.235532			D3 S3	2.11075					D6 S4	0.0285865	D2 S4	0.186402					D2 S4	0.176686													D6 S3
											Day1	-0.242153			Day3	1.11422	Day3	-0.17712			D3 S3	0.227048					D6 S4	0.525093	D2 S4	3.10057					D2 S4	2.93894													D6 S3
											Day1	-0.408066			Day3	-0.343587	Day3	-0.0603696			D3 S3	0.123305					D6 S4	1.0118	D2 S4	2.80575					D2 S4	2.65949													D6 S3
											Day1	-0.386941			Day3	0.56837	Day3	-0.117075			D3 S3	0.38219					D6 S4	3.65344	D2 S4	2.11475					D2 S4	2.00451													D6 S3
											Day1	-0.0195065			Day3	-0.509567	Day3	-0.340811			D3 S3	0.602804					D6 S4	1.9155	D2 S4	1.83859					D2 S4	1.74275													D6 S3
											Day1	0.810457			Day3	0.290306	Day3	-0.182265			D3 S3	2.69459					D6 S4	0.0478088	D2 S4	3.4137					D2 S4	3.23574													D6 S3
											Day1	0.318766			Day3	-1.79197	Day3	0.0122082			D3 S3	3.73648					D6 S4	0.153941	D2 S4	0.470489					D2 S4	0.445963													D6 S3
											Day1	0.395929			Day3	-0.718333	Day3	0.731443			D3 S3	0.0695426					D6 S4	6.25009	D2 S4	1.02949					D2 S4	0.975823													D6 S3
											Day1	-0.670249			Day3	-0.0893108	Day3	0.39316			D3 S3	0.477785					D6 S4	1.45801	D2 S4	0.532064					D2 S4	0.504328													D6 S3
											Day1	0.150473			Day3	0.257905	Day3	0.875158			D3 S3	0.0734326					D6 S4	3.48604	D2 S4	0.794892					D2 S4	0.753456													D6 S3
											Day1	1.33779			Day3	0.787887	Day3	1.28354			D3 S3	0.516902					D6 S4	1.15944	D2 S4	0.224477					D2 S4	0.212775													D6 S3
											Day1	-0.075759			Day3	-1.19975	Day3	1.51238			D3 S3	0.252788					D6 S4	1.4063	D2 S4	1.00581					D2 S4	0.953379													D6 S3
											Day1	-0.0748558			Day3	0.858712	Day3	-0.5426			D3 S3	0.172338					D6 S4	3.5569	D2 S4	0.987051					D2 S4	0.935598													D6 S3
											Day1	0.280749			Day3	1.26991	Day3	0.107634			D3 S3	2.14764					D6 S4	0.304534	D2 S4	1.06709					D2 S4	1.01146													D6 S3
											Day1	1.41783			Day3	0.306026	Day3	2.80097			D3 S3	1.69999					D6 S4	0.271086	D2 S4	0.24882					D2 S4	0.23585													D6 S3
											Day1	0.360539			Day3	0.0891754	Day3	-0.431903			D3 S3	0.18199					D6 S4	0.499489	D2 S4	1.36237					D2 S4	1.29136													D6 S3
											Day1	1.55657			Day3	0.572945	Day3	-0.368519			D3 S3	0.012213					D6 S4	1.27372	D2 S4	0.428344					D2 S4	0.406015													D6 S3
											Day1	-0.552275			Day3	0.138684	Day3	-0.0120182			D3 S3	2.19028					D6 S4	0.856619	D2 S4	0.18619					D2 S4	0.176485													D6 S3
											Day1	0.600781			Day3	0.291147	Day3	-0.553204			D3 S3	0.717767					D6 S4	0.909859	D2 S4	0.827642					D2 S4	0.784498													D6 S3
											Day1	0.147301			Day3	0.0530454	Day3	-0.0492136			D3 S3	4.55164					D6 S4	0.810238	D2 S4	0.29643					D2 S4	0.280978													D6 S3
											Day1	0.0611216			Day3	-0.0984913	Day3	0.312361			D3 S3	0.0243908					D6 S4	2.87785	D2 S4	0.185502					D2 S4	0.175832													D6 S3
											Day1	0.228795			Day3	0	Day3	-0.46818			D3 S3	0.139616					D6 S4	0.0285484	D2 S4	0.210493					D2 S4	0.19952													D6 S3
											Day1	0.0540139			Day3	-2.50185	Day3	-0.105756			D3 S3	0.0896189					D6 S4	2.34677	D2 S4	0.957716					D2 S4	0.907792													D6 S3
											Day1	-0.256227			Day3	0.438172	Day3	0.116336			D3 S3	2.4759					D6 S4	1.24164	D2 S4	0.527684					D2 S4	0.500177													D6 S3
											Day1	-1.37581			Day3	-0.376158	Day3	-2.2212			D3 S3	0.0814717					D6 S4	0.105107	D2 S4	0.725851					D2 S4	0.688013													D6 S3
											Day1	0.200228			Day3	-0.316708	Day3	-0.49496			D3 S3	0.0323637					D6 S4	0.776333	D2 S4	0.492058					D2 S4	0.466408													D6 S3
											Day1	0.745305			Day3	0.275254	Day3	2.02851			D3 S3	0.0484899					D6 S4	1.56928	D2 S4	11.639					D2 S4	11.0323													D6 S3
											Day1	-0.337144			Day3	-0.0725294	Day3	0.110529			D3 S3	2.08841					D6 S4	0.177831	D2 S4	0.111					D2 S4	0.105214													D6 S3
											Day1	-0.149458			Day3	0.0379593	Day3	-0.129659			D3 S3	3.6805					D6 S4	0.0190603	D2 S4	7.18083					D2 S4	6.8065													D6 S3
											Day1	0.19681			Day3	0.0366998	Day3	-0.514638			D3 S3	0.392333					D6 S4	1.10086	D2 S4	3.90936					D2 S4	3.70557													D6 S3
											Day1	0.0426799			Day3	-1.41578	Day3	0.332652			D3 S3	1.44426					D6 S4	0.172641	D2 S4	3.1917					D2 S4	3.02532													D6 S3
											Day1	0.734479			Day3	-0.667289	Day3	0.175207			D3 S3	0.196367					D6 S4	2.68184	D2 S4	0.540428					D2 S4	0.512256													D6 S3
											Day1	0.0549937			Day3	0.169698	Day3	0.469192			D3 S3	0.0569651					D6 S4	0.230924	D2 S4	5.23292					D2 S4	4.96013													D6 S3
											Day1	-0.327339			Day3	0.190464	Day3	-0.0830071			D3 S3	2.09715					D6 S4	0.0763508	D2 S4	0.790404					D2 S4	0.749201													D6 S3
											Day1	0			Day3	-0.142525	Day3	-0.0576699			D3 S3	0.0161224					D6 S4	0.02861	D2 S4	0.0242863					D2 S4	0.0230203													D6 S3
											Day1	0.0485622			Day3	-1.67255	Day3	-0.234481			D3 S3	0.194834					D6 S4	1.49913	D2 S4	7.6472					D2 S4	7.24857													D6 S3
											Day1	-0.061651			Day3	-0.71455	Day3	-0.793437			D3 S3	0.495353					D6 S4	1.5802	D2 S4	0.302117					D2 S4	0.286368													D6 S3
											Day1	-0.644679			Day3	0.461886	Day3	0.629387			D3 S3	0.0486291					D6 S4	2.09238	D2 S4	0.134211					D2 S4	0.127215													D6 S3
											Day1	0.188599			Day3	-1.46521	Day3	0.137582			D3 S3	0.0729627					D6 S4	0.134134	D2 S4	3.06791					D2 S4	2.90799													D6 S3
											Day1	-0.0546064			Day3	1.51829	Day3	1.4084			D3 S3	0.17851					D6 S4	0.038221	D2 S4	3.85163					D2 S4	3.65085													D6 S4
											Day1	-0.947968			Day3	-0.107482	Day3	1.54492			D3 S3	3.31622					D6 S4	0.106332	D2 S4	0.466239					D2 S4	0.441935													D6 S4
											Day1	-0.0974415			Day3	0.149538	Day3	-0.453056			D3 S3	0.327748					D6 S4	0.143995	D2 S4	1.65516					D2 S4	1.56888													D6 S4
											Day1	0.441103			Day3	-0.83804	Day3	0.0598048			D3 S3	0.547532					D6 S4	0.21889	D2 S4	0.743918					D2 S4	0.705138													D6 S4
											Day1	0.0929587			Day3	-0.438329	Day3	1.60144			D3 S3	0.11534					D6 S4	0.587058	D2 S4	0.67916					D2 S4	0.643756													D6 S4
											Day1	0.0282515			Day3	-0.192172	Day3	0.811016			D3 S3	3.27678					D6 S4	0.00952	D2 S4	1.93356					D2 S4	1.83277													D6 S4
											Day1	0.0223192			Day3	-0.416292	Day3	0			D3 S3	1.00457					D6 S4	0.0960907	D2 S4	0.285154					D2 S4	0.270289													D6 S4
											Day1	0.578552			Day3	0.082387	Day3	0.389909			D3 S3	0.131099					D6 S4	1.20853	D2 S4	3.41721					D2 S4	3.23907													D6 S4
											Day1	1.56502			Day3	-0.252207	Day3	0.093346			D3 S3	0.302208					D6 S4	0.00952	D2 S4	0.0243124					D2 S4	0.023045													D6 S4
											Day1	-0.221994			Day3	-0.334491	Day3	-0.405769			D3 S3	1.44467					D6 S4	0.182851	D2 S4	0.147453					D2 S4	0.139766													D6 S4
											Day1	-0.367903			Day3	0.0554969	Day3	1.34973			D3 S3	0.618711					D6 S4	0.0767586	D2 S4	0.399987					D2 S4	0.379137													D6 S4
											Day1	0.0980308			Day3	-0.0996246	Day3	0.53191			D3 S3	0.811912					D6 S4	0.153587	D2 S4	0.669795					D2 S4	0.63488													D6 S4
											Day1	-0.958857			Day3	-0.544084	Day3	4.0986			D3 S3	3.16239					D6 S4	0.0387253	D2 S4	0.236762					D2 S4	0.22442													D6 S4
											Day1	1.88278			Day3	1.17792	Day3	1.33843			D3 S3	2.00771					D6 S4	3.43762	D2 S4	1.15924					D2 S4	1.09881													D6 S4
											Day1	-0.604843			Day3	0.136783	Day3	0.583306			D3 S3	4.01138					D6 S4	0.0476179	D2 S4	10.7851					D2 S4	10.2229													D6 S4
											Day1	0.700602			Day3	-0.393397	Day3	0.316556			D3 S3	1.00353					D6 S4	0.222979	D2 S4	0.413294					D2 S4	0.391749													D6 S4
											Day1	3.65686			Day3	-0.0276212	Day3	0.74052			D3 S3	0.0729242					D6 S4	0.62887	D2 S4	0.67453					D2 S4	0.639368													D6 S4
											Day1	0.634899			Day3	0.0503342	Day3	-1.28583			D3 S3	0.219173					D6 S4	0.609991	D2 S4	3.36222					D2 S4	3.18695													D6 S4
											Day1	1.27095			Day3	-0.558085	Day3	-0.270083			D3 S3	0.54754					D6 S4	0.0956902	D2 S4	1.5931					D2 S4	1.51005													D6 S4
											Day1	1.283			Day3	1.07102	Day3	0.178056			D3 S3	0.318297					D6 S4	0.72358	D2 S4	1.06518					D2 S4	1.00965													D6 S4
											Day1	0.950574			Day3	0.602394	Day3	0.422715			D3 S3	0.214233							D2 S4	1.92958					D2 S4	1.82899													D6 S4
											Day1	-0.051019			Day3	0.169437	Day3	0.0132789			D3 S3	0.736182							D2 S4	3.42395					D2 S4	3.24547													D6 S4
											Day1	-0.104298			Day3	-1.89035	Day3	0.0334882			D3 S3	1.3861							D2 S4	0.483646					D2 S4	0.458434													D6 S4
											Day1	0.925132			Day3	0.167411	Day3	0.31369			D3 S3	1.4712							D2 S4	1.37591					D2 S4	1.30418													D6 S4
											Day1	0.23918			Day3	1.6846	Day3	-0.0445157			D3 S3	2.46342							D2 S4	0.687609					D2 S4	0.651765													D6 S4
											Day1	0.369073			Day3	-0.158704	Day3	0.133704			D3 S3	0.12172							D2 S4	1.7372					D2 S4	1.64665													D6 S4
											Day1	0.0236394			Day3	-0.327698	Day3	2.40812			D3 S3	0.137132							D2 S4	1.06849					D2 S4	1.01279													D6 S4
											Day1	-0.13037			Day3	-0.17545	Day3	0.730235			D3 S3	0.0980297							D2 S4	3.29321					D2 S4	3.12154													D6 S4
											Day1	0.0566016			Day3	0.120483	Day3	-0.91121			D3 S3	0.242452							D2 S4	3.83907					D2 S4	3.63894													D6 S4
											Day1	0.023171			Day3	0.0126248	Day3	0.0676949			D3 S4	0.464016							D2 S4	0.238576					D2 S4	0.226139													D6 S4
											Day1	0.0245659			Day3	-1.18903	Day3	1.91989			D3 S4	0.609598							D2 S4	0.458557					D2 S4	0.434653													D6 S4
											Day1	0.049442			Day3	-0.173894	Day3	0.837364			D3 S4	1.04763							D2 S4	0.618351					D2 S4	0.586117													D6 S4
											Day1	-0.00953277			Day3	1.60701	Day3	-0.198455			D3 S4	0.203299							D2 S4	1.85925					D2 S4	1.76233													D6 S4
											Day1	0.0262741			Day3	0.280727	Day3	0.132608			D3 S4	2.18695							D2 S4	0.338847					D2 S4	0.321184													D6 S4
											Day1	0.640121			Day3	-0.0655021	Day3	-0.518167			D3 S4	1.30793							D2 S4	0.81634					D2 S4	0.773785													D6 S4
											Day1	-0.585426			Day3	0.110205	Day3	0.356868			D3 S4	2.41173							D2 S4	1.88548					D2 S4	1.78719													D6 S4
											Day1	1.39648			Day3	0.326983	Day3	-0.0219885			D3 S4	1.10367							D2 S4	0.535948					D2 S4	0.50801													D6 S4
											Day1	0.0957628			Day3	0.630534	Day3				D3 S4	3.11876							D2 S4	0.465496					D2 S4	0.44123													D6 S4
											Day1	-0.224137			Day3	-0.0350074	Day3				D3 S4	4.15993							D2 S4	0.0487478					D2 S4	0.0462067													D6 S4
											Day1	-0.0793704			Day3	-0.451687	Day3				D3 S4	1.57229							D2 S4	1.53228					D2 S4	1.45241													D6 S4
											Day1	-0.0393239			Day3	0.237871	Day3				D3 S4	0.437165							D2 S4	4.87465					D2 S4	4.62054													D6 S4
											Day1	0.479678			Day3	-0.786277	Day3				D3 S4	1.00901							D2 S4	0.344633					D2 S4	0.326668													D6 S4
											Day1	0.00597294			Day3	-0.557541	Day3				D3 S4	1.15137							D2 S4	3.05537					D2 S4	2.89609													D6 S4
											Day1	0.472571			Day3	0.0186844	Day3				D3 S4	0.781561							D2 S4	0.662228					D2 S4	0.627707													D6 S4
											Day1	0.145658			Day3	0.288543	Day3				D3 S4	1.17874							D2 S4	0.170808					D2 S4	0.161904													D6 S4
											Day1	2.07446			Day3	0.0184017	Day3				D3 S4	1.64527							D2 S4	1.05773					D2 S4	1.00259													D6 S4
											Day1	-0.087577			Day3	0.0731135	Day3				D3 S4	1.207							D2 S4	0.251844					D2 S4	0.238716													D6 S4
											Day1	0.659038			Day3	-1.98952	Day3				D3 S4	0.170804							D2 S4	0.207916					D2 S4	0.197078													D6 S4
											Day1	0.144454			Day3	0.063716	Day3				D3 S4	0.112944							D2 S4	0.902762					D2 S4	0.855702													D6 S4
											Day1	2.35913			Day3	-0.223897	Day3				D3 S4	1.90028							D2 S4	0.207502					D2 S4	0.196685													D6 S4
											Day1	0.611452			Day3	0.266298	Day3				D3 S4	5.79689							D2 S4	0.331833					D2 S4	0.314535													D6 S4
											Day1	-0.0418523			Day3	-0.443021	Day3				D3 S4	0.666146							D2 S4	0.256308					D2 S4	0.242947													D6 S4
											Day1	0.291893			Day3	-0.99978	Day3				D3 S4	3.4187							D2 S4	0.368866					D2 S4	0.349637													D6 S4
											Day1	-0.278055			Day3	-0.0461521	Day3				D3 S4	0.355756							D2 S4	0.295772					D2 S4	0.280354													D6 S4
											Day1	0.0235621			Day3	0.061417	Day3				D3 S4	0.409566							D3 S1	0.973951					D3 S1	0.92318													D6 S4
											Day1	-0.0205641			Day3	0.0348112	Day3				D3 S4	1.44579							D3 S1	5.44089					D3 S1	5.15727													D6 S4
											Day1	1.34986			Day3	-0.714677	Day3				D3 S4	2.00698							D3 S1	0.512446					D3 S1	0.485733													D6 S4
											Day1	-0.00254396			Day3	0.223974	Day3				D3 S4	0.146946							D3 S1	0.135447					D3 S1	0.128386													D6 S4
											Day1	0.34749			Day3	0.170979	Day3				D3 S4	0.485773							D3 S1	7.3054					D3 S1	6.92458													D6 S4
											Day1	0.332984			Day3	-1.0836	Day3				D3 S4	0.357168							D3 S1	3.64813					D3 S1	3.45796													D6 S4
											Day1	-0.098726			Day3	-0.581715	Day3				D3 S4	1.80384							D3 S1	1.78985					D3 S1	1.69655													D6 S4
											Day1	0.0198661			Day3	-0.102885	Day3				D3 S4	0.1337							D3 S1	0.655009					D3 S1	0.620864													D6 S4
											Day1	0.457109			Day3	0.309992	Day3				D3 S4	0.564964							D3 S1	1.68358					D3 S1	1.59582													D6 S4
											Day1	0.232381			Day3	0.073031	Day3				D3 S4	0.162313							D3 S1	6.19938					D3 S1	5.87621													D6 S4
											Day1	-0.117992			Day3	0.30881	Day3				D3 S4	1.60126							D3 S1	0.457734					D3 S1	0.433873													D6 S4
											Day1	0.284543			Day3	0.264973	Day3				D3 S4	0.483964							D3 S1	18.8394					D3 S1	17.8574													D6 S4
											Day1	-0.10275			Day3	0.522961	Day3				D3 S4	0.498555							D3 S1	0.159005					D3 S1	0.150716													D6 S4
											Day1	0.195866			Day3	-1.12279	Day3				D3 S4	1.42975							D3 S1	1.50021					D3 S1	1.42201													D6 S4
											Day1	0.24825			Day3	0.0723922	Day3				D3 S4	0.210697							D3 S1	0.428394					D3 S1	0.406062													D6 S4
											Day1	-0.191111			Day3	0.398751	Day3				D3 S4	0.199443							D3 S1	1.92283					D3 S1	1.82259													D6 S4
											Day1	-0.062153			Day3	1.36858	Day3				D3 S4	0.325668							D3 S1	1.73176					D3 S1	1.64148													D6 S4
											Day1	-0.0288697			Day3	0.0341807	Day3				D3 S4	0.0818029							D3 S1	0.320321					D3 S1	0.303623													D6 S4
											Day1	0.890679			Day3	1.10287	Day3				D3 S4	0.913764							D3 S1	2.95271					D3 S1	2.79879													D6 S4
											Day1	0.399711			Day3	0.166677	Day3				D3 S4	0.147765							D3 S1	2.65898					D3 S1	2.52037													D6 S4
											Day1	1.10191			Day3	-0.0997129	Day3				D3 S4	0.836459							D3 S1	0.566419					D3 S1	0.536892													D6 S4
											Day1	-0.0311538			Day3	-0.909403	Day3				D3 S4	2.25039							D3 S1	0.698374					D3 S1	0.661969													D6 S4
											Day1	0.0276855			Day3	-0.672701	Day3				D3 S4	1.17384							D3 S1	0.637896					D3 S1	0.604643													D6 S4
											Day1	-0.0300662			Day3	0.229168	Day3				D3 S4	1.15303							D3 S1	0.746709					D3 S1	0.707784													D6 S4
											Day1	0.696492			Day3	0.80639	Day3				D3 S4	3.30592							D3 S1	1.75062					D3 S1	1.65936													D6 S4
											Day1	0.837934			Day3	0.161591	Day3				D3 S4	0.416556							D3 S1	0.929962					D3 S1	0.881485													D6 S4
											Day1	-0.197088			Day3	-0.121041	Day3				D3 S4	0.444848							D3 S1	1.97663					D3 S1	1.87359													D6 S4
											Day1	0.0975087			Day3	0.0798195	Day3				D3 S4	0.155454							D3 S1	6.02604					D3 S1	5.71191													D6 S4
											Day1	0.269769			Day3	-0.508751	Day3				D3 S4	2.4008							D3 S1	7.05061					D3 S1	6.68307													D6 S4
											Day1	-0.0354297			Day3	0.473688	Day3				D3 S4	0.0972871							D3 S1	0.247233					D3 S1	0.234345													D6 S4
											Day1	-1.40937			Day3	1.26591	Day3				D3 S4	4.97074							D3 S1	0.973095					D3 S1	0.922369													D6 S4
											Day1	0.592055			Day3	0.370328	Day3				D3 S4	0.635074							D3 S1	0.36913					D3 S1	0.349887													D6 S4
											Day1	-0.0449426			Day3	-0.128173	Day3				D3 S4	2.0608							D3 S1	0.818169					D3 S1	0.775519													D6 S4
											Day1	0.232155			Day3	-0.00571736	Day3				D3 S4	5.23473							D3 S1	0.146747					D3 S1	0.139097													D6 S4
											Day1	0.0720663			Day3	0.232504	Day3				D3 S4	0.286373							D3 S1	0.953998					D3 S1	0.904267													D6 S4
											Day1	0.48191			Day3	-0.351288	Day3				D3 S4	0.306108							D3 S1	0.133851					D3 S1	0.126873													D6 S4
											Day1	0.416142			Day3	0.00966539	Day3				D3 S4	0.758386							D3 S1	0.26042					D3 S1	0.246845													D6 S4
											Day1	-0.627938			Day3	-0.22513	Day3				D3 S4	0.832467							D3 S1	0.222597					D3 S1	0.210993													D6 S4
											Day1	-0.461468			Day3	0.0379395	Day3				D3 S4	0.335919							D3 S1	3.22662					D3 S1	3.05842													D6 S4
											Day1	0.00608899			Day3	-0.236193	Day3				D3 S4	0.0486371							D3 S1	0.159081					D3 S1	0.150789													D6 S4
											Day1	0.154581			Day3	-0.245365	Day3				D3 S4	2.24034							D3 S1	0.210272					D3 S1	0.199311													D6 S4
											Day1	-0.228834			Day3	-0.0487844	Day3				D3 S4	0.370412							D3 S1	0.222609					D3 S1	0.211004													D6 S4
											Day1	0.245349			Day3	-0.0550523	Day3				D3 S4	0.320461							D3 S1	0.839996					D3 S1	0.796208													D6 S4
											Day1	0.14491			Day3	-0.0898002	Day3				D3 S4	2.72645							D3 S1	0.148098					D3 S1	0.140377													D6 S4
											Day1	0.291702			Day3	-0.00587794	Day3				D3 S4	0.989262							D3 S1	0.732313					D3 S1	0.694139													D6 S4
											Day1	0.0754604			Day3	-0.092621	Day3				D3 S4	2.73313							D3 S1	5.42554					D3 S1	5.14272													D6 S4
											Day1	0.0344909			Day3	-0.256261	Day3				D3 S4	0.817014							D3 S1	0.211087					D3 S1	0.200084													D6 S4
											Day1	-0.000902336			Day3	0.888707	Day3				D3 S4	2.25006							D3 S1	1.59389					D3 S1	1.5108													D6 S4
											Day1	0.267635			Day3	0.0133767	Day3				D3 S4	1.15827							D3 S1	3.05034					D3 S1	2.89133													D6 S4
											Day1	0.0752233			Day3	-0.243504	Day3				D3 S4	0.354613							D3 S1	1.27289					D3 S1	1.20654													D6 S4
											Day1	0.936466			Day3	0.51627	Day3				D3 S4	0.150121							D3 S1	0.391818					D3 S1	0.371393													D6 S4
											Day1	-0.677837			Day3	-0.0090809	Day3				D3 S4	0.867121							D3 S1	2.65707					D3 S1	2.51856
											Day1	-0.137288			Day3	-0.0840018	Day3				D3 S4	0.254568							D3 S1	2.95372					D3 S1	2.79974
											Day1	0.10213			Day3	-0.0352963	Day3				D3 S4	0.0161253							D3 S1	5.84635					D3 S1	5.54159
											Day1	-0.0937612			Day3	-0.367819	Day3				D3 S4	0.796584							D3 S1	2.18185					D3 S1	2.06812
											Day1	-0.602199			Day3	-0.16058	Day3				D3 S4	0.301544							D3 S1	0.237753					D3 S1	0.22536
											Day1	-1.73126			Day3	0.0165933	Day3				D3 S4	1.35341							D3 S1	0.452267					D3 S1	0.428691
											Day1	-0.318636			Day3	0.233181	Day3				D3 S4	0.13845							D3 S1	0.296427					D3 S1	0.280975
											Day1	0.258237			Day3	-0.171126	Day3				D3 S4	0.00805967							D3 S1	0.134589					D3 S1	0.127573
											Day1	0.0225183			Day3	-0.126872	Day3				D3 S4	0.0812254							D3 S1	1.34744					D3 S1	1.2772
											Day1	-1.20213			Day3	-0.70913	Day3				D3 S4	1.9909							D3 S1	0.15847					D3 S1	0.150209
											Day1	0.261154			Day3	1.20452	Day3				D3 S4	0.463615							D3 S1	0.391359					D3 S1	0.370958
											Day1	0.476812			Day3	-0.576584	Day3				D3 S4	0.426081							D3 S1	28.1037					D3 S1	26.6387
											Day1	0.0923109			Day3	-1.54718	Day3				D3 S4	0.519369							D3 S1	0.210868					D3 S1	0.199875
											Day1	-0.315287			Day3	0.291777	Day3				D3 S4	0.444278							D3 S1	1.6467					D3 S1	1.56086
											Day1	0.00963948			Day3	0.0469092	Day3				D3 S4	0.499283							D3 S1	0.721733					D3 S1	0.68411
											Day1	0.155515			Day3	-1.12801	Day3				D3 S4	0.202297							D3 S1	3.73194					D3 S1	3.5374
											Day1	0.0681884			Day3	-0.0920758	Day3				D3 S4	0.178868							D3 S1	0.468139					D3 S1	0.443736
											Day1	0.108823			Day3	0.101871	Day3				D3 S4	0.695837							D3 S1	0.18289					D3 S1	0.173356
											Day1	0.77307			Day3	-0.490616	Day3				D3 S4	0.94577							D3 S1	0.454944					D3 S1	0.431228
											Day1	-0.234953			Day3	-1.30904	Day3				D3 S4	0.0730549							D3 S1	0.195166					D3 S1	0.184992
											Day1	-0.29558			Day3	-1.02178	Day3				D3 S4	1.34544							D3 S1	0.864295					D3 S1	0.819241
											Day1	-0.0499088			Day3	-0.186624	Day3				D3 S4	0.122661							D3 S1	0.309609					D3 S1	0.29347
											Day1	-0.0161714			Day3	-0.216362	Day3				D3 S4	0.0322279							D3 S1	2.97796					D3 S1	2.82273
											Day1	0			Day3	-0.0731166	Day3				D3 S4	0.453572							D3 S1	5.07704					D3 S1	4.81238
											Day1	-0.253883			Day3	0.0789062	Day3				D3 S4	0.589939							D3 S1	1.54568					D3 S1	1.4651
											Day1	-0.00951963			Day3	-0.0619142	Day3				D3 S4	3.08244							D3 S1	0.634528					D3 S1	0.601451
											Day1	0.500513			Day3	0.0655593	Day3				D3 S4	1.05967							D3 S1	0.222707					D3 S1	0.211097
											Day1	0.0411888			Day3	-0.0630788	Day3				D3 S4	3.95759							D3 S1	0.195578					D3 S1	0.185383
											Day1	0.025533			Day3	0.00211904	Day3				D3 S4	0.702777							D3 S1	0.478931					D3 S1	0.453965
											Day1	0.887243			Day3	0.0275589	Day3				D3 S4	3.98353							D3 S1	2.27563					D3 S1	2.157
											Day1	0.226017			Day3	0.0425656	Day3				D3 S4	0.262025							D3 S1	2.69408					D3 S1	2.55364
											Day1	0.101749			Day3	0.118621	Day3				D3 S4	0.0816901							D3 S1	7.37743					D3 S1	6.99285
											Day1	0.290307			Day3	-0.0122921	Day3				D3 S4	0.0979167							D3 S1	0.146041					D3 S1	0.138428
											Day1	0.613574			Day3	0.335873	Day3				D3 S4	0.154516							D3 S1	0.285696					D3 S1	0.270803
											Day1	0.630035			Day3	0.307282	Day3				D3 S4	0.512969							D3 S1	0.171218					D3 S1	0.162293
											Day1	0.119219			Day3	0.0624262	Day3				D3 S4	0.089091							D3 S1	0.408496					D3 S1	0.387201
											Day1	-0.000702047			Day3	-0.0702377	Day3				D3 S4	0.932453							D3 S1	3.07095					D3 S1	2.91086
											Day1	-0.118576			Day3	0.0390699	Day3				D3 S4	1.26117							D3 S1	0.391063					D3 S1	0.370678
											Day1	0.133983			Day3	1.83925	Day3				D3 S4	1.25606							D3 S1	0.233686					D3 S1	0.221504
											Day1	0.736817			Day3	-0.569566	Day3				D3 S4	2.56976							D3 S1	0.161619					D3 S1	0.153194
											Day1	0.0350179			Day3	0.0582768	Day3				D3 S4	0.557067							D3 S1	2.98977					D3 S1	2.83392
											Day1	-0.0191504			Day3	-0.356936	Day3				D3 S4	4.50843							D3 S1	0.351794					D3 S1	0.333456
											Day1	0.0750086			Day3	0.636803	Day3				D3 S4	1.10211							D3 S1	9.37753					D3 S1	8.8887
											Day1	-0.63878			Day3	-0.536321	Day3				D3 S4	1.03764							D3 S1	0.158419					D3 S1	0.150161
											Day1	0.0815348			Day3	-0.275681	Day3				D3 S4	0.040351							D3 S1	1.16289					D3 S1	1.10227
											Day1	-0.0206036			Day3	-0.0261984	Day3				D3 S4	0.504744							D3 S1	0.566001					D3 S1	0.536496
											Day1	-0.0556453			Day3	0.0852913	Day3				D3 S4	1.23498							D3 S1	0.214803					D3 S1	0.203606
											Day1	0.18923			Day3	-0.223201	Day3				D3 S4	1.69299							D3 S1	0.806914					D3 S1	0.764851
											Day1	1.09433			Day3	-0.0405198	Day3				D3 S4	0.381301							D3 S1	0.427007					D3 S1	0.404747
											Day1	-0.0756595			Day3	-0.104333	Day3				D3 S4	3.26023							D3 S1	2.20225					D3 S1	2.08745
											Day1	-0.193986			Day3	-0.0605277	Day3				D3 S4	1.89175							D3 S1	0.233369					D3 S1	0.221204
											Day1	0.380813			Day3	0.145607	Day3				D3 S4	0.471128							D3 S1	2.07988					D3 S1	1.97146
											Day1	0.646486			Day3	-0.0761751	Day3				D3 S4	3.16783							D3 S1	1.76576					D3 S1	1.67371
											Day1	0.0928507			Day3	0.492797	Day3				D3 S4	1.11752							D3 S1	0.319696					D3 S1	0.303031
											Day1	0.196473			Day3	0.0376125	Day3				D3 S4	0.438951							D3 S1	0.967829					D3 S1	0.917378
											Day1	0.0943546			Day3	-0.0635185	Day3				D3 S4	0.244529							D3 S1	4.91334					D3 S1	4.65722
											Day1	-1.12454			Day3	0.0336038	Day3				D3 S4	0.280757							D3 S1	1.65282					D3 S1	1.56666
											Day1	-0.164329			Day3	-0.241737	Day3				D3 S4	0.379788							D3 S1	0.558253					D3 S1	0.529152
											Day1	1.38234			Day3	0.0266166	Day3				D3 S4	0.691549							D3 S1	1.65498					D3 S1	1.56871
											Day1	1.29531			Day3	-0.0356787	Day3				D3 S4	0.248614							D3 S1	0.183102					D3 S1	0.173557
											Day1	0.0861179			Day3	0.21979	Day3				D3 S4	0.319591							D3 S1	1.17188					D3 S1	1.1108
											Day1	-0.0223859			Day3	0.107037	Day3				D3 S4	0.728623							D3 S1	1.87996					D3 S1	1.78196
											Day1	0.533391			Day3	-0.0586276	Day3				D3 S4	1.09904							D3 S1	1.19129					D3 S1	1.12919
											Day1	0.0197381			Day3	-0.675893	Day3				D3 S4	1.46432							D3 S1	0.259899					D3 S1	0.246351
											Day1	-0.0686237			Day3	-0.0480811	Day3				D3 S4	1.41913							D3 S1	0.553443					D3 S1	0.524593
											Day1	0.0130311			Day3	-0.226097	Day3				D3 S4	3.38086							D3 S1	4.27008					D3 S1	4.04748
											Day1	0.237239			Day3	-0.0500936	Day3				D3 S4	1.18618							D3 S1	0.122823					D3 S1	0.116421
											Day1	0.257917			Day3	-0.0147426	Day3				D6 S1	1.66643							D3 S1	0.763325					D3 S1	0.723534
											Day1	0.636648			Day3	-0.062587	Day3				D6 S1	4.43338							D3 S1	0.158716					D3 S1	0.150443
											Day1	1.8285			Day3	-0.022156	Day3				D6 S1	0.0242542							D3 S1	0.489069					D3 S1	0.463574
											Day1	0.670514			Day3	-0.325482	Day3				D6 S1	0.397233							D3 S1	0.456435					D3 S1	0.432642
											Day1	-0.673571			Day3	0.155123	Day3				D6 S1	0.153731							D3 S1	0.196289					D3 S1	0.186057
											Day1	-0.357675			Day3	0.535635	Day3				D6 S1	0.546615							D3 S1	0.635289					D3 S1	0.602172
											Day1	0.0522393			Day3	0.0151611	Day3				D6 S1	0.0404376							D3 S1	1.94661					D3 S1	1.84514
											Day1	0.00299554			Day3	-0.0333652	Day3				D6 S1	0.41691							D3 S1	0.22324					D3 S1	0.211602
											Day1	0.177428			Day3	-1.13721	Day3				D6 S1	0.811166							D3 S1	0.94902					D3 S1	0.899549
											Day1	0.026063			Day3	0.0384223	Day3				D6 S1	0.0645938							D3 S1	2.98277					D3 S1	2.82728
											Day1	-0.0327253			Day3	-0.267491	Day3				D6 S1	0.619113							D3 S1	0.681259					D3 S1	0.645746
											Day1	0.101982			Day3	-0.0590894	Day3				D6 S1	6.46484							D3 S1	17.3131					D3 S1	16.4106
											Day1	-0.741809			Day3	0.0953546	Day3				D6 S1	2.15126							D3 S1	0.420091					D3 S1	0.398192
											Day1	0.0365856			Day3	-0.225599	Day3				D6 S1	0.902652							D3 S1	0.965208					D3 S1	0.914894
											Day1	0.187697			Day3	0.217854	Day3				D6 S1	2.65872							D3 S1	0.388445					D3 S1	0.368196
											Day1	-0.236231			Day3	0.726535	Day3				D6 S1	0.0161296							D3 S1	1.18998					D3 S1	1.12795
											Day1	-0.0736138			Day3	-0.111959	Day3				D6 S1	0.528683							D3 S1	0.134234					D3 S1	0.127237
											Day1	-0.00509753			Day3	-0.579366	Day3				D6 S1	0.237701							D3 S1	1.23447					D3 S1	1.17012
											Day1	0.644776			Day3	0.452224	Day3				D6 S1	0.346448							D3 S1	3.23759					D3 S1	3.06882
											Day1	-0.0999165			Day3	-0.0967718	Day3				D6 S1	1.16313							D3 S1	0.617052					D3 S1	0.584886
											Day1	0.263195			Day3	-0.0261219	Day3				D6 S1	1.72875							D3 S1	0.647425					D3 S1	0.613675
											Day1	-0.0260036			Day3	-0.750874	Day3				D6 S1	0.422521							D3 S1	0.831713					D3 S1	0.788357
											Day1	-0.135975			Day3	0.262472	Day3				D6 S1	0.123625							D3 S1	0.849068					D3 S1	0.804808
											Day1	0.288633			Day3	-0.0153447	Day3				D6 S1	2.1831							D3 S1	0.561562					D3 S1	0.532289
											Day1	0.334842			Day3	0.673391	Day3				D6 S1	3.27113							D3 S1	0.172269					D3 S1	0.163289
											Day1	0.4278			Day3	-0.157937	Day3				D6 S1	1.05268							D3 S1	0.702972					D3 S1	0.666327
											Day1	0.0504685			Day3	-0.0200554	Day3				D6 S1	0.375436							D3 S1	1.62554					D3 S1	1.5408
											Day1	1.33124			Day3	-0.084962	Day3				D6 S1	0.0161199							D3 S1	1.89458					D3 S1	1.79581
											Day1	0.0132961			Day3	-0.0129339	Day3				D6 S1	0.728479							D3 S1	0.32403					D3 S1	0.307139
											Day1	-0.179046			Day3	0.017851	Day3				D6 S1	0.0323513							D3 S1	5.57992					D3 S1	5.28904
											Day1	0.0205683			Day3	1.22608	Day3				D6 S1	0.221676							D3 S1	1.38799					D3 S1	1.31564
											Day1	0.256609			Day3	1.7131	Day3				D6 S1	0.318398							D3 S1	0.929395					D3 S1	0.880947
											Day1	0.197104			Day3	-0.0767121	Day3				D6 S1	5.66771							D3 S1	0.480174					D3 S1	0.455143
											Day1	0.45409			Day3	-0.760423	Day3				D6 S1	1.04353							D3 S1	0.445485					D3 S1	0.422263
											Day1	0.386137			Day3	-0.258431	Day3				D6 S1	0.774939							D3 S1	1.90614					D3 S1	1.80677
											Day1	0.0707182			Day3	-0.254361	Day3				D6 S1	0.0242118							D3 S1	2.46224					D3 S1	2.33389
											Day1	0.0785259			Day3	-0.48166	Day3				D6 S1	0.228579							D3 S1	0.678577					D3 S1	0.643204
											Day1	0.218639			Day3	-0.0369786	Day3				D6 S1	0.016138							D3 S1	1.32529					D3 S1	1.25621
											Day1	-0.0585634			Day3	1.51228	Day3				D6 S1	1.81097							D3 S1	0.729853					D3 S1	0.691807
											Day1	0.0251717			Day3	-0.630152	Day3				D6 S1	0.0576504							D3 S1	0.183414					D3 S1	0.173853
											Day1	0.0480395			Day3	-0.384802	Day3				D6 S1	0.285557							D3 S1	2.09807					D3 S1	1.9887
											Day1	-0.194845			Day3	-0.438195	Day3				D6 S1	0.443198							D3 S1	0.158732					D3 S1	0.150457
											Day1	-0.335406			Day3	-0.0717708	Day3				D6 S1	0.179066							D3 S1	0.626739					D3 S1	0.594068
											Day1	0.057381			Day3	-0.342848	Day3				D6 S1	3.65808							D3 S1	0.320996					D3 S1	0.304263
											Day1	0.0745783			Day3	-0.0880847	Day3				D6 S1	1.81958							D3 S1	1.10174					D3 S1	1.04431
											Day1	0.312666			Day3	-0.052109	Day3				D6 S1	1.651							D3 S1	0.135129					D3 S1	0.128085
											Day1	-0.194958			Day3	0.3584	Day3				D6 S1	0.520932							D3 S1	0.411808					D3 S1	0.390341
											Day1	0.0451286			Day3	0.0400103	Day3				D6 S1	0.371559							D3 S1	0.170303					D3 S1	0.161425
											Day1	0.607167			Day3	-0.028248	Day3				D6 S1	1.43975							D3 S2	0.0242917					D3 S2	0.0230254
											Day1	0.368009			Day3	-0.10306	Day3				D6 S1	0.890942							D3 S2	23.2535					D3 S2	22.0414
											Day1	0.541731			Day3	-0.25627	Day3				D6 S1	0.0565058							D3 S2	0.452437					D3 S2	0.428852
											Day1	-0.0237154			Day3	0.042408	Day3				D6 S1	0.0486396							D3 S2	2.62522					D3 S2	2.48838
											Day1	0.0356196			Day3	-1.06539	Day3				D6 S1	0.105132							D3 S2	3.19902					D3 S2	3.03226
											Day1	-0.155227			Day3	-0.0386283	Day3				D6 S1	0.0644579							D3 S2	1.1291					D3 S2	1.07025
											Day1	0.012834			Day3	0.0225604	Day3				D6 S1	1.33669							D3 S2	0.361319					D3 S2	0.342484
											Day1	-0.0160846			Day3	-0.252499	Day3				D6 S1	2.56888							D3 S2	3.9109					D3 S2	3.70703
											Day1	0.0405632			Day3	-0.360544	Day3				D6 S1	4.61872							D3 S2	0.367604					D3 S2	0.348442
											Day1	0.0365961			Day3	-0.0254422	Day3				D6 S1	0.775469							D3 S2	0.110386					D3 S2	0.104632
											Day1	-0.208567			Day3	-0.0348169	Day3				D6 S1	0.663377							D3 S2	0.596894					D3 S2	0.565779
											Day1	0.852077			Day3	-0.292697	Day3				D6 S1	0.121414							D3 S2	0.0121485					D3 S2	0.0115152
											Day1	0.00341922			Day3	0.120099	Day3				D6 S1	0.0564581							D3 S2	18.7026					D3 S2	17.7277
											Day1	-0.443201			Day3	0.363048	Day3				D6 S1	0.0323413							D3 S2	1.63989					D3 S2	1.55441
											Day1	0.694043			Day3	0.0437681	Day3				D6 S1	0.0728482							D3 S2	1.78295					D3 S2	1.69001
											Day1	0.0603341			Day3	0.135601	Day3				D6 S1	0.00805463							D3 S2	3.0226					D3 S2	2.86503
											Day1	0.0547099			Day3	-0.0991399	Day3				D6 S1	3.36684							D3 S2	15.5697					D3 S2	14.7581
											Day1	-0.0121182			Day3	-0.021777	Day3				D6 S1	1.34432							D3 S2	6.21507					D3 S2	5.89109
											Day1	2.49468			Day3	-0.0804577	Day3				D6 S1	0.0887803							D3 S2	0.110021					D3 S2	0.104286
											Day1	0.0921815			Day3	-0.141473	Day3				D6 S1	0.806935							D3 S2	1.00188					D3 S2	0.949651
											Day1	0.826179			Day3	-0.0230689	Day3				D6 S1	0.255507							D3 S2	0.681025					D3 S2	0.645524
											Day1	0.11977			Day3		Day3				D6 S1	0.0241705							D3 S2	0.734258					D3 S2	0.695983
											Day1	0.652269			Day3		Day3				D6 S1	0.195013							D3 S2	0.528605					D3 S2	0.50105
											Day1	0.10994			Day3		Day3				D6 S1	5.23001							D3 S2	0.332146					D3 S2	0.314832
											Day1	-0.00150692			Day3		Day3				D6 S1	0.122105							D3 S2	6.00094					D3 S2	5.68812
											Day1	0.00597384			Day3		Day3				D6 S1	0.195611							D3 S2	0.824837					D3 S2	0.781839
											Day1	0.0351391			Day3		Day3				D6 S1	1.56778							D3 S2	0.811467					D3 S2	0.769166
											Day1	-0.00915803			Day3		Day3				D6 S1	2.50964							D3 S2	11.1134					D3 S2	10.534
											Day1	1.05159			Day3		Day3				D6 S1	0.395578							D3 S2	2.76916					D3 S2	2.62481
											Day1	-0.024859			Day3		Day3				D6 S1	0.13212							D3 S2	0.467774					D3 S2	0.44339
											Day1	-0.0553774			Day3		Day3				D6 S1	1.14468							D3 S2	14.2128					D3 S2	13.4719
											Day1	-0.456011			Day3		Day3				D6 S1	1.34074							D3 S2	0.606142					D3 S2	0.574545
											Day1	0.0264011			Day3		Day3				D6 S1	0.024276							D3 S2	3.93763					D3 S2	3.73237
											Day1	0.0182881			Day3		Day3				D6 S1	2.96191							D3 S2	1.68627					D3 S2	1.59837
											Day1	-0.695869			Day3		Day3				D6 S1	0.00811481							D3 S2	4.266					D3 S2	4.04362
											Day1	0.211573			Day3		Day3				D6 S1	4.17429							D3 S2	2.0962					D3 S2	1.98693
[truncated: 2,413 more rows]
[truncated: 1 more columns]
