# Supplementary material for: Age-related dysregulation of homeostatic control in neuronal microcircuits
Source: Nat Neurosci. 2023 Nov 2;26(12):2158–70. doi: 10.1038/s41593-023-01451-z (PMC10689243; doi:10.1038/s41593-023-01451-z)
Supplement: Supplementary file 8 — Raw data and statistical source data. [file 41593_2023_1451_MOESM8_ESM.xlsx]

## Sheet: Fig.3
Panel 3a	3m Con	3m Stim	8m Con	8m Stim	12m Con	12m Stim		Panel 3b	3m Con	3m Stim	8m Con	8m Stim	12m Con	12m Stim		Panel 3c	Control	3m Stim	8m Stim	12m Stim		Panel 3c	3m Con	3m Stim	8m Con	8m Stim	12m Con	12m Stim		Panel 3e	Control	3m Stim	8m Stim	12m Stim		Panel 3e	3m Con	3m Stim	8m Con	8m Stim	12m Con	12m Stim		Panel 3f	Control	3m Stim	8m Stim	12m Stim
	0.327754	0.259223	0.9299	0.533	1.4421	0.4975			0.7828	0.9488	0.7427	0.4872	1.3737	0.4594		main	0.071	0.081	0.076	0.095		inset	0.083	0.081	0.071	0.076	0.078	0.095		main	0.1026	0.3029	0.2104	0.3428		inset	0.1026	0.3029	0.2564	0.2104	0.2132	0.3428		main	0.619394	0.6943	0.688548	0.828722
	0.355642	0.31979	1.407	0.4788	0.4697	0.5079			0.9543	1.6184	0.7747	0.7342	1.9022	0.5228			0.083	0.088	0.085	0.1			0.098	0.088	0.088	0.085	0.088	0.1			0.1647	0.3381	0.3307	0.3643			0.1647	0.3381	0.2788	0.3307	0.3206	0.3643			0.640335	0.7202	0.711269	0.917135
	0.448653	0.330684	0.3635	0.9741	0.281	0.7116			1.0405	1.6469	0.8086	0.7454	1.9419	0.61			0.088	0.095	0.093	0.105			0.098	0.095	0.09	0.093	0.095	0.105			0.2059	0.3443	0.3713	0.3944			0.2059	0.3443	0.3678	0.3713	0.3532	0.3944			0.649378	0.7261	0.824872	0.992118
	0.452523	0.384287	1.4523	1.943	0.2138	0.7676			1.1998	2.0327	0.9604	0.8379	2.3732	0.6647			0.09	0.1	0.093	0.11			0.103	0.1	0.093	0.093	0.105	0.11			0.2132	0.3682	0.4214	0.4235			0.2344	0.3682	0.3732	0.4214	0.3727	0.4235			0.707932	0.7378	0.829032	1.02534
	0.471554	0.450484	0.947	0.4861	0.4814	0.9136			1.238	2.3277	0.9811	1.3261	2.4313	0.8102			0.093	0.1	0.098	0.11			0.105	0.1	0.095	0.098	0.11	0.11			0.2344	0.3948	0.4405	0.4471			0.268	0.3948	0.4242	0.4405	0.3762	0.4471			0.711354	0.7541	0.836771	1.03391
	0.647913	0.654363	0.1916	2.885	0.3416	0.9537			1.2487	2.5663	1.1744	1.6535	2.5553	0.9019			0.095	0.103	0.098	0.112			0.107	0.103	0.098	0.098	0.115	0.112			0.2564	0.3989	0.4931	0.4698			0.2745	0.3989	0.4299	0.4931	0.3811	0.4698			0.7252	0.7552	0.881247	1.08925
	0.681696	0.693205	1.0662	2.8468	0.3736	1.0381			1.3476	2.581	1.2314	2.2186	2.624	1.0188			0.095	0.105	0.105	0.112			0.107	0.105	0.098	0.105	0.12	0.112			0.268	0.4547	0.5076	0.4776			0.2793	0.4547	0.4314	0.5076	0.3864	0.4776			0.736515	0.7571	0.889346	1.10335
	0.865963	0.715023	1.1213	0.6047	1.4607	1.0493			1.6337	2.7499	1.3984	2.3032	3.0357	1.1741			0.098	0.105	0.105	0.112			0.11	0.105	0.098	0.105	0.12	0.112			0.2745	0.4556	0.5158	0.4854			0.3014	0.4556	0.444	0.5158	0.3872	0.4854			0.742275	0.7717	0.959481	1.11138
	1.01027	0.71845	0.6306	1.0784	0.3748	1.177			1.6387	3.1802	1.5325	2.8183	3.4185	1.3693			0.098	0.105	0.107	0.117			0.11	0.105	0.1	0.107	0.12	0.117			0.2788	0.5386	0.5216	0.4871			0.3041	0.5386	0.444	0.5216	0.3913	0.4871			0.7443	0.8492	0.985599	1.12504
	1.12912	0.856028	0.3087	0.7703	1.8561	1.2453			1.9645	3.2087	1.732	3.0181	2.3571	1.4521			0.098	0.11	0.112	0.12			0.11	0.11	0.103	0.112	0.12	0.12			0.2793	0.5574	0.5261	0.4903			0.3059	0.5574	0.4458	0.5261	0.4102	0.4903			0.747726	0.8723	1.0046	1.13367
	1.3181	0.994096	0.9831	0.4344		1.3271			1.9985	3.4329	1.8381	3.2887		1.4531			0.098	0.11	0.112	0.12			0.112	0.11	0.103	0.112	0.122	0.12			0.3014	0.5956	0.5268	0.4914			0.3208	0.5956	0.4492	0.5268	0.4235	0.4914			0.752416	0.874	1.00471	1.14754
	1.47577	1.07001	1.1646			1.5159			2.0291	4.4725	2.1566			1.7797			0.098	0.112	0.115	0.122			0.112	0.112	0.103	0.115	0.122	0.122			0.3041	0.6036	0.5322	0.5077			0.3297	0.6036	0.4584	0.5322	0.4235	0.5077			0.7536	0.879	1.02826	1.19333
	1.48456		2.3613			2.8517			2.0384		3.0814			2.1491			0.1	0.112	0.115	0.132			0.11	0.112	0.107	0.115	0.125	0.132			0.3059	0.6263	0.533	0.5412			0.3312	0.6263	0.4623	0.533	0.4245	0.5412			0.7606	0.9366	1.04183	1.19735
	1.76406		0.7241			4.41			2.5482		3.4458			2.6457			0.103	0.115	0.115	0.132			0.115	0.115	0.107	0.115	0.13	0.132			0.3206	0.6326	0.5426	0.5499			0.3455	0.6326	0.4777	0.5426	0.43	0.5499			0.7609	0.9497	1.04663	1.25965
	2.02691		0.3179						3.2608		4.6016						0.103	0.115	0.117	0.132			0.117	0.115	0.11	0.117	0.13	0.132			0.3208	0.6606	0.5593	0.5564			0.356	0.6606	0.4806	0.5593	0.4352	0.5564			0.762725	0.954	1.0642	1.26001
	2.12894								3.7393								0.103	0.117	0.117	0.132			0.12	0.117	0.11	0.117	0.13	0.132			0.3297	0.6833	0.5691	0.5633			0.3625	0.6833	0.5007	0.5691	0.4398	0.5633			0.7629	0.9847	1.06623
																	0.103	0.117	0.12	0.134			0.12	0.117	0.112	0.12	0.127	0.134			0.3312	0.7002	0.5699	0.5723			0.3646	0.7002	0.5112	0.5699	0.4478	0.5723			0.7695	1.006	1.08229
																	0.105	0.117	0.12	0.137			0.12	0.117	0.112	0.12	0.13	0.137			0.3455	0.703	0.5714	0.5784			0.3673	0.703	0.533	0.5714	0.4568	0.5784			0.770564	1.01	1.08245
																	0.105	0.117	0.122	0.137			0.12	0.117	0.112	0.122	0.13	0.137			0.3532	0.7137	0.5745	0.5826			0.3879	0.7137	0.5331	0.5745	0.4604	0.5826			0.7714	1.0414	1.11325
																	0.107	0.12	0.122	0.139			0.13	0.12	0.112	0.122	0.127	0.139			0.356	0.7176	0.5821	0.5835			0.3912	0.7176	0.5385	0.5821	0.4627	0.5835			0.774736	1.0585	1.14639
																	0.107	0.12	0.125	0.139			0.127	0.12	0.112	0.125	0.129	0.139			0.3625	0.7209	0.5824	0.5894			0.4046	0.7209	0.5447	0.5824	0.4627	0.5894			0.781927	1.0704	1.16342
																	0.11	0.12	0.125	0.139			0.127	0.12	0.115	0.125	0.129	0.139			0.3646	0.7244	0.5846	0.5907			0.4103	0.7244	0.557	0.5846	0.4655	0.5907			0.7833	1.1004	1.19297
																	0.107	0.12	0.125	0.139			0.127	0.12	0.115	0.125	0.129	0.139			0.3673	0.7245	0.5865	0.592			0.4228	0.7245	0.5622	0.5865	0.4658	0.592			0.79117	1.1165	1.20658
																	0.107	0.12	0.125	0.139			0.127	0.12	0.115	0.125	0.132	0.139			0.3678	0.7245	0.5884	0.5954			0.4252	0.7245	0.572	0.5884	0.4683	0.5954			0.796175	1.1596	1.23545
																	0.11	0.122	0.127	0.142			0.129	0.122	0.115	0.127	0.132	0.142			0.3727	0.726	0.5884	0.6029			0.427	0.726	0.5771	0.5884	0.4712	0.6029			0.797495	1.1921	1.23681
																	0.11	0.122	0.129	0.142			0.129	0.122	0.115	0.129	0.132	0.142			0.3732	0.7317	0.5912	0.6088			0.4279	0.7317	0.5807	0.5912	0.4827	0.6088			0.79998		1.29252
																	0.11	0.122	0.129	0.142			0.132	0.122	0.117	0.129	0.13	0.142			0.3762	0.7361	0.5981	0.6106			0.4389	0.7361	0.5874	0.5981	0.4928	0.6106			0.8027		1.42048
																	0.11	0.122	0.129	0.144			0.132	0.122	0.117	0.129	0.132	0.144			0.3811	0.7573	0.6061	0.6111			0.4428	0.7573	0.5884	0.6061	0.4998	0.6111			0.8031
																	0.11	0.125	0.132	0.144			0.132	0.125	0.117	0.132	0.134	0.144			0.3864	0.7594	0.6078	0.6139			0.4497	0.7594	0.591	0.6078	0.5011	0.6139			0.8043
																	0.112	0.125	0.132	0.144			0.132	0.125	0.117	0.132	0.134	0.144			0.3872	0.7624	0.6183	0.618			0.4574	0.7624	0.5969	0.6183	0.5023	0.618			0.805291
																	0.112	0.125	0.134	0.146			0.132	0.125	0.12	0.134	0.13	0.146			0.3879	0.7722	0.6206	0.6183			0.4607	0.7722	0.607	0.6206	0.5057	0.6183			0.808514
																	0.11	0.125	0.134	0.146			0.13	0.125	0.12	0.134	0.13	0.146			0.3912	0.808	0.6292	0.6197			0.4649	0.808	0.6121	0.6292	0.5103	0.6197			0.8171
																	0.112	0.127	0.137	0.146			0.134	0.127	0.12	0.137	0.13	0.146			0.3913	0.8191	0.6317	0.6221			0.4789	0.8191	0.6178	0.6317	0.5122	0.6221			0.8171
																	0.112	0.127	0.137	0.146			0.134	0.127	0.12	0.137	0.137	0.146			0.4046	0.8425	0.6325	0.6261			0.4804	0.8425	0.6214	0.6325	0.5122	0.6261			0.81715
																	0.112	0.129	0.137	0.149			0.134	0.129	0.12	0.137	0.137	0.149			0.4102	0.8427	0.6363	0.6331			0.4863	0.8427	0.6291	0.6363	0.5132	0.6331			0.818148
																	0.112	0.129	0.137	0.151			0.134	0.129	0.12	0.137	0.137	0.151			0.4103	0.8546	0.6441	0.6339			0.5073	0.8546	0.6525	0.6441	0.5184	0.6339			0.821516
																	0.112	0.129	0.137	0.151			0.13	0.129	0.12	0.137	0.137	0.151			0.4228	0.8629	0.6458	0.6453			0.5108	0.8629	0.6584	0.6458	0.5214	0.6453			0.822906
																	0.115	0.132	0.137	0.151			0.137	0.132	0.12	0.137	0.137	0.151			0.4235	0.8698	0.6464	0.6472			0.5156	0.8698	0.6597	0.6464	0.5294	0.6472			0.828294
																	0.115	0.132	0.139	0.151			0.139	0.132	0.12	0.139	0.14	0.151			0.4235	0.8752	0.6495	0.6554			0.5231	0.8752	0.6613	0.6495	0.5319	0.6554			0.8309
																	0.115	0.132	0.139	0.151			0.139	0.132	0.122	0.139	0.137	0.151			0.4242	0.8752	0.6506	0.66			0.5279	0.8752	0.6654	0.6506	0.5371	0.66			0.8323
																	0.115	0.134	0.139	0.151			0.139	0.134	0.122	0.139	0.139	0.151			0.4245	0.8832	0.6618	0.6682			0.5305	0.8832	0.6742	0.6618	0.538	0.6682			0.835817
																	0.115	0.134	0.139	0.154			0.139	0.134	0.122	0.139	0.14	0.154			0.4252	0.8916	0.6643	0.6722			0.5414	0.8916	0.683	0.6643	0.5422	0.6722			0.8422
																	0.115	0.134	0.142	0.154			0.139	0.134	0.122	0.142	0.14	0.154			0.427	0.8958	0.6651	0.6749			0.5469	0.8958	0.6899	0.6651	0.5429	0.6749			0.843313
																	0.115	0.137	0.142	0.154			0.139	0.137	0.122	0.142	0.14	0.154			0.4279	0.8977	0.6807	0.6805			0.5496	0.8977	0.6929	0.6807	0.5429	0.6805			0.844747
																	0.12	0.137	0.144	0.156			0.139	0.137	0.125	0.144	0.14	0.156			0.4299	0.9295	0.6809	0.6815			0.5535	0.9295	0.7025	0.6809	0.5438	0.6815			0.845652
																	0.12	0.137	0.144	0.156			0.14	0.137	0.125	0.144	0.142	0.156			0.43	0.9316	0.6821	0.689			0.5547	0.9316	0.7061	0.6821	0.5444	0.689			0.846595
																	0.117	0.137	0.144	0.156			0.142	0.137	0.127	0.144	0.144	0.156			0.4314	0.9349	0.683	0.6972			0.5647	0.9349	0.7068	0.683	0.5476	0.6972			0.8479
																	0.117	0.137	0.144	0.156			0.142	0.137	0.127	0.144	0.144	0.156			0.4352	0.9441	0.6864	0.6978			0.5672	0.9441	0.7079	0.6864	0.5487	0.6978			0.8529
																	0.117	0.139	0.144	0.156			0.142	0.139	0.127	0.144	0.144	0.156			0.4389	0.9471	0.689	0.6984			0.5708	0.9471	0.7161	0.689	0.5499	0.6984			0.8534
																	0.117	0.139	0.146	0.156			0.142	0.139	0.129	0.146	0.144	0.156			0.4398	0.9499	0.6931	0.7058			0.5732	0.9499	0.7264	0.6931	0.5516	0.7058			0.858839
																	0.117	0.139	0.146	0.159			0.142	0.139	0.129	0.146	0.144	0.159			0.4428	0.9548	0.6937	0.7072			0.5789	0.9548	0.7308	0.6937	0.553	0.7072			0.8643
																	0.12	0.139	0.146	0.159			0.142	0.139	0.129	0.146	0.14	0.159			0.444	0.9946	0.6958	0.7089			0.5835	0.9946	0.7331	0.6958	0.5629	0.7089			0.8665
																	0.12	0.139	0.146	0.159			0.142	0.139	0.129	0.146	0.14	0.159			0.444	1.0002	0.6977	0.7119			0.5837	1.0002	0.7375	0.6977	0.5643	0.7119			0.8724
																	0.12	0.142	0.149	0.159			0.142	0.142	0.129	0.149	0.14	0.159			0.4458	1.0017	0.7036	0.7168			0.5842	1.0017	0.7411	0.7036	0.5672	0.7168			0.876072
																	0.12	0.142	0.149	0.159			0.142	0.142	0.129	0.149	0.14	0.159			0.4478	1.0065	0.7047	0.7188			0.5872	1.0065	0.7437	0.7047	0.5769	0.7188			0.881755
																	0.12	0.142	0.149	0.159			0.14	0.142	0.129	0.149	0.144	0.159			0.4492	1.0142	0.706	0.7196			0.5926	1.0142	0.7514	0.706	0.5774	0.7196			0.887
																	0.12	0.142	0.149	0.161			0.144	0.142	0.132	0.149	0.146	0.161			0.4497	1.0178	0.7066	0.7196			0.5968	1.0178	0.755	0.7066	0.5847	0.7196			0.8931
																	0.12	0.144	0.149	0.161			0.144	0.144	0.132	0.149	0.146	0.161			0.4568	1.0212	0.7079	0.7239			0.6016	1.0212	0.7582	0.7079	0.5857	0.7239			0.896944
																	0.12	0.144	0.149	0.161			0.144	0.144	0.132	0.149	0.146	0.161			0.4574	1.0566	0.7079	0.7296			0.6027	1.0566	0.7614	0.7079	0.5882	0.7296			0.897569
																	0.12	0.146	0.149	0.161			0.144	0.146	0.132	0.149	0.149	0.161			0.4584	1.0623	0.7141	0.7324			0.6048	1.0623	0.7668	0.7141	0.589	0.7324			0.89858
																	0.12	0.146	0.149	0.161			0.144	0.146	0.134	0.149	0.149	0.161			0.4604	1.0718	0.7191	0.7332			0.6071	1.0718	0.7744	0.7191	0.5932	0.7332			0.90219
																	0.12	0.146	0.151	0.161			0.144	0.146	0.134	0.151	0.149	0.161			0.4607	1.0849	0.721	0.7371			0.609	1.0849	0.7766	0.721	0.6035	0.7371			0.902993
																	0.12	0.146	0.151	0.161			0.146	0.146	0.134	0.151	0.15	0.161			0.4623	1.1082	0.724	0.7451			0.6107	1.1082	0.7766	0.724	0.6088	0.7451			0.9091
																	0.12	0.149	0.151	0.161			0.146	0.149	0.134	0.151	0.15	0.161			0.4627	1.1264	0.7254	0.7519			0.6141	1.1264	0.7811	0.7254	0.6129	0.7519			0.910344
																	0.12	0.149	0.151	0.161			0.146	0.149	0.134	0.151	0.15	0.161			0.4627	1.1318	0.7268	0.7573			0.6239	1.1318	0.7974	0.7268	0.6129	0.7573			0.9107
																	0.12	0.149	0.151	0.161			0.146	0.149	0.134	0.151	0.149	0.161			0.4649	1.15	0.7284	0.7585			0.6263	1.15	0.7988	0.7284	0.617	0.7585			0.9114
																	0.122	0.149	0.151	0.161			0.15	0.149	0.134	0.151	0.149	0.161			0.4655	1.153	0.7307	0.7596			0.6296	1.153	0.8129	0.7307	0.6211	0.7596			0.913109
																	0.122	0.149	0.154	0.164			0.15	0.149	0.137	0.154	0.151	0.164			0.4658	1.1616	0.7317	0.7599			0.6317	1.1616	0.8364	0.7317	0.6241	0.7599			0.9144
																	0.122	0.151	0.154	0.164			0.149	0.151	0.137	0.154	0.151	0.164			0.4683	1.1727	0.7392	0.7659			0.635	1.1727	0.839	0.7392	0.6242	0.7659			0.9214
																	0.122	0.151	0.154	0.164			0.149	0.151	0.137	0.154	0.151	0.164			0.4712	1.1742	0.7427	0.7712			0.6353	1.1742	0.8572	0.7427	0.6253	0.7712			0.9216
																	0.122	0.151	0.154	0.164			0.149	0.151	0.137	0.154	0.151	0.164			0.4777	1.1858	0.7471	0.7772			0.6365	1.1858	0.8688	0.7471	0.6295	0.7772			0.9229
																	0.122	0.151	0.154	0.164			0.15	0.151	0.137	0.154	0.151	0.164			0.4789	1.1891	0.7479	0.7777			0.6395	1.1891	0.9205	0.7479	0.6339	0.7777			0.9247
																	0.13	0.151	0.154	0.164			0.151	0.151	0.139	0.154	0.15	0.164			0.4804	1.1936	0.7488	0.7799			0.6403	1.1936	0.9246	0.7488	0.6353	0.7799			0.9273
																	0.125	0.151	0.154	0.164			0.151	0.151	0.139	0.154	0.151	0.164			0.4806	1.1936	0.7538	0.7822			0.6529	1.1936	0.9373	0.7538	0.6368	0.7822			0.931598
																	0.125	0.151	0.154	0.164			0.151	0.151	0.139	0.154	0.154	0.164			0.4827	1.2503	0.7585	0.7884			0.6535	1.2503	0.9382	0.7585	0.6401	0.7884			0.9348
																	0.125	0.151	0.154	0.166			0.151	0.151	0.139	0.154	0.15	0.166			0.4863	1.2503	0.7593	0.7925			0.6544	1.2503	0.9438	0.7593	0.6476	0.7925			0.9365
																	0.13	0.151	0.156	0.166			0.151	0.151	0.139	0.156	0.15	0.166			0.4928	1.264	0.7607	0.7989			0.66	1.264	0.9547	0.7607	0.6494	0.7989			0.9367
																	0.13	0.151	0.156	0.168			0.151	0.151	0.139	0.156	0.154	0.168			0.4998	1.2765	0.7614	0.8024			0.6648	1.2765	0.9722	0.7614	0.6502	0.8024			0.940252
																	0.13	0.154	0.156	0.168			0.151	0.154	0.139	0.156	0.16	0.168			0.5007	1.2944	0.7621	0.8036			0.6744	1.2944	0.9795	0.7621	0.6502	0.8036			0.940954
																	0.127	0.154	0.156	0.168			0.151	0.154	0.139	0.156	0.156	0.168			0.5011	1.3007	0.7635	0.8041			0.6791	1.3007	0.9957	0.7635	0.6575	0.8041			0.9413
																	0.127	0.154	0.156	0.171			0.151	0.154	0.142	0.156	0.159	0.171			0.5023	1.3147	0.7657	0.8059			0.6803	1.3147	1	0.7657	0.6646	0.8059			0.9416
																	0.127	0.154	0.156	0.171			0.15	0.154	0.142	0.156	0.159	0.171			0.5057	1.3893	0.7668	0.8106			0.6821	1.3893	1.004	0.7668	0.6745	0.8106			0.942973
																	0.127	0.154	0.159	0.171			0.15	0.154	0.142	0.159	0.16	0.171			0.5073	1.4004	0.7761	0.8146			0.6865	1.4004	1.0124	0.7761	0.6815	0.8146			0.944179
																	0.127	0.154	0.159	0.171			0.154	0.154	0.142	0.159	0.159	0.171			0.5103	1.4229	0.7766	0.819			0.6866	1.4229	1.0787	0.7766	0.6817	0.819			0.944554
																	0.127	0.154	0.159	0.171			0.154	0.154	0.142	0.159	0.159	0.171			0.5108	1.4339	0.7801	0.819			0.6884	1.4339	1.1023	0.7801	0.6868	0.819			0.948818
																	0.127	0.154	0.159	0.171			0.154	0.154	0.142	0.159	0.161	0.171			0.5112	1.4388	0.7811	0.8287			0.6976	1.4388	1.1122	0.7811	0.6889	0.8287			0.949167
																	0.127	0.154	0.159	0.171			0.154	0.154	0.142	0.159	0.161	0.171			0.5122	1.4498	0.7811	0.8569			0.7066	1.4498	1.1279	0.7811	0.6897	0.8569			0.9493
																	0.13	0.156	0.159	0.171			0.15	0.156	0.142	0.159	0.161	0.171			0.5122	1.4793	0.7874	0.8569			0.7149	1.4793	1.1491	0.7874	0.7011	0.8569			0.9495
																	0.13	0.156	0.159	0.171			0.156	0.156	0.142	0.159	0.161	0.171			0.5132	1.5222	0.7893	0.8626			0.7149	1.5222	1.2553	0.7893	0.7011	0.8626			0.951685
																	0.129	0.156	0.159	0.171			0.156	0.156	0.142	0.159	0.161	0.171			0.5156	1.5755	0.7913	0.873			0.7209	1.5755	1.2584	0.7913	0.7043	0.873			0.956349
																	0.129	0.156	0.159	0.171			0.156	0.156	0.144	0.159	0.161	0.171			0.5184	1.5794	0.7925	0.9073			0.7245	1.5794	1.2616	0.7925	0.7202	0.9073			0.957064
																	0.129	0.156	0.161	0.173			0.156	0.156	0.144	0.161	0.16	0.173			0.5214	1.5794	0.8002	0.9124			0.7293	1.5794	1.2623	0.8002	0.722	0.9124			0.957433
																	0.129	0.156	0.161	0.173			0.156	0.156	0.144	0.161	0.16	0.173			0.5231	1.6036	0.8035	0.9312			0.7367	1.6036	1.2782	0.8035	0.7275	0.9312			0.9581
																	0.129	0.156	0.161	0.173			0.156	0.156	0.144	0.161	0.161	0.173			0.5279	1.6159	0.8042	0.9361			0.7463	1.6159	1.3159	0.8042	0.7345	0.9361			0.9605
																	0.129	0.156	0.161	0.173			0.156	0.156	0.144	0.161	0.164	0.173			0.5294	1.623	0.809	0.9475			0.7467	1.623	1.321	0.809	0.7374	0.9475			0.96092
																	0.129	0.156	0.161	0.173			0.16	0.156	0.146	0.161	0.164	0.173			0.5305	1.6259	0.839	0.9573			0.7502	1.6259	1.3325	0.839	0.7403	0.9573			0.965518
																	0.129	0.156	0.161	0.176			0.159	0.156	0.146	0.161	0.16	0.176			0.5319	1.6805	0.8548	0.969			0.7502	1.6805	1.3483	0.8548	0.7433	0.969			0.968181
																	0.129	0.159	0.164	0.176			0.159	0.159	0.146	0.164	0.16	0.176			0.533	1.6941	0.8575	0.9826			0.7985	1.6941	1.3591	0.8575	0.7448	0.9826			0.9693
																	0.129	0.159	0.164	0.176			0.159	0.159	0.146	0.164	0.164	0.176			0.5331	1.7051	0.8576	0.9898			0.7997	1.7051	1.3916	0.8576	0.7544	0.9898			0.970644
																	0.129	0.159	0.164	0.176			0.159	0.159	0.146	0.164	0.16	0.176			0.5371	1.7125	0.8602	1.0039			0.806	1.7125	1.4157	0.8602	0.7558	1.0039			0.977411
																	0.132	0.159	0.164	0.178			0.159	0.159	0.146	0.164	0.166	0.178			0.538	1.7377	0.8638	1.0192			0.8079	1.7377	1.4157	0.8638	0.7712	1.0192			0.981274
																	0.132	0.159	0.164	0.178			0.159	0.159	0.146	0.164	0.166	0.178			0.5385	1.7506	0.8657	1.0271			0.8092	1.7506	1.4194	0.8657	0.7777	1.0271			0.9829
																	0.132	0.159	0.164	0.178			0.159	0.159	0.146	0.164	0.166	0.178			0.5414	1.9136	0.8663	1.0659			0.8336	1.9136	1.426	0.8663	0.7919	1.0659			0.984
																	0.132	0.159	0.164	0.178			0.159	0.159	0.146	0.164	0.166	0.178			0.5422	1.9213	0.8712	1.0761			0.8336	1.9213	1.4269	0.8712	0.7923	1.0761			0.98547
																	0.132	0.159	0.164	0.178			0.159	0.159	0.146	0.164	0.17	0.178			0.5429	1.9348	0.8712	1.115			0.8337	1.9348	1.4459	0.8712	0.7955	1.115			0.986238
																	0.13	0.159	0.164	0.178			0.159	0.159	0.149	0.164	0.168	0.178			0.5429	1.9451	0.878	1.1169			0.8367	1.9451	1.4614	0.878	0.8242	1.1169			0.9872
																	0.132	0.159	0.166	0.178			0.159	0.159	0.149	0.166	0.168	0.178			0.5438	1.9694	0.8825	1.1355			0.8382	1.9694	1.4682	0.8825	0.8337	1.1355			0.9885
																	0.132	0.159	0.166	0.181			0.16	0.159	0.149	0.166	0.168	0.181			0.5444	1.9818	0.8848	1.1425			0.8394	1.9818	1.4724	0.8848	0.8346	1.1425			0.9916
																	0.132	0.161	0.166	0.181			0.16	0.161	0.149	0.166	0.168	0.181			0.5447	2.0291	0.8867	1.1472			0.847	2.0291	1.4836	0.8867	0.8348	1.1472			0.9916
																	0.132	0.161	0.168	0.181			0.161	0.161	0.149	0.168	0.171	0.181			0.5469	2.1007	0.8904	1.1472			0.8563	2.1007	1.4915	0.8904	0.8367	1.1472			0.993
																	0.132	0.161	0.168	0.181			0.161	0.161	0.149	0.168	0.171	0.181			0.5476	2.1791	0.8949	1.1523			0.8564	2.1791	1.5545	0.8949	0.8413	1.1523			0.9941
																	0.132	0.161	0.168	0.181			0.161	0.161	0.151	0.168	0.171	0.181			0.5487	2.1882	0.8971	1.1651			0.8623	2.1882	1.5594	0.8971	0.8413	1.1651			0.995594
																	0.132	0.161	0.168	0.181			0.161	0.161	0.151	0.168	0.171	0.181			0.5496	2.219	0.8989	1.1764			0.8753	2.219	1.5896	0.8989	0.8464	1.1764			1.0058
																	0.13	0.161	0.168	0.181			0.164	0.161	0.151	0.168	0.171	0.181			0.5499	2.3084	0.9012	1.1778			0.8802	2.3084	1.6238	0.9012	0.8479	1.1778			1.007
																	0.134	0.164	0.168	0.181			0.164	0.164	0.151	0.168	0.17	0.181			0.5516	2.3603	0.9061	1.1952			0.8832	2.3603	1.6277	0.9061	0.8544	1.1952			1.0072
																	0.134	0.164	0.171	0.183			0.164	0.164	0.151	0.171	0.171	0.183			0.553	2.3619	0.9152	1.1996			0.8864	2.3619	1.664	0.9152	0.8569	1.1996			1.00814
																	0.134	0.164	0.171	0.183			0.164	0.164	0.154	0.171	0.171	0.183			0.5535	2.4115	0.9152	1.2007			0.8964	2.4115	1.6779	0.9152	0.8569	1.2007			1.00855
																	0.134	0.164	0.171	0.183			0.164	0.164	0.154	0.171	0.171	0.183			0.5547	2.4313	0.9286	1.2046			0.8996	2.4313	1.6779	0.9286	0.8814	1.2046			1.01042
																	0.13	0.164	0.171	0.183			0.164	0.164	0.154	0.171	0.173	0.183			0.557	2.459	0.93	1.2541			0.9075	2.459	1.7096	0.93	0.8856	1.2541			1.0109
																	0.134	0.164	0.171	0.186			0.164	0.164	0.154	0.171	0.173	0.186			0.5622	2.5088	0.936	1.2568			0.916	2.5088	1.7334	0.936	0.9009	1.2568			1.0144
																	0.134	0.164	0.171	0.186			0.164	0.164	0.154	0.171	0.173	0.186			0.5629	2.6658	0.9392	1.2652			0.9213	2.6658	1.7942	0.9392	0.9014	1.2652			1.01904
																	0.134	0.164	0.173	0.186			0.164	0.164	0.154	0.173	0.173	0.186			0.5643	2.6932	0.941	1.2677			0.9268	2.6932	1.8144	0.941	0.9117	1.2677			1.02043
																	0.134	0.164	0.173	0.188			0.164	0.164	0.154	0.173	0.17	0.188			0.5647		0.9414	1.2735			0.9322		1.8144	0.9414	0.9178	1.2735			1.0214
																	0.134	0.164	0.173	0.188			0.16	0.164	0.154	0.173	0.17	0.188			0.5672		0.9438	1.2853			0.948		1.8305	0.9438	0.9379	1.2853			1.0214
																	0.134	0.166	0.173	0.188			0.166	0.166	0.154	0.173	0.17	0.188			0.5672		0.9504	1.2882			0.9486		1.8703	0.9504	0.9611	1.2882			1.02563
																	0.134	0.166	0.173	0.188			0.166	0.166	0.154	0.173	0.17	0.188			0.5708		0.9563	1.3017			0.9514		1.8975	0.9563	0.9707	1.3017			1.02582
																	0.134	0.166	0.176	0.188			0.166	0.166	0.154	0.176	0.173	0.188			0.572		0.9583	1.308			0.9531		1.9278	0.9583	0.9716	1.308			1.0263
																	0.134	0.166	0.176	0.188			0.168	0.166	0.156	0.176	0.173	0.188			0.5732		0.9602	1.3284			0.9548		1.9391	0.9602	0.9875	1.3284			1.02904
																	0.13	0.166	0.176	0.188			0.168	0.166	0.156	0.176	0.173	0.188			0.5769		0.9639	1.3364			0.9636		1.9945	0.9639	0.988	1.3364			1.03053
																	0.13	0.166	0.176	0.19			0.168	0.166	0.156	0.176	0.176	0.19			0.5771		0.9656	1.3496			0.9653		2.0176	0.9656	0.9963	1.3496			1.03067
																	0.13	0.166	0.176	0.19			0.168	0.166	0.156	0.176	0.176	0.19			0.5774		0.9661	1.3822			0.9689		2.1269	0.9661	1.0019	1.3822			1.0327
																	0.137	0.168	0.176	0.19			0.168	0.168	0.156	0.176	0.18	0.19			0.5789		0.9743	1.3881			0.9754		2.7047	0.9743	1.0023	1.3881			1.03895
																	0.137	0.168	0.176	0.19			0.168	0.168	0.156	0.176	0.18	0.19			0.5807		0.9764	1.3945			0.9829			0.9764	1.0025	1.3945			1.04224
																	0.137	0.168	0.176	0.19			0.168	0.168	0.156	0.176	0.176	0.19			0.5835		0.9778	1.3951			0.9909			0.9778	1.0035	1.3951			1.0423
																	0.137	0.168	0.178	0.19			0.168	0.168	0.156	0.178	0.178	0.19			0.5837		0.9849	1.4064			0.9972			0.9849	1.0059	1.4064			1.0521
																	0.137	0.168	0.178	0.193			0.17	0.168	0.156	0.178	0.178	0.193			0.5842		0.9849	1.4117			1.0232			0.9849	1.0083	1.4117			1.054
																	0.137	0.168	0.178	0.193			0.171	0.168	0.159	0.178	0.178	0.193			0.5847		0.9863	1.4144			1.0297			0.9863	1.0154	1.4144			1.06088
																	0.137	0.168	0.178	0.193			0.171	0.168	0.159	0.178	0.178	0.193			0.5857		0.9867	1.4194			1.0379			0.9867	1.0221	1.4194			1.0624
																	0.137	0.168	0.181	0.193			0.171	0.168	0.159	0.181	0.178	0.193			0.5872		0.9945	1.4525			1.0385			0.9945	1.0226	1.4525			1.06728
																	0.137	0.168	0.181	0.193			0.171	0.168	0.159	0.181	0.178	0.193			0.5874		0.9993	1.4656			1.0468			0.9993	1.034	1.4656			1.06789
																	0.137	0.168	0.181	0.193			0.171	0.168	0.159	0.181	0.178	0.193			0.5882		1.0068	1.5424			1.0645			1.0068	1.034	1.5424			1.06926
																	0.137	0.168	0.181	0.193			0.171	0.168	0.159	0.181	0.18	0.193			0.5884		1.0132	1.6185			1.0645			1.0132	1.0477	1.6185			1.0733
																	0.14	0.168	0.181	0.193			0.171	0.168	0.159	0.181	0.178	0.193			0.589		1.0181	1.6366			1.0718			1.0181	1.0486	1.6366			1.07381
																	0.137	0.168	0.181	0.193			0.171	0.168	0.159	0.181	0.178	0.193			0.591		1.0181	1.733			1.0762			1.0181	1.0516	1.733			1.07489
																	0.139	0.168	0.181	0.193			0.171	0.168	0.159	0.181	0.181	0.193			0.5926		1.0204	1.8161			1.0851			1.0204	1.058	1.8161			1.08017
																	0.139	0.168	0.181	0.193			0.171	0.168	0.159	0.181	0.18	0.193			0.5932		1.0238	1.8476			1.0884			1.0238	1.0596	1.8476			1.08021
																	0.139	0.171	0.183	0.193			0.171	0.171	0.159	0.183	0.18	0.193			0.5968		1.0242	2.1522			1.1056			1.0242	1.0622	2.1522			1.0831
																	0.139	0.171	0.183	0.193			0.17	0.171	0.159	0.183	0.181	0.193			0.5969		1.0364	2.1536			1.1079			1.0364	1.0711	2.1536			1.08381
																	0.139	0.171	0.183	0.193			0.17	0.171	0.159	0.183	0.181	0.193			0.6016		1.0391	2.4226			1.1123			1.0391	1.0803	2.4226			1.08604
																	0.139	0.171	0.183	0.193			0.173	0.171	0.161	0.183	0.183	0.193			0.6027		1.0505				1.1174			1.0505	1.0803				1.08622
																	0.139	0.171	0.183	0.195			0.173	0.171	0.161	0.183	0.183	0.195			0.6035		1.0585				1.1234			1.0585	1.0845				1.0954
																	0.14	0.171	0.183	0.195			0.173	0.171	0.161	0.183	0.18	0.195			0.6048		1.0618				1.1375			1.0618	1.0916				1.0958
																	0.139	0.171	0.186	0.195			0.173	0.171	0.161	0.186	0.18	0.195			0.607		1.0787				1.1375			1.0787	1.1116				1.09687
																	0.139	0.171	0.186	0.195			0.173	0.171	0.161	0.186	0.183	0.195			0.6071		1.0929				1.1417			1.0929	1.1131				1.1035
																	0.139	0.173	0.186	0.195			0.173	0.173	0.161	0.186	0.183	0.195			0.6088		1.095				1.1438			1.095	1.1195				1.1036
																	0.139	0.173	0.186	0.198			0.176	0.173	0.161	0.186	0.186	0.198			0.609		1.105				1.1458			1.105	1.1286				1.11145
																	0.139	0.173	0.186	0.198			0.176	0.173	0.161	0.186	0.186	0.198			0.6107		1.105				1.1488			1.105	1.1425				1.11952
																	0.139	0.173	0.186	0.198			0.176	0.173	0.161	0.186	0.186	0.198			0.6121		1.105				1.1627			1.105	1.1445				1.12504
																	0.139	0.173	0.186	0.198			0.176	0.173	0.161	0.186	0.186	0.198			0.6129		1.1084				1.1728			1.1084	1.1489				1.12522
																	0.139	0.173	0.186	0.198			0.176	0.173	0.161	0.186	0.186	0.198			0.6129		1.1117				1.1757			1.1117	1.1507				1.12684
																	0.139	0.173	0.188	0.198			0.176	0.173	0.164	0.188	0.19	0.198			0.6141		1.1214				1.1828			1.1214	1.1677				1.12719
																	0.14	0.173	0.188	0.198			0.176	0.173	0.164	0.188	0.19	0.198			0.617		1.1232				1.1859			1.1232	1.1726				1.1411
																	0.14	0.176	0.188	0.2			0.18	0.176	0.164	0.188	0.19	0.2			0.6178		1.144				1.1947			1.144	1.1764				1.15005
																	0.14	0.176	0.188	0.2			0.178	0.176	0.164	0.188	0.186	0.2			0.6211		1.1461				1.1963			1.1461	1.1778				1.1502
																	0.142	0.176	0.188	0.2			0.178	0.176	0.164	0.188	0.186	0.2			0.6214		1.1587				1.2027			1.1587	1.1778				1.1683
																	0.142	0.176	0.19	0.2			0.178	0.176	0.164	0.19	0.188	0.2			0.6239		1.1616				1.2093			1.1616	1.1814				1.1708
																	0.142	0.176	0.19	0.2			0.178	0.176	0.164	0.19	0.188	0.2			0.6241		1.1709				1.2108			1.1709	1.1837				1.17236
																	0.142	0.176	0.19	0.203			0.178	0.176	0.164	0.19	0.188	0.203			0.6242		1.1767				1.2213			1.1767	1.1841				1.1803
																	0.142	0.176	0.19	0.203			0.178	0.176	0.164	0.19	0.19	0.203			0.6253		1.1784				1.2213			1.1784	1.1864				1.1824
																	0.142	0.178	0.19	0.203			0.178	0.178	0.164	0.19	0.188	0.203			0.6263		1.1891				1.2261			1.1891	1.1864				1.18992
																	0.142	0.178	0.19	0.203			0.178	0.178	0.164	0.19	0.188	0.203			0.6291		1.2028				1.2341			1.2028	1.2019				1.1962
																	0.142	0.181	0.19	0.203			0.178	0.181	0.164	0.19	0.188	0.203			0.6295		1.2044				1.2406			1.2044	1.2071				1.2162
																	0.142	0.181	0.19	0.203			0.178	0.181	0.166	0.19	0.188	0.203			0.6296		1.2044				1.2504			1.2044	1.2071				1.21646
																	0.14	0.181	0.193	0.203			0.18	0.181	0.166	0.193	0.19	0.203			0.6317		1.2194				1.2504			1.2194	1.2106				1.22051
																	0.142	0.181	0.193	0.203			0.18	0.181	0.166	0.193	0.19	0.203			0.6339		1.2498				1.2504			1.2498	1.2117				1.22169
																	0.142	0.181	0.193	0.205			0.181	0.181	0.166	0.193	0.19	0.205			0.635		1.2614				1.2534			1.2614	1.2123				1.22386
																	0.142	0.181	0.193	0.205			0.181	0.181	0.166	0.193	0.19	0.205			0.6353		1.2822				1.2541			1.2822	1.2152				1.2275
																	0.142	0.181	0.193	0.205			0.181	0.181	0.166	0.193	0.19	0.205			0.6353		1.2822				1.2624			1.2822	1.2177				1.22843
																	0.142	0.181	0.193	0.205			0.181	0.181	0.166	0.193	0.19	0.205			0.6365		1.2944				1.2685			1.2944	1.2177				1.2302
																	0.142	0.181	0.193	0.205			0.181	0.181	0.166	0.193	0.193	0.205			0.6368		1.3037				1.2706			1.3037	1.2177				1.2451
																	0.142	0.181	0.193	0.208			0.181	0.181	0.166	0.193	0.193	0.208			0.6395		1.305				1.2715			1.305	1.2177				1.24636
																	0.142	0.183	0.195	0.208			0.181	0.183	0.168	0.195	0.193	0.208			0.6401		1.3094				1.2757			1.3094	1.2177				1.2584
																	0.142	0.183	0.195	0.208			0.181	0.183	0.168	0.195	0.193	0.208			0.6403		1.3098				1.2781			1.3098	1.2177				1.2804
																	0.142	0.183	0.195	0.208			0.181	0.183	0.168	0.195	0.193	0.208			0.6476		1.3132				1.2825			1.3132	1.2223				1.28278
																	0.14	0.183	0.195	0.208			0.18	0.183	0.168	0.195	0.193	0.208			0.6494		1.3159				1.2844			1.3159	1.223				1.2855
																	0.142	0.183	0.195	0.208			0.18	0.183	0.168	0.195	0.193	0.208			0.6502		1.3195				1.3129			1.3195	1.2269				1.28779
																	0.144	0.183	0.195	0.208			0.183	0.183	0.168	0.195	0.19	0.208			0.6502		1.3247				1.3184			1.3247	1.2377				1.31531
																	0.144	0.186	0.195	0.208			0.183	0.186	0.168	0.195	0.19	0.208			0.6525		1.3349				1.3212			1.3349	1.2537				1.32493
																	0.144	0.186	0.195	0.208			0.183	0.186	0.168	0.195	0.193	0.208			0.6529		1.3495				1.3253			1.3495	1.2619				1.3255
																	0.144	0.186	0.195	0.208			0.183	0.186	0.168	0.195	0.193	0.208			0.6535		1.3542				1.3397			1.3542	1.2677				1.32849
																	0.144	0.186	0.195	0.208			0.183	0.186	0.168	0.195	0.193	0.208			0.6544		1.3611				1.3431			1.3611	1.2677				1.3333
																	0.144	0.186	0.195	0.21			0.183	0.186	0.168	0.195	0.195	0.21			0.6575		1.3646				1.3565			1.3646	1.2702				1.33331
																	0.144	0.186	0.198	0.21			0.183	0.186	0.171	0.198	0.195	0.21			0.6584		1.3822				1.3893			1.3822	1.2721				1.3349
																	0.144	0.188	0.198	0.21			0.183	0.188	0.171	0.198	0.2	0.21			0.6597		1.3869				1.3967			1.3869	1.2853				1.34544
																	0.144	0.188	0.198	0.21			0.183	0.188	0.171	0.198	0.2	0.21			0.66		1.4157				1.3978			1.4157	1.2886				1.35619
																	0.144	0.188	0.198	0.212			0.183	0.188	0.171	0.198	0.195	0.212			0.6613		1.4459				1.4067			1.4459	1.2951				1.3692
																	0.144	0.188	0.2	0.212			0.183	0.188	0.171	0.2	0.195	0.212			0.6646		1.4481				1.4085			1.4481	1.2998				1.4271
																	0.144	0.188	0.2	0.212			0.18	0.188	0.171	0.2	0.195	0.212			0.6648		1.4547				1.4223			1.4547	1.3096				1.4643
																	0.144	0.19	0.2	0.212			0.18	0.19	0.171	0.2	0.195	0.212			0.6654		1.4761				1.4299			1.4761	1.3262				1.51308
																	0.144	0.19	0.2	0.212			0.18	0.19	0.171	0.2	0.195	0.212			0.6742		1.4793				1.4304			1.4793	1.3284				1.5278
																	0.144	0.19	0.2	0.212			0.186	0.19	0.173	0.2	0.195	0.212			0.6744		1.4889				1.4438			1.4889	1.3315				1.8759
																	0.144	0.19	0.2	0.212			0.186	0.19	0.173	0.2	0.195	0.212			0.6745		1.4894				1.4487			1.4894	1.3451
																	0.14	0.19	0.2	0.212			0.186	0.19	0.173	0.2	0.198	0.212			0.6791		1.4935				1.4588			1.4935	1.3461
																	0.14	0.19	0.2	0.212			0.186	0.19	0.173	0.2	0.198	0.212			0.6803		1.4976				1.4639			1.4976	1.3477
																	0.14	0.19	0.2	0.212			0.186	0.19	0.173	0.2	0.198	0.212			0.6815		1.5058				1.4699			1.5058	1.3548
																	0.14	0.19	0.2	0.215			0.186	0.19	0.173	0.2	0.2	0.215			0.6817		1.5571				1.4863			1.5571	1.3609
																	0.144	0.193	0.203	0.215			0.186	0.193	0.173	0.203	0.2	0.215			0.6821		1.577				1.5005			1.577	1.3744
																	0.146	0.193	0.203	0.215			0.19	0.193	0.173	0.203	0.2	0.215			0.683		1.5827				1.5032			1.5827	1.3901
																	0.146	0.193	0.203	0.215			0.188	0.193	0.173	0.203	0.198	0.215			0.6865		1.6016				1.5053			1.6016	1.3931
																	0.146	0.193	0.203	0.215			0.188	0.193	0.173	0.203	0.198	0.215			0.6866		1.618				1.5128			1.618	1.3937
																	0.146	0.193	0.203	0.215			0.188	0.193	0.173	0.203	0.198	0.215			0.6868		1.618				1.5128			1.618	1.4022
																	0.15	0.193	0.203	0.215			0.188	0.193	0.173	0.203	0.2	0.215			0.6884		1.6221				1.5178			1.6221	1.4022
																	0.15	0.193	0.203	0.215			0.188	0.193	0.173	0.203	0.2	0.215			0.6889		1.6248				1.5208			1.6248	1.4022
																	0.146	0.193	0.203	0.215			0.188	0.193	0.173	0.203	0.2	0.215			0.6897		1.636				1.5296			1.636	1.4102
																	0.146	0.195	0.203	0.215			0.188	0.195	0.173	0.203	0.2	0.215			0.6899		1.6534				1.5446			1.6534	1.4117
																	0.146	0.195	0.203	0.215			0.188	0.195	0.173	0.203	0.2	0.215			0.6929		1.6547				1.5487			1.6547	1.4165
																	0.146	0.195	0.203	0.217			0.188	0.195	0.176	0.203	0.2	0.217			0.6976		1.6575				1.5537			1.6575	1.4252
																	0.146	0.195	0.203	0.217			0.188	0.195	0.176	0.203	0.203	0.217			0.7011		1.7032				1.5655			1.7032	1.4262
																	0.146	0.195	0.205	0.217			0.19	0.195	0.176	0.205	0.203	0.217			0.7011		1.7951				1.5724			1.7951	1.4269
																	0.146	0.195	0.205	0.217			0.19	0.195	0.176	0.205	0.203	0.217			0.7025		1.8438				1.5755			1.8438	1.4311
																	0.146	0.195	0.205	0.217			0.19	0.195	0.176	0.205	0.2	0.217			0.7043		1.8964				1.5771			1.8964	1.446
																	0.146	0.195	0.205	0.217			0.19	0.195	0.176	0.205	0.2	0.217			0.7061		2.0593				1.5834			2.0593	1.446
																	0.146	0.195	0.205	0.217			0.19	0.195	0.178	0.205	0.2	0.217			0.7066		2.1672				1.584			2.1672	1.4648
																	0.146	0.195	0.205	0.217			0.19	0.195	0.178	0.205	0.203	0.217			0.7068		2.2939				1.5866			2.2939	1.4715
																	0.146	0.195	0.205	0.217			0.19	0.195	0.178	0.205	0.203	0.217			0.7079		2.3059				1.5971			2.3059	1.4758
																	0.146	0.195	0.208	0.217			0.19	0.195	0.178	0.208	0.205	0.217			0.7149						1.6066				1.4896
																	0.149	0.198	0.208	0.22			0.19	0.198	0.178	0.208	0.205	0.22			0.7149						1.6159				1.4987
																	0.149	0.198	0.208	0.22			0.19	0.198	0.178	0.208	0.205	0.22			0.7161						1.6284				1.5007
																	0.149	0.198	0.208	0.22			0.193	0.198	0.178	0.208	0.205	0.22			0.7202						1.6326				1.5088
																	0.15	0.198	0.208	0.22			0.193	0.198	0.181	0.208	0.21	0.22			0.7209						1.6411				1.5109
																	0.149	0.198	0.208	0.22			0.193	0.198	0.181	0.208	0.21	0.22			0.722						1.6584				1.5116
																	0.149	0.198	0.21	0.22			0.193	0.198	0.181	0.21	0.205	0.22			0.7245						1.6619				1.5215
																	0.149	0.198	0.21	0.22			0.193	0.198	0.181	0.21	0.205	0.22			0.7264						1.671				1.5278
																	0.149	0.198	0.21	0.22			0.193	0.198	0.181	0.21	0.205	0.22			0.7275						1.6899				1.536
																	0.149	0.198	0.21	0.22			0.193	0.198	0.181	0.21	0.205	0.22			0.7293						1.7025				1.5424
																	0.149	0.198	0.21	0.22			0.19	0.198	0.183	0.21	0.205	0.22			0.7308						1.7603				1.5443
																	0.149	0.198	0.21	0.22			0.195	0.198	0.183	0.21	0.208	0.22			0.7331						1.7752				1.5539
																	0.149	0.198	0.21	0.222			0.195	0.198	0.186	0.21	0.208	0.222			0.7345						1.8223				1.5619
																	0.149	0.2	0.21	0.222			0.195	0.2	0.186	0.21	0.208	0.222			0.7367						1.8362				1.5632
																	0.15	0.2	0.21	0.222			0.195	0.2	0.186	0.21	0.208	0.222			0.7374						1.9097				1.5656
																	0.15	0.2	0.212	0.222			0.195	0.2	0.186	0.212	0.208	0.222			0.7375						1.9632				1.5792
																	0.15	0.2	0.212	0.222			0.195	0.2	0.186	0.212	0.208	0.222			0.7403						2.0199				1.5807
																	0.151	0.2	0.212	0.222			0.195	0.2	0.186	0.212	0.21	0.222			0.7411						2.0199				1.5998
																	0.151	0.2	0.212	0.222			0.195	0.2	0.186	0.212	0.21	0.222			0.7433						2.0355				1.6179
																	0.151	0.2	0.215	0.222			0.2	0.2	0.186	0.215	0.21	0.222			0.7437						2.0758				1.6236
																	0.151	0.2	0.215	0.225			0.198	0.2	0.186	0.215	0.21	0.225			0.7448						2.3692				1.6331
																	0.151	0.2	0.215	0.225			0.198	0.2	0.188	0.215	0.21	0.225			0.7463						2.4238				1.6442
																	0.151	0.2	0.215	0.225			0.198	0.2	0.188	0.215	0.21	0.225			0.7467						2.5411				1.6644
																	0.151	0.203	0.215	0.225			0.198	0.203	0.188	0.215	0.21	0.225			0.7502						2.9867				1.6826
																	0.151	0.203	0.215	0.225			0.198	0.203	0.188	0.215	0.212	0.225			0.7502										1.691
																	0.151	0.203	0.217	0.225			0.198	0.203	0.188	0.217	0.212	0.225			0.7514										1.7138
																	0.15	0.203	0.217	0.225			0.198	0.203	0.188	0.217	0.212	0.225			0.7544										1.7254
																	0.15	0.203	0.217	0.227			0.198	0.203	0.188	0.217	0.212	0.227			0.755										1.7571
																	0.151	0.203	0.217	0.227			0.2	0.203	0.188	0.217	0.212	0.227			0.7558										1.774
																	0.151	0.205	0.217	0.227			0.2	0.205	0.188	0.217	0.212	0.227			0.7582										1.8028
																	0.151	0.205	0.217	0.227			0.2	0.205	0.188	0.217	0.212	0.227			0.7614										1.8509
																	0.151	0.205	0.217	0.227			0.2	0.205	0.19	0.217	0.215	0.227			0.7668										1.8583
																	0.151	0.205	0.22	0.229			0.2	0.205	0.19	0.22	0.215	0.229			0.7712										1.9524
																	0.151	0.205	0.22	0.229			0.2	0.205	0.19	0.22	0.215	0.229			0.7744										2.0294
																	0.151	0.205	0.22	0.229			0.2	0.205	0.19	0.22	0.215	0.229			0.7766										2.0398
																	0.151	0.205	0.22	0.229			0.2	0.205	0.19	0.22	0.215	0.229			0.7766										2.0822
																	0.151	0.205	0.22	0.229			0.2	0.205	0.19	0.22	0.22	0.229			0.7777										2.3136
																	0.151	0.205	0.22	0.229			0.2	0.205	0.19	0.22	0.22	0.229			0.7811										2.3225
																	0.15	0.205	0.22	0.229			0.2	0.205	0.19	0.22	0.22	0.229			0.7919
																	0.154	0.205	0.222	0.229			0.2	0.205	0.19	0.222	0.22	0.229			0.7923
																	0.154	0.205	0.222	0.232			0.2	0.205	0.19	0.222	0.215	0.232			0.7955
																	0.154	0.205	0.222	0.232			0.203	0.205	0.19	0.222	0.217	0.232			0.7974
																	0.154	0.205	0.222	0.232			0.203	0.205	0.193	0.222	0.217	0.232			0.7985
																	0.15	0.205	0.222	0.232			0.203	0.205	0.193	0.222	0.217	0.232			0.7988
																	0.154	0.205	0.222	0.232			0.203	0.205	0.193	0.222	0.217	0.232			0.7997
																	0.154	0.208	0.225	0.232			0.203	0.208	0.193	0.225	0.22	0.232			0.806
																	0.154	0.208	0.225	0.232			0.205	0.208	0.193	0.225	0.22	0.232			0.8079
																	0.154	0.208	0.225	0.234			0.205	0.208	0.193	0.225	0.22	0.234			0.8092
																	0.154	0.208	0.225	0.234			0.205	0.208	0.193	0.225	0.217	0.234			0.8129
																	0.154	0.208	0.225	0.234			0.205	0.208	0.193	0.225	0.217	0.234			0.8242
																	0.154	0.208	0.225	0.234			0.205	0.208	0.193	0.225	0.22	0.234			0.8336
																	0.154	0.208	0.225	0.234			0.205	0.208	0.193	0.225	0.22	0.234			0.8336
																	0.154	0.208	0.225	0.234			0.205	0.208	0.193	0.225	0.22	0.234			0.8337
																	0.154	0.208	0.225	0.234			0.205	0.208	0.193	0.225	0.22	0.234			0.8337
																	0.154	0.208	0.225	0.234			0.205	0.208	0.193	0.225	0.22	0.234			0.8346
																	0.154	0.208	0.227	0.234			0.205	0.208	0.193	0.227	0.22	0.234			0.8348
																	0.15	0.208	0.227	0.237			0.205	0.208	0.193	0.227	0.222	0.237			0.8364
																	0.15	0.21	0.227	0.237			0.21	0.21	0.195	0.227	0.222	0.237			0.8367
																	0.156	0.21	0.227	0.237			0.208	0.21	0.195	0.227	0.222	0.237			0.8367
																	0.156	0.21	0.227	0.237			0.208	0.21	0.195	0.227	0.22	0.237			0.8382
																	0.156	0.21	0.227	0.237			0.208	0.21	0.195	0.227	0.22	0.237			0.839
																	0.156	0.21	0.227	0.237			0.208	0.21	0.195	0.227	0.22	0.237			0.8394
																	0.156	0.21	0.229	0.237			0.208	0.21	0.195	0.229	0.22	0.237			0.8413
																	0.156	0.21	0.229	0.237			0.208	0.21	0.195	0.229	0.22	0.237			0.8413
																	0.156	0.21	0.229	0.237			0.208	0.21	0.198	0.229	0.222	0.237			0.8464
																	0.16	0.212	0.229	0.239			0.208	0.212	0.198	0.229	0.222	0.239			0.847
																	0.156	0.212	0.229	0.239			0.21	0.212	0.198	0.229	0.222	0.239			0.8479
																	0.156	0.212	0.229	0.239			0.21	0.212	0.198	0.229	0.222	0.239			0.8544
																	0.156	0.212	0.229	0.239			0.21	0.212	0.198	0.229	0.225	0.239			0.8563
																	0.156	0.212	0.229	0.239			0.21	0.212	0.198	0.229	0.225	0.239			0.8564
																	0.156	0.212	0.229	0.239			0.21	0.212	0.198	0.229	0.23	0.239			0.8569
																	0.156	0.212	0.229	0.242			0.21	0.212	0.198	0.229	0.23	0.242			0.8569
																	0.156	0.212	0.232	0.242			0.21	0.212	0.198	0.232	0.225	0.242			0.8572
																	0.156	0.212	0.232	0.242			0.21	0.212	0.198	0.232	0.225	0.242			0.8623
																	0.156	0.212	0.232	0.242			0.21	0.212	0.198	0.232	0.225	0.242			0.8688
																	0.16	0.212	0.232	0.242			0.21	0.212	0.2	0.232	0.225	0.242			0.8753
																	0.156	0.212	0.234	0.242			0.21	0.212	0.2	0.234	0.227	0.242			0.8802
																	0.159	0.212	0.234	0.242			0.21	0.212	0.2	0.234	0.23	0.242			0.8814
																	0.159	0.212	0.234	0.242			0.212	0.212	0.2	0.234	0.227	0.242			0.8832
																	0.159	0.212	0.234	0.242			0.212	0.212	0.203	0.234	0.227	0.242			0.8856
																	0.159	0.212	0.234	0.242			0.212	0.212	0.203	0.234	0.227	0.242			0.8864
																	0.159	0.212	0.234	0.242			0.212	0.212	0.203	0.234	0.227	0.242			0.8964
																	0.159	0.215	0.234	0.244			0.212	0.215	0.203	0.234	0.227	0.244			0.8996
																	0.159	0.215	0.237	0.244			0.212	0.215	0.203	0.237	0.229	0.244			0.9009
																	0.159	0.215	0.237	0.244			0.212	0.215	0.203	0.237	0.229	0.244			0.9014
																	0.159	0.215	0.237	0.244			0.212	0.215	0.203	0.237	0.23	0.244			0.9075
																	0.159	0.215	0.237	0.244			0.21	0.215	0.203	0.237	0.23	0.244			0.9117
																	0.159	0.215	0.237	0.244			0.215	0.215	0.203	0.237	0.229	0.244			0.916
																	0.16	0.215	0.237	0.244			0.215	0.215	0.203	0.237	0.229	0.244			0.9178
																	0.16	0.215	0.237	0.244			0.215	0.215	0.205	0.237	0.229	0.244			0.9205
																	0.159	0.217	0.237	0.247			0.215	0.217	0.205	0.237	0.229	0.247			0.9213
																	0.159	0.217	0.239	0.247			0.217	0.217	0.205	0.239	0.232	0.247			0.9246
																	0.159	0.217	0.239	0.247			0.217	0.217	0.205	0.239	0.232	0.247			0.9268
																	0.159	0.217	0.239	0.247			0.217	0.217	0.205	0.239	0.232	0.247			0.9322
																	0.159	0.217	0.239	0.247			0.217	0.217	0.205	0.239	0.232	0.247			0.9373
																	0.159	0.217	0.239	0.247			0.217	0.217	0.205	0.239	0.232	0.247			0.9379
																	0.159	0.217	0.239	0.247			0.217	0.217	0.205	0.239	0.232	0.247			0.9382
																	0.159	0.217	0.239	0.247			0.22	0.217	0.208	0.239	0.23	0.247			0.9438
																	0.159	0.217	0.239	0.247			0.22	0.217	0.208	0.239	0.23	0.247			0.948
																	0.159	0.22	0.239	0.247			0.22	0.22	0.208	0.239	0.232	0.247			0.9486
																	0.159	0.22	0.239	0.247			0.22	0.22	0.208	0.239	0.232	0.247			0.9514
																	0.159	0.22	0.242	0.247			0.22	0.22	0.208	0.242	0.232	0.247			0.9531
																	0.159	0.22	0.242	0.249			0.22	0.22	0.208	0.242	0.234	0.249			0.9547
																	0.159	0.22	0.242	0.249			0.22	0.22	0.208	0.242	0.234	0.249			0.9548
																	0.159	0.22	0.242	0.249			0.22	0.22	0.208	0.242	0.23	0.249			0.9611
																	0.16	0.22	0.242	0.249			0.22	0.22	0.208	0.242	0.23	0.249			0.9636
																	0.161	0.22	0.242	0.249			0.22	0.22	0.208	0.242	0.234	0.249			0.9653
																	0.161	0.22	0.242	0.249			0.22	0.22	0.208	0.242	0.234	0.249			0.9689
																	0.161	0.22	0.242	0.249			0.22	0.22	0.208	0.242	0.237	0.249			0.9707
																	0.161	0.22	0.244	0.249			0.22	0.22	0.208	0.244	0.237	0.249			0.9716
																	0.161	0.222	0.244	0.249			0.22	0.222	0.208	0.244	0.237	0.249			0.9722
																	0.161	0.222	0.244	0.249			0.22	0.222	0.208	0.244	0.237	0.249			0.9754
																	0.161	0.222	0.247	0.251			0.22	0.222	0.208	0.247	0.24	0.251			0.9795
																	0.161	0.222	0.247	0.251			0.22	0.222	0.21	0.247	0.24	0.251			0.9829
																	0.161	0.222	0.247	0.251			0.22	0.222	0.21	0.247	0.24	0.251			0.9875
																	0.161	0.222	0.247	0.251			0.22	0.222	0.21	0.247	0.237	0.251			0.988
																	0.161	0.222	0.247	0.251			0.222	0.222	0.21	0.247	0.237	0.251			0.9909
																	0.161	0.222	0.247	0.251			0.222	0.222	0.21	0.247	0.237	0.251			0.9957
																	0.161	0.222	0.247	0.251			0.222	0.222	0.21	0.247	0.237	0.251			0.9963
																	0.161	0.222	0.247	0.251			0.222	0.222	0.21	0.247	0.239	0.251			0.9972
																	0.161	0.222	0.247	0.251			0.22	0.222	0.21	0.247	0.239	0.251			1
																	0.161	0.222	0.247	0.251			0.22	0.222	0.21	0.247	0.24	0.251			1.0019
																	0.161	0.222	0.247	0.251			0.22	0.222	0.21	0.247	0.239	0.251			1.0023
																	0.161	0.225	0.247	0.251			0.225	0.225	0.21	0.247	0.239	0.251			1.0025
																	0.161	0.225	0.249	0.251			0.225	0.225	0.21	0.249	0.242	0.251			1.0035
																	0.161	0.225	0.249	0.251			0.225	0.225	0.21	0.249	0.24	0.251			1.004
																	0.161	0.225	0.249	0.251			0.225	0.225	0.212	0.249	0.24	0.251			1.0059
																	0.16	0.225	0.249	0.254			0.23	0.225	0.212	0.249	0.24	0.254			1.0083
																	0.16	0.225	0.249	0.254			0.23	0.225	0.212	0.249	0.242	0.254			1.0124
																	0.164	0.225	0.249	0.254			0.227	0.225	0.212	0.249	0.242	0.254			1.0154
																	0.164	0.225	0.249	0.254			0.227	0.225	0.212	0.249	0.242	0.254			1.0221
																	0.164	0.225	0.249	0.254			0.227	0.225	0.212	0.249	0.244	0.254			1.0226
																	0.164	0.225	0.249	0.254			0.227	0.225	0.212	0.249	0.244	0.254			1.0232
																	0.164	0.225	0.251	0.254			0.227	0.225	0.212	0.251	0.244	0.254			1.0297
																	0.164	0.225	0.251	0.254			0.227	0.225	0.212	0.251	0.24	0.254			1.034
																	0.164	0.225	0.251	0.254			0.23	0.225	0.212	0.251	0.24	0.254			1.034
																	0.164	0.225	0.251	0.256			0.229	0.225	0.212	0.251	0.244	0.256			1.0379
																	0.164	0.225	0.251	0.256			0.229	0.225	0.212	0.251	0.244	0.256			1.0385
																	0.164	0.227	0.251	0.256			0.229	0.227	0.212	0.251	0.244	0.256			1.0468
																	0.16	0.227	0.251	0.259			0.229	0.227	0.215	0.251	0.244	0.259			1.0477
																	0.164	0.227	0.254	0.259			0.229	0.227	0.215	0.254	0.247	0.259			1.0486
																	0.164	0.227	0.254	0.259			0.229	0.227	0.215	0.254	0.247	0.259			1.0516
																	0.164	0.227	0.254	0.259			0.229	0.227	0.215	0.254	0.25	0.259			1.058
																	0.164	0.227	0.254	0.259			0.229	0.227	0.215	0.254	0.25	0.259			1.0596
																	0.164	0.229	0.254	0.259			0.229	0.229	0.215	0.254	0.247	0.259			1.0622
																	0.164	0.229	0.254	0.259			0.23	0.229	0.215	0.254	0.247	0.259			1.0645
																	0.164	0.229	0.254	0.259			0.23	0.229	0.215	0.254	0.249	0.259			1.0645
																	0.164	0.229	0.254	0.259			0.23	0.229	0.215	0.254	0.249	0.259			1.0711
																	0.164	0.229	0.254	0.259			0.232	0.229	0.217	0.254	0.249	0.259			1.0718
																	0.164	0.232	0.254	0.259			0.232	0.232	0.217	0.254	0.249	0.259			1.0762
																	0.164	0.232	0.254	0.259			0.232	0.232	0.217	0.254	0.251	0.259			1.0787
																	0.164	0.232	0.256	0.259			0.232	0.232	0.217	0.256	0.251	0.259			1.0803
																	0.164	0.232	0.256	0.259			0.232	0.232	0.217	0.256	0.251	0.259			1.0803
																	0.164	0.232	0.256	0.259			0.232	0.232	0.217	0.256	0.25	0.259			1.0845
																	0.16	0.234	0.256	0.261			0.232	0.234	0.217	0.256	0.251	0.261			1.0851
																	0.16	0.234	0.256	0.261			0.232	0.234	0.217	0.256	0.254	0.261			1.0884
																	0.164	0.234	0.256	0.261			0.232	0.234	0.217	0.256	0.254	0.261			1.0916
																	0.16	0.234	0.259	0.261			0.232	0.234	0.217	0.259	0.25	0.261			1.1023
																	0.166	0.234	0.259	0.261			0.232	0.234	0.22	0.259	0.25	0.261			1.1056
																	0.166	0.234	0.259	0.261			0.232	0.234	0.22	0.259	0.25	0.261			1.1079
																	0.166	0.234	0.259	0.261			0.23	0.234	0.22	0.259	0.254	0.261			1.1116
																	0.166	0.234	0.259	0.261			0.234	0.234	0.22	0.259	0.25	0.261			1.1122
																	0.166	0.237	0.259	0.264			0.234	0.237	0.22	0.259	0.25	0.264			1.1123
																	0.166	0.237	0.259	0.264			0.234	0.237	0.222	0.259	0.254	0.264			1.1131
																	0.166	0.237	0.261	0.264			0.234	0.237	0.222	0.261	0.254	0.264			1.1174
																	0.166	0.237	0.261	0.264			0.23	0.237	0.222	0.261	0.254	0.264			1.1195
																	0.166	0.237	0.261	0.264			0.237	0.237	0.222	0.261	0.256	0.264			1.1234
																	0.166	0.237	0.261	0.264			0.237	0.237	0.222	0.261	0.256	0.264			1.1279
																	0.166	0.237	0.261	0.264			0.237	0.237	0.225	0.261	0.256	0.264			1.1286
																	0.166	0.237	0.264	0.264			0.237	0.237	0.225	0.264	0.26	0.264			1.1375
																	0.166	0.239	0.264	0.264			0.237	0.239	0.225	0.264	0.26	0.264			1.1375
																	0.166	0.239	0.264	0.264			0.237	0.239	0.225	0.264	0.256	0.264			1.1417
																	0.166	0.239	0.264	0.264			0.237	0.239	0.225	0.264	0.256	0.264			1.1425
																	0.166	0.239	0.264	0.264			0.239	0.239	0.225	0.264	0.256	0.264			1.1438
																	0.17	0.239	0.264	0.264			0.239	0.239	0.225	0.264	0.256	0.264			1.1445
																	0.168	0.239	0.264	0.264			0.239	0.239	0.225	0.264	0.256	0.264			1.1458
																	0.168	0.239	0.264	0.266			0.239	0.239	0.227	0.264	0.259	0.266			1.1488
																	0.168	0.239	0.266	0.266			0.239	0.239	0.227	0.266	0.259	0.266			1.1489
																	0.168	0.239	0.266	0.266			0.239	0.239	0.227	0.266	0.259	0.266			1.1491
																	0.168	0.239	0.266	0.266			0.24	0.239	0.227	0.266	0.259	0.266			1.1507
																	0.168	0.239	0.266	0.266			0.24	0.239	0.227	0.266	0.259	0.266			1.1627
																	0.168	0.242	0.266	0.266			0.242	0.242	0.227	0.266	0.259	0.266			1.1677
																	0.168	0.242	0.269	0.269			0.242	0.242	0.229	0.269	0.259	0.269			1.1726
																	0.17	0.242	0.269	0.269			0.242	0.242	0.229	0.269	0.261	0.269			1.1728
																	0.168	0.242	0.269	0.269			0.244	0.242	0.229	0.269	0.261	0.269			1.1757
																	0.168	0.242	0.269	0.269			0.244	0.242	0.229	0.269	0.261	0.269			1.1764
																	0.168	0.242	0.271	0.269			0.244	0.242	0.229	0.271	0.261	0.269			1.1778
																	0.168	0.244	0.271	0.269			0.244	0.244	0.229	0.271	0.26	0.269			1.1778
																	0.168	0.244	0.271	0.269			0.244	0.244	0.229	0.271	0.26	0.269			1.1814
																	0.168	0.244	0.271	0.269			0.244	0.244	0.232	0.271	0.26	0.269			1.1828
																	0.168	0.244	0.271	0.269			0.244	0.244	0.232	0.271	0.261	0.269			1.1837
																	0.168	0.244	0.271	0.269			0.244	0.244	0.232	0.271	0.261	0.269			1.1841
																	0.168	0.247	0.271	0.269			0.244	0.247	0.232	0.271	0.261	0.269			1.1859
																	0.168	0.247	0.273	0.271			0.24	0.247	0.232	0.273	0.261	0.271			1.1864
																	0.168	0.247	0.273	0.271			0.24	0.247	0.232	0.273	0.261	0.271			1.1864
																	0.168	0.247	0.273	0.271			0.247	0.247	0.232	0.273	0.261	0.271			1.1947
																	0.168	0.247	0.273	0.271			0.247	0.247	0.234	0.273	0.264	0.271			1.1963
																	0.168	0.249	0.273	0.271			0.247	0.249	0.234	0.273	0.264	0.271			1.2019
																	0.168	0.249	0.273	0.271			0.247	0.249	0.234	0.273	0.26	0.271			1.2027
																	0.171	0.249	0.273	0.271			0.247	0.249	0.234	0.273	0.264	0.271			1.2071
																	0.171	0.249	0.273	0.271			0.247	0.249	0.237	0.273	0.264	0.271			1.2071
																	0.171	0.249	0.276	0.271			0.247	0.249	0.237	0.276	0.264	0.271			1.2093
																	0.171	0.249	0.276	0.273			0.247	0.249	0.237	0.276	0.266	0.273			1.2106
																	0.171	0.249	0.276	0.273			0.247	0.249	0.237	0.276	0.266	0.273			1.2108
																	0.171	0.251	0.276	0.273			0.25	0.251	0.237	0.276	0.266	0.273			1.2117
																	0.171	0.251	0.276	0.273			0.25	0.251	0.237	0.276	0.266	0.273			1.2123
																	0.171	0.251	0.276	0.273			0.25	0.251	0.237	0.276	0.269	0.273			1.2152
																	0.171	0.251	0.276	0.273			0.25	0.251	0.237	0.276	0.269	0.273			1.2177
																	0.171	0.251	0.278	0.273			0.249	0.251	0.237	0.278	0.269	0.273			1.2177
																	0.171	0.251	0.278	0.276			0.249	0.251	0.239	0.278	0.269	0.276			1.2177
																	0.17	0.254	0.278	0.276			0.249	0.254	0.239	0.278	0.27	0.276			1.2177
																	0.17	0.254	0.278	0.276			0.249	0.254	0.239	0.278	0.27	0.276			1.2177
																	0.171	0.254	0.278	0.276			0.249	0.254	0.239	0.278	0.27	0.276			1.2177
																	0.171	0.254	0.281	0.278			0.249	0.254	0.239	0.281	0.27	0.278			1.2213
																	0.171	0.254	0.281	0.278			0.249	0.254	0.239	0.281	0.269	0.278			1.2213
																	0.171	0.254	0.281	0.278			0.249	0.254	0.239	0.281	0.269	0.278			1.2223
																	0.171	0.254	0.281	0.278			0.249	0.254	0.239	0.281	0.269	0.278			1.223
																	0.171	0.254	0.283	0.281			0.249	0.254	0.242	0.283	0.269	0.281			1.2261
																	0.171	0.254	0.283	0.281			0.249	0.254	0.242	0.283	0.269	0.281			1.2269
																	0.171	0.256	0.283	0.281			0.25	0.256	0.242	0.283	0.269	0.281			1.2341
																	0.171	0.256	0.283	0.281			0.251	0.256	0.242	0.283	0.271	0.281			1.2377
																	0.171	0.256	0.283	0.281			0.251	0.256	0.242	0.283	0.271	0.281			1.2406
																	0.171	0.256	0.283	0.281			0.251	0.256	0.244	0.283	0.27	0.281			1.2504
																	0.171	0.256	0.286	0.281			0.251	0.256	0.244	0.286	0.27	0.281			1.2504
																	0.171	0.259	0.286	0.281			0.251	0.259	0.244	0.286	0.27	0.281			1.2504
																	0.17	0.259	0.286	0.281			0.251	0.259	0.244	0.286	0.271	0.281			1.2534
																	0.171	0.259	0.286	0.283			0.251	0.259	0.244	0.286	0.271	0.283			1.2537
																	0.171	0.259	0.288	0.283			0.251	0.259	0.244	0.288	0.271	0.283			1.2541
																	0.173	0.259	0.288	0.283			0.25	0.259	0.247	0.288	0.273	0.283			1.2553
																	0.173	0.259	0.288	0.283			0.251	0.259	0.247	0.288	0.273	0.283			1.2584
																	0.173	0.259	0.288	0.283			0.25	0.259	0.247	0.288	0.273	0.283			1.2616
																	0.173	0.261	0.291	0.283			0.254	0.261	0.247	0.291	0.273	0.283			1.2619
																	0.173	0.261	0.291	0.283			0.254	0.261	0.247	0.291	0.273	0.283			1.2623
																	0.173	0.261	0.291	0.283			0.254	0.261	0.247	0.291	0.276	0.283			1.2624
																	0.173	0.261	0.293	0.283			0.254	0.261	0.249	0.293	0.276	0.283			1.2677
																	0.173	0.261	0.293	0.286			0.254	0.261	0.249	0.293	0.276	0.286			1.2677
																	0.173	0.261	0.293	0.286			0.254	0.261	0.249	0.293	0.28	0.286			1.2685
																	0.173	0.261	0.293	0.286			0.254	0.261	0.249	0.293	0.276	0.286			1.2702
																	0.173	0.264	0.293	0.286			0.25	0.264	0.249	0.293	0.276	0.286			1.2706
																	0.173	0.264	0.293	0.286			0.25	0.264	0.251	0.293	0.278	0.286			1.2715
																	0.173	0.264	0.293	0.288			0.25	0.264	0.251	0.293	0.28	0.288			1.2721
																	0.173	0.264	0.295	0.288			0.25	0.264	0.251	0.295	0.28	0.288			1.2757
																	0.173	0.264	0.295	0.288			0.256	0.264	0.251	0.295	0.28	0.288			1.2781
																	0.173	0.264	0.298	0.288			0.256	0.264	0.251	0.298	0.278	0.288			1.2782
																	0.173	0.264	0.298	0.288			0.256	0.264	0.251	0.298	0.278	0.288			1.2825
																	0.173	0.264	0.298	0.288			0.256	0.264	0.254	0.298	0.278	0.288			1.2844
																	0.173	0.269	0.298	0.288			0.256	0.269	0.254	0.298	0.28	0.288			1.2853
																	0.173	0.269	0.298	0.291			0.256	0.269	0.254	0.298	0.28	0.291			1.2886
																	0.173	0.269	0.3	0.291			0.26	0.269	0.254	0.3	0.28	0.291			1.2951
																	0.173	0.269	0.3	0.291			0.259	0.269	0.254	0.3	0.281	0.291			1.2998
																	0.173	0.269	0.3	0.291			0.26	0.269	0.254	0.3	0.281	0.291			1.3096
																	0.173	0.269	0.3	0.291			0.26	0.269	0.254	0.3	0.281	0.291			1.3129
																	0.173	0.269	0.3	0.291			0.26	0.269	0.254	0.3	0.283	0.291			1.3159
																	0.173	0.271	0.3	0.293			0.261	0.271	0.256	0.3	0.28	0.293			1.3184
																	0.17	0.271	0.3	0.293			0.261	0.271	0.256	0.3	0.283	0.293			1.321
																	0.17	0.271	0.303	0.293			0.261	0.271	0.256	0.303	0.283	0.293			1.3212
																	0.17	0.271	0.303	0.293			0.261	0.271	0.256	0.303	0.283	0.293			1.3253
																	0.17	0.271	0.303	0.293			0.261	0.271	0.256	0.303	0.283	0.293			1.3262
																	0.173	0.271	0.303	0.295			0.26	0.271	0.256	0.303	0.283	0.295			1.3284
																	0.173	0.273	0.303	0.295			0.264	0.273	0.256	0.303	0.286	0.295			1.3315
																	0.176	0.273	0.305	0.295			0.264	0.273	0.256	0.305	0.286	0.295			1.3325
																	0.176	0.273	0.305	0.295			0.264	0.273	0.259	0.305	0.286	0.295			1.3397
																	0.176	0.276	0.305	0.295			0.264	0.276	0.259	0.305	0.29	0.295			1.3431
																	0.176	0.276	0.308	0.298			0.264	0.276	0.259	0.308	0.286	0.298			1.3451
																	0.176	0.276	0.308	0.298			0.26	0.276	0.259	0.308	0.29	0.298			1.3461
																	0.176	0.276	0.308	0.298			0.266	0.276	0.259	0.308	0.286	0.298			1.3477
																	0.176	0.276	0.31	0.298			0.266	0.276	0.261	0.31	0.286	0.298			1.3483
																	0.18	0.276	0.31	0.298			0.266	0.276	0.261	0.31	0.286	0.298			1.3548
																	0.176	0.276	0.31	0.3			0.266	0.276	0.261	0.31	0.286	0.3			1.3565
																	0.176	0.276	0.31	0.3			0.266	0.276	0.261	0.31	0.29	0.3			1.3591
																	0.176	0.276	0.31	0.3			0.266	0.276	0.261	0.31	0.288	0.3			1.3609
																	0.176	0.278	0.313	0.3			0.27	0.278	0.261	0.313	0.288	0.3			1.3744
																	0.176	0.278	0.313	0.3			0.269	0.278	0.264	0.313	0.288	0.3			1.3893
																	0.176	0.278	0.313	0.303			0.269	0.278	0.264	0.313	0.291	0.303			1.3901
																	0.176	0.278	0.315	0.303			0.269	0.278	0.264	0.315	0.291	0.303			1.3916
																	0.176	0.278	0.315	0.303			0.271	0.278	0.264	0.315	0.29	0.303			1.3931
																	0.18	0.278	0.315	0.303			0.271	0.278	0.264	0.315	0.293	0.303			1.3937
																	0.18	0.278	0.317	0.303			0.271	0.278	0.266	0.317	0.293	0.303			1.3967
																	0.176	0.278	0.317	0.303			0.271	0.278	0.266	0.317	0.293	0.303			1.3978
																	0.178	0.278	0.32	0.305			0.271	0.278	0.266	0.32	0.295	0.305			1.4022
																	0.178	0.281	0.322	0.305			0.271	0.281	0.266	0.322	0.295	0.305			1.4022
																	0.178	0.281	0.322	0.305			0.273	0.281	0.266	0.322	0.295	0.305			1.4022
																	0.178	0.281	0.322	0.305			0.273	0.281	0.269	0.322	0.295	0.305			1.4067
																	0.178	0.281	0.322	0.308			0.273	0.281	0.269	0.322	0.295	0.308			1.4085
																	0.178	0.281	0.325	0.308			0.273	0.281	0.269	0.325	0.298	0.308			1.4102
																	0.178	0.283	0.327	0.308			0.273	0.283	0.271	0.327	0.3	0.308			1.4117
																	0.178	0.283	0.33	0.308			0.273	0.283	0.271	0.33	0.298	0.308			1.4157
																	0.178	0.283	0.33	0.308			0.27	0.283	0.271	0.33	0.298	0.308			1.4157
																	0.178	0.283	0.33	0.308			0.27	0.283	0.271	0.33	0.298	0.308			1.4165
																	0.18	0.283	0.332	0.308			0.276	0.283	0.273	0.332	0.298	0.308			1.4194
																	0.18	0.283	0.332	0.31			0.276	0.283	0.273	0.332	0.303	0.31			1.4223
																	0.178	0.283	0.332	0.31			0.276	0.283	0.273	0.332	0.303	0.31			1.4252
																	0.178	0.283	0.334	0.31			0.276	0.283	0.273	0.334	0.303	0.31			1.426
																	0.178	0.286	0.334	0.31			0.278	0.286	0.273	0.334	0.303	0.31			1.4262
																	0.178	0.288	0.334	0.313			0.278	0.288	0.276	0.334	0.303	0.313			1.4269
																	0.178	0.288	0.337	0.313			0.278	0.288	0.276	0.337	0.303	0.313			1.4269
																	0.178	0.288	0.337	0.313			0.278	0.288	0.276	0.337	0.305	0.313			1.4299
																	0.178	0.291	0.339	0.313			0.278	0.291	0.276	0.339	0.305	0.313			1.4304
																	0.178	0.291	0.339	0.313			0.278	0.291	0.276	0.339	0.305	0.313			1.4311
																	0.178	0.291	0.342	0.313			0.278	0.291	0.276	0.342	0.305	0.313			1.4438
																	0.178	0.291	0.342	0.313			0.28	0.291	0.276	0.342	0.305	0.313			1.4459
																	0.178	0.291	0.342	0.313			0.281	0.291	0.278	0.342	0.305	0.313			1.446
																	0.178	0.291	0.344	0.315			0.281	0.291	0.281	0.344	0.305	0.315			1.446
																	0.178	0.291	0.344	0.315			0.281	0.291	0.281	0.344	0.308	0.315			1.4487
																	0.178	0.293	0.344	0.315			0.281	0.293	0.283	0.344	0.31	0.315			1.4588
																	0.18	0.293	0.344	0.315			0.281	0.293	0.283	0.344	0.31	0.315			1.4614
																	0.178	0.293	0.344	0.315			0.28	0.293	0.283	0.344	0.31	0.315			1.4639
																	0.181	0.295	0.344	0.317			0.283	0.295	0.283	0.344	0.31	0.317			1.4648
																	0.181	0.295	0.344	0.317			0.283	0.295	0.283	0.344	0.31	0.317			1.4682
																	0.181	0.295	0.344	0.32			0.283	0.295	0.286	0.344	0.31	0.32			1.4699
																	0.181	0.295	0.347	0.32			0.286	0.295	0.286	0.347	0.31	0.32			1.4715
																	0.181	0.295	0.349	0.32			0.286	0.295	0.286	0.349	0.313	0.32			1.4724
																	0.181	0.295	0.349	0.32			0.288	0.295	0.286	0.349	0.313	0.32			1.4758
																	0.181	0.298	0.349	0.32			0.288	0.298	0.286	0.349	0.313	0.32			1.4836
																	0.181	0.298	0.352	0.32			0.288	0.298	0.286	0.352	0.313	0.32			1.4863
																	0.181	0.298	0.352	0.32			0.288	0.298	0.286	0.352	0.313	0.32			1.4896
																	0.18	0.298	0.354	0.32			0.288	0.298	0.288	0.354	0.315	0.32			1.4915
																	0.18	0.298	0.354	0.322			0.288	0.298	0.288	0.354	0.315	0.322			1.4987
																	0.181	0.298	0.354	0.322			0.291	0.298	0.288	0.354	0.315	0.322			1.5005
																	0.181	0.3	0.354	0.322			0.291	0.3	0.288	0.354	0.317	0.322			1.5007
																	0.181	0.3	0.359	0.322			0.291	0.3	0.288	0.359	0.32	0.322			1.5032
																	0.181	0.303	0.359	0.322			0.291	0.303	0.288	0.359	0.317	0.322			1.5053
																	0.181	0.303	0.359	0.325			0.293	0.303	0.288	0.359	0.317	0.325			1.5088
																	0.181	0.303	0.361	0.325			0.293	0.303	0.288	0.361	0.317	0.325			1.5109
																	0.181	0.303	0.361	0.325			0.293	0.303	0.288	0.361	0.317	0.325			1.5116
																	0.18	0.303	0.364	0.327			0.293	0.303	0.291	0.364	0.317	0.327			1.5128
																	0.18	0.305	0.364	0.327			0.293	0.305	0.291	0.364	0.32	0.327			1.5128
																	0.181	0.305	0.366	0.327			0.293	0.305	0.291	0.366	0.32	0.327			1.5178
																	0.181	0.308	0.366	0.327			0.293	0.308	0.291	0.366	0.32	0.327			1.5208
																	0.183	0.308	0.366	0.327			0.293	0.308	0.293	0.366	0.322	0.327			1.5215
																	0.183	0.308	0.366	0.327			0.295	0.308	0.293	0.366	0.322	0.327			1.5278
																	0.183	0.308	0.366	0.327			0.295	0.308	0.293	0.366	0.32	0.327			1.5296
																	0.183	0.31	0.371	0.327			0.295	0.31	0.295	0.371	0.32	0.327			1.536
																	0.183	0.31	0.371	0.327			0.295	0.31	0.295	0.371	0.32	0.327			1.5424
																	0.183	0.313	0.371	0.33			0.295	0.313	0.298	0.371	0.32	0.33			1.5443
																	0.183	0.313	0.374	0.33			0.295	0.313	0.298	0.374	0.322	0.33			1.5446
																	0.183	0.313	0.374	0.33			0.295	0.313	0.3	0.374	0.322	0.33			1.5487
																	0.183	0.315	0.376	0.33			0.3	0.315	0.3	0.376	0.322	0.33			1.5537
																	0.183	0.315	0.376	0.332			0.3	0.315	0.3	0.376	0.33	0.332			1.5539
																	0.183	0.317	0.376	0.332			0.298	0.317	0.3	0.376	0.33	0.332			1.5545
																	0.18	0.317	0.378	0.332			0.298	0.317	0.3	0.378	0.325	0.332			1.5594
																	0.18	0.317	0.378	0.332			0.298	0.317	0.303	0.378	0.327	0.332			1.5619
																	0.18	0.317	0.378	0.332			0.298	0.317	0.303	0.378	0.33	0.332			1.5632
																	0.183	0.317	0.381	0.332			0.3	0.317	0.303	0.381	0.33	0.332			1.5655
																	0.183	0.317	0.381	0.332			0.3	0.317	0.303	0.381	0.327	0.332			1.5656
																	0.183	0.317	0.386	0.334			0.3	0.317	0.303	0.386	0.33	0.334			1.5724
																	0.183	0.317	0.388	0.334			0.3	0.317	0.303	0.388	0.33	0.334			1.5755
																	0.18	0.32	0.388	0.334			0.3	0.32	0.303	0.388	0.33	0.334			1.5771
																	0.18	0.32	0.388	0.337			0.3	0.32	0.303	0.388	0.33	0.337			1.5792
																	0.183	0.32	0.388	0.337			0.3	0.32	0.305	0.388	0.33	0.337			1.5807
																	0.183	0.32	0.391	0.337			0.3	0.32	0.305	0.391	0.33	0.337			1.5834
																	0.186	0.32	0.391	0.337			0.3	0.32	0.305	0.391	0.33	0.337			1.584
																	0.186	0.322	0.391	0.337			0.3	0.322	0.305	0.391	0.33	0.337			1.5866
																	0.186	0.322	0.391	0.337			0.3	0.322	0.305	0.391	0.33	0.337			1.5896
																	0.186	0.322	0.396	0.337			0.3	0.322	0.305	0.396	0.33	0.337			1.5971
																	0.186	0.325	0.396	0.339			0.3	0.325	0.305	0.396	0.332	0.339			1.5998
																	0.186	0.325	0.398	0.339			0.303	0.325	0.308	0.398	0.332	0.339			1.6066
																	0.186	0.327	0.398	0.339			0.303	0.327	0.308	0.398	0.332	0.339			1.6159
																	0.19	0.327	0.398	0.339			0.303	0.327	0.308	0.398	0.332	0.339			1.6179
																	0.186	0.327	0.4	0.342			0.303	0.327	0.308	0.4	0.334	0.342			1.6236
																	0.186	0.327	0.403	0.342			0.303	0.327	0.308	0.403	0.334	0.342			1.6238
																	0.186	0.33	0.405	0.342			0.305	0.33	0.31	0.405	0.337	0.342			1.6277
																	0.186	0.33	0.405	0.344			0.305	0.33	0.31	0.405	0.337	0.344			1.6284
																	0.186	0.33	0.408	0.344			0.305	0.33	0.31	0.408	0.337	0.344			1.6326
																	0.186	0.33	0.408	0.344			0.305	0.33	0.31	0.408	0.337	0.344			1.6331
																	0.186	0.332	0.408	0.344			0.308	0.332	0.313	0.408	0.339	0.344			1.6411
																	0.186	0.334	0.41	0.344			0.308	0.334	0.313	0.41	0.339	0.344			1.6442
																	0.186	0.334	0.41	0.344			0.308	0.334	0.313	0.41	0.339	0.344			1.6584
																	0.186	0.337	0.413	0.344			0.31	0.337	0.315	0.413	0.339	0.344			1.6619
																	0.186	0.339	0.415	0.344			0.31	0.339	0.315	0.415	0.339	0.344			1.664
																	0.186	0.339	0.417	0.347			0.31	0.339	0.315	0.417	0.339	0.347			1.6644
																	0.186	0.342	0.425	0.347			0.31	0.342	0.317	0.425	0.342	0.347			1.671
																	0.186	0.342	0.425	0.347			0.31	0.342	0.317	0.425	0.342	0.347			1.6779
																	0.19	0.342	0.425	0.347			0.31	0.342	0.317	0.425	0.342	0.347			1.6779
																	0.19	0.344	0.425	0.347			0.31	0.344	0.317	0.425	0.342	0.347			1.6826
																	0.19	0.344	0.427	0.347			0.31	0.344	0.32	0.427	0.344	0.347			1.6899
																	0.186	0.344	0.427	0.347			0.31	0.344	0.32	0.427	0.344	0.347			1.691
																	0.188	0.344	0.427	0.349			0.313	0.344	0.32	0.427	0.344	0.349			1.7025
																	0.188	0.347	0.43	0.349			0.313	0.347	0.32	0.43	0.347	0.349			1.7096
																	0.188	0.347	0.43	0.349			0.313	0.347	0.322	0.43	0.347	0.349			1.7138
																	0.188	0.347	0.432	0.352			0.313	0.347	0.322	0.432	0.349	0.352			1.7254
																	0.188	0.349	0.432	0.352			0.313	0.349	0.322	0.432	0.349	0.352			1.7334
																	0.188	0.349	0.437	0.352			0.313	0.349	0.325	0.437	0.35	0.352			1.7571
																	0.188	0.349	0.437	0.352			0.313	0.349	0.325	0.437	0.349	0.352			1.7603
																	0.188	0.352	0.437	0.352			0.31	0.352	0.327	0.437	0.349	0.352			1.774
																	0.188	0.352	0.444	0.354			0.31	0.352	0.327	0.444	0.35	0.354			1.7752
																	0.188	0.354	0.449	0.354			0.315	0.354	0.33	0.449	0.352	0.354			1.7942
																	0.19	0.354	0.452	0.354			0.315	0.354	0.332	0.452	0.352	0.354			1.8028
																	0.188	0.356	0.459	0.354			0.32	0.356	0.332	0.459	0.352	0.354			1.8144
																	0.188	0.356	0.459	0.354			0.317	0.356	0.332	0.459	0.352	0.354			1.8144
																	0.188	0.356	0.461	0.354			0.317	0.356	0.332	0.461	0.352	0.354			1.8223
																	0.188	0.356	0.461	0.354			0.317	0.356	0.332	0.461	0.354	0.354			1.8305
																	0.188	0.361	0.469	0.356			0.317	0.361	0.334	0.469	0.35	0.356			1.8362
																	0.188	0.361	0.469	0.356			0.317	0.361	0.334	0.469	0.354	0.356			1.8509
																	0.188	0.364	0.469	0.356			0.317	0.364	0.334	0.469	0.354	0.356			1.8583
																	0.188	0.369	0.471	0.356			0.32	0.369	0.334	0.471	0.36	0.356			1.8703
																	0.188	0.369	0.474	0.359			0.32	0.369	0.334	0.474	0.356	0.359			1.8975
																	0.188	0.369	0.474	0.359			0.32	0.369	0.339	0.474	0.356	0.359			1.9097
																	0.188	0.374	0.479	0.359			0.32	0.374	0.342	0.479	0.356	0.359			1.9278
																	0.188	0.376	0.479	0.361			0.32	0.376	0.342	0.479	0.356	0.361			1.9391
																	0.188	0.376	0.479	0.361			0.32	0.376	0.342	0.479	0.36	0.361			1.9524
																	0.19	0.378	0.479	0.361			0.32	0.378	0.344	0.479	0.36	0.361			1.9632
																	0.188	0.381	0.488	0.364			0.322	0.381	0.344	0.488	0.36	0.364			1.9945
																	0.188	0.386	0.498	0.364			0.322	0.386	0.344	0.498	0.361	0.364			2.0176
																	0.188	0.388	0.5	0.364			0.32	0.388	0.347	0.5	0.364	0.364			2.0199
																	0.19	0.388	0.5	0.366			0.32	0.388	0.347	0.5	0.364	0.366			2.0199
																	0.19	0.393	0.5	0.366			0.32	0.393	0.347	0.5	0.364	0.366			2.0294
																	0.19	0.393	0.503	0.366			0.32	0.393	0.349	0.503	0.366	0.366			2.0355
																	0.19	0.396	0.503	0.366			0.325	0.396	0.349	0.503	0.366	0.366			2.0398
																	0.19	0.396	0.513	0.369			0.325	0.396	0.349	0.513	0.366	0.369			2.0758
																	0.19	0.396	0.518	0.369			0.325	0.396	0.349	0.518	0.369	0.369			2.0822
																	0.19	0.4	0.518	0.369			0.33	0.4	0.352	0.518	0.369	0.369			2.1269
																	0.19	0.4	0.52	0.369			0.33	0.4	0.352	0.52	0.369	0.369			2.3136
																	0.19	0.405	0.527	0.369			0.327	0.405	0.352	0.527	0.37	0.369			2.3225
																	0.19	0.417	0.527	0.369			0.327	0.417	0.352	0.527	0.369	0.369			2.3692
																	0.19	0.417	0.532	0.369			0.33	0.417	0.352	0.532	0.369	0.369			2.4238
																	0.19	0.42	0.532	0.369			0.33	0.42	0.352	0.532	0.369	0.369			2.5411
																	0.19	0.42	0.535	0.371			0.33	0.42	0.354	0.535	0.369	0.371			2.7047
																	0.19	0.42	0.542	0.371			0.33	0.42	0.356	0.542	0.371	0.371			2.9867
																	0.19	0.42	0.542	0.371			0.332	0.42	0.356	0.542	0.374	0.371
																	0.19	0.425	0.544	0.374			0.332	0.425	0.359	0.544	0.374	0.374
																	0.19	0.427	0.554	0.374			0.33	0.427	0.359	0.554	0.376	0.374
																	0.19	0.432	0.557	0.374			0.334	0.432	0.361	0.557	0.376	0.374
																	0.19	0.435	0.564	0.376			0.334	0.435	0.364	0.564	0.376	0.376
																	0.19	0.435	0.564	0.376			0.334	0.435	0.366	0.564	0.376	0.376
																	0.19	0.435	0.566	0.378			0.334	0.435	0.366	0.566	0.378	0.378
																	0.19	0.437	0.569	0.378			0.334	0.437	0.366	0.569	0.378	0.378
																	0.19	0.439	0.576	0.378			0.337	0.439	0.369	0.576	0.381	0.378
																	0.19	0.449	0.576	0.378			0.337	0.449	0.371	0.576	0.38	0.378
																	0.193	0.457	0.579	0.381			0.337	0.457	0.374	0.579	0.381	0.381
																	0.193	0.457	0.581	0.381			0.337	0.457	0.376	0.581	0.383	0.381
																	0.193	0.459	0.586	0.381			0.337	0.459	0.376	0.586	0.383	0.381
																	0.193	0.461	0.591	0.381			0.34	0.461	0.378	0.591	0.39	0.381
																	0.193	0.464	0.618	0.383			0.339	0.464	0.378	0.618	0.386	0.383
																	0.193	0.479	0.62	0.383			0.339	0.479	0.381	0.62	0.388	0.383
																	0.193	0.491	0.623	0.383			0.339	0.491	0.381	0.623	0.391	0.383
																	0.19	0.498	0.669	0.386			0.339	0.498	0.386	0.669	0.391	0.386
																	0.193	0.522	0.679	0.386			0.342	0.522	0.386	0.679	0.393	0.386
																	0.193	0.562	0.688	0.388			0.342	0.562	0.386	0.688	0.393	0.388
																	0.193	0.574	0.693	0.388			0.34	0.574	0.386	0.693	0.393	0.388
																	0.193	0.581	0.757	0.388			0.34	0.581	0.391	0.757	0.393	0.388
																	0.193	0.583	0.879	0.388			0.34	0.583	0.391	0.879	0.393	0.388
																	0.193	0.62	1.047	0.391			0.344	0.62	0.4	1.047	0.396	0.391
																	0.193	0.647	1.055	0.391			0.344	0.647	0.4	1.055	0.4	0.391
																	0.193	0.664	1.113	0.393			0.344	0.664	0.4	1.113	0.403	0.393
																	0.193	0.73	1.299	0.393			0.347	0.73	0.405	1.299	0.403	0.393
																	0.193	0.823		0.393			0.347	0.823	0.408		0.403	0.393
																	0.193			0.393			0.347		0.41		0.405	0.393
																	0.193			0.396			0.347		0.417		0.405	0.396
																	0.193			0.398			0.347		0.417		0.408	0.398
																	0.193			0.398			0.349		0.422		0.413	0.398
																	0.193			0.398			0.35		0.425		0.413	0.398
																	0.193			0.398			0.35		0.425		0.415	0.398
																	0.193			0.398			0.352		0.425		0.415	0.398
																	0.193			0.398			0.354		0.427		0.42	0.398
																	0.193			0.398			0.354		0.43		0.42	0.398
																	0.193			0.398			0.35		0.43		0.422	0.398
																	0.193			0.4			0.356		0.43		0.422	0.4
																	0.193			0.4			0.356		0.435		0.422	0.4
																	0.19			0.4			0.356		0.439		0.422	0.4
																	0.19			0.403			0.356		0.439		0.425	0.403
																	0.193			0.403			0.359		0.444		0.43	0.403
																	0.193			0.403			0.359		0.444		0.43	0.403
																	0.193			0.403			0.359		0.444		0.432	0.403
																	0.195			0.405			0.359		0.444		0.435	0.405
																	0.195			0.408			0.359		0.447		0.437	0.408
																	0.195			0.408			0.361		0.449		0.439	0.408
																	0.195			0.408			0.361		0.449		0.44	0.408
																	0.195			0.408			0.361		0.452		0.444	0.408
																	0.195			0.408			0.361		0.454		0.444	0.408
																	0.195			0.41			0.361		0.457		0.447	0.41
																	0.195			0.41			0.364		0.459		0.447	0.41
																	0.2			0.41			0.364		0.466		0.447	0.41
																	0.195			0.41			0.364		0.474		0.447	0.41
																	0.195			0.41			0.36		0.481		0.449	0.41
																	0.195			0.413			0.366		0.483		0.449	0.413
																	0.195			0.413			0.366		0.483		0.452	0.413
																	0.195			0.413			0.37		0.488		0.454	0.413
																	0.195			0.413			0.369		0.491		0.457	0.413
																	0.195			0.413			0.37		0.508		0.457	0.413
																	0.195			0.415			0.371		0.513		0.459	0.415
																	0.195			0.415			0.371		0.52		0.459	0.415
																	0.2			0.417			0.371		0.532		0.46	0.417
																	0.2			0.417			0.371		0.532		0.466	0.417
																	0.195			0.42			0.37		0.537		0.469	0.42
																	0.195			0.42			0.376		0.542		0.469	0.42
																	0.195			0.42			0.376		0.557		0.471	0.42
																	0.195			0.42			0.376		0.562		0.471	0.42
																	0.195			0.42			0.38		0.605		0.479	0.42
																	0.198			0.422			0.378		0.615		0.479	0.422
																	0.198			0.427			0.38		0.637		0.481	0.427
																	0.198			0.427			0.381		0.671		0.483	0.427
																	0.198			0.43			0.381		0.671		0.483	0.43
																	0.198			0.43			0.381		0.723		0.486	0.43
																	0.198			0.432			0.381		0.845		0.49	0.432
																	0.198			0.432			0.38		0.852		0.5	0.432
																	0.198			0.432			0.38				0.5	0.432
																	0.2			0.432			0.383				0.505	0.432
																	0.198			0.435			0.386				0.508	0.435
																	0.198			0.435			0.39				0.51	0.435
																	0.198			0.437			0.388				0.51	0.437
																	0.198			0.437			0.388				0.515	0.437
																	0.198			0.437			0.388				0.518	0.437
																	0.198			0.437			0.39				0.525	0.437
																	0.198			0.437			0.393				0.527	0.437
																	0.198			0.439			0.393				0.54	0.439
																	0.198			0.439			0.39				0.542	0.439
																	0.198			0.439			0.398				0.554	0.439
																	0.198			0.444			0.398				0.557	0.444
																	0.198			0.444			0.4				0.562	0.444
																	0.198			0.449			0.4				0.564	0.449
																	0.198			0.449			0.4				0.564	0.449
																	0.2			0.449			0.405				0.569	0.449
																	0.2			0.452			0.408				0.579	0.452
																	0.2			0.452			0.408				0.583	0.452
																	0.198			0.452			0.408				0.583	0.452
																	0.2			0.454			0.41				0.59	0.454
																	0.2			0.454			0.41				0.642	0.454
																	0.2			0.454			0.41				0.66	0.454
																	0.2			0.454			0.41				0.679	0.454
																	0.2			0.457			0.413				0.688	0.457
																	0.2			0.457			0.413				0.796	0.457
																	0.2			0.457			0.413				0.811	0.457
																	0.2			0.457			0.41				0.815	0.457
																	0.2			0.459			0.417				1.042	0.459
																	0.2			0.459			0.417					0.459
																	0.2			0.464			0.417					0.464
																	0.2			0.464			0.417					0.464
																	0.2			0.466			0.417					0.466
																	0.2			0.466			0.42					0.466
																	0.2			0.466			0.42					0.466
																	0.2			0.471			0.43					0.471
																	0.2			0.471			0.432					0.471
																	0.2			0.474			0.437					0.474
																	0.2			0.476			0.439					0.476
																	0.2			0.476			0.439					0.476
																	0.203			0.476			0.44					0.476
																	0.203			0.479			0.44					0.479
																	0.203			0.481			0.449					0.481
																	0.203			0.481			0.449					0.481
																	0.203			0.483			0.45					0.483
																	0.203			0.483			0.454					0.483
																	0.203			0.483			0.459					0.483
																	0.203			0.486			0.459					0.486
																	0.203			0.486			0.46					0.486
																	0.203			0.491			0.466					0.491
																	0.203			0.493			0.466					0.493
																	0.203			0.493			0.469					0.493
																	0.203			0.498			0.47					0.498
																	0.203			0.498			0.471					0.498
																	0.203			0.498			0.47					0.498
																	0.203			0.498			0.476					0.498
																	0.203			0.508			0.48					0.508
																	0.203			0.51			0.48					0.51
																	0.2			0.513			0.48					0.513
																	0.2			0.513			0.486					0.513
																	0.2			0.518			0.491					0.518
																	0.203			0.52			0.49					0.52
																	0.205			0.522			0.503					0.522
																	0.205			0.525			0.505					0.525
																	0.205			0.525			0.513					0.525
																	0.205			0.537			0.515					0.537
																	0.205			0.537			0.54					0.537
																	0.205			0.54			0.537					0.54
																	0.205			0.542			0.547					0.542
																	0.205			0.562			0.547					0.562
																	0.205			0.566			0.56					0.566
																	0.205			0.569			0.57					0.569
																	0.205			0.571			0.59					0.571
																	0.21			0.579			0.593					0.579
																	0.205			0.583			0.593					0.583
																	0.205			0.583			0.598					0.583
																	0.205			0.586			0.605					0.586
																	0.205			0.586			0.623					0.586
																	0.205			0.586			0.63					0.586
																	0.205			0.588			0.632					0.588
																	0.205			0.591			0.637					0.591
																	0.205			0.591			0.64					0.591
																	0.205			0.598			0.691					0.598
																	0.205			0.598			0.71					0.598
																	0.205			0.605			0.71					0.605
																	0.205			0.605			0.747					0.605
																	0.21			0.61			0.801					0.61
																	0.21			0.615			0.803					0.615
																	0.205			0.623			0.83					0.623
																	0.205			0.625			0.847					0.625
																	0.205			0.63			0.989					0.63
																	0.208			0.632								0.632
																	0.208			0.635								0.635
																	0.208			0.642								0.642
																	0.208			0.647								0.647
																	0.208			0.649								0.649
																	0.208			0.649								0.649
																	0.208			0.662								0.662
																	0.208			0.662								0.662
																	0.21			0.662								0.662
																	0.208			0.664								0.664
																	0.208			0.669								0.669
																	0.208			0.679								0.679
																	0.208			0.679								0.679
																	0.208			0.693								0.693
																	0.208			0.701								0.701
																	0.208			0.718								0.718
																	0.208			0.723								0.723
																	0.208			0.742								0.742
																	0.208			0.754								0.754
																	0.208			0.774								0.774
																	0.208			0.779								0.779
																	0.208			0.784								0.784
																	0.208			0.796								0.796
																	0.208			0.828								0.828
																	0.208			0.845								0.845
																	0.208			0.854								0.854
																	0.208			0.859								0.859
																	0.208			0.874								0.874
																	0.208			0.879								0.879
																	0.21			0.901								0.901
																	0.21			0.93								0.93
																	0.21			0.974								0.974
																	0.21			1.05								1.05
																	0.21			1.052								1.052
																	0.21			1.106								1.106
																	0.21			1.167								1.167
																	0.21			1.25								1.25
																	0.21			1.453								1.453
																	0.21
																	0.21
																	0.21
																	0.21
																	0.21
																	0.21
																	0.21
																	0.21
																	0.21
																	0.21
																	0.21
																	0.21
																	0.21
																	0.21
																	0.21
																	0.21
																	0.21
																	0.21
																	0.21
																	0.21
																	0.21
																	0.21
																	0.212
																	0.212
																	0.212
																	0.212
																	0.212
																	0.212
																	0.212
																	0.212
																	0.21
																	0.212
																	0.212
																	0.212
																	0.212
																	0.212
																	0.212
																	0.212
																	0.212
																	0.212
																	0.212
																	0.212
																	0.212
																	0.212
																	0.212
																	0.212
																	0.212
																	0.212
																	0.212
																	0.212
																	0.215
																	0.215
																	0.215
																	0.215
																	0.215
																	0.215
																	0.215
																	0.215
																	0.215
																	0.215
																	0.215
																	0.215
																	0.215
																	0.215
																	0.215
																	0.215
																	0.215
																	0.215
																	0.22
																	0.22
																	0.22
																	0.22
																	0.215
																	0.217
																	0.217
																	0.217
																	0.217
																	0.217
																	0.217
																	0.22
																	0.22
																	0.22
																	0.217
																	0.217
																	0.217
																	0.217
																	0.217
																	0.217
																	0.217
																	0.217
																	0.217
																	0.217
																	0.217
																	0.217
																	0.217
																	0.217
																	0.22
																	0.22
																	0.22
																	0.217
																	0.217
																	0.22
																	0.22
																	0.22
																	0.22
																	0.22
																	0.22
																	0.22
																	0.22
																	0.22
																	0.22
																	0.22
																	0.22
																	0.22
																	0.22
																	0.22
																	0.22
																	0.22
																	0.22
																	0.22
																	0.22
																	0.22
																	0.22
																	0.22
																	0.22
																	0.22
																	0.22
																	0.222
																	0.222
																	0.222
																	0.222
																	0.22
																	0.22
																	0.22
																	0.222
																	0.222
																	0.222
																	0.222
																	0.222
																	0.222
																	0.222
																	0.222
																	0.22
																	0.22
																	0.22
																	0.22
																	0.22
																	0.222
																	0.222
																	0.222
																	0.225
																	0.225
																	0.225
																	0.225
																	0.23
																	0.23
																	0.225
																	0.225
																	0.225
																	0.225
																	0.225
																	0.225
																	0.225
																	0.225
																	0.225
																	0.225
																	0.23
																	0.23
																	0.225
																	0.225
																	0.227
																	0.227
																	0.227
																	0.227
																	0.227
																	0.227
																	0.23
																	0.227
																	0.227
																	0.227
																	0.227
																	0.227
																	0.227
																	0.227
																	0.23
																	0.227
																	0.227
																	0.227
																	0.227
																	0.227
																	0.229
																	0.229
																	0.229
																	0.229
																	0.229
																	0.229
																	0.229
																	0.229
																	0.229
																	0.23
																	0.23
																	0.23
																	0.229
																	0.229
																	0.229
																	0.229
																	0.229
																	0.229
																	0.229
																	0.229
																	0.229
																	0.23
																	0.23
																	0.229
																	0.232
																	0.232
																	0.232
																	0.232
																	0.232
																	0.232
																	0.232
																	0.232
																	0.232
																	0.232
																	0.232
																	0.232
																	0.23
																	0.232
																	0.232
																	0.232
																	0.232
																	0.232
																	0.232
																	0.232
																	0.232
																	0.232
																	0.232
																	0.232
																	0.232
																	0.232
																	0.23
																	0.23
																	0.232
																	0.232
																	0.234
																	0.234
																	0.234
																	0.234
																	0.23
																	0.234
																	0.234
																	0.234
																	0.234
																	0.234
																	0.234
																	0.23
																	0.23
																	0.234
																	0.234
																	0.237
																	0.237
																	0.237
																	0.237
																	0.237
																	0.237
																	0.237
																	0.237
																	0.237
																	0.237
																	0.237
																	0.237
																	0.237
																	0.237
																	0.237
																	0.237
																	0.237
																	0.237
																	0.237
																	0.237
																	0.24
																	0.24
																	0.24
																	0.237
																	0.239
																	0.239
																	0.239
																	0.239
																	0.239
																	0.239
																	0.24
																	0.24
																	0.239
																	0.239
																	0.239
																	0.239
																	0.239
																	0.239
																	0.239
																	0.239
																	0.239
																	0.239
																	0.24
																	0.239
																	0.242
																	0.242
																	0.242
																	0.242
																	0.242
																	0.242
																	0.242
																	0.242
																	0.242
																	0.24
																	0.24
																	0.24
																	0.244
																	0.244
																	0.244
																	0.244
																	0.244
																	0.244
																	0.244
																	0.244
																	0.244
																	0.24
																	0.24
																	0.244
																	0.244
																	0.244
																	0.244
																	0.244
																	0.244
																	0.244
																	0.244
																	0.244
																	0.24
																	0.24
																	0.244
																	0.244
																	0.244
																	0.247
																	0.247
																	0.247
																	0.247
																	0.247
																	0.247
																	0.247
																	0.247
																	0.247
																	0.25
																	0.25
																	0.25
																	0.25
																	0.247
																	0.247
																	0.247
																	0.247
																	0.247
																	0.247
																	0.247
																	0.247
																	0.25
																	0.25
																	0.247
																	0.249
																	0.249
																	0.249
																	0.249
																	0.249
																	0.249
																	0.249
																	0.249
																	0.249
																	0.249
																	0.249
																	0.25
																	0.249
																	0.249
																	0.249
																	0.249
																	0.249
																	0.249
																	0.249
																	0.249
																	0.251
																	0.251
																	0.251
																	0.251
																	0.251
																	0.251
																	0.251
																	0.251
																	0.25
																	0.251
																	0.25
																	0.251
																	0.251
																	0.251
																	0.251
																	0.251
																	0.251
																	0.251
																	0.251
																	0.251
																	0.25
																	0.254
																	0.254
																	0.254
																	0.254
																	0.254
																	0.254
																	0.254
																	0.25
																	0.25
																	0.25
																	0.25
																	0.254
																	0.254
																	0.254
																	0.254
																	0.254
																	0.254
																	0.254
																	0.254
																	0.254
																	0.254
																	0.25
																	0.25
																	0.25
																	0.254
																	0.25
																	0.25
																	0.254
																	0.254
																	0.256
																	0.256
																	0.256
																	0.256
																	0.256
																	0.256
																	0.26
																	0.256
																	0.256
																	0.256
																	0.256
																	0.256
																	0.256
																	0.256
																	0.256
																	0.256
																	0.256
																	0.256
																	0.26
																	0.26
																	0.256
																	0.256
																	0.256
																	0.259
																	0.26
																	0.26
																	0.26
																	0.259
																	0.259
																	0.259
																	0.259
																	0.259
																	0.259
																	0.259
																	0.259
																	0.259
																	0.259
																	0.259
																	0.261
																	0.261
																	0.261
																	0.261
																	0.261
																	0.26
																	0.261
																	0.261
																	0.261
																	0.261
																	0.261
																	0.261
																	0.261
																	0.261
																	0.261
																	0.261
																	0.26
																	0.26
																	0.26
																	0.261
																	0.261
																	0.261
																	0.261
																	0.264
																	0.264
																	0.264
																	0.264
																	0.264
																	0.26
																	0.264
																	0.264
																	0.264
																	0.264
																	0.264
																	0.264
																	0.264
																	0.26
																	0.264
																	0.266
																	0.266
																	0.266
																	0.266
																	0.266
																	0.266
																	0.27
																	0.266
																	0.266
																	0.266
																	0.266
																	0.266
																	0.266
																	0.266
																	0.269
																	0.269
																	0.269
																	0.269
																	0.269
																	0.269
																	0.269
																	0.269
																	0.269
																	0.269
																	0.27
																	0.27
																	0.27
																	0.27
																	0.269
																	0.269
																	0.269
																	0.269
																	0.271
																	0.271
																	0.271
																	0.271
																	0.271
																	0.271
																	0.271
																	0.271
																	0.271
																	0.271
																	0.271
																	0.271
																	0.27
																	0.27
																	0.27
																	0.271
																	0.273
																	0.273
																	0.273
																	0.273
																	0.273
																	0.273
																	0.27
																	0.27
																	0.273
																	0.273
																	0.273
																	0.273
																	0.273
																	0.273
																	0.273
																	0.273
																	0.273
																	0.273
																	0.276
																	0.276
																	0.276
																	0.276
																	0.276
																	0.276
																	0.276
																	0.276
																	0.276
																	0.276
																	0.276
																	0.276
																	0.276
																	0.276
																	0.28
																	0.276
																	0.278
																	0.278
																	0.278
																	0.278
																	0.278
																	0.278
																	0.278
																	0.28
																	0.278
																	0.278
																	0.28
																	0.28
																	0.28
																	0.278
																	0.281
																	0.281
																	0.281
																	0.281
																	0.281
																	0.28
																	0.281
																	0.281
																	0.28
																	0.28
																	0.28
																	0.281
																	0.281
																	0.283
																	0.283
																	0.283
																	0.283
																	0.283
																	0.283
																	0.283
																	0.283
																	0.283
																	0.28
																	0.283
																	0.283
																	0.283
																	0.286
																	0.286
																	0.286
																	0.286
																	0.286
																	0.286
																	0.286
																	0.286
																	0.286
																	0.286
																	0.286
																	0.286
																	0.29
																	0.286
																	0.29
																	0.286
																	0.286
																	0.286
																	0.288
																	0.288
																	0.288
																	0.288
																	0.288
																	0.288
																	0.288
																	0.288
																	0.288
																	0.288
																	0.288
																	0.288
																	0.288
																	0.288
																	0.288
																	0.29
																	0.288
																	0.288
																	0.291
																	0.291
																	0.291
																	0.291
																	0.291
																	0.291
																	0.291
																	0.291
																	0.291
																	0.291
																	0.293
																	0.293
																	0.293
																	0.293
																	0.293
																	0.293
																	0.293
																	0.293
																	0.293
																	0.293
																	0.293
																	0.29
																	0.293
																	0.295
																	0.295
																	0.295
																	0.295
																	0.295
																	0.295
																	0.295
																	0.3
																	0.3
																	0.295
																	0.295
																	0.295
																	0.295
																	0.295
																	0.295
																	0.295
																	0.298
																	0.298
																	0.298
																	0.298
																	0.3
																	0.298
																	0.298
																	0.298
																	0.3
																	0.298
																	0.3
																	0.3
																	0.3
																	0.3
																	0.3
																	0.3
																	0.3
																	0.3
																	0.3
																	0.3
																	0.3
																	0.3
																	0.3
																	0.3
																	0.3
																	0.3
																	0.3
																	0.303
																	0.303
																	0.303
																	0.303
																	0.303
																	0.303
																	0.303
																	0.303
																	0.303
																	0.303
																	0.303
																	0.303
																	0.303
																	0.303
																	0.303
																	0.303
																	0.305
																	0.305
																	0.305
																	0.305
																	0.305
																	0.305
																	0.305
																	0.305
																	0.305
																	0.305
																	0.305
																	0.305
																	0.305
																	0.305
																	0.305
																	0.305
																	0.308
																	0.308
																	0.308
																	0.31
																	0.308
																	0.308
																	0.308
																	0.308
																	0.308
																	0.31
																	0.31
																	0.31
																	0.31
																	0.31
																	0.31
																	0.31
																	0.31
																	0.31
																	0.31
																	0.31
																	0.31
																	0.31
																	0.31
																	0.31
																	0.31
																	0.31
																	0.31
																	0.313
																	0.313
																	0.313
																	0.313
																	0.313
																	0.313
																	0.313
																	0.31
																	0.31
																	0.313
																	0.313
																	0.313
																	0.313
																	0.313
																	0.315
																	0.315
																	0.32
																	0.315
																	0.315
																	0.315
																	0.315
																	0.315
																	0.315
																	0.317
																	0.317
																	0.317
																	0.317
																	0.317
																	0.317
																	0.32
																	0.317
																	0.317
																	0.317
																	0.317
																	0.317
																	0.32
																	0.317
																	0.317
																	0.317
																	0.317
																	0.32
																	0.32
																	0.32
																	0.32
																	0.32
																	0.32
																	0.32
																	0.32
																	0.32
																	0.32
																	0.32
																	0.32
																	0.32
																	0.322
																	0.322
																	0.32
																	0.32
																	0.32
																	0.32
																	0.322
																	0.322
																	0.322
																	0.322
																	0.322
																	0.32
																	0.32
																	0.32
																	0.32
																	0.322
																	0.322
																	0.325
																	0.325
																	0.325
																	0.33
																	0.33
																	0.325
																	0.325
																	0.33
																	0.33
																	0.327
																	0.327
																	0.33
																	0.327
																	0.327
																	0.327
																	0.33
																	0.33
																	0.327
																	0.33
																	0.33
																	0.33
																	0.33
																	0.33
																	0.33
																	0.33
																	0.33
																	0.33
																	0.33
																	0.33
																	0.33
																	0.332
																	0.332
																	0.33
																	0.332
																	0.332
																	0.332
																	0.332
																	0.332
																	0.33
																	0.332
																	0.332
																	0.332
																	0.334
																	0.334
																	0.334
																	0.334
																	0.334
																	0.334
																	0.334
																	0.334
																	0.334
																	0.334
																	0.334
																	0.337
																	0.337
																	0.337
																	0.337
																	0.337
																	0.34
																	0.337
																	0.337
																	0.337
																	0.337
																	0.339
																	0.339
																	0.339
																	0.339
																	0.339
																	0.339
																	0.339
																	0.339
																	0.339
																	0.342
																	0.342
																	0.34
																	0.34
																	0.34
																	0.342
																	0.342
																	0.342
																	0.342
																	0.342
																	0.342
																	0.342
																	0.344
																	0.344
																	0.344
																	0.344
																	0.344
																	0.344
																	0.344
																	0.344
																	0.344
																	0.347
																	0.347
																	0.347
																	0.347
																	0.347
																	0.347
																	0.347
																	0.347
																	0.347
																	0.347
																	0.349
																	0.35
																	0.35
																	0.349
																	0.349
																	0.349
																	0.349
																	0.349
																	0.349
																	0.35
																	0.352
																	0.352
																	0.352
																	0.352
																	0.352
																	0.352
																	0.352
																	0.35
																	0.352
																	0.352
																	0.354
																	0.354
																	0.35
																	0.354
																	0.354
																	0.35
																	0.354
																	0.354
																	0.356
																	0.356
																	0.356
																	0.356
																	0.356
																	0.356
																	0.36
																	0.356
																	0.356
																	0.356
																	0.359
																	0.359
																	0.359
																	0.359
																	0.359
																	0.359
																	0.359
																	0.36
																	0.361
																	0.361
																	0.361
																	0.361
																	0.361
																	0.361
																	0.36
																	0.36
																	0.361
																	0.364
																	0.364
																	0.364
																	0.36
																	0.364
																	0.364
																	0.364
																	0.366
																	0.366
																	0.37
																	0.366
																	0.366
																	0.366
																	0.366
																	0.366
																	0.369
																	0.37
																	0.369
																	0.369
																	0.369
																	0.369
																	0.37
																	0.369
																	0.371
																	0.371
																	0.371
																	0.371
																	0.37
																	0.371
																	0.374
																	0.374
																	0.376
																	0.376
																	0.376
																	0.38
																	0.376
																	0.376
																	0.376
																	0.376
																	0.376
																	0.378
																	0.38
																	0.378
																	0.378
																	0.378
																	0.378
																	0.381
																	0.381
																	0.381
																	0.381
																	0.38
																	0.38
																	0.381
																	0.381
																	0.381
																	0.38
																	0.383
																	0.383
																	0.386
																	0.39
																	0.386
																	0.386
																	0.386
																	0.386
																	0.39
																	0.388
																	0.388
																	0.388
																	0.39
																	0.388
																	0.391
																	0.391
																	0.391
																	0.391
																	0.393
																	0.393
																	0.39
																	0.393
																	0.393
																	0.393
																	0.393
																	0.396
																	0.398
																	0.398
																	0.4
																	0.4
																	0.4
																	0.4
																	0.4
																	0.4
																	0.4
																	0.403
																	0.403
																	0.405
																	0.405
																	0.405
																	0.405
																	0.408
																	0.408
																	0.408
																	0.41
																	0.408
																	0.41
																	0.41
																	0.41
																	0.41
																	0.413
																	0.413
																	0.413
																	0.41
																	0.413
																	0.415
																	0.415
																	0.417
																	0.417
																	0.417
																	0.417
																	0.417
																	0.42
																	0.417
																	0.417
																	0.42
																	0.42
																	0.42
																	0.422
																	0.422
																	0.422
																	0.422
[truncated: 143 more rows]
[truncated: 28 more columns]
