# Supplementary material for: Age-related dysregulation of homeostatic control in neuronal microcircuits
Source: Nat Neurosci. 2023 Nov 2;26(12):2158–70. doi: 10.1038/s41593-023-01451-z (PMC10689243; doi:10.1038/s41593-023-01451-z)
Supplement: Supplementary file 9 — Raw data and statistical source data. [file 41593_2023_1451_MOESM9_ESM.xlsx]

## Sheet: Fig.4
Panel 4f	3m BL	3m Post-stim	12m BL	12m Post-stim		Panel 4g	3m 1.1d	3m 1.1s	3m 1.2d	3m 1.2s	3m 1.3d	3m 1.3s	12m 1.1d	12m 1.1s	12m 1.2d	12m 1.2s	12m 1.3d	12m 1.3s		Panel 4i	3m Vis	3m Activ	12m Vis	12m Activ		Panel 4j	3m vis	12m vis	3m non-vis	12m non-vis		Panel 4k	3m	12m
	0.89729	0.596308	0	0			1.10063	0.342137	1.15022	0.186327	1.19997	0	1.10083	0.471584	1.15044	1.58897	1.20006	1.75398			0	0.118098	0	0.224			1.41718	3.36	0.118098	0.896			22.01	21.7
	0.0958906	0.508441	0	0			1.10104	0.274004	1.1509	0	1.19999	0.0314891	1.10239	1.83108	1.15069	0.99291	1.20283	0.583713			0	0.354294	0	1.008			1.65337	1.568	0.472393	0.448			77.9	78.3
	0.618568	0.38981	6.16673	7.19632			1.10135	0	1.15124	0.0483449	1.20027	0.016075	1.10358	0.241233	1.15181	0.492237	1.20284	6.29157			0	0.236196	0	0.448			0.826687	1.68	0.354294	0.896
	0.0804143	0	1.95129	0.740178			1.1018	0.331179	1.15166	1.08509	1.20058	0.67179	1.10375	0.887126	1.15275	0.110196	1.2037	1.34671			0	0.118098	0	0.784			2.71626	1.904	0.590491	0.896
	2.59574	0.0841336	0	0.459049			1.10243	0	1.15171	1.16471	1.20091	2.40657	1.10465	0.0521782	1.153		1.2038	0.319769			0	0.354294	0	0.56			0.590491	1.344	0.236196	0.784
	6.59777	0.119882	0.176887	3.0549			1.10282	0.492572	1.1523	0.16478	1.20099	0.328704	1.10486	1.06437	1.15336	0.360895	1.2044	0.135224			0	0.354294	0	0.224			1.53528	2.352	0.472393	0.896
	0.550142	1.19563	0	0.572305			1.10368	0	1.15243	0	1.20111	1.3104	1.10491	0	1.15382	0.135482	1.20539	0.106512			0	0.472393	0	0.784			1.65337	1.232	0.826687	1.008
	2.03585	0	0.952852	0.526281			1.1051	0	1.15273	0.282931	1.20122	0	1.10493	0.39768	1.1542	0.707596	1.20606	1.86693			0	0	0	0.56			1.88957	1.568	0.472393	1.344
	0.142397	0	0.0901879	0.241233			1.10628	0.243971	1.15317	0.410565	1.2017	0	1.10515	0	1.15447	0.471075	1.20754	0.0355919			0	0	0	1.344			0.708589	2.464	0.118098	1.344
	2.98383	1.89582	0.537394	0.125949			1.1066	0	1.15554	1.39633	1.2021	0.417945	1.10524	0.0714095	1.15463	0.724417	1.20769	0.0524979			0	0.708589	0	1.344			0.354294	2.128	0.944785	1.344
	0	0	2.49903	1.55571			1.10672	0	1.15564	0	1.20214	0.0156586	1.10673	6.36778	1.15514	0.224235	1.20829	0.245035			0	0.472393	0	2.016			1.06288	2.128	0.236196	1.456
	1.55157	4.24347	0.258365	1.09818			1.10689	0.494396	1.15564	0	1.20239	1.43107	1.10684	1.26696	1.15555	0.394972	1.20873	4.1436			0	0.118098	0	0.56			1.77147	0.784	0.944785	1.568
	0.143342	0	0.803766	0			1.10729	0.0476548	1.1558	0	1.20258	2.79534	1.10727	3.0549	1.15567	0.728724	1.20943	0.310318			0	0.236196	0	0.56			2.24387	3.024	0.354294	1.568
	0	0	0.947944	0.0891965			1.1082	0	1.15606	1.07378	1.20315	0.550696	1.10848	0.496776	1.15611	0.0345412	1.21249	8.45836			0	0.118098	0	0.224			3.42485	2.8	0.118098	0.56
	0.83813	0	19.3054	11.1537			1.10822	0.19742	1.15607	0	1.20324	0.596308	1.10885	0.0172808	1.15637	3.0125	1.21286	5.86559			0	0.236196	0	0.224			2.24387	2.464	2.00767	0.56
	0.724564	2.3626	0.0884229	0.801636			1.1087	0.977211	1.15618	1.47896	1.20334	1.74973	1.10887	0.106491	1.15695	0.034788	1.21388	1.14523			0	0.118098	0	0.336			2.00767	2.464	1.06288	1.12
	0	0	0	0.0714095			1.10979	0	1.15669	0	1.20379	0	1.10991	0.985408	1.15746	0.0709208	1.21632	0.107332			0	0.118098	0	0.448			1.18098	2.576	0.944785	1.568
	1.7282	0.367907	0.253051	0.197492			1.11093	7.85294	1.1574	0.918572	1.2042	0	1.11012	0.162177	1.15751	1.92654	1.21675	4.94598			0	0	0	0.896			1.41718	2.128	1.06288	2.8
	2.27037	0	0.206782	0.144169			1.11094	0	1.1578	0	1.20439	0	1.11081	7.19632	1.15761	0.569698	1.21742	1.62683			0	0.236196	0	0.672			0.708589	2.464	2.95245	1.904
	1.70944	0	0.0346847	0.191756			1.11108	2.11325	1.15795	0	1.20448	0	1.11094	0.430089	1.15864	0.961037	1.21908	3.55534			0	0	0	0.784			0.472393	1.232	1.77147	1.008
	1.72281	0.409801	0	0			1.11177	0.270695	1.15801	0	1.20487	0	1.11174	1.22525	1.15958	0.797112	1.21922	0.0750515			0	0.236196	0	0.56			2.00767	0.56	0	0.448
	0.0322383	0.309235	0.0920939	0			1.1123	0.2263	1.15817	0.0481811	1.20527	2.32441	1.11399	0	1.15998	1.45238	1.22393	1.59674			0	0.118098	0	0			1.41718	2.24	0.118098	0.448
	0.278215	0.687704	0.421511	0			1.11401	0.164664	1.15817	0.0981525	1.20626	0	1.11443	0	1.16004	0.361287	1.22544	6.88089			0	0.118098	0	2.24			1.88957	2.128	0.118098	0.784
	0	2.22374	0.052268	1.26696			1.11542	0.154075	1.15826	0.505084	1.20829	0	1.11455	0.104384	1.1603	1.47827	1.22599	0.198992			0	0.118098	0	2.128			0.708589	2.464	0.826687	1.344
	13.7115	1.36476	0	0			1.11573	0	1.15903	0.215989	1.20904	0.0841336	1.11496	0.215681	1.16055	0.523549	1.23166	0.0346914			0	0	0	0.112			0.472393	2.128	0	1.344
	3.29214	0.642404	0	0.234262			1.11581	0	1.15909	0	1.2091	0.163423	1.11612	0	1.16177	0.230675	1.23334	0.258482			0	0.118098	0	0.672			1.06288	1.904	0.472393	1.008
	0.141287	1.09284	0.053387	0			1.11593	0.60606	1.15991	0.937435	1.2092	0	1.11672	4.55226	1.16219	0.50706	1.23368	3.40075			0	0.826687	0	0.56			0.354294	2.8	0.118098	1.344
	0.826977	0.645786	4.25513	4.76915			1.11639	0	1.15992	0.0980288	1.21015	0.0467496	1.11675	0.491288	1.16435	6.63916	1.23382	0			0.0333333	0.236196	0	0.448			0.236196	2.352	0	1.232
	0.205587	0.786307	0.62135	0.197617			1.11724	0	1.16005	0.438299	1.21017	0.39841	1.1182	5.1782	1.16462	0.529536	1.23429	2.3181			0.0333333	0.472393	0	0.112			0.944785	1.904	0.236196	1.232
	0.100897	0	0.0946208	0.034788			1.11754	0.948653	1.16007	0.722391	1.21017	0	1.11935	0.187886	1.16476	0.334747	1.23637	0.156748			0.0333333	0.590491	0	0.784			0.590491	2.24	0.354294	1.12
	0.0797006	1.52623	2.62464	0.185657			1.11865	0	1.16017	0	1.21035	0.163903	1.11941	0	1.16519	0.45452	1.23825	4.82239			0.0333333	0	0	0.56			1.18098	1.792	0.708589	0.784
	0.0826058	0	0.344455	1.11133			1.11883	0	1.16085	0	1.2108	0.940922	1.11953	1.55571	1.16557	2.99182	1.24265	0.111835			0.0333333	0.472393	0	1.008			0.708589	1.12	0.118098	0.896
	0.77282	1.22578	0.142594	0			1.12039	0.0315206	1.16112	0.374207	1.21083	0.373956	1.1208	0.185846	1.16587	0.511073	1.24265	0.873057			0.0333333	0.118098	0	0.784			1.88957	1.68	0.472393	0.448
	1.87033	0.174629	2.26115	1.69345			1.12046	0.121677	1.16142	0.062761	1.21106	0.237715	1.12104	1.69345	1.16589	4.77077	1.24396	0.266786			0.0333333	1.88957	0.0333333	0.336			2.83436	1.792	0.236196	0.672
	0.553139	4.23853	1.50137	0.254282			1.12153	0	1.16166	0.0471572	1.21119	0.694883	1.12287	0	1.16629	0.572305	1.2462	6.74334			0.0333333	1.41718	0.0333333	0.784			1.77147	1.904	0	0.448
	0	0.0621643	1.2799	2.09979			1.12153	0.0828697	1.16174	0.363866	1.21135	0	1.12307	0.0891965	1.16651	2.05875	1.24659	0.0718488			0.0333333	0.590491	0.0333333	0.336			1.29908	1.456	0.472393	0.896
	0	0.13993	0.0351077	0.0706027			1.1218	3.09954	1.16182	0.857667	1.2116	0	1.12332	1.63394	1.16654	5.77717	1.24686	0.0797081			0.0333333	0	0.0333333	1.008			1.29908	2.352	0.826687	0.672
	0.686029	0.262928	0.289516	0.185479			1.12215	0.855082	1.16216	9.53628	1.21174	0.18149	1.12618	0.0535322	1.1681	0	1.24698	0.143682			0.0333333	0.118098	0.0333333	0.784			0.236196	2.464	0.236196	0.672
	0.418564	0.0312186	0.393425	0.740704			1.12217	0	1.16232	0.47653	1.2119	0.601363	1.12639	3.28524	1.16938	1.01098	1.24707	1.39943			0.0333333	0	0.0333333	0.336			0.236196	2.576	1.77147	0.56
	0.0979196	0.0320568	0.211562	0.104384			1.1222	1.00085	1.16254	0.0312053	1.21207	4.74383	1.12662	0	1.16989	2.51868					0.0333333	0	0.0333333	0.448			0.590491	2.912	1.18098	0.896
	0	0	0	0.443935			1.12274	0	1.16285	13.1184	1.21215	0.202107	1.12734	0.259934	1.17162	0					0.0333333	0.472393	0.0333333	0.784			0.708589	1.68	0.472393	0.896
	0.395708	0.618955	0.56867	0.0701641			1.1239	2.64015	1.16341	0.416011	1.21355	1.13806	1.12801	1.63512	1.1719	0					0.0333333	0.118098	0.0333333	0.672			0.944785	2.24	1.06288	0.784
	0.0312341	0.973954	3.56363	16.745			1.12467	0.687704	1.16344	0	1.21361	0	1.12823	0	1.17357	3.52414					0.0333333	0	0.0333333	0.672			0.944785	1.008	0.826687	1.008
	0.0154375	0	2.4219	1.26821			1.12503	0.0477954	1.16348	1.13335	1.21378	0	1.12824	0.3464	1.17417	3.13528					0.0333333	0.118098	0.0333333	0.224			0.354294	1.12	0.944785	1.008
	0.88862	0	0	0.403366			1.12582	0	1.16362	0	1.21384	0	1.12882	0.978471	1.17522	0					0.0333333	0.118098	0.0333333	1.12			0.944785	0.784	1.06288	1.232
	4.60448	0	0.0747531	0			1.12592	2.82334	1.1637	0.0468308	1.21432	0	1.12975	0.252164	1.1758	0.502852					0.0333333	0.472393	0.0333333	0.784			1.29908	1.12	0.708589	1.12
	0.530668	0.0631478	0	0.502852			1.12646	0.317815	1.16377	0.521988	1.21454	0.0631478	1.1299	0.635627	1.17599	2.28725					0.0333333	0.118098	0.0333333	0.336			0.236196	1.568	0.826687	0.784
	0	0	0	0.228317			1.12718	0.0938405	1.16384	2.25231	1.2147	2.48726	1.13023	0.801297	1.17653	0.160011					0.0333333	0.236196	0.0333333	0.336			0.472393	1.568	0.826687	0.336
	0	0	0.486418	0			1.12742	0.031375	1.16386	0.099466	1.21479	0.418235	1.13106	1.6587	1.17692	4.70781					0.0333333	0	0.0333333	1.12			0.118098	2.016	1.41718	1.792
	0	1.322	0.641686	10.7181			1.12745	0	1.16414	0	1.215	1.72782	1.13158	1.0402	1.17707	2.53474					0.0333333	0.236196	0.0333333	0.448			0.590491	0.784	0.708589	1.12
	0	0.0478794	0.613871	1.86852			1.12768	0	1.16424	0.973954	1.2155	0.185407	1.13181	0.449231	1.17723	0.203346					0.0333333	0	0.0333333	0.896			0.590491	1.68	1.29908	0.336
	0	0	0.369772	0.127292			1.12782	0	1.16441	0	1.21592	1.322	1.13261	0.254282	1.17736	0					0.0333333	0.354294	0.0333333	0.448			2.83436	1.232	0.590491	1.68
	0.0484365	3.12879	0.199193	0			1.12825	1.33074	1.16441	0	1.21638	0.692612	1.13367	0.871714	1.17817	0					0.0333333	0	0.0333333	0.896			2.00767	0.224	0.708589	0.448
	0.22583	0.357463	3.12077	1.83108			1.12889	1.36238	1.16526	0	1.21653	0	1.13386	0.890146	1.17823	0.690953					0.0333333	0	0.0333333	0.448			2.24387	0.448	1.41718	1.568
	0.655176	0	0.982373	1.74721			1.1292	0.260452	1.16573	0	1.21699	0.120243	1.13564	0.57868	1.17904	0.487762					0.0333333	0	0.0333333	0.56			1.77147	1.344	0.354294	1.232
	0.442755	0.23906	0.265726	0.279113			1.12955	0.317333	1.16581	0.079757	1.21713	0	1.13587	0.361618	1.18035	1.59812					0.0333333	0.236196	0.0333333	1.456			1.65337	1.904	0.590491	1.008
	1.23487	0.53874	1.6249	2.12857			1.13011	0.579345	1.16595	0.539953	1.21747	2.33121	1.13607	0.0172293	1.18035	0					0.0333333	0.118098	0.0333333	0.56			1.41718	2.688	0.708589	1.232
	8.0888	0	0.609451	0.323042			1.13032	0.418135	1.16622	0.690728	1.21796	0	1.13637	0	1.1813	0.526281					0.0333333	0	0.0333333	1.344			1.88957	2.352	0.118098	0.56
	0.270531	0.237448	0	0.0713512			1.13067	0	1.16625	0	1.21821	0	1.13645	0.624627	1.18143	2.38651					0.0333333	0	0.0333333	1.008			0.354294	2.352	0.236196	0.896
	0.393458	0	0.551044	1.06437			1.13087	0.839851	1.1668	0	1.21824	0	1.13664	0.234262	1.18153	3.16622					0.0333333	0	0.0333333	0.672			0.472393	1.792	0.590491	0.56
	0.334402	0	4.30737	3.28524			1.13175	0.077644	1.1669	0.100231	1.21835	0.548988	1.13885	1.81749	1.18167	0.803821					0.0333333	0.118098	0.0333333	1.12			0.472393	2.016	0.590491	1.568
	7.11401	0	0.304111	0.341332			1.13181	0.424563	1.16722	0	1.21945	0.318536	1.13925	3.26175	1.18197	0.326776					0.0333333	0.118098	0.0333333	0.56			0.708589	1.344	0.118098	0.56
	0.583581	0.492572	0.23758	0.861973			1.13203	4.23853	1.16725	0.262928	1.21955	0.383538	1.14012	0.145002	1.1821	0.284517					0.0333333	0.118098	0.0333333	0.448			0.708589	1.792	0.354294	1.12
	0.103943	0	0	0.783112			1.13228	9.65628	1.16815	1.16576	1.21984	1.89582	1.14063	0.017202	1.18233	0.447079					0.0333333	0.236196	0.0333333	1.12			0.944785	0.672	0.590491	1.12
	0.0468573	0	0	0			1.13244	0	1.16878	1.13912	1.22073	0	1.14092	2.10309	1.18276	1.57037					0.0333333	0.236196	0.0333333	1.12			0.354294	0.672	0.354294	1.12
	1.58902	0.0153897	0.0526288	0.106491			1.13251	0.510573	1.16887	0	1.22096	0	1.14154	5.39681	1.18386	0					0.0333333	0.118098	0.0333333	0.56			0.118098	0.672	0.590491	0.56
	1.45723	0.510573	0.252097	0.598611			1.13263	0.39159	1.16895	0	1.22121	0.486669	1.14242	0.801636	1.1848	2.53514					0.0333333	0.354294	0.0333333	1.344			0.472393	1.68	0.118098	0.896
	0.735169	1.13806	0.114372	0.322016			1.13327	0.125868	1.16897	0.0948303	1.223	0	1.14281	0.0891954	1.18594	4.5582					0.0333333	0	0.0333333	0.672			0.708589	0.896	1.06288	1.12
	6.2219	0.0812691	0.0881695	0.0940144			1.13331	0	1.16897	1.01439	1.22315	2.08105	1.14281	1.32816	1.18674	0.629564					0.0333333	0	0.0333333	0.784			0.708589	0.896	0.236196	1.008
	0.234818	0.328675	0	0			1.13357	3.83835	1.16904	0	1.22323	0	1.14313	0.0537289	1.18677	4.76915					0.0333333	0	0.0333333	0.336			1.06288	0.784	0.708589	1.904
	2.54387	0	0.715604	0.496776			1.13411	0.115497	1.16908	0	1.22328	1.16753	1.14372	0.326432	1.18687	4.46821					0.0333333	0	0.0333333	1.456			0	1.904	1.06288	1.904
	1.77551	0.164664	0.0906407	0.471075			1.13455	0	1.16908	0	1.22338	0.119882	1.14374	0.656478	1.18709	0.595292					0.0333333	0	0.0333333	0.896			0.472393	0.896	1.29908	1.12
	3.29067	7.43876	0	0.525608			1.1348	0.505473	1.16908	0	1.22359	1.49414	1.14434	0.861973	1.18729	3.18216					0.0333333	0.118098	0.0333333	0.896			0.354294	1.792	2.24387	1.568
	0.371974	0.16253	0	0			1.13504	0	1.16911	0	1.22365	0	1.14457	0.363776	1.18737	8.96487					0.0333333	0.354294	0.0333333	0.224			0.118098	0.672	0.944785	1.456
	0.689525	0.119639	0.600291	0.135482			1.13603	0.116742	1.16938	0.11759	1.22404	3.12879	1.14552	0.466161	1.18767	1.16449					0.0333333	0.472393	0.0333333	0.672			0.590491	1.12	1.41718	1.68
	0.041817	12.8123	2.28165	1.45238			1.13619	0.0153833	1.16959	0.783232	1.22477	0	1.14552	0.407807	1.18785	4.42936					0.0333333	0.354294	0.0333333	0.224			1.06288	1.568	2.48006	1.904
	0.758861	0.215989	0.629534	0.615551			1.13623	0.367907	1.17061	0	1.22488	0	1.14558	0.261652	1.18811	0.152578					0.0333333	0.472393	0.0333333	0.784			0.708589	1.792	1.41718	0.448
	0.015501	0.0934547	0.0946285	0.0343837			1.13649	1.25276	1.1708	0	1.22556	0.237448	1.14559	0	1.18822	3.40479					0.0333333	0.472393	0.0333333	1.008			0.590491	1.456	2.24387	0.896
	1.19509	0	0.095518	0.373236			1.13661	0	1.17092	0.241806	1.22603	1.94645	1.14657	0.121717	1.18893	0					0.0333333	1.18098	0.0333333	0.672			1.41718	1.008	0.708589	1.344
	0.0806448	0.031375	0.521685	0.609197			1.13663	0	1.17098	0	1.22665	0.328675	1.14673	0.35105	1.18984	9.0501					0.0333333	0.118098	0.0333333	0.672			3.30675	1.344	0.118098	0.784
	0.710537	12.4412	0.331484	0.480881			1.13781	4.24347	1.17113	5.10335	1.22767	4.47817	1.14712	0.402362	1.19032	0.125949					0.0333333	0.354294	0.0333333	0.56			2.48006	1.008	0.118098	0.896
	3.54507	0.638492	0.738712	0.487762			1.13822	0	1.17125	0	1.22781	1.33668	1.14736	1.23818	1.19073	4.94237					0.0333333	0.472393	0.0333333	0.896			1.65337	1.68	0.354294	0.896
	0.340026	1.25276	0	0.123932			1.13835	0	1.17135	0.0157922	1.22821	0.148038	1.14816	0.052435	1.19109	0.739202					0.0333333	0.354294	0.0333333	1.12			1.88957	2.016	0.472393	0.224
	1.48806	0.722391	0.0886917	0.904368			1.13878	1.83398	1.17135	0.111665	1.2286	0.323897	1.14841	0.163581	1.19198	0.22732					0.0333333	0.826687	0.0666667	0.56			1.88957	2.688	0.118098	0.448
	0.312192	0.11759	0.750528	0.414975			1.13924	1.27342	1.17172	0.142421	1.22873	0	1.14842	0.598565	1.19229	2.70474					0.0333333	0.944785	0.0666667	0.56			1.77147	1.68	0.354294	0.784
	0.817538	0.505473	2.22839	0.395197			1.13944	0.438324	1.17178	0	1.22903	0	1.14891	0.0762263	1.19263	1.94972					0.0333333	0.354294	0.0666667	0.448			2.00767	1.344	0.472393	0.56
	0.790546	0.318536	0	3.09486			1.13995	0	1.17202	0.197287	1.22915	3.65512	1.14964	0.0972129	1.19284	0.111864					0.0333333	0.236196	0.0666667	0.448			1.53528	1.12	0.118098	1.232
	0.0157145	4.47817	0.319942	0.339706			1.14015	0	1.17217	0.201961	1.22971	0.841649	1.14979	2.01337	1.19377	0.0926105					0.0333333	0.708589	0.0666667	1.232			1.41718	1.568	0.472393	1.568
	0.22735	0	1.86091	0.578827			1.14021	0	1.17232	0.0838312	1.22984	0.786307			1.19377	0					0.0666667	0.708589	0.0666667	1.232			0.472393	1.232	0.236196	0.896
	8.06038	3.70279	0	0.352455			1.14102	9.2691	1.17244	0.248585	1.23074	0			1.19712	0.695401					0.0666667	0.590491	0.0666667	0.56			0.354294	1.68	0.118098	1.456
	0.710101	1.08509	0	0.14308			1.14139	0.16253	1.17263	0.864396	1.23164	0			1.19721	0.227432					0.0666667	0	0.0666667	0.56			0.236196	0.784	0.118098	1.232
	0.89407	0.548988	0.536124	0.555174			1.14142	0	1.17271	0.168695	1.2331	0.222899			1.19726	0.329032					0.0666667	0.118098	0.0666667	0.784			0.708589	1.456	0.590491	1.12
	6.35433	1.08373	0.490447	0.0345412			1.14184	0	1.17276	0	1.23328	1.82957			1.19926	0.0348059					0.0666667	0.118098	0.0666667	0.336			0.354294	0.672	0.118098	1.232
	0.468203	1.05313	0	0			1.14194	5.71815	1.17329	0.185323	1.23345	0			1.19968	0.274265					0.0666667	0.236196	0.0666667	0.56			0.826687	1.456	0.354294	1.12
	0.946742	0	0.0924882	0.109713			1.14261	0	1.1733	0	1.23378	0.0637604									0.0666667	0.354294	0.0666667	1.008			0.590491		0	0.896
	1.89223	2.04246	0	0.471593			1.14342	1.06567	1.17389	0.0816243	1.23413	0.538203									0.0666667	0.236196	0.0666667	0.784			0.590491		0	0.448
	1.4611	0.550696	0.428478	0.0709208			1.14358	0	1.17429	0	1.23432	0.273627									0.0666667	0.708589	0.0666667	1.344			0.236196		0	1.456
	4.19557	2.40657	0.0958234	0.105891			1.14368	0.31338	1.17431	0.755698	1.23489	0									0.0666667	0.590491	0.0666667	1.344			0.590491		0.118098	0.224
	1.83631	8.41264	0	0.0937568			1.14422	0.638492	1.17448	0	1.23596	0.844457									0.0666667	0.944785	0.0666667	1.456			0.236196		0.944785	0.896
	3.03742	1.00085	0.035559	0.436414			1.14424	7.29224	1.1745	0	1.23807	0									0.0666667	2.36196	0.0666667	0.448			1.06288		0.826687	1.568
	4.36222	8.16921	0.763384	0.3464			1.14429	0	1.17469	0.485822	1.23812	0.0153486									0.0666667	0.472393	0.0666667	1.12			1.06288		1.06288	0.448
	1.86854	9.2691	3.68612	0.93305			1.14486	0	1.17501	7.16405	1.23855	1.19563									0.0666667	0.118098	0.0666667	0.672			0.708589		0.590491	1.232
	1.08761	1.27342	0.323459	0.36577			1.14608	0	1.17527	0	1.23932	0									0.0666667	0.236196	0.0666667	0			1.18098		0.236196	0.56
	1.2621	1.31657	0.291015	0.0882458			1.14609	0.149851	1.17547	0	1.24118	0									0.0666667	0.472393	0.0666667	0.448			0.944785		1.06288	1.12
	0.0154179	0	0	0			1.14651	0.183741	1.17586	0.317578	1.24383	1.36476									0.0666667	0.472393	0.0666667	0.672			0.354294		0.472393	1.008
	0.949677	3.68048	0.398555	1.0796			1.14685	0.162624	1.17596	2.56565	1.24395	1.09284									0.0666667	0.118098	0.0666667	0.112			0.944785		0.118098	0.56
	0.131947	0.457418	0.803918	0.230675			1.14692	0	1.17612	0	1.24497	0									0.0666667	0.354294	0.0666667	0.56			0.708589		1.06288	1.12
	1.02146	0.148038	0.978252	0.284517			1.14694	0	1.17618	0.223442	1.24569	0.0320568									0.0666667	0.118098	0.0666667	0.784			0.590491		0.826687	1.344
	0.356165	0.601363	0.554164	0.185846			1.14716	0.229499	1.17651	0.0474009	1.24684	0.382844									0.0666667	0.354294	0.0666667	0.896			1.65337		1.06288	1.904
	2.53153	0.486669	0.711259	0.402362			1.14723	1.2003	1.17672	0	1.24931	2.41779									0.0666667	0	0.0666667	2.352			1.06288		0.826687	1.008
	1.105	1.74973	0.0537956	1.06087			1.14733	2.3626	1.17676	0.0632004	1.25147	1.00822									0.0666667	0	0.0666667	1.12			0.472393		1.18098	0.448
	0.543242	0.273627	0.117265	0.265416			1.1475	0.315418	1.17734	0	1.25381	0									0.0666667	0.236196	0.0666667	1.904			1.18098		1.06288	1.008
	1.88801	1.0358	0.633001	0			1.14769	0	1.17761	0.0477774	1.25405	0									0.0666667	0.590491	0.0666667	0.672			1.41718		0.826687	0.448
	4.0977	5.71815	0.398871	1.30052			1.1478	0.266539	1.17767	0.645786	1.2571	1.095									0.0666667	0.472393	0.0666667	0.896			0.472393		0.472393	1.68
	0.0792304	0.7049	0	0			1.14819	12.7899	1.17786	0	1.25871	0									0.0666667	0.354294	0.0666667	0.784			0.708589		0.708589	1.232
	1.67692	2.79534	0	0.0523861			1.14849	0.0153807	1.1779	2.91857	1.25971	0									0.0666667	0	0.0666667	2.128			0.590491		1.18098	0.336
	0.698204	2.21924	1.08355	0.473315			1.14893	0	1.17799	0	1.26295	0.357463									0.0666667	0.354294	0.0666667	0.784			1.06288		0.708589	0.672
	1.93735	0.940922	0.457926	0.215681			1.14893	0	1.17803	0	1.26745	1.84777									0.0666667	0.236196	0.0666667	0.784			0.826687		0.236196	1.456
	3.18484	10.7334	0.324174	0.053396			1.14954	1.22578	1.17822	0	1.26783	0									0.0666667	0	0.0666667	0.56			0.944785		0.944785	1.008
	3.76928	1.43107	0.382091	1.81749					1.17849	0	1.28973	0.0632719									0.0666667	0.472393	0.0666667	0.896					0.590491	1.568
	0.141497	1.13912	0	0.261652					1.17872	0.0477216											0.0666667	0.118098	0.0666667	1.456					0.590491	0.784
	1.06499	0.901979	0.148177	3.13528					1.17873	2.21924											0.0666667	0.236196	0.0666667	1.008					0.354294	1.008
	0.335186	0.417945	0.540859	3.16622					1.17873	1.83771											0.0666667	0.118098	0.0666667	0.784					0.472393	1.456
	0.384056	0.690728	1.01653	0.447079					1.1789	1.31657											0.0666667	0.118098	0.0666667	0.672					0.826687	1.12
	0.488216	2.56565	0	4.1441					1.17892	0.0311051											0.0666667	0.590491	0.0666667	0.56					0.472393	1.344
	0.846013	0.559434	0	1.83625					1.17963	0.745275											0.0666667	0.590491	0.0666667	0.448					1.18098	2.688
	0.827637	0.222899	0	0.272574					1.18054	3.7739											0.0666667	0.236196	0.0666667	0.896					0.590491	2.016
	0.265491	1.06567	0	0.107332					1.18064	0.150168											0.0666667	0.118098	0.0666667	0.224					0.472393	1.008
	2.9006	17.6504	0.578251	0.245035					1.18126	0											0.0666667	0.590491	0.0666667	1.232					0	1.456
	6.121	12.1748	0.55728	1.62683					1.18161	0.338057											0.0666667	0.708589	0.0666667	0.56					0.236196	1.456
	0.238273	0.937435	0	3.26175					1.18163	0											0.0666667	0.118098	0.0666667	0.784					0.354294	0.896
	0.111881	0.532156	0.439552	0.517279					1.18171	0											0.0666667	0.590491	0.0666667	0.448					0	1.232
	1.66208	0.47653	1.8892	1.75398					1.18189	0											0.0666667	0.118098	0.0666667	1.008					0.708589	1.232
	0.212443	1.16576	0.603933	1.6587					1.1819	0.901979											0.0666667	0.354294	0.0666667	0.672					1.65337	0.672
	3.71181	4.74383	0.568613	1.0402					1.18204	3.68048											0.0666667	1.18098	0.0666667	0.448					2.36196	1.008
	2.01035	1.82957	0.290175	0					1.18205	0											0.0666667	0.708589	0.1	0.672					0.708589	0.448
	0.395895	1.47896	0.811017	0.801297					1.18206	12.1748											0.0666667	0.590491	0.1	1.008					1.41718	1.568
	2.05123	1.94645	1.41402	5.39681					1.18208	0.300044											0.0666667	0.472393	0.1	0.448					0	0.56
	1.04637	1.33668	0.901915	8.96487					1.18226	0											0.0666667	0.590491	0.1	1.568					0.118098	0.784
	0.764787	0.692612	0.803857	6.61396					1.18241	0.532156											0.0666667	0.590491	0.1	0.56					0.472393	0.448
	1.34719	0.317578	0	0.388093					1.18271	0											0.0666667	0.472393	0.1	0.784					0.354294	0.448
	5.83477	2.48726	1.70385	7.23037					1.18281	0											0.0666667	0.708589	0.1	0.448					0.708589	0.448
	1.17589	2.33121	0.726961	5.45783					1.18315	0.413586											0.0666667	0.236196	0.1	0.448					0.354294	0.672
	2.72878	1.49414	0.284574	0.145002					1.1834	0											0.0666667	1.29908	0.1	0.448					0.118098	0.672
	0.917221	0.844457	0	0					1.18345	0.0624572											0.0666667	0.354294	0.1	0.672					0.236196	0.784
	0.0829286	0.163903	0.104966	0.505182					1.18391	0.260093											0.0666667	0.826687	0.1	0.672					0.354294	0.784
	3.89136	0.841649	0.11627	0.199626					1.18391	0											0.1	0	0.1	0.784					0.236196	0
	0.442911	3.65512	0	0.140706					1.18391	0											0.1	0.236196	0.1	0.784					0.826687	0.56
	2.78494	1.00822	0.0355432	0					1.18397	0.4353											0.1	0	0.1	0					0.826687	0.896
	1.42404	0.0632719	0	0.22732					1.18416	7.43876											0.1	0.354294	0.1	0.56					0.354294	0.448
	5.10973	2.08105	0.574591	1.05666					1.18419	0											0.1	0.354294	0.1	0.896					0.590491	0.448
	0.543215	0	0	0.741706					1.1842	0.160745											0.1	0.354294	0.1	0.448					0.236196	0.448
	0.624049	0.538203	0	0.15313					1.18487	0											0.1	0.590491	0.1	0.448					0.236196	0.896
	7.29395	1.095	0.183232	0.0750822					1.18551	0.141134											0.1	0	0.1	0.448					0.590491	0.896
	0.478001	2.41779	0	0.0171557					1.18643	0.28213											0.1	0.236196	0.1	0.896					0.354294	1.232
	1.97353	0.382844	0	0					1.18647	0.0621643											0.1	0.944785	0.1	0.896					0.590491	0.896
	3.10997	1.84777	0.336756	1.47827					1.18655	0											0.1	0.236196	0.1	1.232					0.236196	0.56
	2.34753	0.536258	0.398435	0.569698					1.18666	0.0664223											0.1	0.472393	0.1	0.896					0	0.448
	4.31272	0.383538	0	0.0346914					1.18676	1.3331											0.1	0.118098	0.1	0.56					0.118098	0.896
	2.65774	0.0632004	0.114205	1.59812					1.18747	1.9408											0.1	0	0.1	0.448					0.236196	1.008
	0.472879	0	0	1.32816					1.18757	11.114											0.1	0.354294	0.1	0.896					0.118098	0.784
	0.0475462	0	0.0973413	0					1.18758	0.174629											0.1	0.472393	0.1	1.008					0.236196	1.008
	0.16123	0	0	0					1.18792	0.0312186											0.1	0.472393	0.1	0.784					0.472393	1.68
	2.00756	0.0484751	0	0.0172808					1.18794	0.457418											0.1	0.944785	0.1	1.008					0.354294	1.456
	5.89786	11.114	0.128665	0.629564					1.18808	0											0.1	0.944785	0.1	1.68					0.354294	0.448
	0.541158	0	0.197696	0.0524979					1.18843	0.536258											0.1	1.41718	0.1	1.456					0.472393	0.784
	0.180493	0	0.819599	0.152578					1.18874	0.23906											0.1	1.88957	0.1	0.448					0.472393	1.008
	0.738894	0.260136	0.0699497	0.326432					1.18903	1.65294											0.1	1.77147	0.1	0.784					0.590491	0.896
	0	0	0.375079	1.14523					1.18917	1.08306											0.1	0.118098	0.1	1.008					1.06288	1.12
	1.62173	0	0.933446	4.1436					1.18923	0.150161											0.1	0	0.1	0.896					0.590491	0.56
	0.701701	0	0.169236	0.797112					1.19092	0											0.1	0.590491	0.1	1.12					0.236196	0.784
	3.83831	0	0	0.803821					1.1911	6.71527											0.1	0.118098	0.1	0.56					0.708589	1.232
	0.0789652	0.978016	0.0522278	1.01098					1.19119	0											0.1	0.354294	0.1	0.784					0.236196	1.12
	17.001	0	0	0.0926105					1.19141	0.0484751											0.1	0.236196	0.1	1.232					0.708589	1.12
	10.7788	7.93318	0.071777	0.99291					1.19155	0.559434											0.1	0.236196	0.1	1.12					0.826687	0.672
	0.995532	0	0	0					1.19161	0											0.1	0.826687	0.1	1.12					1.06288	1.232
	4.76312	0.628187	0.774738	0.936618					1.19214	0											0.1	0.472393	0.1	0.672					0.826687	0.896
	0	0	0.32534	0.185637					1.19286	0.13993											0.1	0.236196	0.1	1.232					0.708589	0.896
	4.01585	15.0965	0	0.187886					1.193	0											0.1	0.236196	0.1	0.896					0.354294	1.12
	0.134156	0	0.0728257	0.252164					1.19313	0.260136											0.1	0.236196	0.1	0.896					0.708589	1.232
	1.82837	0	0.383022	2.70474					1.19322	0.247052											0.1	0.118098	0.1	1.12					0.826687	1.008
	0.386594	0	1.76958	1.59674					1.19351	17.6504											0.1	0.472393	0.1	1.232					0.708589	0.224
	0.673167	0.154075	0.396713	0.50706					1.19388	0											0.1	0.236196	0.1	1.008					0.944785	0.672
	0.12591	0.317333	0	0					1.19401	0.0635288											0.1	0	0.1	0.224					1.06288	1.12
	0	0	0.0931292	0.227432					1.19413	0											0.1	0.472393	0.1	0.672					0.944785	1.792
	0.109234	0.163423	0	0.0972129					1.19461	0.136354											0.1	0.118098	0.1	1.12					0.826687	1.008
	0.0969305	0.465817	0	0.220695					1.19492	0.0634911											0.1	0.118098	0.1	1.792					0.590491	0.896
	1.81767	1.3331	0	0.160011					1.1958	1.0358											0.1	0	0.1	1.008					0.826687	0.896
	0	0.062761	0.11081	0.833809					1.19582	1.3168											0.1	0.118098	0.1	0.896					0.590491	1.12
	0.0153882	0	0	0.110196					1.19631	0.7049											0.1	0	0.1	0.896					0.590491	0.896
	1.64336	0.410565	0.498516	0.361618					1.19639	0.642404											0.1	0.118098	0.1	1.12					0.236196	1.12
	7.37369	0.864396	0	0.393037					1.19643	0											0.1	0.708589	0.1	0.896					1.41718	0.448
	0.244808	0	0	0.0537289					1.1966	1.05313											0.1	0.236196	0.1	1.12					1.53528	1.68
	1.54615	0.494396	0	0					1.19692	0.150795											0.1	0.236196	0.1	0.448					0	1.904
	1.56827	0.0634911	0	0.203346					1.19766	0.100929											0.1	0.236196	0.1	1.68					0.236196	0.224
	3.87142	2.32441	0.0173924	0.017202					1.19782	0											0.1	0.826687	0.1	1.904					0	1.792
	1.81721	0.60606	0.423194	0.890146					1.19812	0											0.1	0	0.1	0.224					0.354294	1.232
	0.550038	0.2263	0.071396	0.492237					1.19812	0											0.1	0.708589	0.1	1.792					0.354294	0.784
	0.522258	0	0	0.471584					1.19854	0											0.1	0.472393	0.1	1.232					0.354294	0
	0.0840052	0	0.161741	0					1.19877	0.0934547											0.1	0.236196	0.1	0.784					0.590491	0.896
	0.844081	0	0	0					1.19884	0											0.1	0.354294	0.1	0					0	0.448
	0.456973	0	0.238766	0.360895					1.19896	1.52623											0.1	0.118098	0.1	0.896					0.236196	0.56
	0.150294	0	0.242466	0.163581					1.19917	0.417966											0.1	0.590491	0.1	0.448					0.944785	1.232
	0.113654	0.125868	0.176362	0.258482					1.1995	0.38981											0.1	0.708589	0.1	0.56					0.236196	0.672
	0	0	0.135653	0.978471					1.19958	0											0.1	0.354294	0.1	1.232					0.472393	0.224
	0.755407	0	0.182729	0.873057					1.19978	0.0153543											0.1	0.354294	0.1	0.672					0.118098	0.56
	0.32457	0	0.345989	0.156748																	0.1	0.354294	0.1	0.224					0	0.56
	0.0483351	0	0.303958	1.34671																	0.1	0.590491	0.133333	0.896					0.354294	0.448
	0.208348	0	0	0																	0.1	0.826687	0.133333	0.896					0.472393	0.448
	0.102018	0	0	0.135224																	0.1	0.354294	0.133333	0.224					0.472393	1.232
	1.40616	0.0314891	0.565039	1.1173																	0.1	0.236196	0.133333	0.448					0.944785	1.232
	0.146425	0	0.75178	0.450281																	0.1	0.236196	0.133333	0.784					0.944785	0.56
	0.0777817	0	0	0.0782119																	0.1	0.590491	0.133333	0.56					1.41718	0.56
	0.879238	0.808517	1.13662	0.363776																	0.1	0	0.133333	1.232					1.88957	0.784
	3.85325	1.65294	7.11298	0.656478																	0.1	0.826687	0.133333	0.896					1.77147	0.336
	0.224626	0	0	0.74631																	0.1	0.236196	0.133333	1.456					0.118098	0.56
	0	0.225801	0.549321	0.232523																	0.1	0.354294	0.133333	1.232					0	1.008
	0	0.0153486	0.522148	1.1463																	0.1	0.236196	0.133333	1.12					0.590491	0.784
	0.364871	0.115497	0.46611	0.457209																	0.1	0.472393	0.133333	1.232					0.118098	1.344
	0.304403	0.223442	0	0.0521782																	0.1	0.354294	0.133333	1.12					0.354294	1.344
	0.0824042	0.328704	0.432699	0.334747																	0.1	0.944785	0.133333	0.896					0.236196	1.456
	0.0482832	0	1.63226	4.46821																	0.1	0.708589	0.133333	0.448					0.236196	0.448
	0	0	0.470138	2.64378																	0.1	0.354294	0.133333	1.456					0.826687	1.12
	0.152301	0.0153543	0.0925664	0.430089																	0.1	0.708589	0.133333	0.224					0.472393	0.672
	0	0	0.447399	0.15894																	0.1	1.53528	0.133333	0.896					0.236196	0
	0.526381	0	0.870497	3.55534																	0.1	0.826687	0.133333	1.568					0.236196	0.448
	0.0483478	0	0.72821	0.467982																	0.1	0.354294	0.133333	0.448					0.236196	0.672
	0.262395	0	0.419264	1.38105																	0.133333	0.472393	0.133333	1.232					0.118098	0.112
	0	0	1.09858	0.992182																	0.133333	0	0.133333	0.56					0.472393	0.56
	0.270564	0.918572	0.829515	0.635627																	0.133333	0.236196	0.133333	1.12					0.236196	0.784
	0.0315049	0.160745	2.84772	1.09692																	0.133333	0.354294	0.133333	1.008					0	0.896
	0	0	2.79892	1.03268																	0.133333	0	0.133333	0.56					0.472393	2.352
	0.561904	0	1.43215	0.728724																	0.133333	0.708589	0.133333	1.12					0.118098	1.12
	0	0.229499	2.12003	2.02254																	0.133333	1.65337	0.133333	1.344					0.118098	1.904
	1.05658	1.01439	0	0.15849																	0.133333	2.36196	0.133333	1.008					0	0.672
	0.147115	0.185407	1.13902	6.36778																	0.133333	0.708589	0.133333	0.448					0.118098	0.896
	0.562407	0	2.14576	1.22525																	0.133333	1.41718	0.133333	1.008					0	0.784
	0.117119	0	0.317215	2.10309																	0.133333	0	0.133333	0.448					0.118098	2.128
	0.0973528	0	0.0533868	0.162177																	0.133333	0.118098	0.133333	1.68					0.708589	0.784
	0.457015	0	0.784018	0.871714																	0.133333	0.472393	0.133333	1.232					0.236196	0.784
	0.163626	0.0157313	0.477381	1.3566																	0.133333	0.354294	0.133333	0.336					0.236196	0.56
	0.404991	0	0.0710222	1.48928																	0.133333	0.708589	0.133333	0.672					0.236196	0.896
	0	0.167534	0.0519539	2.0332																	0.133333	0.354294	0.133333	1.456					0.826687	1.456
	4.00826	0.270695	0.693309	7.03498																	0.133333	0.118098	0.133333	1.008					0	1.008
	0.254638	0.099466	1.08185	4.5514																	0.133333	0.236196	0.133333	1.568					0.708589	0.784
	0.0828802	0	2.88598	0																	0.133333	0.354294	0.133333	0.784					0.472393	0.672
	0.222503	2.11325	0.732637	0.127095																	0.133333	0.236196	0.133333	1.008					0.236196	0.56
	0	0.319262	1.61063	2.85308																	0.133333	0.826687	0.133333	1.456					0.354294	0.448
	1.23286	0	0.348631	2.00142																	0.133333	0.826687	0.133333	1.12					0.118098	0.896
	0	0.0467496	4.00507	3.19784																	0.133333	0.354294	0.133333	1.344					0.590491	0.224
	0	0	1.20156	0.724417																	0.133333	0.590491	0.133333	1.008					0.708589	1.232
	0	0	0.258329	0.935707																	0.133333	0.236196	0.133333	1.456					0.354294	0.56
	0	0	0.548652	1.56702																	0.133333	0.236196	0.133333	1.456					0.354294	0.784
	1.4555	0.783232	5.2566	2.72786																	0.133333	0.590491	0.133333	0.896					0.354294	0.448
	0	0	0.0730073	0.511742																	0.133333	0.354294	0.133333	1.232					0.590491	1.008
	0	0	0.122949	0																	0.133333	0.590491	0.133333	1.232					0.826687	0.672
	3.6831	12.7899	0.787359	0.661775																	0.133333	0.236196	0.166667	0.672					0.354294	0.448
	0	0.0468308	0.737703	1.3238																	0.133333	0	0.166667	0.448					0.236196	0.336
	1.77794	0	1.13811	0.121717																	0.133333	0.118098	0.166667	0.896					0.236196	0.784
	0.698744	0.0311051	0.394044	0.104691																	0.133333	0.236196	0.166667	0.672					0.590491	0.336
	0	0	0.373081	0.259934																	0.133333	0.118098	0.166667	0.672					0	1.008
	0.0640719	0	0.990536	0.985408																	0.133333	0.236196	0.166667	0.56					0.826687	0.784
	0.542821	0	2.87745	2.16871																	0.133333	0.472393	0.166667	0.896					0.236196	0.336
	0.0156005	0	0.330926	0.491288																	0.133333	0.354294	0.166667	0.896					0.354294	0.448
	0	0	0.0893621	4.85336																	0.133333	0.354294	0.166667	0.784					0.236196	0.784
	1.0467	0	0.482068	6.29157																	0.133333	0.472393	0.166667	1.008					0.472393	0.672
	0	0	0.262661	0.595292																	0.133333	0.472393	0.166667	1.008					0.354294	0.672
	0	0.16478	0.0878852	0.399055																	0.133333	0.590491	0.166667	1.232					0.944785	0.224
	0.0478218	0	0.190366	0.39768																	0.133333	1.06288	0.166667	1.12					0.708589	1.12
	2.51545	0	0.331755	0.449231																	0.133333	0.590491	0.166667	0.784					0.354294	0.784
	0	0	4.65463	2.05875																	0.133333	0.236196	0.166667	0.336					0.708589	0.336
	0.390464	0	0.893057	2.53474																	0.133333	0.708589	0.166667	1.792					1.53528	0.336
	0	0	0.30979	0.0535322																	0.133333	0.236196	0.166667	1.12					0.826687	1.12
	0.360735	0	0	2.31058																	0.133333	0.708589	0.166667	0.336					0.354294	0.448
	0.880283	0.755698	0.737045	1.63512																	0.133333	0.826687	0.166667	1.68					0.708589	0.896
	0.880679	0	25.3872	1.77807																	0.133333	1.06288	0.166667	0.448					0.590491	0.448
	0.151329	0.413586	3.01975	5.50986																	0.133333	0.826687	0.166667	1.568					0	0.896
	0	0	7.747	4.82239																	0.133333	0.708589	0.166667	1.232					0.118098	0.448
	0	0	5.4651	6.85273																	0.133333	0.354294	0.166667	1.008					0.118098	0.56
	0	0	2.5756	3.08282																	0.133333	0.708589	0.166667	1.232					0.236196	1.456
	9.66831	0	4.61831	4.95742																	0.133333	0.826687	0.166667	0.56					0.354294	0.56
	0	0	5.66816	3.21833																	0.133333	0.708589	0.166667	0.896					0.236196	1.344
	0.531228	0.197287	3.90098	1.57037																	0.133333	0.944785	0.166667	0.56					0.708589	1.008
	0.0468741	0	4.07409	4.1977																	0.133333	1.06288	0.166667	1.568					0.590491	0.672
	0	0	4.15131	6.76768																	0.133333	0.944785	0.166667	0.56					0.944785	1.12
	0.131801	0	0.384352	0.444417																	0.133333	0.826687	0.166667	1.12					2.36196	0.56
	0.0641513	0	2.40098	9.0501																	0.133333	0.590491	0.166667	1.12					0.472393	0.448
	0	0.0477216	9.05889	0.690953																	0.133333	0.826687	0.166667	1.12					0.118098	1.12
	2.44627	0	2.55945	1.23818																	0.133333	0.590491	0.166667	0.56					0.236196	1.12
	2.53135	1.08306	2.70334	2.3181																	0.133333	0.590491	0.166667	0.896					0.472393	0.56
	0	0.0838312	3.75895	3.72956																	0.133333	0.236196	0.166667	1.12					0.472393	1.344
	0	0	5.39865	7.99148																	0.133333	1.41718	0.166667	1.008					0.118098	0.672
	0.312861	1.16471	4.52269	3.93457																	0.133333	1.53528	0.166667	1.904					0.354294	0.784
	0.590748	0	2.9517	5.1782																	0.166667	0.354294	0.166667	1.904					0.118098	0.336
	1.64616	0	3.05892	4.42936																	0.166667	0.590491	0.166667	1.12					0.354294	1.456
	1.56004	0	2.93878	3.52414																	0.166667	0.708589	0.166667	1.568					0	0.896
	0	0	5.01663	5.86559																	0.166667	0.118098	0.166667	1.456					0	0.896
	0.229223	0	3.94953	6.63916																	0.166667	0.236196	0.166667	1.68					0.236196	0.224
	0.0318042	0	2.32507	4.55226																	0.166667	0.590491	0.166667	1.904					0.590491	0.672
	0	0	3.3367	4.52277																	0.166667	0.590491	0.166667	0.448					0.472393	0.224
	0.128202	0	2.47729	2.45212																	0.166667	0.118098	0.166667	0.896					0.354294	0.784
	0	0	0.483384	0.47327																	0.166667	0.354294	0.166667	1.344					0	1.008
	0	0	3.56703	4.45863																	0.166667	0.590491	0.166667	0.784					0.354294	0.672
	0	0.0474009	0.406628	8.45836																	0.166667	0.354294	0.2	0.896					0.236196	0.672
	0	0	4.45335	4.40581																	0.166667	0.590491	0.2	0.448					0	0.56
	0	0	2.32795	4.5582																	0.166667	0.118098	0.2	0.896					0.472393	0.896
	0	0	4.01215	2.38651																	0.166667	1.06288	0.2	0.896					0.118098	1.12
	0	0	6.13124	5.46432																	0.166667	0.236196	0.2	0.784					0.236196	0.224
	0.0784963	0	1.80973	2.53514																	0.166667	0.708589	0.2	0.896					0.118098	1.008
	0	0	0.99345	6.1771																	0.166667	1.06288	0.2	1.008					0.118098	0.448
	0	0	2.29566	2.91531																	0.166667	1.29908	0.2	1.344					0.590491	0.784
	0	0	4.44735	5.79466																	0.166667	2.24387	0.2	1.344					0.590491	0.56
	0	0	1.73375	4.94237																	0.166667	0.944785	0.2	1.344					0.236196	0.224
	0	0	3.53471	3.0125																	0.166667	1.41718	0.2	1.456					0.118098	0.784
	0.312807	0	3.12835	4.94598																	0.166667	2.48006	0.2	1.568					0.590491	0.56
	0	0	2.90686	2.28725																	0.166667	1.41718	0.2	1.568					0.708589	1.344
	0	0	4.65613	5.77717																	0.166667	2.24387	0.2	0.56					0.118098	1.344
	0	0	4.25947	6.88089																	0.166667	0.708589	0.2	0.56					0.590491	2.016
	0	0.237715	3.60897	3.40479																	0.166667	0.118098	0.2	1.12					0.118098	0.56
	0	0	2.37173	7.87569																	0.166667	0.118098	0.2	1.568					0.354294	0.56
	0.0474356	0	2.39559	4.70781																	0.166667	0.354294	0.2	2.8					1.18098	0.224
	0.204645	0.342137	2.86488	3.18216																	0.166667	0.472393	0.2	1.904					0.708589	0.224
	0	0	6.94202	6.74334																	0.166667	0.118098	0.2	1.008					0.590491	0.336
	0.137933	0.0828697	1.81817	1.16449																	0.166667	0.354294	0.2	0.448					0.472393	0.448
	0	0	4.51945	4.77077																	0.166667	0.472393	0.2	0.448					0.590491	0.896
	0	0	2.06282	1.48523																	0.166667	0.118098	0.2	0.784					0.590491	0.672
	0.325665	0	2.02049	1.73266																	0.166667	0.472393	0.2	1.344					0.472393	0.784
	0.416192	0	0.551687	0.559972																	0.166667	0.236196	0.2	1.344					0.708589	0.56
	0	0	0.585812	0.0172293																	0.166667	0.118098	0.2	1.008					0.236196	0
	0.550004	0.948653	0.295575	0.224235																	0.166667	0.118098	0.2	1.344					1.29908	2.24
	0.80505	0	0.241584	0.70048																	0.166667	0.590491	0.2	1.232					0.354294	2.128
	0.513055	0.418235	1.04071	2.47455																	0.166667	0.118098	0.2	1.232					0.826687	0.112
	0.142685	0	0.0539907	0																	0.166667	0.354294	0.2	1.12					0.236196	0.672
	4.76216	0	0.0888884	0																	0.166667	0	0.2	0.784					0.472393	0.56
	1.20994	0.914369	4.13952	1.38149																	0.166667	0	0.2	0.896					0.590491	0.448
	0.08652	0.579345	1.76469	2.01337																	0.166667	0	0.2	0.448					0	0.112
	0.0466397	0.0830444	0.034984	0.707596																	0.166667	0.118098	0.233333	0.672					0.472393	0.784
	0.0475635	0	0.127777	0.254188																	0.166667	0.944785	0.233333	0.672					0.118098	0.56
	0.384245	1.3104	0.121499	0.707505																	0.166667	0.826687	0.233333	0.672					1.88957	1.008
	0.241353	0.0320316	0.0984149	0.0172668																	0.166667	1.06288	0.233333	1.68					1.41718	0.784
	0.232876	1.33074	0.672785	0.0738961																	0.166667	0.590491	0.233333	0.896					0.590491
	4.32511	2.53376	0.237402	1.17215																	0.166667	0.236196	0.233333	0.896					0
	0	0	0	0.107923																	0.166667	1.06288	0.233333	0.784					0.118098
	0	0.162624	0	0																	0.166667	0.472393	0.233333	1.904					0
	0.0812282	0.31338	5.66265	10.1979																	0.166667	0.118098	0.233333	0.896					0
	1.92157	0.302276	0.440065	0.511073																	0.166667	1.06288	0.233333	1.792					0.472393
	0.0154649	0.116742	0.139709	1.10445																	0.166667	0.826687	0.233333	0.672					0.118098
	0.0311857	0.338057	0.619263	0.267867																	0.166667	1.06288	0.233333	1.12					0
	0.295943	0	2.93574	0.523549																	0.166667	0.826687	0.233333	1.568					0.118098
	0.126945	0.160448	0.0347973	0.160225																	0.166667	1.18098	0.233333	1.792					0.118098
	0.496755	0.874446	1.11077	0.394972																	0.166667	1.06288	0.233333	1.456					0.472393
	0.112078	0	0.644559	2.99182																	0.166667	0.826687	0.233333	1.008					0.118098
	0	0	0.174566	1.92654																	0.166667	0.472393	0.233333	1.344					0.236196
	2.5705	0.0477774	0.234583	0.671891																	0.166667	0.708589	0.233333	1.008					0
	0.910884	0.676553	0.473704	0.652881																	0.166667	1.18098	0.233333	1.68					0.236196
	0.266396	0.0477954	0.538356	0.0355919																	0.166667	0.708589	0.233333	2.016					0
	0.618636	0.0483449	0.215379	0.529536																	0.166667	0.236196	0.233333	2.688					0.354294
	0.727103	0.663546	0.350228	2.51868																	0.166667	0.944785	0.233333	1.68					0
	0.0659374	0.0153807	0.176656	0.45452																	0.166667	0.590491	0.233333	1.344					0
	0.0627839	0	0.118418	0.111864																	0.166667	0.590491	0.233333	1.12					0
	0.128639	0	0.142177	0.326776																	0.166667	0.354294	0.233333	1.568					0.236196
	0.176935	0.0830949	0	0.052435																	0.166667	0.472393	0.233333	1.232					0.118098
	0.17356	0	0.957449	0.57868																	0.166667	0.826687	0.233333	1.68					0
	0	0	0.497231	0.232486																	0.166667	0.472393	0.233333	0.784					0
	0	0.077644	0.073222	1.23401																	0.166667	1.18098	0.233333	1.456					0
	1.42687	0	0.432415	1.94972																	0.166667	0.590491	0.233333	0.672					0.118098
	0.202692	0.282931	1.28769	0.361287																	0.2	0.118098	0.233333	1.456					0.118098
	0.329068	0	0.217386	0.739202																	0.2	0.472393	0.266667	1.12					0.118098
	1.44404	0.424563	0.0810057	0.0762263																	0.2	0.354294	0.266667	0.784					0.236196
	0.112861	0	0.113973	1.58897																	0.2	0.590491	0.266667	1.12					0.236196
	0.113351	0.19742	0.396732	1.96919																	0.2	0.236196	0.266667	1.568					0.118098
	0.131108	0.0476548	1.07854	1.99923																	0.2	0.472393	0.266667	1.568					0.354294
	4.40806	3.83835	0.188329	0.0891954																	0.2	0.826687	0.266667	2.016					0
	0.58672	0	0.540941	1.86693																	0.2	0.472393	0.266667	0.784					0
	0.228482	0.186327	0.640192	0.624627																	0.2	0.118098	0.266667	1.68					0
	0.0648648	0	0.315865	0.466161																	0.2	0.944785	0.266667	1.232					0
	0.0806125	0.266539	0.465952	0.407807																	0.2	0.236196	0.266667	0.224					0
	0.194273	0.260093	1.06752	0.35105																	0.2	0.944785	0.266667	0.448					0.118098
	0	0	0.84183	0.961037																	0.2	0.354294	0.266667	1.344					0.354294
	3.24572	0.300044	0	0.198992																	0.2	0.118098	0.266667	1.904					0.472393
	0.115492	0	0.0926802	0																	0.2	2.00767	0.266667	2.688					0.354294
	0.395445	0	0	0.329032																	0.2	1.06288	0.266667	2.352					0.472393
	0.0668643	0.128463	0.277184	0																	0.2	0.944785	0.266667	2.352					0.472393
	0.872938	0.286892	0.140129	0.449848																	0.2	1.06288	0.266667	1.792					1.18098
	0.658314	0	0.15804	0.147634																	0.2	2.95245	0.266667	2.016					0.118098
	0.101123	13.1184	0.286284	3.40075																	0.2	1.77147	0.266667	1.344					0.354294
	0.0509317	0	0.974065	1.39943																	0.2	0	0.266667	1.792					0.472393
	0.202469	0.141134	0.613537	0.583713																	0.2	0.118098	0.3	1.792					0.354294
	0.31966	0	0.916765	0.887126																	0.2	0.118098	0.3	1.12					0.826687
	0.484131	0.0477933	0.681339	1.63394																	0.2	0.826687	0.3	1.68					0.944785
	0.723245	0.279778	0.172425	0.598565																	0.2	0	0.3	1.792					0.354294
	0	0	0.0921987	0.695401																	0.2	0.472393	0.3	1.904					0.236196
	0.274705	0	0	0																	0.2	0.118098	0.3	1.456					0.708589
	1.80144	0.373956	0.364906	0.0750515																	0.2	0	0.3	2.352					0.118098
	0	0	0	0.0172829																	0.2	0.236196	0.3	2.464					0.354294
	0.990451	0	0.0886982	0.189247																	0.2	0.354294	0.3	2.576					0.236196
	0.654275	0.855082	0.129918	0																	0.2	0.708589	0.3	2.912					0.118098
	0.0159896	1.07378	0	0																	0.2	0.118098	0.3	1.68					0.354294
	0.373185	1.36238	0	0																	0.2	0.472393	0.3	2.24					0.354294
	0.0482566	0	0	0.143775																	0.2	0.236196	0.3	1.008					0.472393
	1.39162	0.712561	0	0																	0.2	0	0.333333	0.56					0
	0.405931	8.37583	0.591095	0.0704402																	0.2	0.472393	0.333333	2.24					0
	0.264337	9.53628	0	0.266786																	0.2	0.826687	0.333333	2.128					0.708589
	0.250625	1.72782	0.148585	0.0797081																	0.2	0.236196	0.333333	2.464					0.472393
	0	0	0.118873	0.0718488																	0.2	1.77147	0.333333	2.128					0.118098
	0.240208	3.10127	0.124744	0																	0.2	1.18098	0.333333	1.904					0.236196
	0	0.0500308	0.0693979	0																	0.2	0.472393	0.333333	2.8					0.118098
	0	9.65628	0.201248	0.0562666																	0.2	1.06288	0.333333	2.352					0.236196
	0.0315157	0	0	0.106512																	0.2	0.826687	0.333333	1.904					0.118098
	0	0.0938405	0	0.208361																	0.2	0.944785	0.333333	2.24					0.118098
	0	0	0.257789	0.111835																	0.2	1.06288	0.366667	0.784					0
	0	0.539953	0.48428	0.280844																	0.2	0.708589	0.366667	3.024					0.236196
	0	0.120243	0.772315	0.319769																	0.2	0.826687	0.366667	2.8					0
	0.0153697	2.42387	0.0346201	0																	0.2	0.826687	0.366667	2.464					0.236196
	0	2.64015	0.0971241	0.310318																	0.2	1.41718	0.366667	2.464					0.118098
	0	0.839851	0	0																	0.2	0.708589	0.366667	2.576					0.118098
	0	0.0637604	0.0882641	0																	0.2	1.29908	0.366667	2.128					0.118098
	0	0.149851	0	0																	0.2	0.590491	0.366667	2.464					0
	0.130593	0.397664	0.211421	0.172295																	0.2	0.708589	0.366667	1.232					0.118098
	0.0622848	0	0.225186	0																	0.2	1.41718	0.4	1.568					0.826687
	0.305328	0	0	0.143682																	0.233333	0.472393	0.4	2.464
	0.20781	0.260452	0	0.0714604																	0.233333	0.354294	0.4	2.128
	0.114857	0	0	0																	0.233333	0.590491	0.4	2.128
	0	0	0	0																	0.233333	1.06288	0.433333	2.352
	1.48747	1.77319	0	0.0348059																	0.233333	0.708589	0.466667	1.68
	0.379413	0	0.488763	0.226103																	0.233333	0.590491	0.466667	1.904
	0.115187	1.9408	0	0.134811																	0.233333	1.41718	0.5	1.568
	3.47197	0.39841	0.817677	0.401971																	0.233333	3.30675	0.566667	3.36
	1.12841	0.745275	0	0.274265																	0.233333	2.48006
	0.410242	0	0.36994	0.129586																	0.233333	1.65337
	5.66483	0	0.213591	0.199533																	0.233333	1.88957
	0.982122	0.150795	0	0																	0.233333	1.88957
	0.293856	0	0	0.306295																	0.233333	1.77147
	0.292757	0.0981525	0.214852	0.317652																	0.233333	2.00767
	2.13635	3.7739																			0.233333	1.53528
	0.0321935	0																			0.233333	1.41718
	0.271632	0																			0.233333	0.472393
	0.134088	0																			0.233333	0.354294
	0.48334	0.485822																			0.233333	0.236196
	0.0817234	0.0481811																			0.233333	0.708589
	0.0635515	0.18149																			0.233333	0.354294
	0.0641826	0.202107																			0.233333	0.826687
	0.589882	0.649097																			0.233333	0.590491
	0.0966523	0																			0.233333	0.590491
	0.428419	0.0948303																			0.233333	0.236196
	1.1229	1.2003																			0.233333	0.590491
	0.662298	0																			0.233333	1.06288
	0.485985	0																			0.233333	1.06288
	0.504297	0.079757																			0.233333	0.708589
	0.458677	0.247052																			0.233333	1.18098
	2.2824	2.25231																			0.233333	0.944785
	0.37625	0.249421																			0.233333	0.354294
	0.105049	7.29224																			0.233333	0.944785
	0.516054	1.27112																			0.233333	0.708589
	0.346117	0.0312053																			0.233333	0.590491
	0.592599	0.879677																			0.233333	1.65337
	0.217826	0.521988																			0.233333	1.06288
	0.914421	0.505084																			0.233333	0.472393
	0.364069	0.331179																			0.233333	1.18098
	0.816166	0																			0.233333	1.41718
	0.937128	0.402675																			0.233333	0.472393
	0.468812	6.71527																			0.233333	0.708589
	0.254382	0.315418																			0.233333	0.590491
	0.0807147	0																			0.233333	1.06288
	0.614005	0																			0.233333	0.826687
	0.702116	0.0624572																			0.233333	0.944785
	0.665752	2.82334																			0.266667	0.236196
	2.47016	0.418135																			0.266667	0.472393
	0.132538	0.13487																			0.266667	0.590491
	0.47782	2.91857																			0.266667	0.590491
	0.287486	0.416011																			0.266667	2.83436
	2.70466	1.3168																			0.266667	2.00767
	0.0307859	0.0153833																			0.266667	2.24387
	0.0705632	0																			0.266667	1.77147
	0.172739	1.16753																			0.266667	1.65337
	8.23858	0																			0.266667	1.41718
	0.294584	0.4353																			0.266667	1.88957
	0.279289	1.13335																			0.266667	0.354294
	0.0473259	0.0664223																			0.266667	0.472393
	0.218441	0.694883																			0.266667	0.472393
	0.184763	0																			0.266667	0.708589
	0.0833996	0.67179																			0.266667	0.708589
	0.198873	0.111665																			0.266667	0.944785
	0.0655104	0.142421																			0.266667	0.354294
	2.09452	0.374207																			0.266667	0.472393
	0.301226	0.0471572																			0.266667	0.708589
	0.0991252	0.0980288																			0.266667	0.708589
	0.0623913	0.184607																			0.266667	1.06288
	0.0156399	0																			0.3	0.944785
	0.110486	0.438324																			0.3	0.590491
	0.230871	0.977211																			0.3	1.18098
	0.478265	0																			0.3	0.708589
	0.0316196	0.0635288																			0.3	1.88957
	0.0661012	0.168695																			0.3	2.83436
	0.785227	0.100231																			0.3	1.77147
	3.00366	1.83771																			0.3	1.29908
	0.304889	0.0153688																			0.3	1.29908
	2.02688	0																			0.3	0.236196
	0.339772	0.0157922																			0.3	0.236196
	1.37613	0.185323																			0.3	0.590491
	8.58692	0.243971																			0.3	0.708589
	1.26754	0.39159																			0.3	0.944785
	0.111408	0.136354																			0.3	0.944785
	0.0782023	0																			0.3	0.354294
	5.39219	0.097967																			0.3	0.944785
	0.0782086	0.0156586																			0.3	1.29908
	0.0804813	0																			0.333333	2.00767
	5.50083	0.323897																			0.333333	1.41718
	0.410935	0.248585																			0.333333	1.88957
	3.31701	1.39633																			0.333333	0.708589
	5.92034	3.09954																			0.333333	0.472393
	0.111983	0.016075																			0.333333	1.06288
	0.448099	0.363866																			0.333333	0.354294
	4.85632	7.85294																			0.366667	0.708589
	3.25378	0.438299																			0.366667	0.354294
	0.634737	0																			0.366667	1.06288
	2.77103	0.150168																			0.366667	1.77147
	0.577698	0.305344																			0.366667	2.24387
	0	0.0816243																			0.366667	2.24387
	0.665963	0.857667																			0.366667	2.00767
	1.26503	0																			0.366667	1.18098
	0.638216	0																			0.366667	1.41718
	0.0813919	0.417966																			0.366667	0.708589
	0.466835	0																			0.366667	0.472393
	0.61821	0.317815																			0.4	1.53528
	0.325596	0.201961																			0.4	1.65337
	1.02939	0.250358																			0.4	1.88957
	1.14988	7.16405																			0.433333	0.590491
	0.496089	0.0315206																			0.5	1.41718
	0.400945	0.241806																			0.5	1.65337
	0.116396	0																			0.5	0.826687
	0.285311	0.121677
	1.24049	1.83398
	0.659214	0.274004
	0.565459	0.183741
	0.330075	5.10335
	0.869128	0.28213
	0.165882	0.150161
	0.550894	0.100929
