# Supplementary material for: Age-related dysregulation of homeostatic control in neuronal microcircuits
Source: Nat Neurosci. 2023 Nov 2;26(12):2158–70. doi: 10.1038/s41593-023-01451-z (PMC10689243; doi:10.1038/s41593-023-01451-z)
Supplement: Supplementary file 10 — Raw data and statistical source data. [file 41593_2023_1451_MOESM10_ESM.xlsx]

## Sheet: Fig.5
Panel 5c	3m BL	3m Post-stim	12m BL	12m Post-stim		Panel 5f	Exc-Exc BL	Exc-Exc Post-stim	Exc-Inh BL	Exc-Inh Post-stim		Panel 5h	Exc-Exc BL	Exc-Exc Post-stim	Exc-Inh BL	Exc-Inh Post-stim
	1.41692	1.45324	1.03225	0.605086			0	0	0.0959524	0			0	0	0	0
	1.01291	1.40838	1.53287	1.03354			0	0	0	0			0	0	0	0
	1.39029	1.2946	1.36984	1.61175			0	0	1.41938	0.0565156			0	0	0	0
	0.21193	0.397955	1.38178	1.6858			0	1.8889	0.35813	1.88627			0	2.28039	0.146711	1.50102
	1.68811	0.790932	1.00501	1.8152			0	1.9901	0.0919343	3.45623			0	2.29541	0.296937	4.05691
	0.714773	0.904399	1.28086	1.48299			0	0.387402	0	0.251089			0	0	0.0437171	0
	0.704217	1.03439	0.885821	1.19561			0	1.81879	0	2.12961			0	0.994769	4.05583	2.6696
	0.730303	1.33602	0.543663	1.31421			0	1.41304	0	1.84919			0	0.619451	0	1.31429
	1.26027	1.08617	1.05448	1.0893			0	0.176455	0.0871064	0.0549605			0	1.04689	0	1.19606
	1.05166	0.276817	1.40481	2.333			0	0	0	0			0	1.70336	0	5.44593
	0.811384	1.27458	1.57679	2.15266			0	0.279163	0	0.93759			0	1.98717	0.0674141	3.73335
	1.03344	0.277833	0.928655	1.63877			0	1.57394	0	0.781389			0	3.17524	0	2.01297
	0.731334	1.16677	0.457592	1.99098			0	0.753756	0	0.41819			0	1.78726	0	0.350279
	1.11756	1.21037	0.829268	0.75409			0	0	0	0			0	2.36582	0	1.32345
	1.21823	1.18637	0.469528	0.943488			0	0	0	0.101609			0	4.22978	0	1.52538
	0.903234	1.10054	1.29427	1.34696			0.0436639	0.50163	0.28002	0.691363			0	1.17652	0	0.619735
	0.628282	0.974872	1.4608	2.17927			0.0659372	0.508508	0	0.0664307			0	0	0.196202	0.622108
	1.46957	1.0862	1.03309	1.55932			0.128178	0.0727285	0.678203	0.140717			0	0.500542	0.0447802	0.299353
	0.795438	0.0923401	0.0582036	1.06572			0.152416	1.99131	0.649017	4.40211			0	0.757293	0.14001	0.27787
	0.991798	0.829134	0.961832	1.48609			0.205706	0.689991	0	1.63754			0	1.23537	0.282079	1.70426
	1.33887	1.27731	1.66165	1.43533			0.280594	1.52884	0.573462	2.13745			0.100329	2.69204	0.17699	0.364913
	1.39878	1.23011	1.57936	1.90893			0.377277	0.566774	0.611243	1.29998			0.120198	0	0.312735	0
	0.594832	0.622238	1.52801	1.34476			0.416667	1.29077	1.80258	3.31883			0.202183	3.16738	0	2.72376
	1.05533	0.924284	0.558272	1.7251			0.510952	1.26077	0.184416	1.63747			0.321615	0.832875	1.38344	0.533245
	1.21881	1.34608	0.981385	1.43144			0.547854	0.198252	1.1104	1.52583			0.321615	0.946977	0.633323	0.866953
	1.17101	1.199	1.42109	1.45358			0.591323	0.981553	1.06045	0.944721			0.355942	0	0.287135	0
	1.01124	0.90755	1.51781	1.58407			0.61378	1.16907	1.06103	2.15621			0.383782	5.47376	0.295029	1.63875
	0.753136	1.17029	0.672485	1.4304			0.621429	0.763977	0	2.08094			0.383782	6.36747	1.09026	2.09136
	1.1033	1.43282	0.846584	1.14038			0.732281	0.694916	0.0732734	0			0.668854	1.15959	1.6855	0.533254
	1.64735	1.66826	1.44589	1.33176			0.759192	1.00227	0.760576	1.27544			0.716747	2.99938	0.0787258	0.73039
	0.709702	0.0771832	0.0562294	1.20477			0.793945	0.808089	2.47276	1.47757			0.970831	0.433397	0.966453	0.127385
	0.879862	1.13745	0.903706	1.45877			1.00691	1.46443	1.00605	0.685696			1.10916	1.12496	1.07438	1.87638
	0.868962	0.734113	1.19326	1.28131			1.40585	0.308012	1.35903	0.397571			1.12619	2.38806	0.397819	1.10632
	1.04428	0.848759	0.616188	0.865601			2.06336	0.905042	2.07436	2.09631			1.42656	2.23095	0.491716	0.535382
	1.01495	0.062601	1.46022	1.46071			2.11584	0.172459	0.0732792	0.127226			1.68908	2.38984	2.49911	0.667506
	1.04611	1.13728	1.33538	1.40554			2.12216	1.62712	0.430651	1.48452			1.70008	0	3.02484	0.995702
	0.796812	1.14901	1.51696	1.60424			2.3838	1.23746	0.117578	0.774362			2.01331	2.11721	1.84756	1.11605
	0.833148	1.20017	0.650142	1.18937			2.49867	1.8541	0.366406	1.97165			2.07999	0.322987	2.49362	0.231886
	0.631874	0.867835	0.263311	1.27868			5.17037	1.95477	6.06367	5.58644			2.41461	1.23208	3.15353	1.18177
			1.1515	0.943504			5.30539	1.84072	5.83677	4.24457			2.82312	0	3.69159	0
			0.543202	1.43447			5.52739	3.18148	5.57874	4.23357			3.69026	2.37567	3.96394	0.816692
			0.767029	1.28785			5.55906	3.1434	5.72352	4.36822			4.21657	2.87622	3.56125	1.30653
			1.41422	1.28985									4.29376	0.219354	1.65338	0.0644718
			0.859963	1.1484									5.82548	2.77905	2.54254	1.88078
			0.803254	0.340202									6.04595	0	2.42146	0
			0.971654	1.68716
			1.07154	1.24119
			0.15033	0.421456
			0.543198	1.82601
			1.35033	1.61817
			1.5858	1.27171
			2.2327	1.54291
			0.929696	1.66177
			0.982901	1.61679
			1.07172	1.50188
			1.15528	1.72204
			0.295819	0.192249
			0.88168	1.33864
			1.79411	1.87696
			0.715794	1.79687
			0.352849	0.925655
			0.928413	0.720227
			0.957788	0.441153
			0.888199	1.15599
			0.122376	1.12825
			1.25997	1.4467
			1.55191	1.35366
			2.12841	2.45645
			1.84238	1.47221
			0.347905	1.40463
			0.00216386	1.11578
			1.62125	1.02332
			0.264205	0.3128
			0.991956	1.38196
			0.809793	0.595743
			0.898827	2.29319
			0.407638	1.14792
			0.206878	0.648948
			1.17926	1.02823
			1.15982	1.3471
			0.531799	1.08182
			1.18342	1.35686
			0.579165	0.80958
			1.64763	1.78188
			0.37439	1.86883
			1.21427	1.5296
			1.16299	1.20397
			1.04912	1.31739
			1.43999	0.951532
			1.53205	0.97996
			0.890465	1.82078
			0.105877	1.3062
			0.86805	1.64712
			1.30966	1.15965
			1.14807	1.33623
