# Supplementary material for: Age-related dysregulation of homeostatic control in neuronal microcircuits
Source: Nat Neurosci. 2023 Nov 2;26(12):2158–70. doi: 10.1038/s41593-023-01451-z (PMC10689243; doi:10.1038/s41593-023-01451-z)
Supplement: Supplementary file 11 — Raw data and statistical source data. [file 41593_2023_1451_MOESM11_ESM.xlsx]

## Sheet: Fig.6
Panel 6c	3m Con	3m Stim	8m Con	8m Stim	12m Con	12m Stim		Panel 6d	Con	3m	8m	12m		Panel 6e	Con	Stim	MTEP+Con	MTEP+Stim		Panel 6f	Con	Stim	PAM+Con	PAM+Stim
	0.0405	0.0663601	0.05375	0.042	0.02825	-0.013			0.4	0.4	0.3	0.6			0.0716401	0.0663601	0.0858125	0.030659			0.02825	-0.013	-0.0181	0.0126
	0.06425	0.0796788	0.0545	0.0435	0.03975	0			0.6	0.5	0.5	0.6			0.0742173	0.0796788	0.101804	0.0323697			0.03975	0	0.0073	0.0433
	0.07175	0.086	0.08375	0.05675	0.0635	0.03325			0.5	0.1	0.2	0.8			0.109142	0.0859666	0.108346	0.0463502			0.0635	0.03325	0.0564	0.0555
	0.07425	0.09725	0.10775	0.05825	0.064	0.05775			0.3	0.2	0.5	0.4			0.117799	0.0970594	0.111967	0.0965046			0.064	0.05775	0.0823	0.0573
	0.106	0.120036	0.113	0.0755	0.08825	0.0652			0.5	0.4	0.4	0.3			0.120408	0.120036					0.08825	0.0652	0.0831	0.0679
	0.10625	0.122489	0.11575	0.09725	0.09975	0.0155			0.4	0.2	0.4	0.6			0.123757	0.122489					0.09975	0.0155	0.0846	0.0743
	0.10925	0.12325	0.13	0.11175	0.135	0.0015			0.5	0.3	0.7	0.2			0.125275	0.123321					0.135	0.0015	0.1221	0.0817
	0.118	0.1325	0.13275	0.1175	0.13825				0.4	0.4	0.4	0.3			0.193627	0.132552					0.13825		0.1303	0.147
	0.1205		0.15375						0.5	0.6	0.5	0.2
	0.1235		0.1555						0.2	0.4	0.4	0.4
	0.12525		0.163						0.5	0.2	0.2	0.3
	0.19375								0.7	0.5	0.5	0.4
									0.7	0.4	0.3	0.3
									0.5	0.5	0.6	0.4
									0.6	0.3	0.3	0.5
									0.4	0.3	0.2	0.5
									0.3	0.5	0.7	0.6
									0.1	0.5	0.5	0.3
									0.7	0.1	0.4	0.5
									0.5	0.4	0.6	0.6
									0.5	0.3	0.6	0.5
									0.2	0.3	0.2	0.5
									0.3	0.2	0.6	0.4
									0.6	0.3	0.4	0.5
									0.5	0.4	0.3	0.4
									0.5	0.4	0.5	0.1
									0.7	0.1	0.3	0.5
									0.4	0.4	0.7	0.4
									0.1	0.3	0.7	0.4
									0.6	0.4	0.3	0.4
									0.5	0.3	0.4	0.5
									0.6	0.1	0.3	0.2
									0.3	0.3	0.4	0.4
									0.4	0.3	0.4	0.5
									0.5	0.1	0.4	0.5
									0.3	0.5	0.5	0.2
									0.4	0.2	0.5	0.7
									0.4	0.1	0.2	0.5
									0.4	0.4	0.4	0.7
									0.4	0.1	0.6	0.6
									0.4	0.7	0.4	0.7
									0.5	0.4	0.5	0.5
									0.6	0.6	0.3	0.6
									0.7	0.6	0.4	0.7
									0.4	0.5	0.4	0.7
									0.5	0.3	0.3	0.4
									0.5	0.3	0.5	0.5
									0.3	0.2	0.4	0.8
									0.7	0.3	0.2	0.4
									0.5	0.3	0.4	0.5
									0.3	0.3	0.3	0.6
									0.6	0.2	0.5	0.7
									0.6	0.5	0.4	0.3
									0.3	0.1	0.3	0.4
									0.8	0.2	0.5	0.4
									0.4	0.4	0.4	0.4
									0	0.4	0.3	0.6
									0.1	0.5	0.4	0.3
									0.7	0.1	0.4	0.7
									0.4	0.3	0.1	0.3
									0.5	0.6	0.4	0.4
									0.4	0.4	0.2	0.4
									0.5	0.4	0.5	0.5
									0.3	0.6	0.4	0.2
									0.6	0.3	0.5	0.3
									0.4	0.3	0.5	0.4
									0.7	0.4	0.4	0.5
									0.5	0.3	0.5	0.6
									0.2	0	0.4	0.6
									0.5	0.1	0.5	0.6
									0.3	0.3	0.5	0.5
									0.5	0.3	0.7	0.5
									0.4	0.1	0.8	1
									0.4	0.1	0.2	0.6
									0.4	0.3	0	0.8
									0.7	0.3	0.3	0.4
									0.4	0.1	0.4	0.6
									0.2	0.6	0.2	0.5
									0.7	0.3	0.2	0.3
									0.5	0.4	0.5	0.3
									0.5	0.1	0.6	0.1
									0.6	0.4	0.5	0.5
									0.6	0.4	0.5	0.3
									0.6	0.4	0.5	0.4
									0.5	0.3	0.6	0.3
									0.5	0.5	0.4	0.4
									0.5	0.5	0.4	0.6
									0.4	0.2	0.5	0.6
									0.3	0.5	0.4	0.5
									0.4	0.4	0.6	0.1
									0.3	0.5	0.3	0.3
									0.7	0.4	0.6	0.6
									0.1	0.2	0.4	0.7
									0.5	0.4	0.4	0.6
									0.2	0.3	0.3	0.7
									0.5	0.5	0.7	0.2
									0.6	0.3	0.5	0.5
									0.6	0.3	0.3	0.5
									0.2	0.4	0.3	0.6
									0.6	0.3	0.2	0.4
									0.8	0.3	0.4	0.5
									0.6	0	0.5	0.6
									0.4	0.4	0.2	0.4
									0.5	0.4	0.7	0.4
									0.5	0.4	0.5	0.5
									0.8	0.6	0.4	0.6
									0.5	0.3	0.5	0.3
									0.3	0.1	0.5	0.4
									0.4	0.4	0.6	0.7
									0.5	0.6	0.5	0.3
									0.6	0.4	0.6	0.1
									0.3	0.2	0.6	0.6
									0.5	0.4	0.5	0.7
									0.5	0.4	0.4	0.4
									0.3	0.4	0.6	0.5
									0.3	0.1	0.4	0.4
									0.7	0.2	0.5	0.7
									0.2	0.3	0.5	0.4
									0.3	0.4	0.6	0.4
									0.4	0.4	0.3	0.4
									0.9	0.2	0.4	0.3
									0.3	0.5	0.5	0.5
									0.4	0.2	0.4	0.4
									0.4	0.2	0.5	0.2
									0.8	0.2	0.2	0.3
									0.6	0.4	0.3	0.5
									0.8	0.4	0.4	0.5
									0.5	0.1	0.3	0.5
									0.3	0.3	0.5	0.7
									0.5	0.4	0.3	0.5
									0.5	0.3	0.5	0.4
									0.5	0.1	0.3	0.7
									0.5	0.4	0.5	0.4
									0.5	0.4	0.3	0.5
									0.5	0.7	0.2	0.4
									0.5	0.3	0.4	0.6
									0.5	0.3	0.6	0.3
									0.6	0.3	0.4	0.4
									0.5	0.5	0.4	0.5
									0.5	0.1	0.2	0.4
									0.3	0.3	0.4	0.6
									0.2	0.5	0.4	0.8
									0.4	0.2	0.2	0.5
									0.6	0.2	0.4	0.4
									0.6	0.2	0.3	0.6
									0.5	0.2	0.4	0.4
									0.5	0.4	0.2	0.8
									0.4	0.5	0.6	0.5
									0.5	0.2	0.2	0.7
									0.5	0.5	0.5	0.3
									0.5	0.5	0.2	0.4
									0.5	0.4	0.2	0.7
									0.5	0.4	0.4	0.5
									0.4	0.3	0.5	0.8
									0.3	0.4	0.5	0.7
									0.1	0.3	0.1	0.4
									0.7	0.5	0.1	0.4
									0.5	0.4	0.3	0.5
									0.5	0.3	0.3	0.4
									0.4	0.3	0.5	0.4
									0.4	0.5	0.3	0.5
									0.4	0.4	0.3	0.5
									0.4	0.4	0.5	0.4
									0.5	0.5	0.4	0.4
									0.5	0.4	0.6	0.5
									0.3	0.5	0.3	0.3
									0.3	0.4	0.5	0.6
									0.5	0.3	0.5	0.3
									0.3	0.6	0.7	0.5
									0.3	0.5	0.4	0.6
									0.3	0.2	0.3	0.4
									0.6	0.3	0.5	0.6
									0.4	0.4	0.4	0.5
									0.5	0.5	0.3	0.6
									0.6	0.4	0.4	0.5
									0.3	0.2	0.5	0.6
									0.5	0.6	0.5	0.5
									0.4	0.4	0.6	0.7
									0.6	0.3	0.3	0.4
									0.2	0.5	0.6	0.8
									0.7	0.2	0.7	0.4
									0.2	0.5	0.4	0.5
									0.3	0.2	0.4	0.6
									0.7	0.2	0.2	0.6
									0.6	0.3	0.6	0.5
									0.3	0.4	0.5	0.4
									0.4	0.3	0.3	0.4
									0.2	0.3	0.4	0.4
									0.7	0.4	0.3	0.5
									0.5	0.2	0.1	0.4
									0.6	0.7	0.2	0.4
									0.6	0.3	0.4	0.6
									0.6	0.4	0.4	0.3
									0.5	0.4	0.1	0.4
									0.6	0.3	0.6	0.4
									0.2	0.1	0.3	0.4
									0.3	0.1	0.4	0.4
									0.3	0.4	0.1	0.7
									0.1	0.3	0.4	0.6
									0.4	0.1	0.1	0.5
									0.6	0.4	0.3	0.7
									0.7	0.2	0.4	0.8
									0.4	0.1	0.3	0.7
									0.3	0.4	0.2	0.7
									0.5	0.1	0.2	0.5
									0.4	0.3	0.5	0.7
									0.4	0.4	0.2	0.7
									0.3	0.3	0.5	0.7
									0.6	0.5	0.3	0.7
									0.5	0.4	0.5	0.6
									0.2	0.4	0.3	0.6
									0.5	0.3	0.3	0.5
									0.4	0.4	0.4	0.2
									0.4	0.5	0.7	0.5
									0.5	0.3	0.6	0.9
									0.3	0.3	0.6	0.7
									0.4	0.3	0.4	0.5
									0.2	0.2	0.2	0.7
									0.8	0.5	0.3	0.9
									0.4	0.3	0	0.3
									0.5	0.1	0.4	0.5
									0.6	0.2	0.3	0.4
									0.2	0.3	0.3	0.5
									0.7	0.3	0.3	0.6
									0.4	0.4	0.3	0.7
									0.4	0.4	0.5	0.8
									0.7	0.5	0.3	0.5
									0.2	0.3	0.7	0.4
									0.5	0.3	0.6	0.3
									0.4	0.3	0.5	0.4
									0.4	0.2	0.8	0.6
									0.3	0.1	0.5	0.4
									0.7	0.6	0.5	0.6
									0.3	0.3	0.3	0.6
									0.2	0.2	0.3	0.4
									0.1	0.3	0.4	0.3
									0.6	0.2	0.4	0.3
									0.5	0.2	0.4	0.3
									0.3	0.2	0.6	0.3
									0.2	0.5	0.4	0.5
									0.2	0.6	0.4	0.4
									0.7	0.3	0.5	0.6
									0.4	0.3	0.2	0.6
									0.5	0.2	0.5	0.5
									0.5	0.3	0.3	0.6
									0.5	0.6	0.4	0.7
									0.4	0.2	0.2	0.3
									0.5	0.5	0.8	0.4
									0.2	0.3	0.2	0.4
									0.2	0.2	0.8	0.6
									0.5	0.4	0.3	0.3
									0.4	0.3	0.3	0.5
									0.4	0.1	0.1	0.4
									0.4	0.2	0.3	0.6
									0.6	0.3	0.6	0.6
									0.3	0.5	0.4	0.4
									0.3	0.4	0.6	0.7
									0.6	0.3	0.2	0.7
									0.7	0.5	0.7	0.6
									0.5	0.2	0.3	0.7
									0.5	0.1	0.6	0.5
									0.5	0.4	0.4	0.3
									0.7	0.3	0.4	0.6
									0.6	0.5	0.2	0.4
									0.5	0.1	0.5	0.4
									0.4	0.7	0.2	0.6
									0.3	0.4	0.5	0.3
									0.2	0.2	0.2	0.3
									0.6	0.4	0.1	0.2
									0.5	0.2	0.2	0.3
									0.4	0.6	0.1	0.3
									0.2	0.4	0.5	0.4
									0.4	0.5	0.4	0.5
									0.3	0.2	0.6	0.6
									0.3	0.1	0.3	0.3
									0.4	0.4	0.4	0.7
									0.4	0.2	0.2	0.6
									0.7	0.3	0.4	0.4
									0.4	0.4	0.5	0.3
									0.5	0.3	0.2	0.5
									0.4	0.6	0.5	0.3
									0.3	0.2	0.2	0.7
									0.6	0.5	0.5	0.5
									0.7	0.3	0.4	0.5
									0.4	0.3	0.4	0.8
									0.5	0.5	0.3	0.4
									0.3	0.1	0.3	0.4
									0.6	0.1	0.1	0.6
									0.4	0.2	0.4	0.3
									0.6	0.2	0.3	0.4
									0.6	0.2	0.5	0.5
									0.4	0.1	0.5	0.6
									0.5	0.4	0.5	0.5
									0.5	0.3	0.1	0.5
									0.6	0.5	0.3	0.7
									0.2	0.3	0.4	0.8
									0.4	0.5	0.4	0.5
									0.4	0.2	0.7	0.6
									0.5	0.5	0.3	0.5
									0.6	0.3	0.3	0.4
									0.7	0.1	0.4	0.1
									0.5	0.4	0.5	0.3
									0.4	0.3	0.3	0.6
									0.5	0.1	0.4	0.5
									0.7	0.2	0.2	0.6
									0.8	0.1	0.4	0.5
									0.4	0.4	0	0.2
									0.5	0.4	0.3	0.4
									0.4	0.4	0.4	0.6
									0.6	0.4	0.3	0.6
									0.3	0.3	0.6	0.3
									0.6	0.3	0.5	0.7
									0.2	0.3	0.4	0.8
									0.7	0.5	0.6	0.5
									0.5	0.4	0.2	0.4
									0.2	0.3	0.4	0.4
									0.1	0.3	0.3	0.8
									0.3	0.3	0.3	0.3
									0.4	0.2	0.3	0.4
									0.8	0.2	0.3	0.8
									0.4	0.3	0.3	0.5
									0.4	0.5	0.3	0.6
									0.6	0.2	0.7	0.4
									0.4	0.3	0.3	0.6
									0.5	0.3	0.2	0.4
									0.4	0.6	0.4	0.6
									0.3	0.5	0.4	0.4
									0.3	0.5	0.2	0.5
									0.4	0.1	0.1	0.5
									0.3	0.1	0.3	0.5
									0.4	0.3	0.5	0.7
									0.3	0.1	0.3	0.3
									0.5	0.1	0.4	0.7
									0.6	0.4	0.5	0.4
									0.4	0.4	0.2	0.4
									0.5	0.6	0.6	0.3
									0.2	0.4	0.6	0.6
									0.5	0.3	0.5	0.3
									0.2	0.2	0.6	0.5
									0.1	0.2	0.7	0.5
									0.7	0.3	0.7	0.3
									0.5	0.3	0.4	0.7
									0.3	0.3	0.5	0.5
									0.4	0.1	0.3	0.7
									0.5	0.3	0.4	0.6
									0.3	0.3	0.3	0.2
									0.7	0.2	0.4	0.7
									0.3	0.3	0.5	0.3
									0.5	0.3	0.7	0.5
									0.4	0.6	0.5	0.6
									0.3	0.1	0.3	0.3
									0.4	0.2	0.5	0.8
									0.7	0.2	0.3	0.9
									0.3	0.3	0.4	0.6
									0.5	0.1	0.3	0.5
									0.5	0.3	0.4	0.5
									0.5	0.1	0.7	0.3
									0.5	0.3	0.4	0.6
									0.6	0.3	0.7	0.6
									0.7	0.1	0.5	0.3
									0.6	0.4	0.3	0.5
									0.5	0.1	0.6	0.6
									0.1	0.4	0.5	0.3
									0.5	0.4	0.5	0.5
									0.6	0.4	0.6	0.3
									0.5	0.4	0.3	0.6
									0.3	0.4	0.6	0.5
									0.4	0.3	0.4	0.1
									0.5	0.3	0.5	0.6
									0.6	0.6	0.7	0.2
									0	0.4	0.3	0.4
									0.3	0.2	0.2	0.6
									0.4	0.5	0.4	0.4
									0.3	0.3	0.2	0.3
									0.7	0.4	0.5	0.3
									0.3	0.4	0.6	0.4
									0.4	0.4	0.5	0.5
									0.5	0.6	0.4	0.5
									0.2	0.3	0.5	0.7
									0.2	0.5	0.4	0.5
									0.7	0.3	0.7	0.5
									0.5	0.4	0.3	0.2
									0.5	0.4	0.1	0.5
									0.6	0.3	0.4	0.6
									0.4	0.3	0.4	0.6
									0.5	0.2	0.1	0.2
									0.3	0.3	0.3	0.4
									0.4	0.5	0.2	0.2
									0.3	0.2	0.5	0.6
									0.4	0.4	0.3	0.4
									0.6	0.5	0.5	0.5
									0.4	0.2	0.4	0.8
									0.3	0.6	0.4	0.2
									0.5	0.2	0.4	0.5
									0.4	0.6	0.3	0.5
									0.6	0.1	0.4	0.4
									0.3	0.6	0.4	0.3
									0.6	0.7	0.3	0.8
									0.4	0.5	0.5	0.5
									0.4	0.5	0.6	0.6
									0.5	0.3	0.8	0.5
									0.3	0.5	0.2	0.5
									0.3	0.2	0.4	0.7
									0.4	0.3	0.5	0.6
									0.6	0.5	0.3	0.7
									0.2	0.3	0.5	0.4
									0.3	0.3	0.3	0.1
									0.3	0.2	0.4	0.4
									0.3	0.7	0.4	0.4
									0.5	0.4	0.4	0.4
									0.4	0.3	0.3	0.3
									0.5	0.1	0.5	0.5
									0.4	0.5	0.2	0.7
									0.3	0.2	0.4	0.5
									0.4	0.5	0.5	0.7
									0.5	0.4	0.3	0.5
									0.4	0.1	0.2	0.6
									0.4	0.5	0.5	0.3
									0.3	0.4	0.5	0.6
									0.5	0.3	0.3	0.3
									0.4	0.3	0.5	0.8
									0.5	0.2	0.5	0.5
									0.1	0.5	0.3	0.4
									0.7	0.4	0.2	0.5
									0.4	0.4	0.3	0.5
									0.7	0.5	0.4	0.2
									0.7	0.3	0.4	0.4
									0.3	0.2	0.2	0.3
									0.7	0.2	0.4	0.6
									0.6	0.4	0.7	0.7
									0.3	0.3	0.3	0.5
									0.4	0.6	0.2	0.4
									0.3	0.2	0.3	0.6
									0.4	0.1	0.3	0.6
									0.4	0.5	0.3	0.7
									0.4	0.5	0.4	0.2
									0.3	0.2	0.3	0.7
									0.5	0.4	0.6	0.7
									0.3	0.4	0.6	0.4
									0.1	0.2	0.6	0.3
									0.6	0.3	0.2	0.6
									0.4	0.1	0.3	0.5
									0.3	0.4	0.4	0.7
									0.2	0	0.2	0.4
									0.6	0.5	0.3	0.6
									0.4	0	0.5	0.3
									0.6	0.4	0.7	0.7
									0.4	0.4	0.3	0.4
									0.5	0.4	0.3	0.6
									0.4	0.1	0.2	0.7
									0.2	0.3	0.7	0.3
									0.5	0.3	0.3	0.1
									0.3	0.4	0.5	0.7
									0.2	0.3	0.5	0.4
									0.4	0.2	0.5	0.6
									0.5	0.2	0.5	0.4
									0.5	0.5	0.5	0.5
									0.4	0.1	0.4	0.5
									0.4	0.2	0.4	0.4
									0.4	0.4	0.4	0.3
									0.4	0	0.4	0.2
									0.3	0	0.3	0.7
									0.4	0.3	0.5	0.5
									0.4	0.7	0.3	0.7
									0.4	0.6	0.4	0.5
									0.2	0.3	0.4	0.3
									0.4	0.4	0.5	0.8
									0.7	0.5	0.4	0.2
									0.5	0.1	0.5	0.4
									0.3	0.5	0.4	0.6
									0.7	0.4	0.5	0.6
									0.4	0.1	0.3	0.3
									0.4	0.5	0.2	0.6
									0.6	0.3	0.2	0.6
									0.4	0.3	0.2	0.5
									0.5	0.6	0.4	0.5
									0.4	0.3	0.5	0.5
									0.2	0.4	0.5	0.5
									0.5	0.2	0.3	0.6
									0.3	0.7	0.4	0.3
									0.4	0.2	0.3	0.6
									0.3	0.1	0.4	0.7
									0.6	0.2	0.3	0.7
									0.5	0.5	0.5	0.3
									0.4	0.4	0.4	0.6
									0.7	0.3	0.7	0.7
									0.4	0.3	0.5	0.5
									0.4	0.2	0.4	0.5
									0.5	0.6	0.3	0.2
									0.6	0.6	0.2	0.4
									0.3	0.3	0.2	0.2
									0.7	0.5	0.5	0.4
									0.4	0.2	0.3	0.4
									0.2	0.3	0.5	0.5
									0.3	0.6	0.6	0.5
									0.8	0.5	0.6	0.5
									0.3	0.1	0.5	0.4
									0.6	0.5	0.3	0.5
									0.6	0.3	0.3	0.4
									0.2	0.1	0.5	0.4
